# Supplementary material for: Drug Target Mining and Analysis of the Chinese Tree Shrew for Pharmacological Testing
Source: PLoS One. 2014 Aug 8;9(8):e104191. doi: 10.1371/journal.pone.0104191 (PMC4126716; doi:10.1371/journal.pone.0104191)
Supplement: File S1 — Contains additional tables. (ZIP) [file pone.0104191.s001.zip › Supplementary Table 1.xlsx]

## Sheet: Kinase
seq id	hmm accession	hmm name	type	bit score	E-value	significance	clan
Unigene_cuff100419	PF00069.20	Pkinase	Domain	248.5	5.5e-74	1	CL0016
Unigene_cuff100420	PF00069.20	Pkinase	Domain	248.2	6.8e-74	1	CL0016
Unigene_cuff100421	PF00069.20	Pkinase	Domain	246.3	2.6e-73	1	CL0016
Unigene_cuff100422	PF00069.20	Pkinase	Domain	211.1	1.5e-62	1	CL0016
Unigene_cuff101058	PF00069.20	Pkinase	Domain	79.1	2.8e-22	1	CL0016
Unigene_cuff101059	PF00069.20	Pkinase	Domain	78.8	3.4e-22	1	CL0016
Unigene_cuff101060	PF00069.20	Pkinase	Domain	78.8	3.5e-22	1	CL0016
Unigene_cuff101061	PF00069.20	Pkinase	Domain	79.1	2.7e-22	1	CL0016
Unigene_cuff101062	PF00069.20	Pkinase	Domain	78.8	3.4e-22	1	CL0016
Unigene_cuff101063	PF00069.20	Pkinase	Domain	78.9	3.2e-22	1	CL0016
Unigene_cuff101064	PF00069.20	Pkinase	Domain	66.5	1.9e-18	1	CL0016
Unigene_cuff101065	PF00069.20	Pkinase	Domain	78.8	3.5e-22	1	CL0016
Unigene_cuff101091	PF00069.20	Pkinase	Domain	203.2	3.8e-60	1	CL0016
Unigene_cuff101092	PF00069.20	Pkinase	Domain	203.2	3.8e-60	1	CL0016
Unigene_cuff101093	PF00069.20	Pkinase	Domain	201.4	1.4e-59	1	CL0016
Unigene_cuff101094	PF00069.20	Pkinase	Domain	203.2	3.8e-60	1	CL0016
Unigene_cuff101096	PF00069.20	Pkinase	Domain	214	1.9e-63	1	CL0016
Unigene_cuff101097	PF00069.20	Pkinase	Domain	214	1.9e-63	1	CL0016
Unigene_cuff101098	PF00069.20	Pkinase	Domain	200.8	2.1e-59	1	CL0016
Unigene_cuff101099	PF00069.20	Pkinase	Domain	201.9	9.4e-60	1	CL0016
Unigene_cuff101100	PF00069.20	Pkinase	Domain	83.8	1e-23	1	CL0016
Unigene_cuff101101	PF00069.20	Pkinase	Domain	56.4	2.4e-15	1	CL0016
Unigene_cuff101478	PF00069.20	Pkinase	Domain	129.4	1.2e-37	1	CL0016
Unigene_cuff101479	PF00069.20	Pkinase	Domain	129.4	1.2e-37	1	CL0016
Unigene_cuff101480	PF00069.20	Pkinase	Domain	63.6	1.5e-17	1	CL0016
Unigene_cuff101481	PF00069.20	Pkinase	Domain	50.4	1.6e-13	1	CL0016
Unigene_cuff101528	PF07714.12	Pkinase_Tyr	Domain	219	5.4e-65	1	CL0016
Unigene_cuff101529	PF07714.12	Pkinase_Tyr	Domain	216.9	2.3e-64	1	CL0016
Unigene_cuff101530	PF07714.12	Pkinase_Tyr	Domain	217	2.1e-64	1	CL0016
Unigene_cuff101532	PF07714.12	Pkinase_Tyr	Domain	218.6	6.9e-65	1	CL0016
Unigene_cuff101533	PF07714.12	Pkinase_Tyr	Domain	217	2.1e-64	1	CL0016
Unigene_cuff101534	PF07714.12	Pkinase_Tyr	Domain	217	2.1e-64	1	CL0016
Unigene_cuff101535	PF07714.12	Pkinase_Tyr	Domain	217.1	2.1e-64	1	CL0016
Unigene_cuff101536	PF07714.12	Pkinase_Tyr	Domain	217	2.1e-64	1	CL0016
Unigene_cuff101678	PF00069.20	Pkinase	Domain	109.5	1.4e-31	1	CL0016
Unigene_cuff101679	PF00069.20	Pkinase	Domain	109.5	1.4e-31	1	CL0016
Unigene_cuff101725	PF07714.12	Pkinase_Tyr	Domain	287.3	7.7e-86	1	CL0016
Unigene_cuff101726	PF07714.12	Pkinase_Tyr	Domain	67.2	1.1e-18	1	CL0016
Unigene_cuff101782	PF00069.20	Pkinase	Domain	21.4	0.00011	1	CL0016
Unigene_cuff10186	PF00069.20	Pkinase	Domain	79.5	2e-22	1	CL0016
Unigene_cuff10187	PF00069.20	Pkinase	Domain	79.5	2e-22	1	CL0016
Unigene_cuff101906	PF07714.12	Pkinase_Tyr	Domain	297.8	4.7e-89	1	CL0016
Unigene_cuff101907	PF07714.12	Pkinase_Tyr	Domain	296.8	9.9e-89	1	CL0016
Unigene_cuff101908	PF07714.12	Pkinase_Tyr	Domain	296.9	9e-89	1	CL0016
Unigene_cuff101909	PF07714.12	Pkinase_Tyr	Domain	296.8	9.8e-89	1	CL0016
Unigene_cuff101990	PF00069.20	Pkinase	Domain	221.6	8.9e-66	1	CL0016
Unigene_cuff101991	PF00069.20	Pkinase	Domain	225.2	7.5e-67	1	CL0016
Unigene_cuff101992	PF00069.20	Pkinase	Domain	221.6	8.9e-66	1	CL0016
Unigene_cuff101993	PF00069.20	Pkinase	Domain	24.1	1.7e-05	1	CL0016
Unigene_cuff101994	PF00069.20	Pkinase	Domain	23.9	1.9e-05	1	CL0016
Unigene_cuff101998	PF00069.20	Pkinase	Domain	84.2	7.4e-24	1	CL0016
Unigene_cuff101998	PF00069.20	Pkinase	Domain	38.7	5.6e-10	1	CL0016
Unigene_cuff101998	PF00069.20	Pkinase	Domain	141.2	3.1e-41	1	CL0016
Unigene_cuff101999	PF00069.20	Pkinase	Domain	84.3	7.1e-24	1	CL0016
Unigene_cuff101999	PF00069.20	Pkinase	Domain	38.8	5.5e-10	1	CL0016
Unigene_cuff101999	PF00069.20	Pkinase	Domain	141.3	2.9e-41	1	CL0016
Unigene_cuff102000	PF00069.20	Pkinase	Domain	84.2	7.5e-24	1	CL0016
Unigene_cuff102000	PF00069.20	Pkinase	Domain	38.7	5.7e-10	1	CL0016
Unigene_cuff102000	PF00069.20	Pkinase	Domain	141.2	3.1e-41	1	CL0016
Unigene_cuff102001	PF00069.20	Pkinase	Domain	84.4	6.7e-24	1	CL0016
Unigene_cuff102001	PF00069.20	Pkinase	Domain	38.9	5.1e-10	1	CL0016
Unigene_cuff102001	PF00069.20	Pkinase	Domain	141.4	2.7e-41	1	CL0016
Unigene_cuff102002	PF00069.20	Pkinase	Domain	84.4	6.9e-24	1	CL0016
Unigene_cuff102002	PF00069.20	Pkinase	Domain	38.8	5.2e-10	1	CL0016
Unigene_cuff102002	PF00069.20	Pkinase	Domain	76	2.5e-21	1	CL0016
Unigene_cuff102002	PF00069.20	Pkinase	Domain	31	1.3e-07	1	CL0016
Unigene_cuff102003	PF00069.20	Pkinase	Domain	84.3	7.1e-24	1	CL0016
Unigene_cuff102003	PF00069.20	Pkinase	Domain	38.8	5.4e-10	1	CL0016
Unigene_cuff102003	PF00069.20	Pkinase	Domain	141.3	2.9e-41	1	CL0016
Unigene_cuff102004	PF00069.20	Pkinase	Domain	84.3	7e-24	1	CL0016
Unigene_cuff102004	PF00069.20	Pkinase	Domain	38.8	5.3e-10	1	CL0016
Unigene_cuff102004	PF00069.20	Pkinase	Domain	75.9	2.5e-21	1	CL0016
Unigene_cuff102004	PF00069.20	Pkinase	Domain	30.9	1.3e-07	1	CL0016
Unigene_cuff102005	PF00069.20	Pkinase	Domain	84.3	6.9e-24	1	CL0016
Unigene_cuff102005	PF00069.20	Pkinase	Domain	38.8	5.3e-10	1	CL0016
Unigene_cuff102005	PF00069.20	Pkinase	Domain	141.3	2.8e-41	1	CL0016
Unigene_cuff102006	PF00069.20	Pkinase	Domain	101.7	3.5e-29	1	CL0016
Unigene_cuff102007	PF00069.20	Pkinase	Domain	84.5	6.1e-24	1	CL0016
Unigene_cuff102007	PF00069.20	Pkinase	Domain	39	4.8e-10	1	CL0016
Unigene_cuff102007	PF00069.20	Pkinase	Domain	141.5	2.5e-41	1	CL0016
Unigene_cuff102177	PF00069.20	Pkinase	Domain	167.2	3.6e-49	1	CL0016
Unigene_cuff102178	PF00069.20	Pkinase	Domain	167.2	3.6e-49	1	CL0016
Unigene_cuff102179	PF00069.20	Pkinase	Domain	167.2	3.6e-49	1	CL0016
Unigene_cuff102180	PF00069.20	Pkinase	Domain	167.2	3.5e-49	1	CL0016
Unigene_cuff102181	PF00069.20	Pkinase	Domain	167.2	3.5e-49	1	CL0016
Unigene_cuff102182	PF00069.20	Pkinase	Domain	149.4	1e-43	1	CL0016
Unigene_cuff1027	PF07714.12	Pkinase_Tyr	Domain	120.9	4.7e-35	1	CL0016
Unigene_cuff1028	PF07714.12	Pkinase_Tyr	Domain	326.4	9.4e-98	1	CL0016
Unigene_cuff102871	PF00069.20	Pkinase	Domain	222.4	5.2e-66	1	CL0016
Unigene_cuff102872	PF00069.20	Pkinase	Domain	138.7	1.8e-40	1	CL0016
Unigene_cuff102873	PF00069.20	Pkinase	Domain	223.1	3.1e-66	1	CL0016
Unigene_cuff102874	PF00069.20	Pkinase	Domain	222.8	3.9e-66	1	CL0016
Unigene_cuff102875	PF00069.20	Pkinase	Domain	223.1	3.1e-66	1	CL0016
Unigene_cuff102876	PF00069.20	Pkinase	Domain	222.8	3.9e-66	1	CL0016
Unigene_cuff102877	PF00069.20	Pkinase	Domain	223.1	3.1e-66	1	CL0016
Unigene_cuff102878	PF00069.20	Pkinase	Domain	223.2	3.1e-66	1	CL0016
Unigene_cuff102879	PF00069.20	Pkinase	Domain	138.5	2e-40	1	CL0016
Unigene_cuff102880	PF00069.20	Pkinase	Domain	224.2	1.5e-66	1	CL0016
Unigene_cuff1029	PF07714.12	Pkinase_Tyr	Domain	326.4	9.1e-98	1	CL0016
Unigene_cuff102956	PF00349.16	Hexokinase_1	Domain	244.8	4.8e-73	1	CL0108
Unigene_cuff102956	PF03727.11	Hexokinase_2	Domain	262.3	3.1e-78	1	CL0108
Unigene_cuff102956	PF00349.16	Hexokinase_1	Domain	263.2	1.1e-78	1	CL0108
Unigene_cuff102956	PF03727.11	Hexokinase_2	Domain	341.2	2.5e-102	1	CL0108
Unigene_cuff102957	PF00349.16	Hexokinase_1	Domain	240.7	9e-72	1	CL0108
Unigene_cuff102957	PF03727.11	Hexokinase_2	Domain	262.3	3e-78	1	CL0108
Unigene_cuff102957	PF00349.16	Hexokinase_1	Domain	250.3	9.9e-75	1	CL0108
Unigene_cuff102957	PF03727.11	Hexokinase_2	Domain	341.2	2.4e-102	1	CL0108
Unigene_cuff1030	PF07714.12	Pkinase_Tyr	Domain	120.3	7.1e-35	1	CL0016
Unigene_cuff103070	PF00069.20	Pkinase	Domain	53.4	1.9e-14	1	CL0016
Unigene_cuff103071	PF00069.20	Pkinase	Domain	194.2	2.1e-57	1	CL0016
Unigene_cuff103072	PF00069.20	Pkinase	Domain	194.1	2.3e-57	1	CL0016
Unigene_cuff103073	PF00069.20	Pkinase	Domain	194	2.4e-57	1	CL0016
Unigene_cuff103074	PF00069.20	Pkinase	Domain	194.1	2.2e-57	1	CL0016
Unigene_cuff103075	PF00069.20	Pkinase	Domain	194.4	1.8e-57	1	CL0016
Unigene_cuff1031	PF07714.12	Pkinase_Tyr	Domain	184.5	1.8e-54	1	CL0016
Unigene_cuff103127	PF00069.20	Pkinase	Domain	215.7	5.8e-64	1	CL0016
Unigene_cuff103128	PF00069.20	Pkinase	Domain	215.4	6.9e-64	1	CL0016
Unigene_cuff103150	PF07714.12	Pkinase_Tyr	Domain	281.5	4.6e-84	1	CL0016
Unigene_cuff103151	PF07714.12	Pkinase_Tyr	Domain	281.5	4.6e-84	1	CL0016
Unigene_cuff103152	PF07714.12	Pkinase_Tyr	Domain	281.5	4.6e-84	1	CL0016
Unigene_cuff103153	PF07714.12	Pkinase_Tyr	Domain	281.5	4.6e-84	1	CL0016
Unigene_cuff103154	PF07714.12	Pkinase_Tyr	Domain	281.5	4.6e-84	1	CL0016
Unigene_cuff103506	PF00069.20	Pkinase	Domain	172.4	9.4e-51	1	CL0016
Unigene_cuff103507	PF00069.20	Pkinase	Domain	172.4	9.4e-51	1	CL0016
Unigene_cuff103508	PF00069.20	Pkinase	Domain	172.2	1.1e-50	1	CL0016
Unigene_cuff103509	PF00069.20	Pkinase	Domain	172.3	9.7e-51	1	CL0016
Unigene_cuff103510	PF00069.20	Pkinase	Domain	172.3	9.7e-51	1	CL0016
Unigene_cuff103511	PF00069.20	Pkinase	Domain	172.2	1.1e-50	1	CL0016
Unigene_cuff103890	PF00069.20	Pkinase	Domain	66	2.7e-18	1	CL0016
Unigene_cuff103891	PF00069.20	Pkinase	Domain	66.3	2.2e-18	1	CL0016
Unigene_cuff103892	PF00069.20	Pkinase	Domain	63.1	2.1e-17	1	CL0016
Unigene_cuff10479	PF07714.12	Pkinase_Tyr	Domain	317.4	5e-95	1	CL0016
Unigene_cuff10480	PF07714.12	Pkinase_Tyr	Domain	317.4	5e-95	1	CL0016
Unigene_cuff10481	PF07714.12	Pkinase_Tyr	Domain	317.4	5e-95	1	CL0016
Unigene_cuff10975	PF00069.20	Pkinase	Domain	197.4	2.2e-58	1	CL0016
Unigene_cuff10977	PF00069.20	Pkinase	Domain	177.3	2.9e-52	1	CL0016
Unigene_cuff11059	PF00069.20	Pkinase	Domain	171.4	1.9e-50	1	CL0016
Unigene_cuff11060	PF00069.20	Pkinase	Domain	171.4	1.9e-50	1	CL0016
Unigene_cuff11215	PF00069.20	Pkinase	Domain	243.2	2.4e-72	1	CL0016
Unigene_cuff11216	PF00069.20	Pkinase	Domain	243.1	2.6e-72	1	CL0016
Unigene_cuff11217	PF00069.20	Pkinase	Domain	243.3	2.2e-72	1	CL0016
Unigene_cuff11218	PF00069.20	Pkinase	Domain	243.2	2.4e-72	1	CL0016
Unigene_cuff11219	PF00069.20	Pkinase	Domain	243	2.7e-72	1	CL0016
Unigene_cuff11220	PF00069.20	Pkinase	Domain	45.6	4.7e-12	1	CL0016
Unigene_cuff11220	PF00069.20	Pkinase	Domain	110.6	6.5e-32	1	CL0016
Unigene_cuff11221	PF00069.20	Pkinase	Domain	242.9	2.8e-72	1	CL0016
Unigene_cuff11222	PF00069.20	Pkinase	Domain	180.5	3.2e-53	1	CL0016
Unigene_cuff1159	PF07714.12	Pkinase_Tyr	Domain	325.6	1.6e-97	1	CL0016
Unigene_cuff1160	PF07714.12	Pkinase_Tyr	Domain	325.6	1.5e-97	1	CL0016
Unigene_cuff1161	PF07714.12	Pkinase_Tyr	Domain	57.1	1.3e-15	1	CL0016
Unigene_cuff1161	PF07714.12	Pkinase_Tyr	Domain	210.5	2.1e-62	1	CL0016
Unigene_cuff1162	PF07714.12	Pkinase_Tyr	Domain	57.1	1.3e-15	1	CL0016
Unigene_cuff1162	PF07714.12	Pkinase_Tyr	Domain	210.5	2e-62	1	CL0016
Unigene_cuff11879	PF07714.12	Pkinase_Tyr	Domain	32.1	5.5e-08	1	CL0016
Unigene_cuff11880	PF07714.12	Pkinase_Tyr	Domain	32.1	5.5e-08	1	CL0016
Unigene_cuff11881	PF07714.12	Pkinase_Tyr	Domain	32.1	5.5e-08	1	CL0016
Unigene_cuff11882	PF07714.12	Pkinase_Tyr	Domain	32.1	5.5e-08	1	CL0016
Unigene_cuff11883	PF07714.12	Pkinase_Tyr	Domain	32.1	5.5e-08	1	CL0016
Unigene_cuff11910	PF00069.20	Pkinase	Domain	184.5	2e-54	1	CL0016
Unigene_cuff11912	PF00069.20	Pkinase	Domain	182.5	8e-54	1	CL0016
Unigene_cuff11913	PF00069.20	Pkinase	Domain	184.5	2e-54	1	CL0016
Unigene_cuff11914	PF00069.20	Pkinase	Domain	180.7	2.8e-53	1	CL0016
Unigene_cuff120525	PF07714.12	Pkinase_Tyr	Domain	84.1	7.6e-24	1	CL0016
Unigene_cuff120526	PF07714.12	Pkinase_Tyr	Domain	271.5	5.3e-81	1	CL0016
Unigene_cuff120527	PF07714.12	Pkinase_Tyr	Domain	270.5	1.1e-80	1	CL0016
Unigene_cuff120528	PF07714.12	Pkinase_Tyr	Domain	269.3	2.5e-80	1	CL0016
Unigene_cuff120529	PF07714.12	Pkinase_Tyr	Domain	206.6	3.4e-61	1	CL0016
Unigene_cuff121245	PF07714.12	Pkinase_Tyr	Domain	133.8	5.2e-39	1	CL0016
Unigene_cuff121246	PF07714.12	Pkinase_Tyr	Domain	133.8	5.2e-39	1	CL0016
Unigene_cuff122048	PF00069.20	Pkinase	Domain	114.5	4.4e-33	1	CL0016
Unigene_cuff122049	PF00069.20	Pkinase	Domain	173.2	5.2e-51	1	CL0016
Unigene_cuff122050	PF00069.20	Pkinase	Domain	173.1	5.5e-51	1	CL0016
Unigene_cuff122051	PF00069.20	Pkinase	Domain	173.1	5.7e-51	1	CL0016
Unigene_cuff122122	PF07714.12	Pkinase_Tyr	Domain	296.7	1e-88	1	CL0016
Unigene_cuff122123	PF07714.12	Pkinase_Tyr	Domain	297.7	5e-89	1	CL0016
Unigene_cuff122124	PF07714.12	Pkinase_Tyr	Domain	297.7	5e-89	1	CL0016
Unigene_cuff122125	PF07714.12	Pkinase_Tyr	Domain	298.4	3.2e-89	1	CL0016
Unigene_cuff122126	PF07714.12	Pkinase_Tyr	Domain	298.4	3.1e-89	1	CL0016
Unigene_cuff122127	PF07714.12	Pkinase_Tyr	Domain	29.4	3.7e-07	1	CL0016
Unigene_cuff122127	PF07714.12	Pkinase_Tyr	Domain	248.6	4.9e-74	1	CL0016
Unigene_cuff122128	PF07714.12	Pkinase_Tyr	Domain	296.9	9.3e-89	1	CL0016
Unigene_cuff122129	PF07714.12	Pkinase_Tyr	Domain	128.7	1.8e-37	1	CL0016
Unigene_cuff122344	PF00069.20	Pkinase	Domain	90.6	8.7e-26	1	CL0016
Unigene_cuff122345	PF00069.20	Pkinase	Domain	90.6	8.7e-26	1	CL0016
Unigene_cuff122347	PF00069.20	Pkinase	Domain	90.6	8.6e-26	1	CL0016
Unigene_cuff122663	PF02816.13	Alpha_kinase	Family	138.6	1.8e-40	1	No_clan
Unigene_cuff122664	PF02816.13	Alpha_kinase	Family	98.6	3.3e-28	1	No_clan
Unigene_cuff12297	PF00069.20	Pkinase	Domain	119.7	1.1e-34	1	CL0016
Unigene_cuff12298	PF00069.20	Pkinase	Domain	120.6	6.1e-35	1	CL0016
Unigene_cuff12299	PF00069.20	Pkinase	Domain	120.5	6.2e-35	1	CL0016
Unigene_cuff12300	PF00069.20	Pkinase	Domain	120	8.9e-35	1	CL0016
Unigene_cuff12301	PF00069.20	Pkinase	Domain	99.5	1.6e-28	1	CL0016
Unigene_cuff12302	PF00069.20	Pkinase	Domain	99.9	1.2e-28	1	CL0016
Unigene_cuff12303	PF00069.20	Pkinase	Domain	103.5	9.6e-30	1	CL0016
Unigene_cuff123039	PF00454.22	PI3_PI4_kinase	Family	201.5	1.3e-59	1	No_clan
Unigene_cuff12304	PF00069.20	Pkinase	Domain	99.5	1.6e-28	1	CL0016
Unigene_cuff123043	PF00454.22	PI3_PI4_kinase	Family	80.8	9.5e-23	1	No_clan
Unigene_cuff12312	PF00069.20	Pkinase	Domain	237.5	1.3e-70	1	CL0016
Unigene_cuff12313	PF00069.20	Pkinase	Domain	165.9	8.9e-49	1	CL0016
Unigene_cuff12314	PF00069.20	Pkinase	Domain	236.4	2.7e-70	1	CL0016
Unigene_cuff12315	PF00069.20	Pkinase	Domain	225.4	6.2e-67	1	CL0016
Unigene_cuff123266	PF00069.20	Pkinase	Domain	240.4	1.7e-71	1	CL0016
Unigene_cuff123267	PF00069.20	Pkinase	Domain	240.4	1.7e-71	1	CL0016
Unigene_cuff123268	PF00069.20	Pkinase	Domain	240.3	1.8e-71	1	CL0016
Unigene_cuff123269	PF00069.20	Pkinase	Domain	242.2	4.8e-72	1	CL0016
Unigene_cuff123517	PF07714.12	Pkinase_Tyr	Domain	308.4	2.8e-92	1	CL0016
Unigene_cuff123518	PF07714.12	Pkinase_Tyr	Domain	308.4	2.8e-92	1	CL0016
Unigene_cuff12404	PF07714.12	Pkinase_Tyr	Domain	62.7	2.7e-17	1	CL0016
Unigene_cuff124766	PF00069.20	Pkinase	Domain	152.4	1.2e-44	1	CL0016
Unigene_cuff124767	PF00069.20	Pkinase	Domain	60.7	1.1e-16	1	CL0016
Unigene_cuff124768	PF00069.20	Pkinase	Domain	47.2	1.5e-12	1	CL0016
Unigene_cuff13396	PF00069.20	Pkinase	Domain	240.9	1.2e-71	1	CL0016
Unigene_cuff13397	PF00069.20	Pkinase	Domain	240.9	1.2e-71	1	CL0016
Unigene_cuff13398	PF00069.20	Pkinase	Domain	240.9	1.2e-71	1	CL0016
Unigene_cuff13399	PF00069.20	Pkinase	Domain	202.2	7.3e-60	1	CL0016
Unigene_cuff13400	PF00069.20	Pkinase	Domain	84.7	5.2e-24	1	CL0016
Unigene_cuff140255	PF14513.1	DAG_kinase_N	Family	113.5	7.9e-33	1	No_clan
Unigene_cuff140255	PF14513.1	DAG_kinase_N	Family	23.7	4.1e-05	1	No_clan
Unigene_cuff140256	PF14513.1	DAG_kinase_N	Family	39.4	6.1e-10	1	No_clan
Unigene_cuff140256	PF14513.1	DAG_kinase_N	Family	23.7	4.3e-05	1	No_clan
Unigene_cuff140257	PF14513.1	DAG_kinase_N	Family	113.4	8.4e-33	1	No_clan
Unigene_cuff140257	PF14513.1	DAG_kinase_N	Family	23.7	4.3e-05	1	No_clan
Unigene_cuff140258	PF14513.1	DAG_kinase_N	Family	113.4	8.4e-33	1	No_clan
Unigene_cuff140258	PF14513.1	DAG_kinase_N	Family	23.7	4.3e-05	1	No_clan
Unigene_cuff140260	PF14513.1	DAG_kinase_N	Family	113.5	8e-33	1	No_clan
Unigene_cuff140260	PF14513.1	DAG_kinase_N	Family	23.7	4.2e-05	1	No_clan
Unigene_cuff140261	PF14513.1	DAG_kinase_N	Family	113.6	7.5e-33	1	No_clan
Unigene_cuff140261	PF14513.1	DAG_kinase_N	Family	23.8	3.9e-05	1	No_clan
Unigene_cuff140262	PF14513.1	DAG_kinase_N	Family	113.6	7.4e-33	1	No_clan
Unigene_cuff140262	PF14513.1	DAG_kinase_N	Family	23.8	3.9e-05	1	No_clan
Unigene_cuff140264	PF00069.20	Pkinase	Domain	227	2e-67	1	CL0016
Unigene_cuff140265	PF00069.20	Pkinase	Domain	175.8	8.5e-52	1	CL0016
Unigene_cuff140265	PF00069.20	Pkinase	Domain	29.5	3.8e-07	1	CL0016
Unigene_cuff140266	PF00069.20	Pkinase	Domain	220.1	2.6e-65	1	CL0016
Unigene_cuff140266	PF00069.20	Pkinase	Domain	29.1	4.8e-07	1	CL0016
Unigene_cuff140267	PF00069.20	Pkinase	Domain	270.2	1.4e-80	1	CL0016
Unigene_cuff140268	PF00069.20	Pkinase	Domain	270.2	1.3e-80	1	CL0016
Unigene_cuff140281	PF07714.12	Pkinase_Tyr	Domain	260.9	8.6e-78	1	CL0016
Unigene_cuff140282	PF07714.12	Pkinase_Tyr	Domain	261	8.3e-78	1	CL0016
Unigene_cuff140804	PF00069.20	Pkinase	Domain	194.6	1.5e-57	1	CL0016
Unigene_cuff140988	PF00069.20	Pkinase	Domain	255.4	4.3e-76	1	CL0016
Unigene_cuff140989	PF00069.20	Pkinase	Domain	255.3	4.8e-76	1	CL0016
Unigene_cuff140990	PF00069.20	Pkinase	Domain	255.4	4.4e-76	1	CL0016
Unigene_cuff140991	PF00069.20	Pkinase	Domain	255.3	4.8e-76	1	CL0016
Unigene_cuff140992	PF00069.20	Pkinase	Domain	255.3	4.8e-76	1	CL0016
Unigene_cuff140993	PF00069.20	Pkinase	Domain	255.9	3.1e-76	1	CL0016
Unigene_cuff140994	PF00069.20	Pkinase	Domain	255.3	4.8e-76	1	CL0016
Unigene_cuff140995	PF00069.20	Pkinase	Domain	256	3e-76	1	CL0016
Unigene_cuff141241	PF00069.20	Pkinase	Domain	182.4	8.4e-54	1	CL0016
Unigene_cuff141242	PF00069.20	Pkinase	Domain	179.1	8.4e-53	1	CL0016
Unigene_cuff141243	PF00069.20	Pkinase	Domain	218.8	6.4e-65	1	CL0016
Unigene_cuff141244	PF00069.20	Pkinase	Domain	233.6	2e-69	1	CL0016
Unigene_cuff141245	PF00069.20	Pkinase	Domain	219.2	4.9e-65	1	CL0016
Unigene_cuff141246	PF00069.20	Pkinase	Domain	221.4	1.1e-65	1	CL0016
Unigene_cuff141247	PF00069.20	Pkinase	Domain	221.4	1.1e-65	1	CL0016
Unigene_cuff141479	PF07714.12	Pkinase_Tyr	Domain	201.9	8.7e-60	1	CL0016
Unigene_cuff141480	PF07714.12	Pkinase_Tyr	Domain	201.9	8.7e-60	1	CL0016
Unigene_cuff141481	PF07714.12	Pkinase_Tyr	Domain	179.2	7.4e-53	1	CL0016
Unigene_cuff141562	PF07714.12	Pkinase_Tyr	Domain	342.4	1.2e-102	1	CL0016
Unigene_cuff141563	PF07714.12	Pkinase_Tyr	Domain	129.6	1e-37	1	CL0016
Unigene_cuff141563	PF07714.12	Pkinase_Tyr	Domain	114.6	3.7e-33	1	CL0016
Unigene_cuff141564	PF07714.12	Pkinase_Tyr	Domain	311.2	3.9e-93	1	CL0016
Unigene_cuff141569	PF07714.12	Pkinase_Tyr	Domain	349.3	9.5e-105	1	CL0016
Unigene_cuff141570	PF07714.12	Pkinase_Tyr	Domain	349.8	6.4e-105	1	CL0016
Unigene_cuff14208	PF00069.20	Pkinase	Domain	241	1.1e-71	1	CL0016
Unigene_cuff14209	PF00069.20	Pkinase	Domain	240.4	1.7e-71	1	CL0016
Unigene_cuff142317	PF00069.20	Pkinase	Domain	214.6	1.2e-63	1	CL0016
Unigene_cuff142318	PF00069.20	Pkinase	Domain	215.6	6.2e-64	1	CL0016
Unigene_cuff142319	PF00069.20	Pkinase	Domain	203.8	2.5e-60	1	CL0016
Unigene_cuff142320	PF00069.20	Pkinase	Domain	215.3	7.9e-64	1	CL0016
Unigene_cuff142506	PF00349.16	Hexokinase_1	Domain	257.8	5e-77	1	CL0108
Unigene_cuff142506	PF03727.11	Hexokinase_2	Domain	333.8	4.5e-100	1	CL0108
Unigene_cuff142507	PF00349.16	Hexokinase_1	Domain	256.2	1.6e-76	1	CL0108
Unigene_cuff142507	PF03727.11	Hexokinase_2	Domain	333.9	4.3e-100	1	CL0108
Unigene_cuff142508	PF00349.16	Hexokinase_1	Domain	260.1	1e-77	1	CL0108
Unigene_cuff142508	PF03727.11	Hexokinase_2	Domain	333.8	4.5e-100	1	CL0108
Unigene_cuff142509	PF00349.16	Hexokinase_1	Domain	257.8	5e-77	1	CL0108
Unigene_cuff142509	PF03727.11	Hexokinase_2	Domain	333.8	4.5e-100	1	CL0108
Unigene_cuff142510	PF00069.20	Pkinase	Domain	120.8	5.3e-35	1	CL0016
Unigene_cuff142511	PF00069.20	Pkinase	Domain	120.7	5.7e-35	1	CL0016
Unigene_cuff142512	PF00069.20	Pkinase	Domain	237.5	1.3e-70	1	CL0016
Unigene_cuff142513	PF00069.20	Pkinase	Domain	237.4	1.4e-70	1	CL0016
Unigene_cuff142514	PF00069.20	Pkinase	Domain	213.7	2.4e-63	1	CL0016
Unigene_cuff142515	PF00069.20	Pkinase	Domain	213.5	2.7e-63	1	CL0016
Unigene_cuff142516	PF00069.20	Pkinase	Domain	213.8	2.2e-63	1	CL0016
Unigene_cuff142517	PF00069.20	Pkinase	Domain	213.7	2.4e-63	1	CL0016
Unigene_cuff142518	PF00069.20	Pkinase	Domain	213.7	2.4e-63	1	CL0016
Unigene_cuff143349	PF00069.20	Pkinase	Domain	233.8	1.7e-69	1	CL0016
Unigene_cuff143350	PF00069.20	Pkinase	Domain	107.8	4.7e-31	1	CL0016
Unigene_cuff143350	PF00069.20	Pkinase	Domain	100.6	7.6e-29	1	CL0016
Unigene_cuff143529	PF00069.20	Pkinase	Domain	210.3	2.6e-62	1	CL0016
Unigene_cuff143530	PF00069.20	Pkinase	Domain	210.3	2.6e-62	1	CL0016
Unigene_cuff143531	PF00069.20	Pkinase	Domain	211.3	1.3e-62	1	CL0016
Unigene_cuff143532	PF00069.20	Pkinase	Domain	211.3	1.3e-62	1	CL0016
Unigene_cuff143533	PF00069.20	Pkinase	Domain	69.3	2.7e-19	1	CL0016
Unigene_cuff14359	PF00069.20	Pkinase	Domain	218.8	6.3e-65	1	CL0016
Unigene_cuff14360	PF00069.20	Pkinase	Domain	218.8	6.3e-65	1	CL0016
Unigene_cuff14361	PF00069.20	Pkinase	Domain	218.9	5.9e-65	1	CL0016
Unigene_cuff14362	PF00069.20	Pkinase	Domain	218.9	5.9e-65	1	CL0016
Unigene_cuff14363	PF00069.20	Pkinase	Domain	218.9	5.9e-65	1	CL0016
Unigene_cuff14364	PF00069.20	Pkinase	Domain	218.9	5.9e-65	1	CL0016
Unigene_cuff143983	PF00069.20	Pkinase	Domain	234	1.5e-69	1	CL0016
Unigene_cuff143984	PF00069.20	Pkinase	Domain	233.9	1.6e-69	1	CL0016
Unigene_cuff144724	PF07714.12	Pkinase_Tyr	Domain	75.7	2.9e-21	1	CL0016
Unigene_cuff144725	PF07714.12	Pkinase_Tyr	Domain	270.1	1.4e-80	1	CL0016
Unigene_cuff144726	PF07714.12	Pkinase_Tyr	Domain	270.1	1.4e-80	1	CL0016
Unigene_cuff144799	PF00069.20	Pkinase	Domain	221.7	8.4e-66	1	CL0016
Unigene_cuff144806	PF00069.20	Pkinase	Domain	221.8	7.7e-66	1	CL0016
Unigene_cuff144807	PF00069.20	Pkinase	Domain	221.8	7.7e-66	1	CL0016
Unigene_cuff144811	PF00069.20	Pkinase	Domain	196.2	5.2e-58	1	CL0016
Unigene_cuff14509	PF00069.20	Pkinase	Domain	62.9	2.4e-17	1	CL0016
Unigene_cuff14509	PF00069.20	Pkinase	Domain	49.6	2.8e-13	1	CL0016
Unigene_cuff14510	PF00069.20	Pkinase	Domain	63.3	1.9e-17	1	CL0016
Unigene_cuff14510	PF00069.20	Pkinase	Domain	49.9	2.3e-13	1	CL0016
Unigene_cuff14511	PF00069.20	Pkinase	Domain	63.2	1.9e-17	1	CL0016
Unigene_cuff14511	PF00069.20	Pkinase	Domain	49.8	2.3e-13	1	CL0016
Unigene_cuff14512	PF00069.20	Pkinase	Domain	63.2	1.9e-17	1	CL0016
Unigene_cuff14512	PF00069.20	Pkinase	Domain	49.8	2.3e-13	1	CL0016
Unigene_cuff14514	PF00069.20	Pkinase	Domain	63.1	2.1e-17	1	CL0016
Unigene_cuff14514	PF00069.20	Pkinase	Domain	49.7	2.5e-13	1	CL0016
Unigene_cuff14515	PF00069.20	Pkinase	Domain	63.1	2.1e-17	1	CL0016
Unigene_cuff14515	PF00069.20	Pkinase	Domain	49.7	2.5e-13	1	CL0016
Unigene_cuff14516	PF00069.20	Pkinase	Domain	65.2	4.8e-18	1	CL0016
Unigene_cuff14516	PF00069.20	Pkinase	Domain	41.8	6.4e-11	1	CL0016
Unigene_cuff14517	PF00069.20	Pkinase	Domain	65.2	4.8e-18	1	CL0016
Unigene_cuff14517	PF00069.20	Pkinase	Domain	41.8	6.4e-11	1	CL0016
Unigene_cuff14518	PF00069.20	Pkinase	Domain	88.2	4.6e-25	1	CL0016
Unigene_cuff14563	PF00069.20	Pkinase	Domain	218.3	9.5e-65	1	CL0016
Unigene_cuff14564	PF00069.20	Pkinase	Domain	218.1	1.1e-64	1	CL0016
Unigene_cuff14565	PF00069.20	Pkinase	Domain	217.8	1.3e-64	1	CL0016
Unigene_cuff14566	PF00069.20	Pkinase	Domain	217.9	1.3e-64	1	CL0016
Unigene_cuff14567	PF00069.20	Pkinase	Domain	217.9	1.3e-64	1	CL0016
Unigene_cuff15009	PF00069.20	Pkinase	Domain	118.8	2.1e-34	1	CL0016
Unigene_cuff15010	PF00069.20	Pkinase	Domain	118.8	2.1e-34	1	CL0016
Unigene_cuff15011	PF00069.20	Pkinase	Domain	133.7	5.9e-39	1	CL0016
Unigene_cuff15016	PF07714.12	Pkinase_Tyr	Domain	88.6	3.2e-25	1	CL0016
Unigene_cuff15017	PF07714.12	Pkinase_Tyr	Domain	286.3	1.6e-85	1	CL0016
Unigene_cuff15018	PF07714.12	Pkinase_Tyr	Domain	247.6	1e-73	1	CL0016
Unigene_cuff15019	PF07714.12	Pkinase_Tyr	Domain	286.4	1.4e-85	1	CL0016
Unigene_cuff15020	PF07714.12	Pkinase_Tyr	Domain	286.4	1.4e-85	1	CL0016
Unigene_cuff1532	PF02816.13	Alpha_kinase	Family	32.8	4.8e-08	1	No_clan
Unigene_cuff1533	PF02816.13	Alpha_kinase	Family	32.8	4.8e-08	1	No_clan
Unigene_cuff1535	PF02816.13	Alpha_kinase	Family	168.6	1.1e-49	1	No_clan
Unigene_cuff1536	PF02816.13	Alpha_kinase	Family	168.6	1.1e-49	1	No_clan
Unigene_cuff1537	PF02816.13	Alpha_kinase	Family	168.6	1.1e-49	1	No_clan
Unigene_cuff15618	PF07714.12	Pkinase_Tyr	Domain	292.6	1.9e-87	1	CL0016
Unigene_cuff15619	PF07714.12	Pkinase_Tyr	Domain	326.6	8.2e-98	1	CL0016
Unigene_cuff15620	PF07714.12	Pkinase_Tyr	Domain	326.5	8.7e-98	1	CL0016
Unigene_cuff15621	PF07714.12	Pkinase_Tyr	Domain	326.5	8.6e-98	1	CL0016
Unigene_cuff15622	PF07714.12	Pkinase_Tyr	Domain	326.5	8.3e-98	1	CL0016
Unigene_cuff15623	PF07714.12	Pkinase_Tyr	Domain	326.5	8.7e-98	1	CL0016
Unigene_cuff15671	PF00069.20	Pkinase	Domain	50.9	1.1e-13	1	CL0016
Unigene_cuff15672	PF00069.20	Pkinase	Domain	51.3	8.2e-14	1	CL0016
Unigene_cuff15673	PF00069.20	Pkinase	Domain	50.9	1.1e-13	1	CL0016
Unigene_cuff160097	PF00069.20	Pkinase	Domain	189.2	7e-56	1	CL0016
Unigene_cuff160098	PF00069.20	Pkinase	Domain	257.9	7.7e-77	1	CL0016
Unigene_cuff160099	PF00069.20	Pkinase	Domain	167.5	2.9e-49	1	CL0016
Unigene_cuff160331	PF00069.20	Pkinase	Domain	184.2	2.4e-54	1	CL0016
Unigene_cuff160332	PF00069.20	Pkinase	Domain	127	6.7e-37	1	CL0016
Unigene_cuff160333	PF00069.20	Pkinase	Domain	178	1.8e-52	1	CL0016
Unigene_cuff160334	PF00069.20	Pkinase	Domain	53.8	1.5e-14	1	CL0016
Unigene_cuff161748	PF00069.20	Pkinase	Domain	150.4	4.9e-44	1	CL0016
Unigene_cuff161748	PF00433.19	Pkinase_C	Family	43.8	2.6e-11	1	No_clan
Unigene_cuff161749	PF00069.20	Pkinase	Domain	221.3	1.1e-65	1	CL0016
Unigene_cuff161749	PF00433.19	Pkinase_C	Family	41	2e-10	1	No_clan
Unigene_cuff161750	PF00069.20	Pkinase	Domain	221.5	9.8e-66	1	CL0016
Unigene_cuff161750	PF00433.19	Pkinase_C	Family	41.1	1.8e-10	1	No_clan
Unigene_cuff161751	PF00069.20	Pkinase	Domain	221.4	1.1e-65	1	CL0016
Unigene_cuff161751	PF00433.19	Pkinase_C	Family	41	1.9e-10	1	No_clan
Unigene_cuff161752	PF00069.20	Pkinase	Domain	54.8	7.1e-15	1	CL0016
Unigene_cuff161926	PF00069.20	Pkinase	Domain	221.6	9.4e-66	1	CL0016
Unigene_cuff161927	PF00069.20	Pkinase	Domain	200.7	2.2e-59	1	CL0016
Unigene_cuff162077	PF01583.15	APS_kinase	Domain	243.1	8.7e-73	1	CL0023
Unigene_cuff162078	PF01583.15	APS_kinase	Domain	243.1	8.9e-73	1	CL0023
Unigene_cuff162079	PF01583.15	APS_kinase	Domain	243.1	8.7e-73	1	CL0023
Unigene_cuff162080	PF01583.15	APS_kinase	Domain	109.1	1.6e-31	1	CL0023
Unigene_cuff162234	PF00069.20	Pkinase	Domain	248	7.8e-74	1	CL0016
Unigene_cuff162235	PF00069.20	Pkinase	Domain	226.6	2.7e-67	1	CL0016
Unigene_cuff162236	PF00069.20	Pkinase	Domain	248	7.8e-74	1	CL0016
Unigene_cuff162237	PF00069.20	Pkinase	Domain	248	7.8e-74	1	CL0016
Unigene_cuff162238	PF00069.20	Pkinase	Domain	226.6	2.7e-67	1	CL0016
Unigene_cuff162239	PF00069.20	Pkinase	Domain	248	7.8e-74	1	CL0016
Unigene_cuff162240	PF00069.20	Pkinase	Domain	248	7.8e-74	1	CL0016
Unigene_cuff163096	PF07714.12	Pkinase_Tyr	Domain	117.7	4.4e-34	1	CL0016
Unigene_cuff163097	PF07714.12	Pkinase_Tyr	Domain	93	1.5e-26	1	CL0016
Unigene_cuff163401	PF00069.20	Pkinase	Domain	146.5	7.2e-43	1	CL0016
Unigene_cuff163402	PF00069.20	Pkinase	Domain	125.9	1.5e-36	1	CL0016
Unigene_cuff163443	PF00069.20	Pkinase	Domain	249.5	2.8e-74	1	CL0016
Unigene_cuff163444	PF00069.20	Pkinase	Domain	249.1	3.8e-74	1	CL0016
Unigene_cuff163445	PF00069.20	Pkinase	Domain	249.4	3.1e-74	1	CL0016
Unigene_cuff163446	PF00069.20	Pkinase	Domain	249.5	2.7e-74	1	CL0016
Unigene_cuff163447	PF00069.20	Pkinase	Domain	249.2	3.4e-74	1	CL0016
Unigene_cuff163749	PF07714.12	Pkinase_Tyr	Domain	274.7	5.2e-82	1	CL0016
Unigene_cuff163750	PF07714.12	Pkinase_Tyr	Domain	316.5	9.7e-95	1	CL0016
Unigene_cuff163751	PF07714.12	Pkinase_Tyr	Domain	34.8	8.8e-09	1	CL0016
Unigene_cuff164028	PF07714.12	Pkinase_Tyr	Domain	315.9	1.4e-94	1	CL0016
Unigene_cuff164152	PF00069.20	Pkinase	Domain	261.1	8e-78	1	CL0016
Unigene_cuff164153	PF00069.20	Pkinase	Domain	259	3.6e-77	1	CL0016
Unigene_cuff164332	PF07714.12	Pkinase_Tyr	Domain	325.5	1.8e-97	1	CL0016
Unigene_cuff164333	PF07714.12	Pkinase_Tyr	Domain	325.5	1.8e-97	1	CL0016
Unigene_cuff164334	PF07714.12	Pkinase_Tyr	Domain	306.2	1.3e-91	1	CL0016
Unigene_cuff164431	PF00069.20	Pkinase	Domain	172.6	8e-51	1	CL0016
Unigene_cuff164432	PF00069.20	Pkinase	Domain	172.4	9.3e-51	1	CL0016
Unigene_cuff164433	PF00069.20	Pkinase	Domain	172.4	9e-51	1	CL0016
Unigene_cuff164434	PF00069.20	Pkinase	Domain	172.3	1e-50	1	CL0016
Unigene_cuff164435	PF00069.20	Pkinase	Domain	172.2	1e-50	1	CL0016
Unigene_cuff164436	PF00069.20	Pkinase	Domain	172.2	1e-50	1	CL0016
Unigene_cuff164688	PF00069.20	Pkinase	Domain	266.5	1.8e-79	1	CL0016
Unigene_cuff164689	PF00069.20	Pkinase	Domain	248.6	5.4e-74	1	CL0016
Unigene_cuff164690	PF00069.20	Pkinase	Domain	195.3	9.6e-58	1	CL0016
Unigene_cuff16624	PF00454.22	PI3_PI4_kinase	Family	181.9	1.2e-53	1	No_clan
Unigene_cuff16980	PF00069.20	Pkinase	Domain	48	8.3e-13	1	CL0016
Unigene_cuff16981	PF00069.20	Pkinase	Domain	48	8.3e-13	1	CL0016
Unigene_cuff16984	PF00069.20	Pkinase	Domain	48	8.3e-13	1	CL0016
Unigene_cuff16986	PF00069.20	Pkinase	Domain	52.3	4.1e-14	1	CL0016
Unigene_cuff1840	PF00069.20	Pkinase	Domain	131.4	3e-38	1	CL0016
Unigene_cuff1840	PF00069.20	Pkinase	Domain	63.7	1.4e-17	1	CL0016
Unigene_cuff1841	PF00069.20	Pkinase	Domain	131.5	2.8e-38	1	CL0016
Unigene_cuff1841	PF00069.20	Pkinase	Domain	63.7	1.4e-17	1	CL0016
Unigene_cuff1842	PF00069.20	Pkinase	Domain	131.5	2.8e-38	1	CL0016
Unigene_cuff1842	PF00069.20	Pkinase	Domain	63.7	1.4e-17	1	CL0016
Unigene_cuff1843	PF00069.20	Pkinase	Domain	133.6	6.5e-39	1	CL0016
Unigene_cuff1843	PF00069.20	Pkinase	Domain	65.5	3.8e-18	1	CL0016
Unigene_cuff20192	PF07714.12	Pkinase_Tyr	Domain	270.2	1.3e-80	1	CL0016
Unigene_cuff20193	PF07714.12	Pkinase_Tyr	Domain	270.3	1.2e-80	1	CL0016
Unigene_cuff20194	PF07714.12	Pkinase_Tyr	Domain	270.2	1.3e-80	1	CL0016
Unigene_cuff20195	PF07714.12	Pkinase_Tyr	Domain	270.2	1.3e-80	1	CL0016
Unigene_cuff20308	PF00069.20	Pkinase	Domain	161.1	2.6e-47	1	CL0016
Unigene_cuff20309	PF00069.20	Pkinase	Domain	161.3	2.3e-47	1	CL0016
Unigene_cuff20323	PF07714.12	Pkinase_Tyr	Domain	40.4	1.6e-10	1	CL0016
Unigene_cuff20323	PF07714.12	Pkinase_Tyr	Domain	45.7	3.9e-12	1	CL0016
Unigene_cuff20324	PF07714.12	Pkinase_Tyr	Domain	75.5	3.2e-21	1	CL0016
Unigene_cuff20325	PF00069.20	Pkinase	Domain	25.7	5.2e-06	1	CL0016
Unigene_cuff20326	PF07714.12	Pkinase_Tyr	Domain	25.1	8e-06	1	CL0016
Unigene_cuff20326	PF07714.12	Pkinase_Tyr	Domain	45.7	3.9e-12	1	CL0016
Unigene_cuff20327	PF07714.12	Pkinase_Tyr	Domain	74	9.1e-21	1	CL0016
Unigene_cuff20329	PF07714.12	Pkinase_Tyr	Domain	47.4	1.2e-12	1	CL0016
Unigene_cuff20840	PF00069.20	Pkinase	Domain	223.8	2e-66	1	CL0016
Unigene_cuff20841	PF00069.20	Pkinase	Domain	223.3	2.7e-66	1	CL0016
Unigene_cuff20842	PF00069.20	Pkinase	Domain	223	3.4e-66	1	CL0016
Unigene_cuff20843	PF00069.20	Pkinase	Domain	223.4	2.5e-66	1	CL0016
Unigene_cuff20844	PF00069.20	Pkinase	Domain	223.4	2.5e-66	1	CL0016
Unigene_cuff20845	PF00069.20	Pkinase	Domain	224	1.7e-66	1	CL0016
Unigene_cuff20846	PF00069.20	Pkinase	Domain	223	3.4e-66	1	CL0016
Unigene_cuff20847	PF00069.20	Pkinase	Domain	223	3.4e-66	1	CL0016
Unigene_cuff20849	PF00069.20	Pkinase	Domain	222.7	4.1e-66	1	CL0016
Unigene_cuff20850	PF00069.20	Pkinase	Domain	222.7	4.1e-66	1	CL0016
Unigene_cuff20851	PF00069.20	Pkinase	Domain	160.4	4.2e-47	1	CL0016
Unigene_cuff20852	PF00069.20	Pkinase	Domain	224	1.7e-66	1	CL0016
Unigene_cuff20853	PF00069.20	Pkinase	Domain	174	3e-51	1	CL0016
Unigene_cuff21485	PF00069.20	Pkinase	Domain	214.5	1.4e-63	1	CL0016
Unigene_cuff21486	PF00069.20	Pkinase	Domain	214.4	1.5e-63	1	CL0016
Unigene_cuff21487	PF00069.20	Pkinase	Domain	214.5	1.4e-63	1	CL0016
Unigene_cuff21488	PF00069.20	Pkinase	Domain	78	5.8e-22	1	CL0016
Unigene_cuff21489	PF00069.20	Pkinase	Domain	78	5.9e-22	1	CL0016
Unigene_cuff216	PF00069.20	Pkinase	Domain	47.3	1.4e-12	1	CL0016
Unigene_cuff218	PF00069.20	Pkinase	Domain	74	9.9e-21	1	CL0016
Unigene_cuff23493	PF07714.12	Pkinase_Tyr	Domain	359.3	8.4e-108	1	CL0016
Unigene_cuff23494	PF07714.12	Pkinase_Tyr	Domain	359.3	8.4e-108	1	CL0016
Unigene_cuff23500	PF07714.12	Pkinase_Tyr	Domain	348.1	2.2e-104	1	CL0016
Unigene_cuff23501	PF07714.12	Pkinase_Tyr	Domain	348.1	2.1e-104	1	CL0016
Unigene_cuff23502	PF07714.12	Pkinase_Tyr	Domain	348	2.3e-104	1	CL0016
Unigene_cuff23503	PF07714.12	Pkinase_Tyr	Domain	348.1	2.2e-104	1	CL0016
Unigene_cuff23504	PF07714.12	Pkinase_Tyr	Domain	348.2	2e-104	1	CL0016
Unigene_cuff23505	PF07714.12	Pkinase_Tyr	Domain	350.3	4.8e-105	1	CL0016
Unigene_cuff23506	PF07714.12	Pkinase_Tyr	Domain	350.3	4.7e-105	1	CL0016
Unigene_cuff23528	PF07714.12	Pkinase_Tyr	Domain	336.5	7.4e-101	1	CL0016
Unigene_cuff23529	PF07714.12	Pkinase_Tyr	Domain	335.2	1.8e-100	1	CL0016
Unigene_cuff23530	PF07714.12	Pkinase_Tyr	Domain	335.3	1.8e-100	1	CL0016
Unigene_cuff23531	PF07714.12	Pkinase_Tyr	Domain	335.3	1.7e-100	1	CL0016
Unigene_cuff23532	PF07714.12	Pkinase_Tyr	Domain	335.3	1.8e-100	1	CL0016
Unigene_cuff23533	PF07714.12	Pkinase_Tyr	Domain	335.5	1.5e-100	1	CL0016
Unigene_cuff23751	PF00069.20	Pkinase	Domain	243.7	1.6e-72	1	CL0016
Unigene_cuff23752	PF00069.20	Pkinase	Domain	178.3	1.5e-52	1	CL0016
Unigene_cuff23753	PF00069.20	Pkinase	Domain	211.1	1.5e-62	1	CL0016
Unigene_cuff23754	PF00069.20	Pkinase	Domain	146.2	9.2e-43	1	CL0016
Unigene_cuff23755	PF00069.20	Pkinase	Domain	176.8	4.4e-52	1	CL0016
Unigene_cuff24367	PF00069.20	Pkinase	Domain	70.4	1.2e-19	1	CL0016
Unigene_cuff24368	PF00069.20	Pkinase	Domain	113.8	7.3e-33	1	CL0016
Unigene_cuff24368	PF00069.20	Pkinase	Domain	70.2	1.4e-19	1	CL0016
Unigene_cuff24369	PF00069.20	Pkinase	Domain	113.7	7.7e-33	1	CL0016
Unigene_cuff24369	PF00069.20	Pkinase	Domain	70.2	1.5e-19	1	CL0016
Unigene_cuff24370	PF00069.20	Pkinase	Domain	67.8	7.9e-19	1	CL0016
Unigene_cuff24370	PF00069.20	Pkinase	Domain	70.1	1.5e-19	1	CL0016
Unigene_cuff24371	PF00069.20	Pkinase	Domain	112	2.5e-32	1	CL0016
Unigene_cuff24371	PF00069.20	Pkinase	Domain	70.2	1.4e-19	1	CL0016
Unigene_cuff24372	PF00069.20	Pkinase	Domain	70.4	1.2e-19	1	CL0016
Unigene_cuff24373	PF00069.20	Pkinase	Domain	67.8	7.9e-19	1	CL0016
Unigene_cuff24373	PF00069.20	Pkinase	Domain	70.1	1.5e-19	1	CL0016
Unigene_cuff24374	PF00069.20	Pkinase	Domain	67.8	7.9e-19	1	CL0016
Unigene_cuff24374	PF00069.20	Pkinase	Domain	70.1	1.5e-19	1	CL0016
Unigene_cuff24751	PF07714.12	Pkinase_Tyr	Domain	193.2	3.9e-57	1	CL0016
Unigene_cuff24752	PF07714.12	Pkinase_Tyr	Domain	193.2	3.9e-57	1	CL0016
Unigene_cuff24753	PF07714.12	Pkinase_Tyr	Domain	193.4	3.6e-57	1	CL0016
Unigene_cuff24754	PF07714.12	Pkinase_Tyr	Domain	192.9	5.1e-57	1	CL0016
Unigene_cuff24755	PF07714.12	Pkinase_Tyr	Domain	192.9	4.8e-57	1	CL0016
Unigene_cuff24756	PF07714.12	Pkinase_Tyr	Domain	192.9	5.1e-57	1	CL0016
Unigene_cuff24758	PF07714.12	Pkinase_Tyr	Domain	136.1	1e-39	1	CL0016
Unigene_cuff24759	PF07714.12	Pkinase_Tyr	Domain	136.1	1e-39	1	CL0016
Unigene_cuff2532	PF07714.12	Pkinase_Tyr	Domain	306.6	9.7e-92	1	CL0016
Unigene_cuff2533	PF07714.12	Pkinase_Tyr	Domain	306.6	1e-91	1	CL0016
Unigene_cuff2534	PF07714.12	Pkinase_Tyr	Domain	306.3	1.2e-91	1	CL0016
Unigene_cuff2535	PF07714.12	Pkinase_Tyr	Domain	306.3	1.3e-91	1	CL0016
Unigene_cuff263	PF00069.20	Pkinase	Domain	175.2	1.3e-51	1	CL0016
Unigene_cuff264	PF00069.20	Pkinase	Domain	175.2	1.3e-51	1	CL0016
Unigene_cuff265	PF00069.20	Pkinase	Domain	175.2	1.3e-51	1	CL0016
Unigene_cuff266	PF00069.20	Pkinase	Domain	175.2	1.3e-51	1	CL0016
Unigene_cuff3038	PF00069.20	Pkinase	Domain	85.3	3.6e-24	1	CL0016
Unigene_cuff3038	PF00069.20	Pkinase	Domain	65.2	4.7e-18	1	CL0016
Unigene_cuff3039	PF00069.20	Pkinase	Domain	85.5	3.1e-24	1	CL0016
Unigene_cuff3039	PF00069.20	Pkinase	Domain	64.8	6.1e-18	1	CL0016
Unigene_cuff3040	PF00069.20	Pkinase	Domain	86.6	1.4e-24	1	CL0016
Unigene_cuff3233	PF00454.22	PI3_PI4_kinase	Family	40	2.8e-10	1	No_clan
Unigene_cuff3233	PF00454.22	PI3_PI4_kinase	Family	63.1	2.5e-17	1	No_clan
Unigene_cuff3234	PF00454.22	PI3_PI4_kinase	Family	113.7	8.3e-33	1	No_clan
Unigene_cuff3235	PF00454.22	PI3_PI4_kinase	Family	113.7	8.6e-33	1	No_clan
Unigene_cuff3238	PF00454.22	PI3_PI4_kinase	Family	42.1	6.4e-11	1	No_clan
Unigene_cuff3242	PF00454.22	PI3_PI4_kinase	Family	42.1	6.4e-11	1	No_clan
Unigene_cuff3245	PF00454.22	PI3_PI4_kinase	Family	113.8	8.2e-33	1	No_clan
Unigene_cuff3340	PF00069.20	Pkinase	Domain	223.3	2.8e-66	1	CL0016
Unigene_cuff3341	PF00069.20	Pkinase	Domain	223.6	2.2e-66	1	CL0016
Unigene_cuff3342	PF00069.20	Pkinase	Domain	223.3	2.8e-66	1	CL0016
Unigene_cuff3343	PF00069.20	Pkinase	Domain	223.3	2.8e-66	1	CL0016
Unigene_cuff3344	PF00069.20	Pkinase	Domain	224	1.7e-66	1	CL0016
Unigene_cuff3345	PF00069.20	Pkinase	Domain	195.8	7e-58	1	CL0016
Unigene_cuff3705	PF00069.20	Pkinase	Domain	205.7	6.4e-61	1	CL0016
Unigene_cuff3705	PF00433.19	Pkinase_C	Family	23.5	5.9e-05	1	No_clan
Unigene_cuff3706	PF00069.20	Pkinase	Domain	205.7	6.4e-61	1	CL0016
Unigene_cuff3706	PF00433.19	Pkinase_C	Family	23.5	5.9e-05	1	No_clan
Unigene_cuff3707	PF00069.20	Pkinase	Domain	205.7	6.4e-61	1	CL0016
Unigene_cuff3707	PF00433.19	Pkinase_C	Family	23.5	5.9e-05	1	No_clan
Unigene_cuff3708	PF00069.20	Pkinase	Domain	205.7	6.4e-61	1	CL0016
Unigene_cuff3708	PF00433.19	Pkinase_C	Family	23.5	5.9e-05	1	No_clan
Unigene_cuff3709	PF00069.20	Pkinase	Domain	205.7	6.4e-61	1	CL0016
Unigene_cuff3709	PF00433.19	Pkinase_C	Family	23.5	5.9e-05	1	No_clan
Unigene_cuff3710	PF00069.20	Pkinase	Domain	205.6	6.8e-61	1	CL0016
Unigene_cuff3710	PF00433.19	Pkinase_C	Family	23.4	6e-05	1	No_clan
Unigene_cuff40406	PF00069.20	Pkinase	Domain	209.8	3.8e-62	1	CL0016
Unigene_cuff40406	PF00069.20	Pkinase	Domain	127.8	3.9e-37	1	CL0016
Unigene_cuff40407	PF00069.20	Pkinase	Domain	209.8	3.7e-62	1	CL0016
Unigene_cuff40407	PF00069.20	Pkinase	Domain	125.8	1.5e-36	1	CL0016
Unigene_cuff40408	PF00069.20	Pkinase	Domain	209.9	3.4e-62	1	CL0016
Unigene_cuff40408	PF00069.20	Pkinase	Domain	126	1.4e-36	1	CL0016
Unigene_cuff40454	PF00069.20	Pkinase	Domain	35.3	6.4e-09	1	CL0016
Unigene_cuff40455	PF00069.20	Pkinase	Domain	187.4	2.5e-55	1	CL0016
Unigene_cuff40456	PF00069.20	Pkinase	Domain	187.5	2.3e-55	1	CL0016
Unigene_cuff40927	PF00069.20	Pkinase	Domain	265.1	4.7e-79	1	CL0016
Unigene_cuff40928	PF00069.20	Pkinase	Domain	252.6	3.2e-75	1	CL0016
Unigene_cuff41282	PF00069.20	Pkinase	Domain	193	4.8e-57	1	CL0016
Unigene_cuff41283	PF00069.20	Pkinase	Domain	193	4.8e-57	1	CL0016
Unigene_cuff41370	PF07714.12	Pkinase_Tyr	Domain	78.8	3.2e-22	1	CL0016
Unigene_cuff41371	PF07714.12	Pkinase_Tyr	Domain	156	8.7e-46	1	CL0016
Unigene_cuff41372	PF07714.12	Pkinase_Tyr	Domain	83.8	9.8e-24	1	CL0016
Unigene_cuff41492	PF00069.20	Pkinase	Domain	218.7	6.8e-65	1	CL0016
Unigene_cuff41493	PF00069.20	Pkinase	Domain	218.7	6.8e-65	1	CL0016
Unigene_cuff41494	PF00069.20	Pkinase	Domain	212.5	5.5e-63	1	CL0016
Unigene_cuff41495	PF00069.20	Pkinase	Domain	212.4	5.9e-63	1	CL0016
Unigene_cuff41496	PF00069.20	Pkinase	Domain	218.6	7.4e-65	1	CL0016
Unigene_cuff41497	PF00069.20	Pkinase	Domain	218.6	7.4e-65	1	CL0016
Unigene_cuff41498	PF00069.20	Pkinase	Domain	212.4	6e-63	1	CL0016
Unigene_cuff41499	PF00069.20	Pkinase	Domain	218.6	7.5e-65	1	CL0016
Unigene_cuff41500	PF00069.20	Pkinase	Domain	218.6	7.5e-65	1	CL0016
Unigene_cuff41501	PF00069.20	Pkinase	Domain	211.5	1.1e-62	1	CL0016
Unigene_cuff42274	PF00069.20	Pkinase	Domain	126.2	1.2e-36	1	CL0016
Unigene_cuff42275	PF07714.12	Pkinase_Tyr	Domain	71.9	4e-20	1	CL0016
Unigene_cuff42276	PF07714.12	Pkinase_Tyr	Domain	71.2	6.9e-20	1	CL0016
Unigene_cuff42277	PF07714.12	Pkinase_Tyr	Domain	111.2	4.1e-32	1	CL0016
Unigene_cuff42292	PF00069.20	Pkinase	Domain	202.9	4.7e-60	1	CL0016
Unigene_cuff42293	PF00069.20	Pkinase	Domain	202.8	4.8e-60	1	CL0016
Unigene_cuff42725	PF00069.20	Pkinase	Domain	75.9	2.6e-21	1	CL0016
Unigene_cuff42726	PF00069.20	Pkinase	Domain	75.9	2.6e-21	1	CL0016
Unigene_cuff42727	PF00069.20	Pkinase	Domain	75.9	2.6e-21	1	CL0016
Unigene_cuff42728	PF00069.20	Pkinase	Domain	75.8	2.7e-21	1	CL0016
Unigene_cuff42730	PF00069.20	Pkinase	Domain	75.9	2.7e-21	1	CL0016
Unigene_cuff42731	PF00069.20	Pkinase	Domain	75.9	2.7e-21	1	CL0016
Unigene_cuff42732	PF00069.20	Pkinase	Domain	75.9	2.6e-21	1	CL0016
Unigene_cuff42734	PF00069.20	Pkinase	Domain	75.9	2.6e-21	1	CL0016
Unigene_cuff42736	PF00069.20	Pkinase	Domain	68.3	5.3e-19	1	CL0016
Unigene_cuff43338	PF07714.12	Pkinase_Tyr	Domain	324.7	3.1e-97	1	CL0016
Unigene_cuff43339	PF07714.12	Pkinase_Tyr	Domain	326	1.2e-97	1	CL0016
Unigene_cuff43340	PF07714.12	Pkinase_Tyr	Domain	326.9	6.3e-98	1	CL0016
Unigene_cuff43341	PF07714.12	Pkinase_Tyr	Domain	326	1.2e-97	1	CL0016
Unigene_cuff43342	PF07714.12	Pkinase_Tyr	Domain	327.6	3.9e-98	1	CL0016
Unigene_cuff43346	PF00069.20	Pkinase	Domain	223.8	1.9e-66	1	CL0016
Unigene_cuff43347	PF00069.20	Pkinase	Domain	221.8	7.9e-66	1	CL0016
Unigene_cuff43348	PF00069.20	Pkinase	Domain	224.3	1.3e-66	1	CL0016
Unigene_cuff43350	PF00069.20	Pkinase	Domain	221.3	1.1e-65	1	CL0016
Unigene_cuff43351	PF00069.20	Pkinase	Domain	221.8	7.9e-66	1	CL0016
Unigene_cuff43352	PF00069.20	Pkinase	Domain	221.3	1.1e-65	1	CL0016
Unigene_cuff43354	PF00069.20	Pkinase	Domain	221.3	1.1e-65	1	CL0016
Unigene_cuff43358	PF00069.20	Pkinase	Domain	182.1	1e-53	1	CL0016
Unigene_cuff43761	PF07714.12	Pkinase_Tyr	Domain	193.3	3.7e-57	1	CL0016
Unigene_cuff43761	PF07714.12	Pkinase_Tyr	Domain	290.5	8.2e-87	1	CL0016
Unigene_cuff43762	PF07714.12	Pkinase_Tyr	Domain	193.3	3.7e-57	1	CL0016
Unigene_cuff43762	PF07714.12	Pkinase_Tyr	Domain	290.5	8.2e-87	1	CL0016
Unigene_cuff43898	PF07714.12	Pkinase_Tyr	Domain	308.1	3.5e-92	1	CL0016
Unigene_cuff44060	PF00069.20	Pkinase	Domain	239.8	2.6e-71	1	CL0016
Unigene_cuff44061	PF00069.20	Pkinase	Domain	239.8	2.6e-71	1	CL0016
Unigene_cuff44062	PF00069.20	Pkinase	Domain	239.8	2.6e-71	1	CL0016
Unigene_cuff44064	PF00069.20	Pkinase	Domain	240.2	1.9e-71	1	CL0016
Unigene_cuff44125	PF00069.20	Pkinase	Domain	56.8	1.7e-15	1	CL0016
Unigene_cuff44125	PF00433.19	Pkinase_C	Family	25.1	1.8e-05	1	No_clan
Unigene_cuff44126	PF00069.20	Pkinase	Domain	57	1.5e-15	1	CL0016
Unigene_cuff44126	PF00433.19	Pkinase_C	Family	25.4	1.4e-05	1	No_clan
Unigene_cuff44127	PF00069.20	Pkinase	Domain	119.9	9.8e-35	1	CL0016
Unigene_cuff44127	PF00433.19	Pkinase_C	Family	24.8	2.2e-05	1	No_clan
Unigene_cuff44128	PF00069.20	Pkinase	Domain	230.5	1.7e-68	1	CL0016
Unigene_cuff44128	PF00433.19	Pkinase_C	Family	23.7	4.9e-05	1	No_clan
Unigene_cuff44129	PF00069.20	Pkinase	Domain	230.6	1.7e-68	1	CL0016
Unigene_cuff44129	PF00433.19	Pkinase_C	Family	23.7	4.8e-05	1	No_clan
Unigene_cuff44130	PF00069.20	Pkinase	Domain	230.6	1.7e-68	1	CL0016
Unigene_cuff44130	PF00433.19	Pkinase_C	Family	23.7	4.8e-05	1	No_clan
Unigene_cuff44374	PF07714.12	Pkinase_Tyr	Domain	337	5.3e-101	1	CL0016
Unigene_cuff44375	PF07714.12	Pkinase_Tyr	Domain	336.9	5.6e-101	1	CL0016
Unigene_cuff44376	PF07714.12	Pkinase_Tyr	Domain	336.9	5.6e-101	1	CL0016
Unigene_cuff4773	PF00069.20	Pkinase	Domain	184.3	2.2e-54	1	CL0016
Unigene_cuff4774	PF00069.20	Pkinase	Domain	183.3	4.5e-54	1	CL0016
Unigene_cuff4775	PF00069.20	Pkinase	Domain	185.3	1.1e-54	1	CL0016
Unigene_cuff4970	PF07714.12	Pkinase_Tyr	Domain	206.8	2.8e-61	1	CL0016
Unigene_cuff4971	PF00069.20	Pkinase	Domain	148.9	1.4e-43	1	CL0016
Unigene_cuff4972	PF00069.20	Pkinase	Domain	149.1	1.2e-43	1	CL0016
Unigene_cuff4973	PF07714.12	Pkinase_Tyr	Domain	207.9	1.3e-61	1	CL0016
Unigene_cuff4974	PF07714.12	Pkinase_Tyr	Domain	206.8	2.8e-61	1	CL0016
Unigene_cuff5060	PF00069.20	Pkinase	Domain	175.1	1.4e-51	1	CL0016
Unigene_cuff5061	PF00069.20	Pkinase	Domain	175.3	1.2e-51	1	CL0016
Unigene_cuff5062	PF00069.20	Pkinase	Domain	175.1	1.4e-51	1	CL0016
Unigene_cuff5063	PF00069.20	Pkinase	Domain	175.1	1.4e-51	1	CL0016
Unigene_cuff5064	PF00069.20	Pkinase	Domain	175.1	1.4e-51	1	CL0016
Unigene_cuff5065	PF00069.20	Pkinase	Domain	175.3	1.2e-51	1	CL0016
Unigene_cuff5066	PF00069.20	Pkinase	Domain	175.1	1.4e-51	1	CL0016
Unigene_cuff5067	PF00069.20	Pkinase	Domain	175.1	1.4e-51	1	CL0016
Unigene_cuff5073	PF00069.20	Pkinase	Domain	161.4	2.1e-47	1	CL0016
Unigene_cuff5074	PF00069.20	Pkinase	Domain	161.4	2.1e-47	1	CL0016
Unigene_cuff5075	PF00069.20	Pkinase	Domain	161.4	2.1e-47	1	CL0016
Unigene_cuff5076	PF00069.20	Pkinase	Domain	161.4	2.1e-47	1	CL0016
Unigene_cuff5229	PF00069.20	Pkinase	Domain	184.4	2.1e-54	1	CL0016
Unigene_cuff5230	PF00069.20	Pkinase	Domain	213.2	3.4e-63	1	CL0016
Unigene_cuff5834	PF00069.20	Pkinase	Domain	180.6	2.9e-53	1	CL0016
Unigene_cuff5836	PF00069.20	Pkinase	Domain	204.6	1.4e-60	1	CL0016
Unigene_cuff60989	PF07714.12	Pkinase_Tyr	Domain	186.1	5.7e-55	1	CL0016
Unigene_cuff60990	PF07714.12	Pkinase_Tyr	Domain	326.5	8.6e-98	1	CL0016
Unigene_cuff60991	PF07714.12	Pkinase_Tyr	Domain	187.4	2.4e-55	1	CL0016
Unigene_cuff60992	PF07714.12	Pkinase_Tyr	Domain	327.5	4.2e-98	1	CL0016
Unigene_cuff60993	PF07714.12	Pkinase_Tyr	Domain	328.1	2.7e-98	1	CL0016
Unigene_cuff61101	PF00069.20	Pkinase	Domain	31.6	8.3e-08	1	CL0016
Unigene_cuff61155	PF00069.20	Pkinase	Domain	104.8	4e-30	1	CL0016
Unigene_cuff61156	PF00069.20	Pkinase	Domain	98.7	3e-28	1	CL0016
Unigene_cuff61157	PF00069.20	Pkinase	Domain	131.8	2.2e-38	1	CL0016
Unigene_cuff61158	PF00069.20	Pkinase	Domain	132	2e-38	1	CL0016
Unigene_cuff61159	PF00069.20	Pkinase	Domain	125.7	1.7e-36	1	CL0016
Unigene_cuff61160	PF00069.20	Pkinase	Domain	131.8	2.3e-38	1	CL0016
Unigene_cuff61171	PF07714.12	Pkinase_Tyr	Domain	240.8	1.2e-71	1	CL0016
Unigene_cuff61172	PF07714.12	Pkinase_Tyr	Domain	240.8	1.2e-71	1	CL0016
Unigene_cuff61173	PF07714.12	Pkinase_Tyr	Domain	107.3	6.5e-31	1	CL0016
Unigene_cuff61174	PF07714.12	Pkinase_Tyr	Domain	359	1e-107	1	CL0016
Unigene_cuff61175	PF07714.12	Pkinase_Tyr	Domain	358.9	1.1e-107	1	CL0016
Unigene_cuff61176	PF07714.12	Pkinase_Tyr	Domain	359	1e-107	1	CL0016
Unigene_cuff61177	PF07714.12	Pkinase_Tyr	Domain	358.9	1.1e-107	1	CL0016
Unigene_cuff61178	PF07714.12	Pkinase_Tyr	Domain	359	1e-107	1	CL0016
Unigene_cuff61179	PF07714.12	Pkinase_Tyr	Domain	359	1e-107	1	CL0016
Unigene_cuff61180	PF07714.12	Pkinase_Tyr	Domain	359	1e-107	1	CL0016
Unigene_cuff61187	PF00069.20	Pkinase	Domain	107.6	5.6e-31	1	CL0016
Unigene_cuff61187	PF00069.20	Pkinase	Domain	89.8	1.5e-25	1	CL0016
Unigene_cuff61188	PF00069.20	Pkinase	Domain	107	8.5e-31	1	CL0016
Unigene_cuff61188	PF00069.20	Pkinase	Domain	89.2	2.4e-25	1	CL0016
Unigene_cuff61189	PF00069.20	Pkinase	Domain	107.2	7.1e-31	1	CL0016
Unigene_cuff61189	PF00069.20	Pkinase	Domain	123.1	1e-35	1	CL0016
Unigene_cuff61190	PF00069.20	Pkinase	Domain	124.2	4.8e-36	1	CL0016
Unigene_cuff61191	PF00069.20	Pkinase	Domain	107.5	6.1e-31	1	CL0016
Unigene_cuff61191	PF00069.20	Pkinase	Domain	89.6	1.7e-25	1	CL0016
Unigene_cuff61192	PF00069.20	Pkinase	Domain	107.7	5.3e-31	1	CL0016
Unigene_cuff61192	PF00069.20	Pkinase	Domain	89.8	1.5e-25	1	CL0016
Unigene_cuff61193	PF00069.20	Pkinase	Domain	250.5	1.4e-74	1	CL0016
Unigene_cuff61194	PF00069.20	Pkinase	Domain	250.6	1.3e-74	1	CL0016
Unigene_cuff61195	PF00069.20	Pkinase	Domain	106.8	9.5e-31	1	CL0016
Unigene_cuff61195	PF00069.20	Pkinase	Domain	89	2.6e-25	1	CL0016
Unigene_cuff61196	PF00069.20	Pkinase	Domain	40.8	1.3e-10	1	CL0016
Unigene_cuff61268	PF00069.20	Pkinase	Domain	114.8	3.5e-33	1	CL0016
Unigene_cuff61269	PF00069.20	Pkinase	Domain	56.2	2.6e-15	1	CL0016
Unigene_cuff61270	PF00069.20	Pkinase	Domain	94.1	7.4e-27	1	CL0016
Unigene_cuff61551	PF00454.22	PI3_PI4_kinase	Family	155.8	1.2e-45	1	No_clan
Unigene_cuff61553	PF00454.22	PI3_PI4_kinase	Family	156.6	6.8e-46	1	No_clan
Unigene_cuff61594	PF00069.20	Pkinase	Domain	223.6	2.2e-66	1	CL0016
Unigene_cuff61595	PF00069.20	Pkinase	Domain	218.8	6.3e-65	1	CL0016
Unigene_cuff61596	PF00069.20	Pkinase	Domain	163.3	5.4e-48	1	CL0016
Unigene_cuff61655	PF00069.20	Pkinase	Domain	54.8	7e-15	1	CL0016
Unigene_cuff62404	PF07714.12	Pkinase_Tyr	Domain	164.5	2.3e-48	1	CL0016
Unigene_cuff62405	PF07714.12	Pkinase_Tyr	Domain	164.5	2.3e-48	1	CL0016
Unigene_cuff62407	PF07714.12	Pkinase_Tyr	Domain	132.1	1.7e-38	1	CL0016
Unigene_cuff62408	PF07714.12	Pkinase_Tyr	Domain	163.4	5e-48	1	CL0016
Unigene_cuff62409	PF07714.12	Pkinase_Tyr	Domain	163.4	5e-48	1	CL0016
Unigene_cuff62411	PF00069.20	Pkinase	Domain	36	3.8e-09	1	CL0016
Unigene_cuff62412	PF00069.20	Pkinase	Domain	35.9	4.2e-09	1	CL0016
Unigene_cuff62413	PF00069.20	Pkinase	Domain	36	3.8e-09	1	CL0016
Unigene_cuff62414	PF00069.20	Pkinase	Domain	35.5	5.4e-09	1	CL0016
Unigene_cuff62415	PF00069.20	Pkinase	Domain	22.9	3.9e-05	1	CL0016
Unigene_cuff62416	PF00069.20	Pkinase	Domain	22.8	4.3e-05	1	CL0016
Unigene_cuff62804	PF00069.20	Pkinase	Domain	130.5	5.6e-38	1	CL0016
Unigene_cuff62805	PF00069.20	Pkinase	Domain	130.5	5.6e-38	1	CL0016
Unigene_cuff62806	PF00069.20	Pkinase	Domain	68.8	3.8e-19	1	CL0016
Unigene_cuff62807	PF00069.20	Pkinase	Domain	130.5	5.6e-38	1	CL0016
Unigene_cuff62808	PF00069.20	Pkinase	Domain	69	3.4e-19	1	CL0016
Unigene_cuff62810	PF00069.20	Pkinase	Domain	130.7	5e-38	1	CL0016
Unigene_cuff62811	PF00069.20	Pkinase	Domain	130.8	4.5e-38	1	CL0016
Unigene_cuff62826	PF01583.15	APS_kinase	Domain	233.5	7.7e-70	1	CL0023
Unigene_cuff62827	PF01583.15	APS_kinase	Domain	250.6	4.3e-75	1	CL0023
Unigene_cuff62828	PF01583.15	APS_kinase	Domain	233.4	8.5e-70	1	CL0023
Unigene_cuff63162	PF00069.20	Pkinase	Domain	146.7	6.4e-43	1	CL0016
Unigene_cuff63231	PF00349.16	Hexokinase_1	Domain	302.7	9.3e-91	1	CL0108
Unigene_cuff63231	PF03727.11	Hexokinase_2	Domain	349.9	5.6e-105	1	CL0108
Unigene_cuff63231	PF00349.16	Hexokinase_1	Domain	296.8	5.7e-89	1	CL0108
Unigene_cuff63231	PF03727.11	Hexokinase_2	Domain	357.1	3.4e-107	1	CL0108
Unigene_cuff63784	PF00069.20	Pkinase	Domain	74	9.7e-21	1	CL0016
Unigene_cuff63785	PF00069.20	Pkinase	Domain	183.8	3.1e-54	1	CL0016
Unigene_cuff63786	PF00069.20	Pkinase	Domain	183.7	3.4e-54	1	CL0016
Unigene_cuff63787	PF00069.20	Pkinase	Domain	183.7	3.4e-54	1	CL0016
Unigene_cuff63789	PF00069.20	Pkinase	Domain	184.3	2.2e-54	1	CL0016
Unigene_cuff63795	PF00069.20	Pkinase	Domain	216.6	3.1e-64	1	CL0016
Unigene_cuff63796	PF00069.20	Pkinase	Domain	214.7	1.2e-63	1	CL0016
Unigene_cuff63797	PF00069.20	Pkinase	Domain	216.6	3.1e-64	1	CL0016
Unigene_cuff63798	PF00069.20	Pkinase	Domain	217	2.3e-64	1	CL0016
Unigene_cuff63846	PF00069.20	Pkinase	Domain	101	5.8e-29	1	CL0016
Unigene_cuff63847	PF00069.20	Pkinase	Domain	257.7	8.6e-77	1	CL0016
Unigene_cuff63849	PF00069.20	Pkinase	Domain	193	5e-57	1	CL0016
Unigene_cuff63850	PF00069.20	Pkinase	Domain	192.9	5.2e-57	1	CL0016
Unigene_cuff63851	PF00069.20	Pkinase	Domain	192.8	5.4e-57	1	CL0016
Unigene_cuff63852	PF00069.20	Pkinase	Domain	187.1	3.1e-55	1	CL0016
Unigene_cuff63853	PF00069.20	Pkinase	Domain	194	2.5e-57	1	CL0016
Unigene_cuff64017	PF00069.20	Pkinase	Domain	195.3	9.7e-58	1	CL0016
Unigene_cuff64018	PF00069.20	Pkinase	Domain	228.3	8.4e-68	1	CL0016
Unigene_cuff64019	PF00069.20	Pkinase	Domain	195.3	9.6e-58	1	CL0016
Unigene_cuff64020	PF00069.20	Pkinase	Domain	195.1	1.1e-57	1	CL0016
Unigene_cuff64021	PF00069.20	Pkinase	Domain	228.1	9.5e-68	1	CL0016
Unigene_cuff64138	PF00069.20	Pkinase	Domain	144.4	3.4e-42	1	CL0016
Unigene_cuff64139	PF00069.20	Pkinase	Domain	144.4	3.4e-42	1	CL0016
Unigene_cuff64491	PF00069.20	Pkinase	Domain	194.1	2.2e-57	1	CL0016
Unigene_cuff64492	PF00069.20	Pkinase	Domain	194.1	2.2e-57	1	CL0016
Unigene_cuff64493	PF00069.20	Pkinase	Domain	194.1	2.2e-57	1	CL0016
Unigene_cuff64494	PF00069.20	Pkinase	Domain	194.1	2.2e-57	1	CL0016
Unigene_cuff64495	PF00069.20	Pkinase	Domain	194.1	2.2e-57	1	CL0016
Unigene_cuff64496	PF00069.20	Pkinase	Domain	194.1	2.2e-57	1	CL0016
Unigene_cuff64509	PF00069.20	Pkinase	Domain	47.6	1.1e-12	1	CL0016
Unigene_cuff64510	PF00069.20	Pkinase	Domain	218.6	7.7e-65	1	CL0016
Unigene_cuff64511	PF00069.20	Pkinase	Domain	108.8	2.3e-31	1	CL0016
Unigene_cuff7233	PF00069.20	Pkinase	Domain	199.1	6.7e-59	1	CL0016
Unigene_cuff7234	PF00069.20	Pkinase	Domain	199.1	6.7e-59	1	CL0016
Unigene_cuff7362	PF00069.20	Pkinase	Domain	119.6	1.2e-34	1	CL0016
Unigene_cuff7363	PF00069.20	Pkinase	Domain	119.6	1.2e-34	1	CL0016
Unigene_cuff7677	PF00069.20	Pkinase	Domain	198	1.5e-58	1	CL0016
Unigene_cuff7756	PF07714.12	Pkinase_Tyr	Domain	322.5	1.4e-96	1	CL0016
Unigene_cuff7757	PF07714.12	Pkinase_Tyr	Domain	322.5	1.4e-96	1	CL0016
Unigene_cuff7758	PF07714.12	Pkinase_Tyr	Domain	322.7	1.2e-96	1	CL0016
Unigene_cuff80144	PF00069.20	Pkinase	Domain	238.1	8.3e-71	1	CL0016
Unigene_cuff80145	PF00069.20	Pkinase	Domain	238.3	7.4e-71	1	CL0016
Unigene_cuff80146	PF00069.20	Pkinase	Domain	239.9	2.5e-71	1	CL0016
Unigene_cuff80196	PF00069.20	Pkinase	Domain	199.2	6.1e-59	1	CL0016
Unigene_cuff80390	PF07714.12	Pkinase_Tyr	Domain	86.2	1.8e-24	1	CL0016
Unigene_cuff80392	PF07714.12	Pkinase_Tyr	Domain	86.3	1.6e-24	1	CL0016
Unigene_cuff80393	PF07714.12	Pkinase_Tyr	Domain	86.7	1.3e-24	1	CL0016
Unigene_cuff80498	PF00433.19	Pkinase_C	Family	35.9	7.8e-09	1	No_clan
Unigene_cuff80500	PF00069.20	Pkinase	Domain	162	1.4e-47	1	CL0016
Unigene_cuff80501	PF00069.20	Pkinase	Domain	207.8	1.5e-61	1	CL0016
Unigene_cuff80756	PF00069.20	Pkinase	Domain	222.1	6.3e-66	1	CL0016
Unigene_cuff80757	PF00069.20	Pkinase	Domain	222.1	6.3e-66	1	CL0016
Unigene_cuff80758	PF00069.20	Pkinase	Domain	222.1	6.3e-66	1	CL0016
Unigene_cuff80759	PF00069.20	Pkinase	Domain	222.1	6.3e-66	1	CL0016
Unigene_cuff80760	PF00069.20	Pkinase	Domain	222.1	6.3e-66	1	CL0016
Unigene_cuff80761	PF00069.20	Pkinase	Domain	222.1	6.3e-66	1	CL0016
Unigene_cuff80762	PF00069.20	Pkinase	Domain	222.1	6.3e-66	1	CL0016
Unigene_cuff80763	PF00069.20	Pkinase	Domain	222.1	6.3e-66	1	CL0016
Unigene_cuff80764	PF07714.12	Pkinase_Tyr	Domain	22.9	3.7e-05	1	CL0016
Unigene_cuff80764	PF00069.20	Pkinase	Domain	156.1	8.9e-46	1	CL0016
Unigene_cuff80765	PF07714.12	Pkinase_Tyr	Domain	22.9	3.7e-05	1	CL0016
Unigene_cuff80765	PF00069.20	Pkinase	Domain	156.1	8.9e-46	1	CL0016
Unigene_cuff80801	PF00069.20	Pkinase	Domain	96.2	1.6e-27	1	CL0016
Unigene_cuff80801	PF00069.20	Pkinase	Domain	71.3	6.4e-20	1	CL0016
Unigene_cuff80816	PF07714.12	Pkinase_Tyr	Domain	319.5	1.1e-95	1	CL0016
Unigene_cuff80817	PF07714.12	Pkinase_Tyr	Domain	319.5	1.1e-95	1	CL0016
Unigene_cuff80818	PF07714.12	Pkinase_Tyr	Domain	320.2	6.8e-96	1	CL0016
Unigene_cuff80819	PF07714.12	Pkinase_Tyr	Domain	319.6	1e-95	1	CL0016
Unigene_cuff80855	PF00069.20	Pkinase	Domain	90.1	1.2e-25	1	CL0016
Unigene_cuff80856	PF00069.20	Pkinase	Domain	90.1	1.2e-25	1	CL0016
Unigene_cuff80857	PF00069.20	Pkinase	Domain	90.1	1.2e-25	1	CL0016
Unigene_cuff81564	PF00069.20	Pkinase	Domain	247.8	9e-74	1	CL0016
Unigene_cuff81565	PF00069.20	Pkinase	Domain	247.8	8.9e-74	1	CL0016
Unigene_cuff81566	PF00069.20	Pkinase	Domain	186.7	3.9e-55	1	CL0016
Unigene_cuff82062	PF00454.22	PI3_PI4_kinase	Family	197.7	1.9e-58	1	No_clan
Unigene_cuff82063	PF00454.22	PI3_PI4_kinase	Family	197.7	1.9e-58	1	No_clan
Unigene_cuff82064	PF00454.22	PI3_PI4_kinase	Family	45.3	6.6e-12	1	No_clan
Unigene_cuff82064	PF00454.22	PI3_PI4_kinase	Family	79.3	2.7e-22	1	No_clan
Unigene_cuff82065	PF00454.22	PI3_PI4_kinase	Family	195	1.2e-57	1	No_clan
Unigene_cuff82066	PF00454.22	PI3_PI4_kinase	Family	45.3	6.6e-12	1	No_clan
Unigene_cuff82066	PF00454.22	PI3_PI4_kinase	Family	79.3	2.7e-22	1	No_clan
Unigene_cuff82469	PF07714.12	Pkinase_Tyr	Domain	187.2	2.6e-55	1	CL0016
Unigene_cuff82470	PF07714.12	Pkinase_Tyr	Domain	187.2	2.6e-55	1	CL0016
Unigene_cuff82476	PF07714.12	Pkinase_Tyr	Domain	187.2	2.6e-55	1	CL0016
Unigene_cuff82478	PF07714.12	Pkinase_Tyr	Domain	187	3e-55	1	CL0016
Unigene_cuff82479	PF07714.12	Pkinase_Tyr	Domain	187	3e-55	1	CL0016
Unigene_cuff82480	PF07714.12	Pkinase_Tyr	Domain	187.2	2.7e-55	1	CL0016
Unigene_cuff83036	PF00069.20	Pkinase	Domain	223.5	2.4e-66	1	CL0016
Unigene_cuff83428	PF03727.11	Hexokinase_2	Domain	140.5	4.8e-41	1	CL0108
Unigene_cuff83883	PF07714.12	Pkinase_Tyr	Domain	309.7	1.2e-92	1	CL0016
Unigene_cuff83884	PF07714.12	Pkinase_Tyr	Domain	309.7	1.2e-92	1	CL0016
Unigene_cuff84002	PF07714.12	Pkinase_Tyr	Domain	308.1	3.4e-92	1	CL0016
Unigene_cuff84003	PF07714.12	Pkinase_Tyr	Domain	272.5	2.6e-81	1	CL0016
Unigene_cuff84004	PF07714.12	Pkinase_Tyr	Domain	272.8	2e-81	1	CL0016
Unigene_cuff84237	PF00069.20	Pkinase	Domain	235.6	5e-70	1	CL0016
Unigene_cuff84362	PF07714.12	Pkinase_Tyr	Domain	301.3	4.2e-90	1	CL0016
Unigene_cuff84363	PF07714.12	Pkinase_Tyr	Domain	67.7	7.7e-19	1	CL0016
Unigene_cuff84364	PF07714.12	Pkinase_Tyr	Domain	301.3	4.2e-90	1	CL0016
Unigene_cuff84365	PF07714.12	Pkinase_Tyr	Domain	301.3	4.2e-90	1	CL0016
Unigene_cuff84382	PF00069.20	Pkinase	Domain	63.4	1.6e-17	1	CL0016
Unigene_cuff84383	PF00069.20	Pkinase	Domain	171.5	1.8e-50	1	CL0016
Unigene_cuff84384	PF00069.20	Pkinase	Domain	63.6	1.5e-17	1	CL0016
Unigene_cuff84385	PF00069.20	Pkinase	Domain	171.5	1.7e-50	1	CL0016
Unigene_cuff84386	PF00069.20	Pkinase	Domain	171.6	1.6e-50	1	CL0016
Unigene_cuff84387	PF00069.20	Pkinase	Domain	171.7	1.5e-50	1	CL0016
Unigene_cuff84388	PF00069.20	Pkinase	Domain	171.6	1.7e-50	1	CL0016
Unigene_cuff84389	PF00069.20	Pkinase	Domain	55.2	5.2e-15	1	CL0016
Unigene_cuff84664	PF00069.20	Pkinase	Domain	135.5	1.7e-39	1	CL0016
Unigene_cuff84665	PF00069.20	Pkinase	Domain	133.9	5.3e-39	1	CL0016
Unigene_cuff84666	PF00069.20	Pkinase	Domain	133.9	5.3e-39	1	CL0016
Unigene_cuff84667	PF00069.20	Pkinase	Domain	133.9	5.3e-39	1	CL0016
Unigene_cuff84668	PF00069.20	Pkinase	Domain	133.9	5.3e-39	1	CL0016
Unigene_cuff84669	PF00069.20	Pkinase	Domain	133.9	5.3e-39	1	CL0016
Unigene_cuff84670	PF00069.20	Pkinase	Domain	133.9	5.3e-39	1	CL0016
Unigene_cuff84671	PF00069.20	Pkinase	Domain	134.4	3.6e-39	1	CL0016
Unigene_cuff84879	PF00069.20	Pkinase	Domain	156.1	8.6e-46	1	CL0016
Unigene_cuff84880	PF00069.20	Pkinase	Domain	156.1	8.6e-46	1	CL0016
Unigene_cuff84881	PF00069.20	Pkinase	Domain	156.1	8.6e-46	1	CL0016
Unigene_cuff84882	PF00069.20	Pkinase	Domain	157.6	3e-46	1	CL0016
Unigene_cuff84883	PF00069.20	Pkinase	Domain	158.2	2.1e-46	1	CL0016
Unigene_cuff84884	PF00069.20	Pkinase	Domain	158.2	2e-46	1	CL0016
Unigene_cuff84885	PF00069.20	Pkinase	Domain	147.1	4.9e-43	1	CL0016
Unigene_cuff8954	PF00069.20	Pkinase	Domain	243.6	1.8e-72	1	CL0016
Unigene_cuff8955	PF00069.20	Pkinase	Domain	243.6	1.8e-72	1	CL0016
Unigene_cuff8956	PF00069.20	Pkinase	Domain	243.6	1.8e-72	1	CL0016
Unigene_cuff9846	PF00069.20	Pkinase	Domain	145.7	1.3e-42	1	CL0016
Unigene_cuff9847	PF00069.20	Pkinase	Domain	145.8	1.3e-42	1	CL0016
Unigene_cuff9848	PF00069.20	Pkinase	Domain	85	4.3e-24	1	CL0016
Unigene_cuff9849	PF00069.20	Pkinase	Domain	85	4.3e-24	1	CL0016
Unigene_cuff9850	PF00069.20	Pkinase	Domain	84.5	6.2e-24	1	CL0016
Unigene_cuff9851	PF00069.20	Pkinase	Domain	75.6	3.1e-21	1	CL0016
Unigene_cuff988	PF00069.20	Pkinase	Domain	24.6	1.2e-05	1	CL0016
Unigene_cuff989	PF00069.20	Pkinase	Domain	237	1.8e-70	1	CL0016
Unigene_cuff990	PF00069.20	Pkinase	Domain	237	1.8e-70	1	CL0016
Unigene_cuff993	PF00069.20	Pkinase	Domain	54.9	6.6e-15	1	CL0016
Unigene_cuff994	PF00069.20	Pkinase	Domain	54.9	6.6e-15	1	CL0016
Unigene_cuff17897	PF07714.12	Pkinase_Tyr	Domain	299.4	1.6e-89	1	CL0016
Unigene_cuff19322	PF00069.20	Pkinase	Domain	246.3	2.6e-73	1	CL0016
Unigene_cuff19323	PF00069.20	Pkinase	Domain	246.3	2.6e-73	1	CL0016
Unigene_cuff19324	PF00069.20	Pkinase	Domain	246.3	2.6e-73	1	CL0016
Unigene_cuff19684	PF00069.20	Pkinase	Domain	176.8	4.2e-52	1	CL0016
Unigene_cuff19685	PF00069.20	Pkinase	Domain	95	4e-27	1	CL0016
Unigene_cuff19686	PF00069.20	Pkinase	Domain	94.7	4.7e-27	1	CL0016
Unigene_cuff19687	PF00069.20	Pkinase	Domain	94.7	4.7e-27	1	CL0016
Unigene_cuff19688	PF00069.20	Pkinase	Domain	127.9	3.6e-37	1	CL0016
Unigene_cuff19689	PF00069.20	Pkinase	Domain	127.9	3.6e-37	1	CL0016
Unigene_cuff104736	PF00069.20	Pkinase	Domain	232.9	3.3e-69	1	CL0016
Unigene_cuff104737	PF00069.20	Pkinase	Domain	232.9	3.3e-69	1	CL0016
Unigene_cuff104738	PF00069.20	Pkinase	Domain	225.3	6.9e-67	1	CL0016
Unigene_cuff104739	PF00069.20	Pkinase	Domain	233.1	2.9e-69	1	CL0016
Unigene_cuff104740	PF00069.20	Pkinase	Domain	225.3	6.9e-67	1	CL0016
Unigene_cuff104741	PF00069.20	Pkinase	Domain	225.3	6.9e-67	1	CL0016
Unigene_cuff104742	PF00069.20	Pkinase	Domain	233.1	2.9e-69	1	CL0016
Unigene_cuff104743	PF00069.20	Pkinase	Domain	232.9	3.3e-69	1	CL0016
Unigene_cuff104774	PF00069.20	Pkinase	Domain	164.6	2.3e-48	1	CL0016
Unigene_cuff104775	PF00069.20	Pkinase	Domain	163.9	3.6e-48	1	CL0016
Unigene_cuff104776	PF00069.20	Pkinase	Domain	163.7	4.3e-48	1	CL0016
Unigene_cuff104777	PF00069.20	Pkinase	Domain	162.6	9.1e-48	1	CL0016
Unigene_cuff104778	PF00069.20	Pkinase	Domain	163.7	4.3e-48	1	CL0016
Unigene_cuff104779	PF00069.20	Pkinase	Domain	162.6	9e-48	1	CL0016
Unigene_cuff104780	PF00069.20	Pkinase	Domain	162.6	9e-48	1	CL0016
Unigene_cuff104787	PF00069.20	Pkinase	Domain	214	2e-63	1	CL0016
Unigene_cuff104788	PF00069.20	Pkinase	Domain	213.7	2.4e-63	1	CL0016
Unigene_cuff104789	PF00069.20	Pkinase	Domain	214.4	1.5e-63	1	CL0016
Unigene_cuff104791	PF00069.20	Pkinase	Domain	21.2	0.00013	1	CL0016
Unigene_cuff104791	PF00069.20	Pkinase	Domain	158.7	1.5e-46	1	CL0016
Unigene_cuff104792	PF00069.20	Pkinase	Domain	213.1	3.5e-63	1	CL0016
Unigene_cuff104793	PF00069.20	Pkinase	Domain	21.2	0.00012	1	CL0016
Unigene_cuff104793	PF00069.20	Pkinase	Domain	158.7	1.5e-46	1	CL0016
Unigene_cuff104794	PF00069.20	Pkinase	Domain	214	1.9e-63	1	CL0016
Unigene_cuff104861	PF00069.20	Pkinase	Domain	258.1	6.6e-77	1	CL0016
Unigene_cuff104862	PF00069.20	Pkinase	Domain	258.1	6.6e-77	1	CL0016
Unigene_cuff104863	PF00069.20	Pkinase	Domain	258.1	6.6e-77	1	CL0016
Unigene_cuff104983	PF01633.15	Choline_kinase	Family	199.7	3.9e-59	1	CL0016
Unigene_cuff104984	PF01633.15	Choline_kinase	Family	199.2	5.5e-59	1	CL0016
Unigene_cuff104985	PF01633.15	Choline_kinase	Family	199.2	5.5e-59	1	CL0016
Unigene_cuff104986	PF01633.15	Choline_kinase	Family	199.7	3.9e-59	1	CL0016
Unigene_cuff105022	PF00454.22	PI3_PI4_kinase	Family	184.5	2.1e-54	1	No_clan
Unigene_cuff105023	PF00454.22	PI3_PI4_kinase	Family	184.5	2.1e-54	1	No_clan
Unigene_cuff105024	PF00454.22	PI3_PI4_kinase	Family	184.5	2.1e-54	1	No_clan
Unigene_cuff105025	PF00454.22	PI3_PI4_kinase	Family	140.2	7e-41	1	No_clan
Unigene_cuff105026	PF00454.22	PI3_PI4_kinase	Family	183.2	4.9e-54	1	No_clan
Unigene_cuff105027	PF00454.22	PI3_PI4_kinase	Family	183.2	4.9e-54	1	No_clan
Unigene_cuff105028	PF00454.22	PI3_PI4_kinase	Family	183.2	4.9e-54	1	No_clan
Unigene_cuff105048	PF00069.20	Pkinase	Domain	146.8	6.2e-43	1	CL0016
Unigene_cuff105049	PF00069.20	Pkinase	Domain	146.9	5.5e-43	1	CL0016
Unigene_cuff105050	PF00069.20	Pkinase	Domain	259.7	2.2e-77	1	CL0016
Unigene_cuff105051	PF00069.20	Pkinase	Domain	258.6	4.8e-77	1	CL0016
Unigene_cuff105052	PF00069.20	Pkinase	Domain	258.6	4.8e-77	1	CL0016
Unigene_cuff105531	PF00069.20	Pkinase	Domain	173.2	5.3e-51	1	CL0016
Unigene_cuff105532	PF00069.20	Pkinase	Domain	173.2	5.3e-51	1	CL0016
Unigene_cuff105533	PF00069.20	Pkinase	Domain	173.2	5.3e-51	1	CL0016
Unigene_cuff105534	PF00069.20	Pkinase	Domain	173.2	5.3e-51	1	CL0016
Unigene_cuff105535	PF00069.20	Pkinase	Domain	173.2	5.3e-51	1	CL0016
Unigene_cuff105536	PF00069.20	Pkinase	Domain	173.2	5.3e-51	1	CL0016
Unigene_cuff105537	PF00069.20	Pkinase	Domain	173.2	5.3e-51	1	CL0016
Unigene_cuff105569	PF00069.20	Pkinase	Domain	239.4	3.4e-71	1	CL0016
Unigene_cuff105569	PF00433.19	Pkinase_C	Family	29.9	5.6e-07	1	No_clan
Unigene_cuff105569	PF00069.20	Pkinase	Domain	247.8	9.1e-74	1	CL0016
Unigene_cuff105570	PF00069.20	Pkinase	Domain	239.5	3.2e-71	1	CL0016
Unigene_cuff105570	PF00433.19	Pkinase_C	Family	30	5.5e-07	1	No_clan
Unigene_cuff105570	PF00069.20	Pkinase	Domain	247.9	8.8e-74	1	CL0016
Unigene_cuff105571	PF00069.20	Pkinase	Domain	241.1	1e-71	1	CL0016
Unigene_cuff105571	PF00433.19	Pkinase_C	Family	30.8	3e-07	1	No_clan
Unigene_cuff105571	PF00069.20	Pkinase	Domain	24.1	1.7e-05	1	CL0016
Unigene_cuff105572	PF00069.20	Pkinase	Domain	239.5	3.2e-71	1	CL0016
Unigene_cuff105572	PF00433.19	Pkinase_C	Family	30	5.5e-07	1	No_clan
Unigene_cuff105572	PF00069.20	Pkinase	Domain	247.9	8.7e-74	1	CL0016
Unigene_cuff105573	PF00069.20	Pkinase	Domain	239.4	3.4e-71	1	CL0016
Unigene_cuff105573	PF00433.19	Pkinase_C	Family	29.9	5.6e-07	1	No_clan
Unigene_cuff105573	PF00069.20	Pkinase	Domain	231	1.2e-68	1	CL0016
Unigene_cuff105574	PF00069.20	Pkinase	Domain	195	1.2e-57	1	CL0016
Unigene_cuff106085	PF00069.20	Pkinase	Domain	128.6	2.1e-37	1	CL0016
Unigene_cuff106085	PF00069.20	Pkinase	Domain	63.2	2e-17	1	CL0016
Unigene_cuff106085	PF00433.19	Pkinase_C	Family	21.2	0.0003	1	No_clan
Unigene_cuff106086	PF00069.20	Pkinase	Domain	128.4	2.5e-37	1	CL0016
Unigene_cuff106086	PF00069.20	Pkinase	Domain	63	2.3e-17	1	CL0016
Unigene_cuff106086	PF00433.19	Pkinase_C	Family	21	0.00034	1	No_clan
Unigene_cuff106087	PF00069.20	Pkinase	Domain	128.6	2.1e-37	1	CL0016
Unigene_cuff106087	PF00069.20	Pkinase	Domain	63.2	2e-17	1	CL0016
Unigene_cuff106087	PF00433.19	Pkinase_C	Family	21.2	0.0003	1	No_clan
Unigene_cuff106504	PF07714.12	Pkinase_Tyr	Domain	316.6	8.8e-95	1	CL0016
Unigene_cuff106505	PF07714.12	Pkinase_Tyr	Domain	316.6	8.8e-95	1	CL0016
Unigene_cuff106506	PF07714.12	Pkinase_Tyr	Domain	315.7	1.7e-94	1	CL0016
Unigene_cuff107302	PF00069.20	Pkinase	Domain	239.2	3.9e-71	1	CL0016
Unigene_cuff107624	PF00069.20	Pkinase	Domain	69.8	1.9e-19	1	CL0016
Unigene_cuff108366	PF07714.12	Pkinase_Tyr	Domain	134.9	2.4e-39	1	CL0016
Unigene_cuff108367	PF07714.12	Pkinase_Tyr	Domain	134.8	2.7e-39	1	CL0016
Unigene_cuff108368	PF07714.12	Pkinase_Tyr	Domain	135	2.2e-39	1	CL0016
Unigene_cuff108369	PF07714.12	Pkinase_Tyr	Domain	134.8	2.7e-39	1	CL0016
Unigene_cuff108628	PF00069.20	Pkinase	Domain	225.7	5e-67	1	CL0016
Unigene_cuff108628	PF00433.19	Pkinase_C	Family	35.6	9.3e-09	1	No_clan
Unigene_cuff108629	PF07714.12	Pkinase_Tyr	Domain	20.6	0.00018	1	CL0016
Unigene_cuff108629	PF00069.20	Pkinase	Domain	206.5	3.6e-61	1	CL0016
Unigene_cuff108629	PF00433.19	Pkinase_C	Family	35.5	1e-08	1	No_clan
Unigene_cuff108630	PF00069.20	Pkinase	Domain	206	5.3e-61	1	CL0016
Unigene_cuff108630	PF00433.19	Pkinase_C	Family	35.1	1.3e-08	1	No_clan
Unigene_cuff108631	PF00069.20	Pkinase	Domain	225.1	7.8e-67	1	CL0016
Unigene_cuff108631	PF00433.19	Pkinase_C	Family	35.3	1.2e-08	1	No_clan
Unigene_cuff108633	PF00069.20	Pkinase	Domain	85.8	2.5e-24	1	CL0016
Unigene_cuff108634	PF00069.20	Pkinase	Domain	33.8	1.8e-08	1	CL0016
Unigene_cuff108635	PF00069.20	Pkinase	Domain	33.1	3e-08	1	CL0016
Unigene_cuff109328	PF00069.20	Pkinase	Domain	202.8	4.8e-60	1	CL0016
Unigene_cuff109329	PF00069.20	Pkinase	Domain	225.8	4.7e-67	1	CL0016
Unigene_cuff109566	PF00069.20	Pkinase	Domain	260.5	1.2e-77	1	CL0016
Unigene_cuff109567	PF00069.20	Pkinase	Domain	260.5	1.3e-77	1	CL0016
Unigene_cuff109568	PF00069.20	Pkinase	Domain	260.6	1.2e-77	1	CL0016
Unigene_cuff109653	PF00069.20	Pkinase	Domain	184.3	2.2e-54	1	CL0016
Unigene_cuff109654	PF00069.20	Pkinase	Domain	184.3	2.2e-54	1	CL0016
Unigene_cuff109656	PF00069.20	Pkinase	Domain	184.3	2.3e-54	1	CL0016
Unigene_cuff109898	PF00069.20	Pkinase	Domain	38.9	5.1e-10	1	CL0016
Unigene_cuff109901	PF00069.20	Pkinase	Domain	37.7	1.1e-09	1	CL0016
Unigene_cuff109902	PF00069.20	Pkinase	Domain	37.7	1.1e-09	1	CL0016
Unigene_cuff110049	PF07714.12	Pkinase_Tyr	Domain	93.5	1.1e-26	1	CL0016
Unigene_cuff110049	PF07714.12	Pkinase_Tyr	Domain	61.3	7e-17	1	CL0016
Unigene_cuff110051	PF07714.12	Pkinase_Tyr	Domain	92.9	1.6e-26	1	CL0016
Unigene_cuff110051	PF07714.12	Pkinase_Tyr	Domain	60.7	1.1e-16	1	CL0016
Unigene_cuff110052	PF07714.12	Pkinase_Tyr	Domain	54.6	7.6e-15	1	CL0016
Unigene_cuff110052	PF07714.12	Pkinase_Tyr	Domain	61.3	6.8e-17	1	CL0016
Unigene_cuff111184	PF00069.20	Pkinase	Domain	209	6.4e-62	1	CL0016
Unigene_cuff111185	PF00069.20	Pkinase	Domain	208.4	9.5e-62	1	CL0016
Unigene_cuff111186	PF00069.20	Pkinase	Domain	193.7	2.9e-57	1	CL0016
Unigene_cuff111187	PF00069.20	Pkinase	Domain	208.2	1.2e-61	1	CL0016
Unigene_cuff111188	PF00069.20	Pkinase	Domain	194.7	1.5e-57	1	CL0016
Unigene_cuff111189	PF00069.20	Pkinase	Domain	108.4	3.2e-31	1	CL0016
Unigene_cuff111645	PF07714.12	Pkinase_Tyr	Domain	322.2	1.7e-96	1	CL0016
Unigene_cuff111647	PF07714.12	Pkinase_Tyr	Domain	324.3	3.9e-97	1	CL0016
Unigene_cuff111897	PF00069.20	Pkinase	Domain	242.8	3.1e-72	1	CL0016
Unigene_cuff111899	PF00069.20	Pkinase	Domain	242.8	3.1e-72	1	CL0016
Unigene_cuff111905	PF00069.20	Pkinase	Domain	212.8	4.4e-63	1	CL0016
Unigene_cuff111906	PF00069.20	Pkinase	Domain	212.7	4.7e-63	1	CL0016
Unigene_cuff112579	PF07714.12	Pkinase_Tyr	Domain	216.9	2.3e-64	1	CL0016
Unigene_cuff112580	PF07714.12	Pkinase_Tyr	Domain	216.9	2.4e-64	1	CL0016
Unigene_cuff112581	PF07714.12	Pkinase_Tyr	Domain	216.5	3.2e-64	1	CL0016
Unigene_cuff112582	PF07714.12	Pkinase_Tyr	Domain	216.5	3.2e-64	1	CL0016
Unigene_cuff112583	PF07714.12	Pkinase_Tyr	Domain	216.5	3.2e-64	1	CL0016
Unigene_cuff113241	PF07714.12	Pkinase_Tyr	Domain	309	1.8e-92	1	CL0016
Unigene_cuff113242	PF07714.12	Pkinase_Tyr	Domain	309.1	1.8e-92	1	CL0016
Unigene_cuff113243	PF07714.12	Pkinase_Tyr	Domain	309.8	1e-92	1	CL0016
Unigene_cuff113258	PF07714.12	Pkinase_Tyr	Domain	217.3	1.8e-64	1	CL0016
Unigene_cuff113264	PF07714.12	Pkinase_Tyr	Domain	217.3	1.8e-64	1	CL0016
Unigene_cuff113265	PF07714.12	Pkinase_Tyr	Domain	217.3	1.8e-64	1	CL0016
Unigene_cuff113266	PF07714.12	Pkinase_Tyr	Domain	217.3	1.8e-64	1	CL0016
Unigene_cuff113267	PF07714.12	Pkinase_Tyr	Domain	217.3	1.8e-64	1	CL0016
Unigene_cuff115454	PF00069.20	Pkinase	Domain	210.8	1.8e-62	1	CL0016
Unigene_cuff115455	PF00069.20	Pkinase	Domain	211.4	1.2e-62	1	CL0016
Unigene_cuff115457	PF00069.20	Pkinase	Domain	208.6	8.6e-62	1	CL0016
Unigene_cuff115458	PF00069.20	Pkinase	Domain	208.6	8.6e-62	1	CL0016
Unigene_cuff115537	PF00069.20	Pkinase	Domain	210.9	1.7e-62	1	CL0016
Unigene_cuff115537	PF00433.19	Pkinase_C	Family	42.8	5.2e-11	1	No_clan
Unigene_cuff115538	PF00069.20	Pkinase	Domain	210.9	1.7e-62	1	CL0016
Unigene_cuff115538	PF00433.19	Pkinase_C	Family	42.9	5.1e-11	1	No_clan
Unigene_cuff115539	PF00069.20	Pkinase	Domain	210.9	1.7e-62	1	CL0016
Unigene_cuff115539	PF00433.19	Pkinase_C	Family	42.8	5.2e-11	1	No_clan
Unigene_cuff115540	PF00069.20	Pkinase	Domain	210.9	1.7e-62	1	CL0016
Unigene_cuff115540	PF00433.19	Pkinase_C	Family	42.9	5.1e-11	1	No_clan
Unigene_cuff115541	PF00069.20	Pkinase	Domain	48.5	6.1e-13	1	CL0016
Unigene_cuff115541	PF00069.20	Pkinase	Domain	111.8	2.9e-32	1	CL0016
Unigene_cuff115541	PF00433.19	Pkinase_C	Family	42.9	5e-11	1	No_clan
Unigene_cuff115542	PF00069.20	Pkinase	Domain	48.5	6.1e-13	1	CL0016
Unigene_cuff115542	PF00069.20	Pkinase	Domain	111.8	2.9e-32	1	CL0016
Unigene_cuff115542	PF00433.19	Pkinase_C	Family	42.9	5e-11	1	No_clan
Unigene_cuff115692	PF00069.20	Pkinase	Domain	169.2	8.7e-50	1	CL0016
Unigene_cuff115693	PF00069.20	Pkinase	Domain	169.4	7.8e-50	1	CL0016
Unigene_cuff115694	PF00069.20	Pkinase	Domain	169.2	8.7e-50	1	CL0016
Unigene_cuff115695	PF00069.20	Pkinase	Domain	168.7	1.3e-49	1	CL0016
Unigene_cuff115696	PF00069.20	Pkinase	Domain	168.9	1.1e-49	1	CL0016
Unigene_cuff115697	PF00069.20	Pkinase	Domain	168.9	1.1e-49	1	CL0016
Unigene_cuff116150	PF02816.13	Alpha_kinase	Family	93.6	1.1e-26	1	No_clan
Unigene_cuff116151	PF02816.13	Alpha_kinase	Family	93.4	1.3e-26	1	No_clan
Unigene_cuff116239	PF00069.20	Pkinase	Domain	245.3	5.4e-73	1	CL0016
Unigene_cuff116774	PF07714.12	Pkinase_Tyr	Domain	307.4	5.7e-92	1	CL0016
Unigene_cuff116775	PF07714.12	Pkinase_Tyr	Domain	307.4	5.7e-92	1	CL0016
Unigene_cuff117014	PF00069.20	Pkinase	Domain	245.7	3.9e-73	1	CL0016
Unigene_cuff117015	PF00069.20	Pkinase	Domain	245.7	3.9e-73	1	CL0016
Unigene_cuff117016	PF00069.20	Pkinase	Domain	244.3	1.1e-72	1	CL0016
Unigene_cuff117630	PF00069.20	Pkinase	Domain	200.5	2.4e-59	1	CL0016
Unigene_cuff117630	PF00433.19	Pkinase_C	Family	27.5	3.3e-06	1	No_clan
Unigene_cuff117632	PF00069.20	Pkinase	Domain	207.8	1.5e-61	1	CL0016
Unigene_cuff117632	PF00433.19	Pkinase_C	Family	27.4	3.5e-06	1	No_clan
Unigene_cuff117633	PF00069.20	Pkinase	Domain	208.1	1.2e-61	1	CL0016
Unigene_cuff117633	PF00433.19	Pkinase_C	Family	27.5	3.1e-06	1	No_clan
Unigene_cuff117634	PF00069.20	Pkinase	Domain	201.2	1.5e-59	1	CL0016
Unigene_cuff117634	PF00433.19	Pkinase_C	Family	27.8	2.6e-06	1	No_clan
Unigene_cuff117635	PF00069.20	Pkinase	Domain	201.2	1.5e-59	1	CL0016
Unigene_cuff117635	PF00433.19	Pkinase_C	Family	27.8	2.6e-06	1	No_clan
Unigene_cuff117636	PF00069.20	Pkinase	Domain	209.1	6e-62	1	CL0016
Unigene_cuff117636	PF00433.19	Pkinase_C	Family	28	2.3e-06	1	No_clan
Unigene_cuff117637	PF00069.20	Pkinase	Domain	209.1	6e-62	1	CL0016
Unigene_cuff117637	PF00433.19	Pkinase_C	Family	28	2.3e-06	1	No_clan
Unigene_cuff117638	PF00069.20	Pkinase	Domain	209.1	6e-62	1	CL0016
Unigene_cuff117638	PF00433.19	Pkinase_C	Family	28	2.3e-06	1	No_clan
Unigene_cuff117639	PF00069.20	Pkinase	Domain	209.1	6e-62	1	CL0016
Unigene_cuff117639	PF00433.19	Pkinase_C	Family	28	2.3e-06	1	No_clan
Unigene_cuff117682	PF07714.12	Pkinase_Tyr	Domain	49.4	3.1e-13	1	CL0016
Unigene_cuff117683	PF07714.12	Pkinase_Tyr	Domain	49.4	3.1e-13	1	CL0016
Unigene_cuff117686	PF07714.12	Pkinase_Tyr	Domain	44.9	6.9e-12	1	CL0016
Unigene_cuff117773	PF00069.20	Pkinase	Domain	179.4	7.1e-53	1	CL0016
Unigene_cuff117774	PF00069.20	Pkinase	Domain	179.4	6.9e-53	1	CL0016
Unigene_cuff117776	PF00069.20	Pkinase	Domain	179.4	6.9e-53	1	CL0016
Unigene_cuff117777	PF00069.20	Pkinase	Domain	179.4	6.9e-53	1	CL0016
Unigene_cuff117778	PF00069.20	Pkinase	Domain	179.4	7.1e-53	1	CL0016
Unigene_cuff117779	PF00069.20	Pkinase	Domain	179.4	6.9e-53	1	CL0016
Unigene_cuff117780	PF00069.20	Pkinase	Domain	180.1	4.1e-53	1	CL0016
Unigene_cuff118319	PF00069.20	Pkinase	Domain	192.1	8.9e-57	1	CL0016
Unigene_cuff118661	PF07714.12	Pkinase_Tyr	Domain	162.3	1.1e-47	1	CL0016
Unigene_cuff118661	PF07714.12	Pkinase_Tyr	Domain	273.2	1.5e-81	1	CL0016
Unigene_cuff118662	PF07714.12	Pkinase_Tyr	Domain	162.6	8.7e-48	1	CL0016
Unigene_cuff118662	PF07714.12	Pkinase_Tyr	Domain	164.5	2.2e-48	1	CL0016
Unigene_cuff118663	PF07714.12	Pkinase_Tyr	Domain	162.5	9.3e-48	1	CL0016
Unigene_cuff118663	PF07714.12	Pkinase_Tyr	Domain	224.2	1.4e-66	1	CL0016
Unigene_cuff118664	PF07714.12	Pkinase_Tyr	Domain	163.1	5.9e-48	1	CL0016
Unigene_cuff118664	PF07714.12	Pkinase_Tyr	Domain	275.1	4.1e-82	1	CL0016
Unigene_cuff118666	PF07714.12	Pkinase_Tyr	Domain	162.6	8.5e-48	1	CL0016
Unigene_cuff118666	PF07714.12	Pkinase_Tyr	Domain	224.3	1.3e-66	1	CL0016
Unigene_cuff118667	PF07714.12	Pkinase_Tyr	Domain	162.6	8.5e-48	1	CL0016
Unigene_cuff118667	PF07714.12	Pkinase_Tyr	Domain	224.3	1.3e-66	1	CL0016
Unigene_cuff118668	PF07714.12	Pkinase_Tyr	Domain	162.8	7.5e-48	1	CL0016
Unigene_cuff118668	PF07714.12	Pkinase_Tyr	Domain	227.9	1.1e-67	1	CL0016
Unigene_cuff118669	PF07714.12	Pkinase_Tyr	Domain	164.1	3e-48	1	CL0016
Unigene_cuff118669	PF07714.12	Pkinase_Tyr	Domain	226.1	3.7e-67	1	CL0016
Unigene_cuff118670	PF07714.12	Pkinase_Tyr	Domain	163	6.5e-48	1	CL0016
Unigene_cuff118670	PF07714.12	Pkinase_Tyr	Domain	164.9	1.7e-48	1	CL0016
Unigene_cuff118671	PF07714.12	Pkinase_Tyr	Domain	98.5	3.2e-28	1	CL0016
Unigene_cuff119078	PF00069.20	Pkinase	Domain	183.6	3.5e-54	1	CL0016
Unigene_cuff119079	PF00069.20	Pkinase	Domain	159.8	6.7e-47	1	CL0016
Unigene_cuff119080	PF00069.20	Pkinase	Domain	182.8	6.4e-54	1	CL0016
Unigene_cuff119164	PF00069.20	Pkinase	Domain	170.8	2.8e-50	1	CL0016
Unigene_cuff119165	PF00069.20	Pkinase	Domain	234.5	1e-69	1	CL0016
Unigene_cuff119166	PF00069.20	Pkinase	Domain	234.5	1e-69	1	CL0016
Unigene_cuff119167	PF00069.20	Pkinase	Domain	172.4	9.4e-51	1	CL0016
Unigene_cuff119168	PF00069.20	Pkinase	Domain	234.5	1e-69	1	CL0016
Unigene_cuff119169	PF00069.20	Pkinase	Domain	234.5	1e-69	1	CL0016
Unigene_cuff119389	PF00069.20	Pkinase	Domain	184.5	1.9e-54	1	CL0016
Unigene_cuff119391	PF00069.20	Pkinase	Domain	184.5	1.9e-54	1	CL0016
Unigene_cuff119392	PF00069.20	Pkinase	Domain	184.4	2e-54	1	CL0016
Unigene_cuff119393	PF00069.20	Pkinase	Domain	183.6	3.7e-54	1	CL0016
Unigene_cuff119394	PF00069.20	Pkinase	Domain	183.6	3.7e-54	1	CL0016
Unigene_cuff119411	PF00069.20	Pkinase	Domain	215	9.3e-64	1	CL0016
Unigene_cuff119412	PF00069.20	Pkinase	Domain	214.6	1.3e-63	1	CL0016
Unigene_cuff119413	PF00069.20	Pkinase	Domain	215.5	6.6e-64	1	CL0016
Unigene_cuff119655	PF00069.20	Pkinase	Domain	229.3	4.1e-68	1	CL0016
Unigene_cuff119656	PF00069.20	Pkinase	Domain	231.3	1e-68	1	CL0016
Unigene_cuff119657	PF00069.20	Pkinase	Domain	229.5	3.4e-68	1	CL0016
Unigene_cuff119658	PF00069.20	Pkinase	Domain	229.5	3.4e-68	1	CL0016
Unigene_cuff119659	PF00069.20	Pkinase	Domain	229.3	4.1e-68	1	CL0016
Unigene_cuff119735	PF00069.20	Pkinase	Domain	202.2	7.5e-60	1	CL0016
Unigene_cuff119736	PF00069.20	Pkinase	Domain	201.8	1e-59	1	CL0016
Unigene_cuff119737	PF00069.20	Pkinase	Domain	202.1	8e-60	1	CL0016
Unigene_cuff119922	PF00069.20	Pkinase	Domain	224.5	1.2e-66	1	CL0016
Unigene_cuff119922	PF00433.19	Pkinase_C	Family	38.5	1.2e-09	1	No_clan
Unigene_cuff119923	PF00069.20	Pkinase	Domain	178.9	9.7e-53	1	CL0016
Unigene_cuff119923	PF00433.19	Pkinase_C	Family	40.1	3.6e-10	1	No_clan
Unigene_cuff125247	PF00454.22	PI3_PI4_kinase	Family	184.3	2.3e-54	1	No_clan
Unigene_cuff125248	PF00454.22	PI3_PI4_kinase	Family	112.9	1.6e-32	1	No_clan
Unigene_cuff125249	PF00454.22	PI3_PI4_kinase	Family	184.9	1.6e-54	1	No_clan
Unigene_cuff125250	PF00454.22	PI3_PI4_kinase	Family	184.3	2.3e-54	1	No_clan
Unigene_cuff125251	PF00454.22	PI3_PI4_kinase	Family	112.9	1.6e-32	1	No_clan
Unigene_cuff125391	PF00069.20	Pkinase	Domain	146.8	5.9e-43	1	CL0016
Unigene_cuff125392	PF00069.20	Pkinase	Domain	99.5	1.7e-28	1	CL0016
Unigene_cuff125393	PF00069.20	Pkinase	Domain	146.8	6.3e-43	1	CL0016
Unigene_cuff125394	PF00069.20	Pkinase	Domain	146.3	8.6e-43	1	CL0016
Unigene_cuff125395	PF00069.20	Pkinase	Domain	133.9	5.1e-39	1	CL0016
Unigene_cuff125396	PF00069.20	Pkinase	Domain	146.3	8.4e-43	1	CL0016
Unigene_cuff125397	PF00069.20	Pkinase	Domain	133.9	5.1e-39	1	CL0016
Unigene_cuff125571	PF00069.20	Pkinase	Domain	253.8	1.4e-75	1	CL0016
Unigene_cuff125572	PF00069.20	Pkinase	Domain	254	1.2e-75	1	CL0016
Unigene_cuff125573	PF00069.20	Pkinase	Domain	254	1.2e-75	1	CL0016
Unigene_cuff125574	PF00069.20	Pkinase	Domain	254.2	1e-75	1	CL0016
Unigene_cuff125575	PF00069.20	Pkinase	Domain	254.2	1.1e-75	1	CL0016
Unigene_cuff125576	PF00069.20	Pkinase	Domain	252.6	3.1e-75	1	CL0016
Unigene_cuff125577	PF00069.20	Pkinase	Domain	252.8	2.7e-75	1	CL0016
Unigene_cuff126233	PF00069.20	Pkinase	Domain	176.1	6.8e-52	1	CL0016
Unigene_cuff126258	PF00069.20	Pkinase	Domain	254.3	9.9e-76	1	CL0016
Unigene_cuff126259	PF00069.20	Pkinase	Domain	254.3	9.9e-76	1	CL0016
Unigene_cuff126260	PF00069.20	Pkinase	Domain	254.3	9.9e-76	1	CL0016
Unigene_cuff126405	PF07714.12	Pkinase_Tyr	Domain	296.4	1.3e-88	1	CL0016
Unigene_cuff126406	PF07714.12	Pkinase_Tyr	Domain	296.7	1e-88	1	CL0016
Unigene_cuff126407	PF07714.12	Pkinase_Tyr	Domain	296.3	1.4e-88	1	CL0016
Unigene_cuff126408	PF07714.12	Pkinase_Tyr	Domain	296.7	1e-88	1	CL0016
Unigene_cuff126409	PF07714.12	Pkinase_Tyr	Domain	297.1	7.6e-89	1	CL0016
Unigene_cuff126434	PF07714.12	Pkinase_Tyr	Domain	291.5	4e-87	1	CL0016
Unigene_cuff126435	PF07714.12	Pkinase_Tyr	Domain	291.5	4e-87	1	CL0016
Unigene_cuff126614	PF00069.20	Pkinase	Domain	152.5	1.1e-44	1	CL0016
Unigene_cuff126615	PF00069.20	Pkinase	Domain	152.5	1.1e-44	1	CL0016
Unigene_cuff126616	PF00069.20	Pkinase	Domain	152.5	1.1e-44	1	CL0016
Unigene_cuff126617	PF00069.20	Pkinase	Domain	152.5	1.1e-44	1	CL0016
Unigene_cuff126619	PF00069.20	Pkinase	Domain	152.5	1.1e-44	1	CL0016
Unigene_cuff126745	PF00069.20	Pkinase	Domain	194.3	2e-57	1	CL0016
Unigene_cuff126746	PF00069.20	Pkinase	Domain	194.5	1.7e-57	1	CL0016
Unigene_cuff126747	PF00069.20	Pkinase	Domain	192.8	5.8e-57	1	CL0016
Unigene_cuff126748	PF00069.20	Pkinase	Domain	194.3	2e-57	1	CL0016
Unigene_cuff126749	PF00069.20	Pkinase	Domain	192.8	5.6e-57	1	CL0016
Unigene_cuff126750	PF00069.20	Pkinase	Domain	195.8	6.8e-58	1	CL0016
Unigene_cuff126760	PF07714.12	Pkinase_Tyr	Domain	296.2	1.4e-88	1	CL0016
Unigene_cuff126761	PF07714.12	Pkinase_Tyr	Domain	296.6	1.1e-88	1	CL0016
Unigene_cuff126762	PF07714.12	Pkinase_Tyr	Domain	181.5	1.5e-53	1	CL0016
Unigene_cuff126762	PF07714.12	Pkinase_Tyr	Domain	38.5	6.5e-10	1	CL0016
Unigene_cuff126804	PF00069.20	Pkinase	Domain	237	1.8e-70	1	CL0016
Unigene_cuff126805	PF00069.20	Pkinase	Domain	233.7	1.8e-69	1	CL0016
Unigene_cuff126806	PF00069.20	Pkinase	Domain	233.1	2.8e-69	1	CL0016
Unigene_cuff126808	PF00069.20	Pkinase	Domain	233.1	2.9e-69	1	CL0016
Unigene_cuff127377	PF00069.20	Pkinase	Domain	182.8	6.4e-54	1	CL0016
Unigene_cuff127378	PF00069.20	Pkinase	Domain	174.3	2.4e-51	1	CL0016
Unigene_cuff127379	PF00069.20	Pkinase	Domain	162.6	9.1e-48	1	CL0016
Unigene_cuff127380	PF00069.20	Pkinase	Domain	174.6	2e-51	1	CL0016
Unigene_cuff127383	PF00069.20	Pkinase	Domain	175	1.5e-51	1	CL0016
Unigene_cuff127384	PF00069.20	Pkinase	Domain	175.1	1.4e-51	1	CL0016
Unigene_cuff127385	PF00069.20	Pkinase	Domain	175.1	1.4e-51	1	CL0016
Unigene_cuff127387	PF00069.20	Pkinase	Domain	175	1.5e-51	1	CL0016
Unigene_cuff127388	PF00069.20	Pkinase	Domain	175	1.5e-51	1	CL0016
Unigene_cuff127389	PF00069.20	Pkinase	Domain	175.8	8.3e-52	1	CL0016
Unigene_cuff127731	PF00069.20	Pkinase	Domain	173.8	3.5e-51	1	CL0016
Unigene_cuff127732	PF00069.20	Pkinase	Domain	175.9	7.8e-52	1	CL0016
Unigene_cuff127733	PF00069.20	Pkinase	Domain	174.8	1.8e-51	1	CL0016
Unigene_cuff127734	PF00069.20	Pkinase	Domain	173.6	4.2e-51	1	CL0016
Unigene_cuff127735	PF00069.20	Pkinase	Domain	173.6	4.2e-51	1	CL0016
Unigene_cuff127736	PF00069.20	Pkinase	Domain	173.8	3.5e-51	1	CL0016
Unigene_cuff127737	PF00069.20	Pkinase	Domain	173.5	4.3e-51	1	CL0016
Unigene_cuff127738	PF00069.20	Pkinase	Domain	173.5	4.2e-51	1	CL0016
Unigene_cuff127739	PF00069.20	Pkinase	Domain	173.5	4.2e-51	1	CL0016
Unigene_cuff127740	PF00069.20	Pkinase	Domain	174.8	1.8e-51	1	CL0016
Unigene_cuff127741	PF00069.20	Pkinase	Domain	173.8	3.6e-51	1	CL0016
Unigene_cuff127743	PF00069.20	Pkinase	Domain	167	4.1e-49	1	CL0016
Unigene_cuff128121	PF00069.20	Pkinase	Domain	177.1	3.5e-52	1	CL0016
Unigene_cuff128122	PF00069.20	Pkinase	Domain	177.1	3.5e-52	1	CL0016
Unigene_cuff128124	PF00069.20	Pkinase	Domain	82.9	1.9e-23	1	CL0016
Unigene_cuff128125	PF00069.20	Pkinase	Domain	82.9	1.9e-23	1	CL0016
Unigene_cuff130230	PF00069.20	Pkinase	Domain	29.6	3.6e-07	1	CL0016
Unigene_cuff130232	PF00069.20	Pkinase	Domain	30.7	1.7e-07	1	CL0016
Unigene_cuff130233	PF00069.20	Pkinase	Domain	30.7	1.7e-07	1	CL0016
Unigene_cuff130234	PF00069.20	Pkinase	Domain	30.7	1.7e-07	1	CL0016
Unigene_cuff130256	PF00069.20	Pkinase	Domain	202	8.6e-60	1	CL0016
Unigene_cuff130997	PF00069.20	Pkinase	Domain	217.4	1.8e-64	1	CL0016
Unigene_cuff130997	PF00433.19	Pkinase_C	Family	27.6	2.9e-06	1	No_clan
Unigene_cuff130998	PF00069.20	Pkinase	Domain	218.3	9.6e-65	1	CL0016
Unigene_cuff130998	PF00433.19	Pkinase_C	Family	28.1	2.2e-06	1	No_clan
Unigene_cuff130999	PF00069.20	Pkinase	Domain	217.6	1.5e-64	1	CL0016
Unigene_cuff130999	PF00433.19	Pkinase_C	Family	27.8	2.7e-06	1	No_clan
Unigene_cuff131399	PF00069.20	Pkinase	Domain	163.1	6.7e-48	1	CL0016
Unigene_cuff131400	PF00069.20	Pkinase	Domain	163.1	6.7e-48	1	CL0016
Unigene_cuff132181	PF00069.20	Pkinase	Domain	230.8	1.4e-68	1	CL0016
Unigene_cuff132182	PF00069.20	Pkinase	Domain	230.8	1.4e-68	1	CL0016
Unigene_cuff132183	PF00069.20	Pkinase	Domain	230.8	1.4e-68	1	CL0016
Unigene_cuff132192	PF01513.16	NAD_kinase	Family	212	7.1e-63	1	CL0240
Unigene_cuff132193	PF01513.16	NAD_kinase	Family	212	7.1e-63	1	CL0240
Unigene_cuff132194	PF01513.16	NAD_kinase	Family	212	7.1e-63	1	CL0240
Unigene_cuff132965	PF00069.20	Pkinase	Domain	213.9	2.1e-63	1	CL0016
Unigene_cuff132966	PF00069.20	Pkinase	Domain	213.9	2e-63	1	CL0016
Unigene_cuff132967	PF00069.20	Pkinase	Domain	214.2	1.6e-63	1	CL0016
Unigene_cuff132968	PF00069.20	Pkinase	Domain	214	1.9e-63	1	CL0016
Unigene_cuff132969	PF00069.20	Pkinase	Domain	214	1.8e-63	1	CL0016
Unigene_cuff132970	PF00069.20	Pkinase	Domain	214.3	1.5e-63	1	CL0016
Unigene_cuff132971	PF00069.20	Pkinase	Domain	214	1.8e-63	1	CL0016
Unigene_cuff133036	PF00069.20	Pkinase	Domain	224.8	9.8e-67	1	CL0016
Unigene_cuff133037	PF00069.20	Pkinase	Domain	219.4	4.4e-65	1	CL0016
Unigene_cuff133038	PF00069.20	Pkinase	Domain	223.9	1.8e-66	1	CL0016
Unigene_cuff133039	PF00069.20	Pkinase	Domain	224.6	1.1e-66	1	CL0016
Unigene_cuff133040	PF00069.20	Pkinase	Domain	219.5	4e-65	1	CL0016
Unigene_cuff133289	PF00069.20	Pkinase	Domain	91	6.6e-26	1	CL0016
Unigene_cuff133290	PF00069.20	Pkinase	Domain	91.3	5.1e-26	1	CL0016
Unigene_cuff133291	PF00069.20	Pkinase	Domain	109.5	1.4e-31	1	CL0016
Unigene_cuff133292	PF00069.20	Pkinase	Domain	109	2.1e-31	1	CL0016
Unigene_cuff133405	PF07714.12	Pkinase_Tyr	Domain	332.3	1.4e-99	1	CL0016
Unigene_cuff133406	PF07714.12	Pkinase_Tyr	Domain	332.3	1.4e-99	1	CL0016
Unigene_cuff133407	PF07714.12	Pkinase_Tyr	Domain	332.3	1.4e-99	1	CL0016
Unigene_cuff133408	PF07714.12	Pkinase_Tyr	Domain	332.3	1.4e-99	1	CL0016
Unigene_cuff133409	PF07714.12	Pkinase_Tyr	Domain	294.6	4.7e-88	1	CL0016
Unigene_cuff133678	PF07714.12	Pkinase_Tyr	Domain	320.1	7.8e-96	1	CL0016
Unigene_cuff133679	PF07714.12	Pkinase_Tyr	Domain	279.5	1.8e-83	1	CL0016
Unigene_cuff133680	PF07714.12	Pkinase_Tyr	Domain	269	2.9e-80	1	CL0016
Unigene_cuff135397	PF07714.12	Pkinase_Tyr	Domain	317.9	3.5e-95	1	CL0016
Unigene_cuff135499	PF00069.20	Pkinase	Domain	215.3	7.5e-64	1	CL0016
Unigene_cuff135734	PF00069.20	Pkinase	Domain	195.7	7.3e-58	1	CL0016
Unigene_cuff135826	PF07714.12	Pkinase_Tyr	Domain	170.9	2.6e-50	1	CL0016
Unigene_cuff135827	PF07714.12	Pkinase_Tyr	Domain	155	1.8e-45	1	CL0016
Unigene_cuff135828	PF07714.12	Pkinase_Tyr	Domain	204.8	1.2e-60	1	CL0016
Unigene_cuff135829	PF07714.12	Pkinase_Tyr	Domain	204.8	1.2e-60	1	CL0016
Unigene_cuff135830	PF07714.12	Pkinase_Tyr	Domain	155.1	1.6e-45	1	CL0016
Unigene_cuff135831	PF07714.12	Pkinase_Tyr	Domain	155	1.8e-45	1	CL0016
Unigene_cuff136901	PF07714.12	Pkinase_Tyr	Domain	325	2.4e-97	1	CL0016
Unigene_cuff136902	PF07714.12	Pkinase_Tyr	Domain	325	2.4e-97	1	CL0016
Unigene_cuff137919	PF00069.20	Pkinase	Domain	186.8	3.7e-55	1	CL0016
Unigene_cuff137922	PF00069.20	Pkinase	Domain	198.4	1.1e-58	1	CL0016
Unigene_cuff137929	PF00069.20	Pkinase	Domain	239.1	4.2e-71	1	CL0016
Unigene_cuff137930	PF00069.20	Pkinase	Domain	239.1	4.2e-71	1	CL0016
Unigene_cuff138342	PF00069.20	Pkinase	Domain	193.2	4.4e-57	1	CL0016
Unigene_cuff138343	PF00069.20	Pkinase	Domain	194.5	1.6e-57	1	CL0016
Unigene_cuff138344	PF00069.20	Pkinase	Domain	194.7	1.5e-57	1	CL0016
Unigene_cuff138345	PF00069.20	Pkinase	Domain	193.1	4.4e-57	1	CL0016
Unigene_cuff138346	PF00069.20	Pkinase	Domain	193.1	4.6e-57	1	CL0016
Unigene_cuff138347	PF00069.20	Pkinase	Domain	193.1	4.6e-57	1	CL0016
Unigene_cuff138348	PF00069.20	Pkinase	Domain	195	1.2e-57	1	CL0016
Unigene_cuff138349	PF00069.20	Pkinase	Domain	193.2	4.4e-57	1	CL0016
Unigene_cuff138547	PF07714.12	Pkinase_Tyr	Domain	298.6	2.7e-89	1	CL0016
Unigene_cuff138548	PF07714.12	Pkinase_Tyr	Domain	298.1	3.9e-89	1	CL0016
Unigene_cuff138549	PF07714.12	Pkinase_Tyr	Domain	298.1	3.9e-89	1	CL0016
Unigene_cuff138550	PF07714.12	Pkinase_Tyr	Domain	298.3	3.5e-89	1	CL0016
Unigene_cuff139513	PF00069.20	Pkinase	Domain	207.1	2.4e-61	1	CL0016
Unigene_cuff139514	PF00069.20	Pkinase	Domain	51.4	7.6e-14	1	CL0016
Unigene_cuff139515	PF00069.20	Pkinase	Domain	205.5	7.2e-61	1	CL0016
Unigene_cuff139516	PF00069.20	Pkinase	Domain	189.5	5.6e-56	1	CL0016
Unigene_cuff139517	PF00069.20	Pkinase	Domain	187.7	2e-55	1	CL0016
Unigene_cuff139518	PF00069.20	Pkinase	Domain	205.5	7.3e-61	1	CL0016
Unigene_cuff139519	PF00069.20	Pkinase	Domain	205.6	7.1e-61	1	CL0016
Unigene_cuff139520	PF00069.20	Pkinase	Domain	205.6	7e-61	1	CL0016
Unigene_cuff139543	PF00069.20	Pkinase	Domain	219.1	5.2e-65	1	CL0016
Unigene_cuff145403	PF00069.20	Pkinase	Domain	93.7	9.8e-27	1	CL0016
Unigene_cuff145405	PF00069.20	Pkinase	Domain	93.8	9.2e-27	1	CL0016
Unigene_cuff146487	PF00069.20	Pkinase	Domain	44.6	9.2e-12	1	CL0016
Unigene_cuff146488	PF00069.20	Pkinase	Domain	44.6	9.2e-12	1	CL0016
Unigene_cuff146624	PF00069.20	Pkinase	Domain	209.3	5.4e-62	1	CL0016
Unigene_cuff146627	PF00069.20	Pkinase	Domain	232	6e-69	1	CL0016
Unigene_cuff146628	PF00069.20	Pkinase	Domain	232	6e-69	1	CL0016
Unigene_cuff147148	PF07714.12	Pkinase_Tyr	Domain	304.4	4.7e-91	1	CL0016
Unigene_cuff147149	PF07714.12	Pkinase_Tyr	Domain	303.6	8.5e-91	1	CL0016
Unigene_cuff147581	PF01633.15	Choline_kinase	Family	194.8	1.2e-57	1	CL0016
Unigene_cuff148603	PF00454.22	PI3_PI4_kinase	Family	162.7	9.4e-48	1	No_clan
Unigene_cuff148604	PF00454.22	PI3_PI4_kinase	Family	162.8	8.3e-48	1	No_clan
Unigene_cuff148605	PF00454.22	PI3_PI4_kinase	Family	162.8	8.7e-48	1	No_clan
Unigene_cuff149149	PF00069.20	Pkinase	Domain	122.8	1.3e-35	1	CL0016
Unigene_cuff149150	PF00069.20	Pkinase	Domain	121.1	4.3e-35	1	CL0016
Unigene_cuff149151	PF00069.20	Pkinase	Domain	122.5	1.6e-35	1	CL0016
Unigene_cuff149152	PF00069.20	Pkinase	Domain	121.4	3.4e-35	1	CL0016
Unigene_cuff149153	PF00069.20	Pkinase	Domain	122.5	1.6e-35	1	CL0016
Unigene_cuff149154	PF00069.20	Pkinase	Domain	122.8	1.3e-35	1	CL0016
Unigene_cuff149155	PF00069.20	Pkinase	Domain	121.4	3.4e-35	1	CL0016
Unigene_cuff149581	PF00069.20	Pkinase	Domain	28.2	9.6e-07	1	CL0016
Unigene_cuff149582	PF00069.20	Pkinase	Domain	28.2	9.6e-07	1	CL0016
Unigene_cuff149739	PF00069.20	Pkinase	Domain	211	1.6e-62	1	CL0016
Unigene_cuff149742	PF00069.20	Pkinase	Domain	211	1.6e-62	1	CL0016
Unigene_cuff149743	PF00069.20	Pkinase	Domain	188.4	1.2e-55	1	CL0016
Unigene_cuff149747	PF00069.20	Pkinase	Domain	188.2	1.4e-55	1	CL0016
Unigene_cuff149748	PF00069.20	Pkinase	Domain	210.8	1.8e-62	1	CL0016
Unigene_cuff150968	PF00069.20	Pkinase	Domain	215.7	5.6e-64	1	CL0016
Unigene_cuff152375	PF07714.12	Pkinase_Tyr	Domain	107.6	5.3e-31	1	CL0016
Unigene_cuff152376	PF07714.12	Pkinase_Tyr	Domain	214.3	1.5e-63	1	CL0016
Unigene_cuff152377	PF07714.12	Pkinase_Tyr	Domain	215.1	8.3e-64	1	CL0016
Unigene_cuff152378	PF07714.12	Pkinase_Tyr	Domain	106.7	9.5e-31	1	CL0016
Unigene_cuff154724	PF00069.20	Pkinase	Domain	39.1	4.5e-10	1	CL0016
Unigene_cuff154724	PF00069.20	Pkinase	Domain	124	5.5e-36	1	CL0016
Unigene_cuff154725	PF00069.20	Pkinase	Domain	37.8	1.1e-09	1	CL0016
Unigene_cuff154725	PF00069.20	Pkinase	Domain	126.6	8.9e-37	1	CL0016
Unigene_cuff154726	PF00069.20	Pkinase	Domain	37.9	1e-09	1	CL0016
Unigene_cuff154726	PF00069.20	Pkinase	Domain	122.3	1.8e-35	1	CL0016
Unigene_cuff154727	PF00069.20	Pkinase	Domain	38.2	8.5e-10	1	CL0016
Unigene_cuff154727	PF00069.20	Pkinase	Domain	127	6.5e-37	1	CL0016
Unigene_cuff154945	PF00454.22	PI3_PI4_kinase	Family	110	1.2e-31	1	No_clan
Unigene_cuff154946	PF00454.22	PI3_PI4_kinase	Family	108.6	3.1e-31	1	No_clan
Unigene_cuff154947	PF00454.22	PI3_PI4_kinase	Family	108.6	3e-31	1	No_clan
Unigene_cuff154948	PF00454.22	PI3_PI4_kinase	Family	108.2	4.2e-31	1	No_clan
Unigene_cuff154949	PF00454.22	PI3_PI4_kinase	Family	108.8	2.7e-31	1	No_clan
Unigene_cuff154950	PF00454.22	PI3_PI4_kinase	Family	108.6	3.1e-31	1	No_clan
Unigene_cuff155472	PF00069.20	Pkinase	Domain	178.6	1.2e-52	1	CL0016
Unigene_cuff155473	PF00069.20	Pkinase	Domain	162.6	9e-48	1	CL0016
Unigene_cuff155474	PF00069.20	Pkinase	Domain	178.6	1.2e-52	1	CL0016
Unigene_cuff155965	PF00069.20	Pkinase	Domain	178.5	1.3e-52	1	CL0016
Unigene_cuff155966	PF00069.20	Pkinase	Domain	178.1	1.8e-52	1	CL0016
Unigene_cuff155968	PF00069.20	Pkinase	Domain	173	6.1e-51	1	CL0016
Unigene_cuff155994	PF00069.20	Pkinase	Domain	155.2	1.7e-45	1	CL0016
Unigene_cuff155997	PF00069.20	Pkinase	Domain	155.2	1.7e-45	1	CL0016
Unigene_cuff155998	PF00069.20	Pkinase	Domain	155.2	1.7e-45	1	CL0016
Unigene_cuff156037	PF00069.20	Pkinase	Domain	249.7	2.5e-74	1	CL0016
Unigene_cuff156038	PF00069.20	Pkinase	Domain	249.7	2.5e-74	1	CL0016
Unigene_cuff156039	PF00069.20	Pkinase	Domain	249.8	2.3e-74	1	CL0016
Unigene_cuff156040	PF00069.20	Pkinase	Domain	222	7e-66	1	CL0016
Unigene_cuff156041	PF00069.20	Pkinase	Domain	249.7	2.5e-74	1	CL0016
Unigene_cuff156042	PF00069.20	Pkinase	Domain	222	7e-66	1	CL0016
Unigene_cuff156134	PF14513.1	DAG_kinase_N	Family	120	7.9e-35	1	No_clan
Unigene_cuff156135	PF14513.1	DAG_kinase_N	Family	120	7.9e-35	1	No_clan
Unigene_cuff156136	PF14513.1	DAG_kinase_N	Family	120	7.9e-35	1	No_clan
Unigene_cuff156442	PF00069.20	Pkinase	Domain	258.3	5.7e-77	1	CL0016
Unigene_cuff156443	PF00069.20	Pkinase	Domain	258.9	3.9e-77	1	CL0016
Unigene_cuff156564	PF02816.13	Alpha_kinase	Family	148.1	2.2e-43	1	No_clan
Unigene_cuff156629	PF00069.20	Pkinase	Domain	219.8	3.2e-65	1	CL0016
Unigene_cuff156630	PF00069.20	Pkinase	Domain	219.8	3.2e-65	1	CL0016
Unigene_cuff156631	PF00069.20	Pkinase	Domain	219.8	3.2e-65	1	CL0016
Unigene_cuff156671	PF00288.21	GHMP_kinases_N	Family	50	2.3e-13	1	CL0329
Unigene_cuff156671	PF08544.8	GHMP_kinases_C	Family	40.9	1.7e-10	1	No_clan
Unigene_cuff156672	PF00288.21	GHMP_kinases_N	Family	49.8	2.6e-13	1	CL0329
Unigene_cuff156672	PF08544.8	GHMP_kinases_C	Family	40.7	2e-10	1	No_clan
Unigene_cuff156674	PF00288.21	GHMP_kinases_N	Family	49.8	2.6e-13	1	CL0329
Unigene_cuff156674	PF08544.8	GHMP_kinases_C	Family	40.7	2e-10	1	No_clan
Unigene_cuff156675	PF00288.21	GHMP_kinases_N	Family	49.8	2.5e-13	1	CL0329
Unigene_cuff156675	PF08544.8	GHMP_kinases_C	Family	40.7	1.9e-10	1	No_clan
Unigene_cuff157708	PF00069.20	Pkinase	Domain	85	4.2e-24	1	CL0016
Unigene_cuff157708	PF00433.19	Pkinase_C	Family	28.3	1.8e-06	1	No_clan
Unigene_cuff157708	PF00069.20	Pkinase	Domain	225.9	4.4e-67	1	CL0016
Unigene_cuff157710	PF00069.20	Pkinase	Domain	85.2	3.8e-24	1	CL0016
Unigene_cuff157710	PF00433.19	Pkinase_C	Family	28.4	1.7e-06	1	No_clan
Unigene_cuff157710	PF00069.20	Pkinase	Domain	237	1.9e-70	1	CL0016
Unigene_cuff157711	PF00069.20	Pkinase	Domain	86	2.1e-24	1	CL0016
Unigene_cuff157711	PF00433.19	Pkinase_C	Family	29	1.1e-06	1	No_clan
Unigene_cuff157711	PF00069.20	Pkinase	Domain	152.8	9e-45	1	CL0016
Unigene_cuff157797	PF00069.20	Pkinase	Domain	184.5	2e-54	1	CL0016
Unigene_cuff157798	PF00069.20	Pkinase	Domain	184.5	1.9e-54	1	CL0016
Unigene_cuff157799	PF00069.20	Pkinase	Domain	183.9	2.9e-54	1	CL0016
Unigene_cuff157800	PF00069.20	Pkinase	Domain	183.8	3.1e-54	1	CL0016
Unigene_cuff157801	PF00069.20	Pkinase	Domain	184.5	1.9e-54	1	CL0016
Unigene_cuff157802	PF00069.20	Pkinase	Domain	184.4	2e-54	1	CL0016
Unigene_cuff157815	PF00069.20	Pkinase	Domain	210.9	1.7e-62	1	CL0016
Unigene_cuff158036	PF00069.20	Pkinase	Domain	226	4.2e-67	1	CL0016
Unigene_cuff158421	PF00069.20	Pkinase	Domain	114.2	5.4e-33	1	CL0016
Unigene_cuff158534	PF07714.12	Pkinase_Tyr	Domain	207.3	2e-61	1	CL0016
Unigene_cuff158535	PF07714.12	Pkinase_Tyr	Domain	207.5	1.8e-61	1	CL0016
Unigene_cuff158536	PF07714.12	Pkinase_Tyr	Domain	207.4	1.9e-61	1	CL0016
Unigene_cuff158537	PF07714.12	Pkinase_Tyr	Domain	207.3	2e-61	1	CL0016
Unigene_cuff158538	PF07714.12	Pkinase_Tyr	Domain	207.3	1.9e-61	1	CL0016
Unigene_cuff159071	PF00069.20	Pkinase	Domain	131.3	3.2e-38	1	CL0016
Unigene_cuff159072	PF00069.20	Pkinase	Domain	131.3	3.2e-38	1	CL0016
Unigene_cuff159472	PF00069.20	Pkinase	Domain	148.9	1.4e-43	1	CL0016
Unigene_cuff159473	PF00069.20	Pkinase	Domain	148.9	1.4e-43	1	CL0016
Unigene_cuff159474	PF00069.20	Pkinase	Domain	150.6	4.1e-44	1	CL0016
Unigene_cuff159475	PF00069.20	Pkinase	Domain	150	6.2e-44	1	CL0016
Unigene_cuff159545	PF00069.20	Pkinase	Domain	229.6	3.2e-68	1	CL0016
Unigene_cuff159546	PF00069.20	Pkinase	Domain	230.3	2e-68	1	CL0016
Unigene_cuff159547	PF00069.20	Pkinase	Domain	229.6	3.2e-68	1	CL0016
Unigene_cuff159548	PF00069.20	Pkinase	Domain	44.8	8.1e-12	1	CL0016
Unigene_cuff159549	PF00069.20	Pkinase	Domain	204.3	1.8e-60	1	CL0016
Unigene_cuff159550	PF00069.20	Pkinase	Domain	200.8	2e-59	1	CL0016
Unigene_cuff159551	PF00069.20	Pkinase	Domain	201.2	1.6e-59	1	CL0016
Unigene_cuff159702	PF00069.20	Pkinase	Domain	219.3	4.7e-65	1	CL0016
Unigene_cuff159702	PF00433.19	Pkinase_C	Family	37.3	2.9e-09	1	No_clan
Unigene_cuff159703	PF00069.20	Pkinase	Domain	219.8	3.2e-65	1	CL0016
Unigene_cuff159703	PF00433.19	Pkinase_C	Family	37.6	2.3e-09	1	No_clan
Unigene_cuff159704	PF00069.20	Pkinase	Domain	219.3	4.7e-65	1	CL0016
Unigene_cuff159704	PF00433.19	Pkinase_C	Family	37.3	2.9e-09	1	No_clan
Unigene_cuff159705	PF00069.20	Pkinase	Domain	219.3	4.7e-65	1	CL0016
Unigene_cuff159705	PF00433.19	Pkinase_C	Family	37.3	2.9e-09	1	No_clan
Unigene_cuff159706	PF00069.20	Pkinase	Domain	219.3	4.7e-65	1	CL0016
Unigene_cuff159706	PF00433.19	Pkinase_C	Family	37.3	2.9e-09	1	No_clan
Unigene_cuff165161	PF00069.20	Pkinase	Domain	228.9	5.3e-68	1	CL0016
Unigene_cuff165162	PF00069.20	Pkinase	Domain	228.8	5.8e-68	1	CL0016
Unigene_cuff165163	PF00069.20	Pkinase	Domain	228.8	5.8e-68	1	CL0016
Unigene_cuff165172	PF07714.12	Pkinase_Tyr	Domain	141.5	2.3e-41	1	CL0016
Unigene_cuff165175	PF07714.12	Pkinase_Tyr	Domain	140.6	4.5e-41	1	CL0016
Unigene_cuff165176	PF07714.12	Pkinase_Tyr	Domain	140.6	4.3e-41	1	CL0016
Unigene_cuff165177	PF07714.12	Pkinase_Tyr	Domain	140.5	4.7e-41	1	CL0016
Unigene_cuff165178	PF07714.12	Pkinase_Tyr	Domain	140.5	4.8e-41	1	CL0016
Unigene_cuff165179	PF07714.12	Pkinase_Tyr	Domain	140.4	5e-41	1	CL0016
Unigene_cuff165180	PF07714.12	Pkinase_Tyr	Domain	140.3	5.5e-41	1	CL0016
Unigene_cuff165181	PF07714.12	Pkinase_Tyr	Domain	167.8	2.2e-49	1	CL0016
Unigene_cuff165182	PF07714.12	Pkinase_Tyr	Domain	167.7	2.4e-49	1	CL0016
Unigene_cuff165454	PF00454.22	PI3_PI4_kinase	Family	178.8	1.1e-52	1	No_clan
Unigene_cuff165455	PF00454.22	PI3_PI4_kinase	Family	192.9	5.3e-57	1	No_clan
Unigene_cuff165456	PF00454.22	PI3_PI4_kinase	Family	192.2	9.2e-57	1	No_clan
Unigene_cuff165457	PF00454.22	PI3_PI4_kinase	Family	192.2	9.2e-57	1	No_clan
Unigene_cuff165458	PF00454.22	PI3_PI4_kinase	Family	33.6	2.5e-08	1	No_clan
Unigene_cuff165459	PF00454.22	PI3_PI4_kinase	Family	192.2	9.2e-57	1	No_clan
Unigene_cuff165460	PF00454.22	PI3_PI4_kinase	Family	192.9	5.3e-57	1	No_clan
Unigene_cuff165461	PF00454.22	PI3_PI4_kinase	Family	192	1e-56	1	No_clan
Unigene_cuff165462	PF00454.22	PI3_PI4_kinase	Family	178	2e-52	1	No_clan
Unigene_cuff165463	PF00454.22	PI3_PI4_kinase	Family	192.1	9.4e-57	1	No_clan
Unigene_cuff165529	PF00069.20	Pkinase	Domain	223.8	1.9e-66	1	CL0016
Unigene_cuff165530	PF00069.20	Pkinase	Domain	223.9	1.9e-66	1	CL0016
Unigene_cuff165531	PF00069.20	Pkinase	Domain	223.8	1.9e-66	1	CL0016
Unigene_cuff165532	PF00069.20	Pkinase	Domain	207.2	2.2e-61	1	CL0016
Unigene_cuff165533	PF00069.20	Pkinase	Domain	206.2	4.5e-61	1	CL0016
Unigene_cuff165534	PF00069.20	Pkinase	Domain	136.7	7.2e-40	1	CL0016
Unigene_cuff165874	PF00069.20	Pkinase	Domain	77.3	9.8e-22	1	CL0016
Unigene_cuff165875	PF00069.20	Pkinase	Domain	24.6	1.2e-05	1	CL0016
Unigene_cuff165875	PF00069.20	Pkinase	Domain	24.8	9.9e-06	1	CL0016
Unigene_cuff165887	PF00069.20	Pkinase	Domain	68.1	6.1e-19	1	CL0016
Unigene_cuff165888	PF00069.20	Pkinase	Domain	191.7	1.2e-56	1	CL0016
Unigene_cuff165889	PF00069.20	Pkinase	Domain	103.2	1.2e-29	1	CL0016
Unigene_cuff165890	PF00069.20	Pkinase	Domain	192.3	8e-57	1	CL0016
Unigene_cuff165891	PF00069.20	Pkinase	Domain	68.5	4.8e-19	1	CL0016
Unigene_cuff166408	PF07714.12	Pkinase_Tyr	Domain	328.8	1.6e-98	1	CL0016
Unigene_cuff166410	PF07714.12	Pkinase_Tyr	Domain	204.5	1.4e-60	1	CL0016
Unigene_cuff166411	PF07714.12	Pkinase_Tyr	Domain	287.4	7.2e-86	1	CL0016
Unigene_cuff166412	PF07714.12	Pkinase_Tyr	Domain	325.6	1.6e-97	1	CL0016
Unigene_cuff166413	PF07714.12	Pkinase_Tyr	Domain	287.8	5.4e-86	1	CL0016
Unigene_cuff166414	PF07714.12	Pkinase_Tyr	Domain	287.8	5.5e-86	1	CL0016
Unigene_cuff166415	PF07714.12	Pkinase_Tyr	Domain	326.1	1.1e-97	1	CL0016
Unigene_cuff166417	PF07714.12	Pkinase_Tyr	Domain	287.4	7.3e-86	1	CL0016
Unigene_cuff168019	PF07714.12	Pkinase_Tyr	Domain	296	1.7e-88	1	CL0016
Unigene_cuff168020	PF07714.12	Pkinase_Tyr	Domain	296	1.7e-88	1	CL0016
Unigene_cuff168021	PF00069.20	Pkinase	Domain	205.9	5.7e-61	1	CL0016
Unigene_cuff168023	PF00069.20	Pkinase	Domain	204.4	1.6e-60	1	CL0016
Unigene_cuff168024	PF00069.20	Pkinase	Domain	184.3	2.2e-54	1	CL0016
Unigene_cuff168025	PF00069.20	Pkinase	Domain	184.3	2.2e-54	1	CL0016
Unigene_cuff168633	PF00454.22	PI3_PI4_kinase	Family	185.6	9.4e-55	1	No_clan
Unigene_cuff168634	PF00454.22	PI3_PI4_kinase	Family	185.5	1e-54	1	No_clan
Unigene_cuff168635	PF00454.22	PI3_PI4_kinase	Family	185.6	9.4e-55	1	No_clan
Unigene_cuff169373	PF00288.21	GHMP_kinases_N	Family	88.9	1.6e-25	1	CL0329
Unigene_cuff169374	PF00288.21	GHMP_kinases_N	Family	88.9	1.6e-25	1	CL0329
Unigene_cuff169375	PF00288.21	GHMP_kinases_N	Family	88.6	2e-25	1	CL0329
Unigene_cuff169375	PF08544.8	GHMP_kinases_C	Family	22.7	8.3e-05	1	No_clan
Unigene_cuff169377	PF00288.21	GHMP_kinases_N	Family	88.6	2e-25	1	CL0329
Unigene_cuff169377	PF08544.8	GHMP_kinases_C	Family	22.7	8.3e-05	1	No_clan
Unigene_cuff169378	PF00288.21	GHMP_kinases_N	Family	88.6	2e-25	1	CL0329
Unigene_cuff169378	PF08544.8	GHMP_kinases_C	Family	22.7	8.3e-05	1	No_clan
Unigene_cuff169465	PF01633.15	Choline_kinase	Family	268.1	4.7e-80	1	CL0016
Unigene_cuff169667	PF00069.20	Pkinase	Domain	221.1	1.3e-65	1	CL0016
Unigene_cuff169667	PF00433.19	Pkinase_C	Family	36.8	4.1e-09	1	No_clan
Unigene_cuff169668	PF00433.19	Pkinase_C	Family	38.9	8.6e-10	1	No_clan
Unigene_cuff169670	PF00069.20	Pkinase	Domain	168	2.1e-49	1	CL0016
Unigene_cuff169670	PF00433.19	Pkinase_C	Family	37.6	2.2e-09	1	No_clan
Unigene_cuff169671	PF00069.20	Pkinase	Domain	235.1	7.2e-70	1	CL0016
Unigene_cuff169671	PF00433.19	Pkinase_C	Family	36.8	4.2e-09	1	No_clan
Unigene_cuff169673	PF00069.20	Pkinase	Domain	221	1.3e-65	1	CL0016
Unigene_cuff169673	PF00433.19	Pkinase_C	Family	36.7	4.2e-09	1	No_clan
Unigene_cuff169685	PF00069.20	Pkinase	Domain	224.9	8.8e-67	1	CL0016
Unigene_cuff169686	PF00069.20	Pkinase	Domain	224.9	9.1e-67	1	CL0016
Unigene_cuff169687	PF00069.20	Pkinase	Domain	224.9	8.8e-67	1	CL0016
Unigene_cuff169688	PF00069.20	Pkinase	Domain	224.9	8.8e-67	1	CL0016
Unigene_cuff169689	PF00069.20	Pkinase	Domain	224.9	8.8e-67	1	CL0016
Unigene_cuff169690	PF00069.20	Pkinase	Domain	224.9	9.1e-67	1	CL0016
Unigene_cuff169692	PF00069.20	Pkinase	Domain	224.9	8.8e-67	1	CL0016
Unigene_cuff169693	PF00069.20	Pkinase	Domain	225	8.4e-67	1	CL0016
Unigene_cuff169694	PF00069.20	Pkinase	Domain	224.9	8.8e-67	1	CL0016
Unigene_cuff169695	PF00069.20	Pkinase	Domain	224.9	8.8e-67	1	CL0016
Unigene_cuff169696	PF00069.20	Pkinase	Domain	224.9	8.8e-67	1	CL0016
Unigene_cuff169697	PF00069.20	Pkinase	Domain	224.9	9e-67	1	CL0016
Unigene_cuff169698	PF00069.20	Pkinase	Domain	225	8.6e-67	1	CL0016
Unigene_cuff170342	PF14513.1	DAG_kinase_N	Family	39	7.8e-10	1	No_clan
Unigene_cuff171149	PF07714.12	Pkinase_Tyr	Domain	61	8.7e-17	1	CL0016
Unigene_cuff171149	PF07714.12	Pkinase_Tyr	Domain	240.4	1.5e-71	1	CL0016
Unigene_cuff171150	PF07714.12	Pkinase_Tyr	Domain	60.6	1.2e-16	1	CL0016
Unigene_cuff171150	PF07714.12	Pkinase_Tyr	Domain	239.9	2.2e-71	1	CL0016
Unigene_cuff171234	PF00069.20	Pkinase	Domain	167	4.2e-49	1	CL0016
Unigene_cuff171235	PF00069.20	Pkinase	Domain	167	4.1e-49	1	CL0016
Unigene_cuff171649	PF00069.20	Pkinase	Domain	128.9	1.7e-37	1	CL0016
Unigene_cuff172055	PF00069.20	Pkinase	Domain	212.2	6.6e-63	1	CL0016
Unigene_cuff172056	PF00069.20	Pkinase	Domain	212	8e-63	1	CL0016
Unigene_cuff172057	PF00069.20	Pkinase	Domain	212.2	6.6e-63	1	CL0016
Unigene_cuff172058	PF00069.20	Pkinase	Domain	212.2	6.6e-63	1	CL0016
Unigene_cuff172060	PF00069.20	Pkinase	Domain	212.2	6.6e-63	1	CL0016
Unigene_cuff172165	PF00069.20	Pkinase	Domain	238.5	6.2e-71	1	CL0016
Unigene_cuff172166	PF00069.20	Pkinase	Domain	238.5	6.3e-71	1	CL0016
Unigene_cuff172175	PF00069.20	Pkinase	Domain	204.2	1.9e-60	1	CL0016
Unigene_cuff172176	PF00069.20	Pkinase	Domain	185	1.4e-54	1	CL0016
Unigene_cuff172415	PF00069.20	Pkinase	Domain	215	9.4e-64	1	CL0016
Unigene_cuff173236	PF00069.20	Pkinase	Domain	169.9	5.3e-50	1	CL0016
Unigene_cuff173237	PF00069.20	Pkinase	Domain	191	2e-56	1	CL0016
Unigene_cuff173238	PF00069.20	Pkinase	Domain	191	2e-56	1	CL0016
Unigene_cuff25263	PF07714.12	Pkinase_Tyr	Domain	312.9	1.2e-93	1	CL0016
Unigene_cuff25264	PF07714.12	Pkinase_Tyr	Domain	313.4	8.6e-94	1	CL0016
Unigene_cuff25779	PF00069.20	Pkinase	Domain	80.9	7.6e-23	1	CL0016
Unigene_cuff25779	PF00069.20	Pkinase	Domain	56.9	1.6e-15	1	CL0016
Unigene_cuff25780	PF00069.20	Pkinase	Domain	81	7.4e-23	1	CL0016
Unigene_cuff25780	PF00069.20	Pkinase	Domain	56.9	1.6e-15	1	CL0016
Unigene_cuff26405	PF00069.20	Pkinase	Domain	237.1	1.7e-70	1	CL0016
Unigene_cuff26405	PF00433.19	Pkinase_C	Family	29.6	6.9e-07	1	No_clan
Unigene_cuff26406	PF00069.20	Pkinase	Domain	237.3	1.5e-70	1	CL0016
Unigene_cuff26406	PF00433.19	Pkinase_C	Family	29.8	6.4e-07	1	No_clan
Unigene_cuff26448	PF00069.20	Pkinase	Domain	216.8	2.7e-64	1	CL0016
Unigene_cuff26449	PF00069.20	Pkinase	Domain	216.8	2.6e-64	1	CL0016
Unigene_cuff26450	PF00069.20	Pkinase	Domain	216.9	2.5e-64	1	CL0016
Unigene_cuff26451	PF00069.20	Pkinase	Domain	216.8	2.6e-64	1	CL0016
Unigene_cuff26452	PF00069.20	Pkinase	Domain	216.8	2.6e-64	1	CL0016
Unigene_cuff26453	PF00069.20	Pkinase	Domain	216.8	2.6e-64	1	CL0016
Unigene_cuff26454	PF00069.20	Pkinase	Domain	217.1	2.1e-64	1	CL0016
Unigene_cuff26455	PF00069.20	Pkinase	Domain	217.1	2.2e-64	1	CL0016
Unigene_cuff26808	PF00069.20	Pkinase	Domain	232.2	5.5e-69	1	CL0016
Unigene_cuff26809	PF00069.20	Pkinase	Domain	232.1	5.6e-69	1	CL0016
Unigene_cuff26811	PF00069.20	Pkinase	Domain	232.1	5.6e-69	1	CL0016
Unigene_cuff26875	PF00454.22	PI3_PI4_kinase	Family	89.6	2e-25	1	No_clan
Unigene_cuff26876	PF00454.22	PI3_PI4_kinase	Family	44.2	1.5e-11	1	No_clan
Unigene_cuff26876	PF00454.22	PI3_PI4_kinase	Family	59	4.4e-16	1	No_clan
Unigene_cuff26877	PF00454.22	PI3_PI4_kinase	Family	44.2	1.5e-11	1	No_clan
Unigene_cuff26877	PF00454.22	PI3_PI4_kinase	Family	59	4.5e-16	1	No_clan
Unigene_cuff26878	PF00454.22	PI3_PI4_kinase	Family	171.3	2.2e-50	1	No_clan
Unigene_cuff26879	PF00454.22	PI3_PI4_kinase	Family	44.4	1.3e-11	1	No_clan
Unigene_cuff26879	PF00454.22	PI3_PI4_kinase	Family	59.2	3.8e-16	1	No_clan
Unigene_cuff26880	PF00454.22	PI3_PI4_kinase	Family	44.4	1.3e-11	1	No_clan
Unigene_cuff26880	PF00454.22	PI3_PI4_kinase	Family	59.2	3.8e-16	1	No_clan
Unigene_cuff27086	PF00069.20	Pkinase	Domain	228	9.8e-68	1	CL0016
Unigene_cuff27087	PF00069.20	Pkinase	Domain	228	9.8e-68	1	CL0016
Unigene_cuff27088	PF00069.20	Pkinase	Domain	228	9.8e-68	1	CL0016
Unigene_cuff27089	PF00069.20	Pkinase	Domain	228	9.8e-68	1	CL0016
Unigene_cuff27090	PF00069.20	Pkinase	Domain	193.4	3.6e-57	1	CL0016
Unigene_cuff27534	PF00069.20	Pkinase	Domain	201.6	1.1e-59	1	CL0016
Unigene_cuff27535	PF00069.20	Pkinase	Domain	218.7	6.8e-65	1	CL0016
Unigene_cuff28471	PF00069.20	Pkinase	Domain	195.7	7.2e-58	1	CL0016
Unigene_cuff28471	PF00433.19	Pkinase_C	Family	33.6	4e-08	1	No_clan
Unigene_cuff28472	PF00069.20	Pkinase	Domain	205.9	5.7e-61	1	CL0016
Unigene_cuff28472	PF00433.19	Pkinase_C	Family	33.7	3.8e-08	1	No_clan
Unigene_cuff28473	PF00069.20	Pkinase	Domain	195.7	7.4e-58	1	CL0016
Unigene_cuff28473	PF00433.19	Pkinase_C	Family	33.6	4.1e-08	1	No_clan
Unigene_cuff30060	PF00069.20	Pkinase	Domain	157.9	2.4e-46	1	CL0016
Unigene_cuff30061	PF00069.20	Pkinase	Domain	121.9	2.3e-35	1	CL0016
Unigene_cuff30136	PF07714.12	Pkinase_Tyr	Domain	218.4	8e-65	1	CL0016
Unigene_cuff30137	PF07714.12	Pkinase_Tyr	Domain	217.5	1.6e-64	1	CL0016
Unigene_cuff30138	PF07714.12	Pkinase_Tyr	Domain	217.5	1.6e-64	1	CL0016
Unigene_cuff30139	PF07714.12	Pkinase_Tyr	Domain	217.5	1.5e-64	1	CL0016
Unigene_cuff30140	PF07714.12	Pkinase_Tyr	Domain	220	2.6e-65	1	CL0016
Unigene_cuff30248	PF00069.20	Pkinase	Domain	41.2	1e-10	1	CL0016
Unigene_cuff30249	PF00069.20	Pkinase	Domain	40.5	1.6e-10	1	CL0016
Unigene_cuff30250	PF00069.20	Pkinase	Domain	41.7	7.2e-11	1	CL0016
Unigene_cuff30251	PF00069.20	Pkinase	Domain	41.6	7.8e-11	1	CL0016
Unigene_cuff30252	PF00069.20	Pkinase	Domain	32.7	4.1e-08	1	CL0016
Unigene_cuff30253	PF00069.20	Pkinase	Domain	42.9	3.1e-11	1	CL0016
Unigene_cuff30257	PF00069.20	Pkinase	Domain	115.5	2.1e-33	1	CL0016
Unigene_cuff30258	PF00069.20	Pkinase	Domain	108.9	2.2e-31	1	CL0016
Unigene_cuff30259	PF00069.20	Pkinase	Domain	115.5	2.1e-33	1	CL0016
Unigene_cuff30297	PF07714.12	Pkinase_Tyr	Domain	213.2	3.1e-63	1	CL0016
Unigene_cuff30298	PF07714.12	Pkinase_Tyr	Domain	213.2	3.2e-63	1	CL0016
Unigene_cuff30299	PF07714.12	Pkinase_Tyr	Domain	212.5	5.1e-63	1	CL0016
Unigene_cuff30300	PF07714.12	Pkinase_Tyr	Domain	212.5	5e-63	1	CL0016
Unigene_cuff30301	PF07714.12	Pkinase_Tyr	Domain	212.5	5e-63	1	CL0016
Unigene_cuff30302	PF07714.12	Pkinase_Tyr	Domain	213.9	2e-63	1	CL0016
Unigene_cuff30303	PF07714.12	Pkinase_Tyr	Domain	189.7	4.7e-56	1	CL0016
Unigene_cuff31235	PF07714.12	Pkinase_Tyr	Domain	270.2	1.3e-80	1	CL0016
Unigene_cuff31236	PF07714.12	Pkinase_Tyr	Domain	271.2	6.4e-81	1	CL0016
Unigene_cuff31237	PF07714.12	Pkinase_Tyr	Domain	271.2	6.4e-81	1	CL0016
Unigene_cuff31307	PF00454.22	PI3_PI4_kinase	Family	212.3	6.2e-63	1	No_clan
Unigene_cuff31309	PF00454.22	PI3_PI4_kinase	Family	212.3	6.2e-63	1	No_clan
Unigene_cuff31314	PF00454.22	PI3_PI4_kinase	Family	214.1	1.9e-63	1	No_clan
Unigene_cuff31315	PF00454.22	PI3_PI4_kinase	Family	214.1	1.9e-63	1	No_clan
Unigene_cuff31485	PF07714.12	Pkinase_Tyr	Domain	325.2	2.1e-97	1	CL0016
Unigene_cuff31486	PF07714.12	Pkinase_Tyr	Domain	325.2	2.1e-97	1	CL0016
Unigene_cuff31497	PF07714.12	Pkinase_Tyr	Domain	303.9	6.6e-91	1	CL0016
Unigene_cuff31825	PF00454.22	PI3_PI4_kinase	Family	193.8	2.9e-57	1	No_clan
Unigene_cuff31826	PF00454.22	PI3_PI4_kinase	Family	193.7	3.1e-57	1	No_clan
Unigene_cuff31827	PF00454.22	PI3_PI4_kinase	Family	193.7	3.1e-57	1	No_clan
Unigene_cuff31828	PF00454.22	PI3_PI4_kinase	Family	62	5.3e-17	1	No_clan
Unigene_cuff31829	PF00454.22	PI3_PI4_kinase	Family	62	5.3e-17	1	No_clan
Unigene_cuff33607	PF00069.20	Pkinase	Domain	114.5	4.2e-33	1	CL0016
Unigene_cuff33608	PF00069.20	Pkinase	Domain	100	1.2e-28	1	CL0016
Unigene_cuff33609	PF00069.20	Pkinase	Domain	99.8	1.3e-28	1	CL0016
Unigene_cuff33610	PF00069.20	Pkinase	Domain	100	1.1e-28	1	CL0016
Unigene_cuff33611	PF00069.20	Pkinase	Domain	99.9	1.2e-28	1	CL0016
Unigene_cuff33612	PF00069.20	Pkinase	Domain	99.9	1.2e-28	1	CL0016
Unigene_cuff33613	PF00069.20	Pkinase	Domain	112.5	1.8e-32	1	CL0016
Unigene_cuff33614	PF00069.20	Pkinase	Domain	112.8	1.4e-32	1	CL0016
Unigene_cuff33615	PF00069.20	Pkinase	Domain	113.2	1.1e-32	1	CL0016
Unigene_cuff33616	PF00069.20	Pkinase	Domain	113.2	1.1e-32	1	CL0016
Unigene_cuff33617	PF00069.20	Pkinase	Domain	113.2	1.1e-32	1	CL0016
Unigene_cuff33618	PF00069.20	Pkinase	Domain	113.2	1.1e-32	1	CL0016
Unigene_cuff33743	PF07714.12	Pkinase_Tyr	Domain	178.8	1e-52	1	CL0016
Unigene_cuff33986	PF08544.8	GHMP_kinases_C	Family	49.6	3.4e-13	1	No_clan
Unigene_cuff33988	PF00288.21	GHMP_kinases_N	Family	41.8	8e-11	1	CL0329
Unigene_cuff33988	PF08544.8	GHMP_kinases_C	Family	49.3	4.2e-13	1	No_clan
Unigene_cuff34460	PF00069.20	Pkinase	Domain	242.2	4.7e-72	1	CL0016
Unigene_cuff34461	PF00069.20	Pkinase	Domain	263.1	1.9e-78	1	CL0016
Unigene_cuff34465	PF00069.20	Pkinase	Domain	261.6	5.7e-78	1	CL0016
Unigene_cuff34466	PF00069.20	Pkinase	Domain	263.1	1.9e-78	1	CL0016
Unigene_cuff35179	PF07714.12	Pkinase_Tyr	Domain	175.5	1e-51	1	CL0016
Unigene_cuff35572	PF07959.7	Fucokinase	Family	539.2	4.6e-162	1	No_clan
Unigene_cuff35573	PF07959.7	Fucokinase	Family	538.6	7.5e-162	1	No_clan
Unigene_cuff35574	PF07714.12	Pkinase_Tyr	Domain	194.9	1.2e-57	1	CL0016
Unigene_cuff35575	PF07714.12	Pkinase_Tyr	Domain	194.9	1.2e-57	1	CL0016
Unigene_cuff35576	PF07714.12	Pkinase_Tyr	Domain	194.9	1.2e-57	1	CL0016
Unigene_cuff35955	PF00069.20	Pkinase	Domain	228.1	9.8e-68	1	CL0016
Unigene_cuff35956	PF00069.20	Pkinase	Domain	183.3	4.4e-54	1	CL0016
Unigene_cuff36822	PF00069.20	Pkinase	Domain	180.5	3.2e-53	1	CL0016
Unigene_cuff36823	PF00069.20	Pkinase	Domain	180.5	3.2e-53	1	CL0016
Unigene_cuff36824	PF00069.20	Pkinase	Domain	180.6	3e-53	1	CL0016
Unigene_cuff37087	PF07714.12	Pkinase_Tyr	Domain	83.7	1e-23	1	CL0016
Unigene_cuff37088	PF07714.12	Pkinase_Tyr	Domain	83.6	1.1e-23	1	CL0016
Unigene_cuff37089	PF07714.12	Pkinase_Tyr	Domain	83.6	1.1e-23	1	CL0016
Unigene_cuff37090	PF07714.12	Pkinase_Tyr	Domain	83.5	1.2e-23	1	CL0016
Unigene_cuff37407	PF00069.20	Pkinase	Domain	215.8	5.2e-64	1	CL0016
Unigene_cuff37408	PF00069.20	Pkinase	Domain	224.7	1.1e-66	1	CL0016
Unigene_cuff37409	PF00069.20	Pkinase	Domain	151.4	2.4e-44	1	CL0016
Unigene_cuff37410	PF00069.20	Pkinase	Domain	161.2	2.5e-47	1	CL0016
Unigene_cuff38304	PF00454.22	PI3_PI4_kinase	Family	171.4	2.1e-50	1	No_clan
Unigene_cuff38305	PF00454.22	PI3_PI4_kinase	Family	171.3	2.1e-50	1	No_clan
Unigene_cuff38306	PF00454.22	PI3_PI4_kinase	Family	171.3	2.1e-50	1	No_clan
Unigene_cuff38307	PF00454.22	PI3_PI4_kinase	Family	171.3	2.1e-50	1	No_clan
Unigene_cuff38308	PF00454.22	PI3_PI4_kinase	Family	171.4	2.1e-50	1	No_clan
Unigene_cuff38835	PF00069.20	Pkinase	Domain	245.3	5.4e-73	1	CL0016
Unigene_cuff38836	PF00069.20	Pkinase	Domain	245.3	5.4e-73	1	CL0016
Unigene_cuff38837	PF00069.20	Pkinase	Domain	239.4	3.4e-71	1	CL0016
Unigene_cuff38837	PF00433.19	Pkinase_C	Family	32.8	7e-08	1	No_clan
Unigene_cuff38837	PF00069.20	Pkinase	Domain	242.8	3e-72	1	CL0016
Unigene_cuff38838	PF00069.20	Pkinase	Domain	245.3	5.4e-73	1	CL0016
Unigene_cuff38839	PF00069.20	Pkinase	Domain	239.4	3.3e-71	1	CL0016
Unigene_cuff38839	PF00433.19	Pkinase_C	Family	32.8	6.9e-08	1	No_clan
Unigene_cuff38839	PF00069.20	Pkinase	Domain	242.9	2.9e-72	1	CL0016
Unigene_cuff38840	PF00069.20	Pkinase	Domain	239.4	3.5e-71	1	CL0016
Unigene_cuff38840	PF00433.19	Pkinase_C	Family	32.8	7.1e-08	1	No_clan
Unigene_cuff38840	PF00069.20	Pkinase	Domain	242.8	3.1e-72	1	CL0016
Unigene_cuff38841	PF00069.20	Pkinase	Domain	239.4	3.5e-71	1	CL0016
Unigene_cuff38841	PF00433.19	Pkinase_C	Family	32.8	7.1e-08	1	No_clan
Unigene_cuff38841	PF00069.20	Pkinase	Domain	242.8	3.1e-72	1	CL0016
Unigene_cuff38869	PF00069.20	Pkinase	Domain	55.2	5.4e-15	1	CL0016
Unigene_cuff39286	PF00069.20	Pkinase	Domain	220.3	2.2e-65	1	CL0016
Unigene_cuff39286	PF00433.19	Pkinase_C	Family	31.3	2e-07	1	No_clan
Unigene_cuff39379	PF00069.20	Pkinase	Domain	153	7.7e-45	1	CL0016
Unigene_cuff39405	PF00069.20	Pkinase	Domain	117.1	7.2e-34	1	CL0016
Unigene_cuff39406	PF00069.20	Pkinase	Domain	117.2	6.7e-34	1	CL0016
Unigene_cuff39407	PF00069.20	Pkinase	Domain	117.2	6.7e-34	1	CL0016
Unigene_cuff39442	PF00069.20	Pkinase	Domain	174.8	1.7e-51	1	CL0016
Unigene_cuff39443	PF00069.20	Pkinase	Domain	162.5	9.7e-48	1	CL0016
Unigene_cuff39445	PF00069.20	Pkinase	Domain	174.9	1.6e-51	1	CL0016
Unigene_cuff39554	PF00069.20	Pkinase	Domain	223.2	3e-66	1	CL0016
Unigene_cuff39555	PF00069.20	Pkinase	Domain	223.2	3e-66	1	CL0016
Unigene_cuff39556	PF00069.20	Pkinase	Domain	223	3.3e-66	1	CL0016
Unigene_cuff39557	PF00069.20	Pkinase	Domain	223	3.4e-66	1	CL0016
Unigene_cuff39558	PF00069.20	Pkinase	Domain	223	3.4e-66	1	CL0016
Unigene_cuff39559	PF00069.20	Pkinase	Domain	223	3.3e-66	1	CL0016
Unigene_cuff39561	PF00069.20	Pkinase	Domain	223.5	2.4e-66	1	CL0016
Unigene_cuff39607	PF00069.20	Pkinase	Domain	202.4	6.5e-60	1	CL0016
Unigene_cuff39608	PF00069.20	Pkinase	Domain	202.9	4.7e-60	1	CL0016
Unigene_cuff44954	PF00069.20	Pkinase	Domain	222.6	4.5e-66	1	CL0016
Unigene_cuff44955	PF00069.20	Pkinase	Domain	222.3	5.7e-66	1	CL0016
Unigene_cuff44956	PF00069.20	Pkinase	Domain	222.7	4.3e-66	1	CL0016
Unigene_cuff44957	PF00069.20	Pkinase	Domain	182.6	7.4e-54	1	CL0016
Unigene_cuff44989	PF00069.20	Pkinase	Domain	185.2	1.2e-54	1	CL0016
Unigene_cuff44990	PF00069.20	Pkinase	Domain	185.1	1.2e-54	1	CL0016
Unigene_cuff44991	PF00069.20	Pkinase	Domain	185.2	1.2e-54	1	CL0016
Unigene_cuff44992	PF00069.20	Pkinase	Domain	185.3	1.1e-54	1	CL0016
Unigene_cuff45581	PF00069.20	Pkinase	Domain	230.5	1.8e-68	1	CL0016
Unigene_cuff45584	PF00069.20	Pkinase	Domain	231.5	8.9e-69	1	CL0016
Unigene_cuff45585	PF00069.20	Pkinase	Domain	230.8	1.4e-68	1	CL0016
Unigene_cuff45586	PF00069.20	Pkinase	Domain	189.6	5.4e-56	1	CL0016
Unigene_cuff45740	PF07714.12	Pkinase_Tyr	Domain	173.5	4.2e-51	1	CL0016
Unigene_cuff45741	PF07714.12	Pkinase_Tyr	Domain	173.7	3.7e-51	1	CL0016
Unigene_cuff45742	PF07714.12	Pkinase_Tyr	Domain	173.7	3.7e-51	1	CL0016
Unigene_cuff45743	PF07714.12	Pkinase_Tyr	Domain	174.7	1.8e-51	1	CL0016
Unigene_cuff45945	PF00069.20	Pkinase	Domain	247.6	1.1e-73	1	CL0016
Unigene_cuff45946	PF00069.20	Pkinase	Domain	247.6	1e-73	1	CL0016
Unigene_cuff45947	PF00069.20	Pkinase	Domain	247.6	1.1e-73	1	CL0016
Unigene_cuff45948	PF00069.20	Pkinase	Domain	247.6	1e-73	1	CL0016
Unigene_cuff46128	PF00069.20	Pkinase	Domain	182.8	6.2e-54	1	CL0016
Unigene_cuff46129	PF00069.20	Pkinase	Domain	199.8	4.1e-59	1	CL0016
Unigene_cuff46130	PF00069.20	Pkinase	Domain	199.8	4.1e-59	1	CL0016
Unigene_cuff46131	PF00069.20	Pkinase	Domain	210.8	1.7e-62	1	CL0016
Unigene_cuff46132	PF00069.20	Pkinase	Domain	210.8	1.8e-62	1	CL0016
Unigene_cuff46133	PF00069.20	Pkinase	Domain	182.8	6.1e-54	1	CL0016
Unigene_cuff46606	PF00069.20	Pkinase	Domain	94.2	6.9e-27	1	CL0016
Unigene_cuff46606	PF00069.20	Pkinase	Domain	94.3	6.2e-27	1	CL0016
Unigene_cuff46608	PF00069.20	Pkinase	Domain	206.2	4.4e-61	1	CL0016
Unigene_cuff46609	PF00069.20	Pkinase	Domain	206.2	4.4e-61	1	CL0016
Unigene_cuff46772	PF00069.20	Pkinase	Domain	242	5.5e-72	1	CL0016
Unigene_cuff46773	PF00069.20	Pkinase	Domain	218.5	7.9e-65	1	CL0016
Unigene_cuff46774	PF00069.20	Pkinase	Domain	242	5.5e-72	1	CL0016
Unigene_cuff46775	PF00069.20	Pkinase	Domain	242	5.5e-72	1	CL0016
Unigene_cuff46910	PF00069.20	Pkinase	Domain	208	1.3e-61	1	CL0016
Unigene_cuff46911	PF00069.20	Pkinase	Domain	207.6	1.7e-61	1	CL0016
Unigene_cuff46912	PF00069.20	Pkinase	Domain	208	1.3e-61	1	CL0016
Unigene_cuff46913	PF00069.20	Pkinase	Domain	208	1.3e-61	1	CL0016
Unigene_cuff46914	PF00069.20	Pkinase	Domain	208.9	6.8e-62	1	CL0016
Unigene_cuff46915	PF00069.20	Pkinase	Domain	208.9	6.7e-62	1	CL0016
Unigene_cuff46916	PF00069.20	Pkinase	Domain	208.9	6.7e-62	1	CL0016
Unigene_cuff46917	PF00069.20	Pkinase	Domain	208.9	6.8e-62	1	CL0016
Unigene_cuff46918	PF00069.20	Pkinase	Domain	208	1.3e-61	1	CL0016
Unigene_cuff46919	PF00069.20	Pkinase	Domain	208	1.3e-61	1	CL0016
Unigene_cuff46920	PF00069.20	Pkinase	Domain	207.6	1.6e-61	1	CL0016
Unigene_cuff46921	PF00069.20	Pkinase	Domain	208	1.3e-61	1	CL0016
Unigene_cuff47143	PF00069.20	Pkinase	Domain	259.4	2.6e-77	1	CL0016
Unigene_cuff47144	PF00069.20	Pkinase	Domain	196.4	4.3e-58	1	CL0016
Unigene_cuff47145	PF00069.20	Pkinase	Domain	197.5	2.1e-58	1	CL0016
Unigene_cuff47146	PF00069.20	Pkinase	Domain	258.9	3.7e-77	1	CL0016
Unigene_cuff47147	PF00069.20	Pkinase	Domain	258.9	3.7e-77	1	CL0016
Unigene_cuff47210	PF00069.20	Pkinase	Domain	227.2	1.8e-67	1	CL0016
Unigene_cuff47211	PF00069.20	Pkinase	Domain	227.2	1.8e-67	1	CL0016
Unigene_cuff47212	PF00069.20	Pkinase	Domain	226.8	2.4e-67	1	CL0016
Unigene_cuff47213	PF00069.20	Pkinase	Domain	226.8	2.4e-67	1	CL0016
Unigene_cuff47214	PF00069.20	Pkinase	Domain	226.8	2.4e-67	1	CL0016
Unigene_cuff47442	PF00069.20	Pkinase	Domain	141.5	2.6e-41	1	CL0016
Unigene_cuff47525	PF00069.20	Pkinase	Domain	207.8	1.5e-61	1	CL0016
Unigene_cuff47525	PF00433.19	Pkinase_C	Family	39.4	6.2e-10	1	No_clan
Unigene_cuff47526	PF00069.20	Pkinase	Domain	193.3	3.9e-57	1	CL0016
Unigene_cuff47526	PF00433.19	Pkinase_C	Family	28.7	1.4e-06	1	No_clan
Unigene_cuff47527	PF00069.20	Pkinase	Domain	207.8	1.5e-61	1	CL0016
Unigene_cuff47527	PF00433.19	Pkinase_C	Family	28	2.3e-06	1	No_clan
Unigene_cuff47528	PF00069.20	Pkinase	Domain	193.3	3.9e-57	1	CL0016
Unigene_cuff47528	PF00433.19	Pkinase_C	Family	28.7	1.4e-06	1	No_clan
Unigene_cuff47536	PF00069.20	Pkinase	Domain	230.2	2.2e-68	1	CL0016
Unigene_cuff47537	PF00069.20	Pkinase	Domain	228.8	5.9e-68	1	CL0016
Unigene_cuff47538	PF00069.20	Pkinase	Domain	205.4	8e-61	1	CL0016
Unigene_cuff47539	PF00069.20	Pkinase	Domain	228.7	6.1e-68	1	CL0016
Unigene_cuff48425	PF00069.20	Pkinase	Domain	140.3	5.8e-41	1	CL0016
Unigene_cuff48426	PF00069.20	Pkinase	Domain	186.5	4.6e-55	1	CL0016
Unigene_cuff48427	PF07714.12	Pkinase_Tyr	Domain	22.7	4.2e-05	1	CL0016
Unigene_cuff48427	PF00069.20	Pkinase	Domain	118.5	2.6e-34	1	CL0016
Unigene_cuff48428	PF00069.20	Pkinase	Domain	186.5	4.6e-55	1	CL0016
Unigene_cuff48429	PF00069.20	Pkinase	Domain	186.5	4.6e-55	1	CL0016
Unigene_cuff48430	PF00069.20	Pkinase	Domain	186.5	4.6e-55	1	CL0016
Unigene_cuff48431	PF00069.20	Pkinase	Domain	186.6	4.4e-55	1	CL0016
Unigene_cuff48432	PF07714.12	Pkinase_Tyr	Domain	22.7	4.2e-05	1	CL0016
Unigene_cuff48432	PF00069.20	Pkinase	Domain	118.5	2.6e-34	1	CL0016
Unigene_cuff49115	PF00069.20	Pkinase	Domain	196.1	5.5e-58	1	CL0016
Unigene_cuff49115	PF00433.19	Pkinase_C	Family	27.6	3.1e-06	1	No_clan
Unigene_cuff49116	PF00069.20	Pkinase	Domain	128.3	2.7e-37	1	CL0016
Unigene_cuff49116	PF00433.19	Pkinase_C	Family	28.5	1.6e-06	1	No_clan
Unigene_cuff49117	PF00069.20	Pkinase	Domain	196.1	5.5e-58	1	CL0016
Unigene_cuff49117	PF00433.19	Pkinase_C	Family	27.6	3.1e-06	1	No_clan
Unigene_cuff49118	PF00069.20	Pkinase	Domain	193	5e-57	1	CL0016
Unigene_cuff49118	PF00433.19	Pkinase_C	Family	27.7	2.8e-06	1	No_clan
Unigene_cuff49119	PF00069.20	Pkinase	Domain	174.4	2.4e-51	1	CL0016
Unigene_cuff49119	PF00433.19	Pkinase_C	Family	28.2	1.9e-06	1	No_clan
Unigene_cuff49192	PF07714.12	Pkinase_Tyr	Domain	30.3	2e-07	1	CL0016
Unigene_cuff49193	PF07714.12	Pkinase_Tyr	Domain	31.2	1e-07	1	CL0016
Unigene_cuff49194	PF07714.12	Pkinase_Tyr	Domain	30.3	2e-07	1	CL0016
Unigene_cuff49364	PF00069.20	Pkinase	Domain	190.8	2.3e-56	1	CL0016
Unigene_cuff49365	PF00069.20	Pkinase	Domain	190.8	2.3e-56	1	CL0016
Unigene_cuff49366	PF00069.20	Pkinase	Domain	186.3	5.4e-55	1	CL0016
Unigene_cuff49422	PF00069.20	Pkinase	Domain	177.3	3e-52	1	CL0016
Unigene_cuff49423	PF00069.20	Pkinase	Domain	214.9	9.9e-64	1	CL0016
Unigene_cuff49424	PF00069.20	Pkinase	Domain	73.7	1.2e-20	1	CL0016
Unigene_cuff49424	PF00069.20	Pkinase	Domain	116.9	8.3e-34	1	CL0016
Unigene_cuff49425	PF00069.20	Pkinase	Domain	73.6	1.4e-20	1	CL0016
Unigene_cuff49425	PF00069.20	Pkinase	Domain	108.5	3e-31	1	CL0016
Unigene_cuff50594	PF00069.20	Pkinase	Domain	218.6	7.6e-65	1	CL0016
Unigene_cuff50595	PF00069.20	Pkinase	Domain	218.7	7.2e-65	1	CL0016
Unigene_cuff50596	PF00069.20	Pkinase	Domain	218.6	7.6e-65	1	CL0016
Unigene_cuff50597	PF00069.20	Pkinase	Domain	218.7	6.8e-65	1	CL0016
Unigene_cuff50598	PF00069.20	Pkinase	Domain	21.2	0.00013	1	CL0016
Unigene_cuff50599	PF00069.20	Pkinase	Domain	21.2	0.00012	1	CL0016
Unigene_cuff50600	PF00069.20	Pkinase	Domain	21.2	0.00013	1	CL0016
Unigene_cuff50601	PF00069.20	Pkinase	Domain	21.2	0.00013	1	CL0016
Unigene_cuff50836	PF00069.20	Pkinase	Domain	219.4	4.4e-65	1	CL0016
Unigene_cuff50837	PF00069.20	Pkinase	Domain	220.6	1.8e-65	1	CL0016
Unigene_cuff50839	PF00069.20	Pkinase	Domain	219.4	4.4e-65	1	CL0016
Unigene_cuff50840	PF00069.20	Pkinase	Domain	202.3	7.2e-60	1	CL0016
Unigene_cuff50872	PF07714.12	Pkinase_Tyr	Domain	292.3	2.2e-87	1	CL0016
Unigene_cuff50873	PF07714.12	Pkinase_Tyr	Domain	293.2	1.2e-87	1	CL0016
Unigene_cuff50874	PF07714.12	Pkinase_Tyr	Domain	293.2	1.2e-87	1	CL0016
Unigene_cuff50875	PF07714.12	Pkinase_Tyr	Domain	292.1	2.6e-87	1	CL0016
Unigene_cuff50876	PF07714.12	Pkinase_Tyr	Domain	292.1	2.6e-87	1	CL0016
Unigene_cuff51062	PF00349.16	Hexokinase_1	Domain	284.8	2.8e-85	1	CL0108
Unigene_cuff51062	PF03727.11	Hexokinase_2	Domain	335.4	1.5e-100	1	CL0108
Unigene_cuff51062	PF00349.16	Hexokinase_1	Domain	290.4	5.5e-87	1	CL0108
Unigene_cuff51062	PF03727.11	Hexokinase_2	Domain	106.8	9.4e-31	1	CL0108
Unigene_cuff51063	PF00349.16	Hexokinase_1	Domain	284.2	4.1e-85	1	CL0108
Unigene_cuff51063	PF03727.11	Hexokinase_2	Domain	334.8	2.2e-100	1	CL0108
Unigene_cuff51063	PF00349.16	Hexokinase_1	Domain	289.8	8e-87	1	CL0108
Unigene_cuff51063	PF03727.11	Hexokinase_2	Domain	356.9	4.1e-107	1	CL0108
Unigene_cuff51064	PF00349.16	Hexokinase_1	Domain	280.7	4.8e-84	1	CL0108
Unigene_cuff51064	PF03727.11	Hexokinase_2	Domain	335.5	1.4e-100	1	CL0108
Unigene_cuff51064	PF00349.16	Hexokinase_1	Domain	290.4	5.2e-87	1	CL0108
Unigene_cuff51064	PF03727.11	Hexokinase_2	Domain	106.9	9e-31	1	CL0108
Unigene_cuff51065	PF00349.16	Hexokinase_1	Domain	280.7	4.8e-84	1	CL0108
Unigene_cuff51065	PF03727.11	Hexokinase_2	Domain	335.5	1.4e-100	1	CL0108
Unigene_cuff51065	PF00349.16	Hexokinase_1	Domain	290.4	5.2e-87	1	CL0108
Unigene_cuff51065	PF03727.11	Hexokinase_2	Domain	106.9	9e-31	1	CL0108
Unigene_cuff51066	PF00349.16	Hexokinase_1	Domain	284.8	2.8e-85	1	CL0108
Unigene_cuff51066	PF03727.11	Hexokinase_2	Domain	335.4	1.5e-100	1	CL0108
Unigene_cuff51066	PF00349.16	Hexokinase_1	Domain	290.4	5.5e-87	1	CL0108
Unigene_cuff51066	PF03727.11	Hexokinase_2	Domain	106.8	9.4e-31	1	CL0108
Unigene_cuff51069	PF00349.16	Hexokinase_1	Domain	213.5	1.9e-63	1	CL0108
Unigene_cuff51069	PF03727.11	Hexokinase_2	Domain	348.5	1.4e-104	1	CL0108
Unigene_cuff51070	PF00349.16	Hexokinase_1	Domain	246.1	1.9e-73	1	CL0108
Unigene_cuff51070	PF03727.11	Hexokinase_2	Domain	317.2	5.2e-95	1	CL0108
Unigene_cuff51070	PF00349.16	Hexokinase_1	Domain	280.7	5.1e-84	1	CL0108
Unigene_cuff51070	PF03727.11	Hexokinase_2	Domain	345.8	9.7e-104	1	CL0108
Unigene_cuff51071	PF00349.16	Hexokinase_1	Domain	246.1	1.9e-73	1	CL0108
Unigene_cuff51071	PF03727.11	Hexokinase_2	Domain	317.2	5.2e-95	1	CL0108
Unigene_cuff51071	PF00349.16	Hexokinase_1	Domain	280.7	5.1e-84	1	CL0108
Unigene_cuff51071	PF03727.11	Hexokinase_2	Domain	345.8	9.5e-104	1	CL0108
Unigene_cuff51072	PF00349.16	Hexokinase_1	Domain	246.7	1.3e-73	1	CL0108
Unigene_cuff51072	PF03727.11	Hexokinase_2	Domain	317.8	3.5e-95	1	CL0108
Unigene_cuff51072	PF00349.16	Hexokinase_1	Domain	281.2	3.5e-84	1	CL0108
Unigene_cuff51072	PF03727.11	Hexokinase_2	Domain	98.1	4.2e-28	1	CL0108
Unigene_cuff51358	PF00069.20	Pkinase	Domain	227.6	1.3e-67	1	CL0016
Unigene_cuff51359	PF00069.20	Pkinase	Domain	227	2.1e-67	1	CL0016
Unigene_cuff51360	PF00069.20	Pkinase	Domain	226.9	2.2e-67	1	CL0016
Unigene_cuff51361	PF00069.20	Pkinase	Domain	226.9	2.2e-67	1	CL0016
Unigene_cuff51362	PF00069.20	Pkinase	Domain	227.6	1.3e-67	1	CL0016
Unigene_cuff52126	PF00069.20	Pkinase	Domain	79.5	2.1e-22	1	CL0016
Unigene_cuff52126	PF00069.20	Pkinase	Domain	56.5	2.1e-15	1	CL0016
Unigene_cuff52127	PF00069.20	Pkinase	Domain	79.6	2e-22	1	CL0016
Unigene_cuff52127	PF00069.20	Pkinase	Domain	58.8	4.3e-16	1	CL0016
Unigene_cuff52128	PF00069.20	Pkinase	Domain	79.6	2e-22	1	CL0016
Unigene_cuff52128	PF00069.20	Pkinase	Domain	58.8	4.3e-16	1	CL0016
Unigene_cuff52129	PF00069.20	Pkinase	Domain	79.6	2e-22	1	CL0016
Unigene_cuff52129	PF00069.20	Pkinase	Domain	58.5	5.2e-16	1	CL0016
Unigene_cuff52130	PF00069.20	Pkinase	Domain	79.5	2.1e-22	1	CL0016
Unigene_cuff52130	PF00069.20	Pkinase	Domain	56.5	2.1e-15	1	CL0016
Unigene_cuff52131	PF00069.20	Pkinase	Domain	79.6	2e-22	1	CL0016
Unigene_cuff52131	PF00069.20	Pkinase	Domain	58.8	4.3e-16	1	CL0016
Unigene_cuff52132	PF00069.20	Pkinase	Domain	79.6	2e-22	1	CL0016
Unigene_cuff52132	PF00069.20	Pkinase	Domain	58.8	4.3e-16	1	CL0016
Unigene_cuff52133	PF00069.20	Pkinase	Domain	54.6	8e-15	1	CL0016
Unigene_cuff52133	PF00069.20	Pkinase	Domain	56.7	1.8e-15	1	CL0016
Unigene_cuff52851	PF00069.20	Pkinase	Domain	219.3	4.7e-65	1	CL0016
Unigene_cuff52852	PF00069.20	Pkinase	Domain	219.7	3.5e-65	1	CL0016
Unigene_cuff52853	PF00069.20	Pkinase	Domain	212.7	4.6e-63	1	CL0016
Unigene_cuff52854	PF00069.20	Pkinase	Domain	219.7	3.4e-65	1	CL0016
Unigene_cuff52855	PF00069.20	Pkinase	Domain	219.7	3.4e-65	1	CL0016
Unigene_cuff52856	PF00069.20	Pkinase	Domain	212.8	4.5e-63	1	CL0016
Unigene_cuff53678	PF00069.20	Pkinase	Domain	233.9	1.6e-69	1	CL0016
Unigene_cuff53679	PF00069.20	Pkinase	Domain	233.8	1.7e-69	1	CL0016
Unigene_cuff53680	PF00069.20	Pkinase	Domain	233.9	1.6e-69	1	CL0016
Unigene_cuff53681	PF00069.20	Pkinase	Domain	233.9	1.6e-69	1	CL0016
Unigene_cuff53682	PF00069.20	Pkinase	Domain	233.9	1.7e-69	1	CL0016
Unigene_cuff53683	PF00069.20	Pkinase	Domain	213	3.9e-63	1	CL0016
Unigene_cuff54329	PF00069.20	Pkinase	Domain	177.2	3.3e-52	1	CL0016
Unigene_cuff54330	PF00069.20	Pkinase	Domain	177.5	2.6e-52	1	CL0016
Unigene_cuff54332	PF00069.20	Pkinase	Domain	177.2	3.3e-52	1	CL0016
Unigene_cuff54333	PF00069.20	Pkinase	Domain	112.8	1.5e-32	1	CL0016
Unigene_cuff54334	PF00069.20	Pkinase	Domain	177.5	2.6e-52	1	CL0016
Unigene_cuff54335	PF00069.20	Pkinase	Domain	99.7	1.4e-28	1	CL0016
Unigene_cuff55380	PF00069.20	Pkinase	Domain	220.8	1.6e-65	1	CL0016
Unigene_cuff55381	PF00069.20	Pkinase	Domain	220.8	1.6e-65	1	CL0016
Unigene_cuff55382	PF00069.20	Pkinase	Domain	221	1.3e-65	1	CL0016
Unigene_cuff55383	PF00069.20	Pkinase	Domain	221.4	1e-65	1	CL0016
Unigene_cuff55384	PF00069.20	Pkinase	Domain	221.6	8.9e-66	1	CL0016
Unigene_cuff55386	PF00069.20	Pkinase	Domain	220.8	1.6e-65	1	CL0016
Unigene_cuff55387	PF00069.20	Pkinase	Domain	221	1.3e-65	1	CL0016
Unigene_cuff55388	PF00069.20	Pkinase	Domain	220.8	1.6e-65	1	CL0016
Unigene_cuff55389	PF00069.20	Pkinase	Domain	220.9	1.5e-65	1	CL0016
Unigene_cuff55390	PF00069.20	Pkinase	Domain	221.1	1.3e-65	1	CL0016
Unigene_cuff55391	PF00069.20	Pkinase	Domain	220.8	1.6e-65	1	CL0016
Unigene_cuff55457	PF00069.20	Pkinase	Domain	223.7	2.1e-66	1	CL0016
Unigene_cuff55457	PF00433.19	Pkinase_C	Family	24.8	2.2e-05	1	No_clan
Unigene_cuff55457	PF00069.20	Pkinase	Domain	217.7	1.4e-64	1	CL0016
Unigene_cuff55458	PF00069.20	Pkinase	Domain	47.4	1.3e-12	1	CL0016
Unigene_cuff55458	PF00433.19	Pkinase_C	Family	25.5	1.4e-05	1	No_clan
Unigene_cuff55458	PF00069.20	Pkinase	Domain	218.8	6.4e-65	1	CL0016
Unigene_cuff55459	PF00069.20	Pkinase	Domain	223.7	2.1e-66	1	CL0016
Unigene_cuff55459	PF00433.19	Pkinase_C	Family	24.8	2.2e-05	1	No_clan
Unigene_cuff55459	PF00069.20	Pkinase	Domain	217.7	1.4e-64	1	CL0016
Unigene_cuff55530	PF00069.20	Pkinase	Domain	42.6	3.8e-11	1	CL0016
Unigene_cuff55531	PF00069.20	Pkinase	Domain	42.6	3.8e-11	1	CL0016
Unigene_cuff55532	PF00069.20	Pkinase	Domain	42.6	3.8e-11	1	CL0016
Unigene_cuff55663	PF00069.20	Pkinase	Domain	187.1	3.1e-55	1	CL0016
Unigene_cuff55664	PF00069.20	Pkinase	Domain	179.6	5.9e-53	1	CL0016
Unigene_cuff55665	PF00069.20	Pkinase	Domain	186.8	3.8e-55	1	CL0016
Unigene_cuff55666	PF00069.20	Pkinase	Domain	187.1	3.1e-55	1	CL0016
Unigene_cuff55667	PF00069.20	Pkinase	Domain	179.6	5.9e-53	1	CL0016
Unigene_cuff55670	PF00069.20	Pkinase	Domain	183.1	5.2e-54	1	CL0016
Unigene_cuff55670	PF00433.19	Pkinase_C	Family	21.8	0.00019	1	No_clan
Unigene_cuff55671	PF00069.20	Pkinase	Domain	183	5.4e-54	1	CL0016
Unigene_cuff55671	PF00433.19	Pkinase_C	Family	21.8	0.0002	1	No_clan
Unigene_cuff55672	PF00069.20	Pkinase	Domain	183.1	5.3e-54	1	CL0016
Unigene_cuff55672	PF00433.19	Pkinase_C	Family	21.8	0.0002	1	No_clan
Unigene_cuff55673	PF00069.20	Pkinase	Domain	183.1	5e-54	1	CL0016
Unigene_cuff55673	PF00433.19	Pkinase_C	Family	21.8	0.00019	1	No_clan
Unigene_cuff55735	PF07714.12	Pkinase_Tyr	Domain	212.9	3.9e-63	1	CL0016
Unigene_cuff55738	PF07714.12	Pkinase_Tyr	Domain	110.2	8.5e-32	1	CL0016
Unigene_cuff55739	PF07714.12	Pkinase_Tyr	Domain	212.5	5e-63	1	CL0016
Unigene_cuff55740	PF07714.12	Pkinase_Tyr	Domain	212.5	5e-63	1	CL0016
Unigene_cuff55741	PF07714.12	Pkinase_Tyr	Domain	212.5	5.3e-63	1	CL0016
Unigene_cuff55742	PF07714.12	Pkinase_Tyr	Domain	212.5	5e-63	1	CL0016
Unigene_cuff55743	PF07714.12	Pkinase_Tyr	Domain	212.4	5.4e-63	1	CL0016
Unigene_cuff55956	PF00069.20	Pkinase	Domain	229.1	4.6e-68	1	CL0016
Unigene_cuff55957	PF00069.20	Pkinase	Domain	230.4	1.8e-68	1	CL0016
Unigene_cuff56043	PF00069.20	Pkinase	Domain	244.4	1e-72	1	CL0016
Unigene_cuff56044	PF00069.20	Pkinase	Domain	238	9.2e-71	1	CL0016
Unigene_cuff56268	PF00069.20	Pkinase	Domain	28.4	7.9e-07	1	CL0016
Unigene_cuff56269	PF00069.20	Pkinase	Domain	28.4	7.9e-07	1	CL0016
Unigene_cuff56270	PF00069.20	Pkinase	Domain	28.4	7.9e-07	1	CL0016
Unigene_cuff56271	PF00069.20	Pkinase	Domain	28.5	7.3e-07	1	CL0016
Unigene_cuff56323	PF00069.20	Pkinase	Domain	264.9	5.8e-79	1	CL0016
Unigene_cuff56324	PF00069.20	Pkinase	Domain	265.4	4e-79	1	CL0016
Unigene_cuff56325	PF00069.20	Pkinase	Domain	265.2	4.6e-79	1	CL0016
Unigene_cuff56326	PF00069.20	Pkinase	Domain	265.2	4.6e-79	1	CL0016
Unigene_cuff56327	PF00069.20	Pkinase	Domain	264.7	6.3e-79	1	CL0016
Unigene_cuff56986	PF00069.20	Pkinase	Domain	34.3	1.3e-08	1	CL0016
Unigene_cuff56987	PF00069.20	Pkinase	Domain	33.8	1.9e-08	1	CL0016
Unigene_cuff57304	PF00454.22	PI3_PI4_kinase	Family	45.3	6.8e-12	1	No_clan
Unigene_cuff57321	PF07714.12	Pkinase_Tyr	Domain	56.7	1.8e-15	1	CL0016
Unigene_cuff57323	PF07714.12	Pkinase_Tyr	Domain	184	2.5e-54	1	CL0016
Unigene_cuff57339	PF00069.20	Pkinase	Domain	46.7	2.2e-12	1	CL0016
Unigene_cuff57339	PF00069.20	Pkinase	Domain	114.2	5.3e-33	1	CL0016
Unigene_cuff57340	PF00069.20	Pkinase	Domain	47.8	9.5e-13	1	CL0016
Unigene_cuff57342	PF00069.20	Pkinase	Domain	47.1	1.6e-12	1	CL0016
Unigene_cuff57342	PF00069.20	Pkinase	Domain	114.3	4.9e-33	1	CL0016
Unigene_cuff57511	PF00069.20	Pkinase	Domain	250.8	1.1e-74	1	CL0016
Unigene_cuff57512	PF00069.20	Pkinase	Domain	239.1	4.3e-71	1	CL0016
Unigene_cuff58326	PF00069.20	Pkinase	Domain	244.4	9.8e-73	1	CL0016
Unigene_cuff58607	PF00069.20	Pkinase	Domain	224.3	1.4e-66	1	CL0016
Unigene_cuff58608	PF00069.20	Pkinase	Domain	225.9	4.3e-67	1	CL0016
Unigene_cuff58609	PF00069.20	Pkinase	Domain	225.9	4.3e-67	1	CL0016
Unigene_cuff58726	PF00069.20	Pkinase	Domain	225.1	7.6e-67	1	CL0016
Unigene_cuff58726	PF00433.19	Pkinase_C	Family	27.6	3e-06	1	No_clan
Unigene_cuff58727	PF00069.20	Pkinase	Domain	225.2	7.2e-67	1	CL0016
Unigene_cuff58727	PF00433.19	Pkinase_C	Family	27.6	2.9e-06	1	No_clan
Unigene_cuff58729	PF00069.20	Pkinase	Domain	225.1	7.6e-67	1	CL0016
Unigene_cuff58729	PF00433.19	Pkinase_C	Family	27.6	3e-06	1	No_clan
Unigene_cuff58730	PF00069.20	Pkinase	Domain	225.1	7.6e-67	1	CL0016
Unigene_cuff58730	PF00433.19	Pkinase_C	Family	27.6	3e-06	1	No_clan
Unigene_cuff64533	PF07714.12	Pkinase_Tyr	Domain	162.5	9.2e-48	1	CL0016
Unigene_cuff64535	PF07714.12	Pkinase_Tyr	Domain	162.8	7.5e-48	1	CL0016
Unigene_cuff64537	PF07714.12	Pkinase_Tyr	Domain	165.2	1.4e-48	1	CL0016
Unigene_cuff64974	PF00069.20	Pkinase	Domain	208.2	1.1e-61	1	CL0016
Unigene_cuff64974	PF00433.19	Pkinase_C	Family	22.3	0.00013	1	No_clan
Unigene_cuff64975	PF00069.20	Pkinase	Domain	208.2	1.1e-61	1	CL0016
Unigene_cuff64975	PF00433.19	Pkinase_C	Family	22.3	0.00013	1	No_clan
Unigene_cuff64976	PF00069.20	Pkinase	Domain	208.3	1.1e-61	1	CL0016
Unigene_cuff64976	PF00433.19	Pkinase_C	Family	22.4	0.00013	1	No_clan
Unigene_cuff64977	PF00069.20	Pkinase	Domain	208.8	7.4e-62	1	CL0016
Unigene_cuff64977	PF00433.19	Pkinase_C	Family	22.7	0.0001	1	No_clan
Unigene_cuff64978	PF00069.20	Pkinase	Domain	208.3	1.1e-61	1	CL0016
Unigene_cuff64978	PF00433.19	Pkinase_C	Family	22.4	0.00013	1	No_clan
Unigene_cuff65059	PF07714.12	Pkinase_Tyr	Domain	310	9.2e-93	1	CL0016
Unigene_cuff65060	PF07714.12	Pkinase_Tyr	Domain	310	9.2e-93	1	CL0016
Unigene_cuff65061	PF07714.12	Pkinase_Tyr	Domain	310	9.2e-93	1	CL0016
Unigene_cuff65062	PF07714.12	Pkinase_Tyr	Domain	310	9.2e-93	1	CL0016
Unigene_cuff65283	PF00069.20	Pkinase	Domain	181.7	1.4e-53	1	CL0016
Unigene_cuff65286	PF00069.20	Pkinase	Domain	181.6	1.4e-53	1	CL0016
Unigene_cuff65287	PF00069.20	Pkinase	Domain	181.6	1.4e-53	1	CL0016
Unigene_cuff65288	PF00069.20	Pkinase	Domain	181.6	1.4e-53	1	CL0016
Unigene_cuff65290	PF00069.20	Pkinase	Domain	181.9	1.2e-53	1	CL0016
Unigene_cuff65291	PF00069.20	Pkinase	Domain	184.6	1.8e-54	1	CL0016
Unigene_cuff65792	PF00069.20	Pkinase	Domain	113.6	7.9e-33	1	CL0016
Unigene_cuff65793	PF00069.20	Pkinase	Domain	113.8	7.3e-33	1	CL0016
Unigene_cuff65827	PF00069.20	Pkinase	Domain	210.5	2.2e-62	1	CL0016
Unigene_cuff65828	PF00069.20	Pkinase	Domain	210.5	2.2e-62	1	CL0016
Unigene_cuff65829	PF00069.20	Pkinase	Domain	230.7	1.5e-68	1	CL0016
Unigene_cuff65830	PF00069.20	Pkinase	Domain	230.7	1.5e-68	1	CL0016
Unigene_cuff65831	PF00069.20	Pkinase	Domain	230.7	1.5e-68	1	CL0016
Unigene_cuff66046	PF07714.12	Pkinase_Tyr	Domain	97.6	6.1e-28	1	CL0016
Unigene_cuff66047	PF07714.12	Pkinase_Tyr	Domain	97.6	6.1e-28	1	CL0016
Unigene_cuff66048	PF07714.12	Pkinase_Tyr	Domain	97.7	5.6e-28	1	CL0016
Unigene_cuff66146	PF07714.12	Pkinase_Tyr	Domain	100.4	8.1e-29	1	CL0016
Unigene_cuff66148	PF07714.12	Pkinase_Tyr	Domain	44.4	1e-11	1	CL0016
Unigene_cuff66148	PF07714.12	Pkinase_Tyr	Domain	92.7	1.8e-26	1	CL0016
Unigene_cuff66717	PF00069.20	Pkinase	Domain	260.4	1.3e-77	1	CL0016
Unigene_cuff66718	PF00069.20	Pkinase	Domain	260.4	1.3e-77	1	CL0016
Unigene_cuff66719	PF00069.20	Pkinase	Domain	260.4	1.3e-77	1	CL0016
Unigene_cuff66720	PF00069.20	Pkinase	Domain	260.4	1.4e-77	1	CL0016
Unigene_cuff66778	PF00069.20	Pkinase	Domain	68.7	4e-19	1	CL0016
Unigene_cuff66779	PF00069.20	Pkinase	Domain	104.5	4.9e-30	1	CL0016
Unigene_cuff66780	PF00069.20	Pkinase	Domain	104.7	4.1e-30	1	CL0016
Unigene_cuff66781	PF00069.20	Pkinase	Domain	68.5	4.6e-19	1	CL0016
Unigene_cuff67100	PF07714.12	Pkinase_Tyr	Domain	311.7	2.7e-93	1	CL0016
Unigene_cuff67101	PF07714.12	Pkinase_Tyr	Domain	311.8	2.5e-93	1	CL0016
Unigene_cuff67102	PF07714.12	Pkinase_Tyr	Domain	311.7	2.7e-93	1	CL0016
Unigene_cuff67105	PF07714.12	Pkinase_Tyr	Domain	311.7	2.7e-93	1	CL0016
Unigene_cuff67106	PF07714.12	Pkinase_Tyr	Domain	312.3	1.8e-93	1	CL0016
Unigene_cuff67107	PF07714.12	Pkinase_Tyr	Domain	313.1	1e-93	1	CL0016
Unigene_cuff67195	PF00069.20	Pkinase	Domain	230.6	1.7e-68	1	CL0016
Unigene_cuff67197	PF00069.20	Pkinase	Domain	229.2	4.3e-68	1	CL0016
Unigene_cuff68194	PF00069.20	Pkinase	Domain	227	2.1e-67	1	CL0016
Unigene_cuff68341	PF00433.19	Pkinase_C	Family	35.4	1.1e-08	1	No_clan
Unigene_cuff68341	PF00069.20	Pkinase	Domain	245.1	6.3e-73	1	CL0016
Unigene_cuff68342	PF00433.19	Pkinase_C	Family	35.5	1e-08	1	No_clan
Unigene_cuff68342	PF00069.20	Pkinase	Domain	245.3	5.4e-73	1	CL0016
Unigene_cuff68343	PF00069.20	Pkinase	Domain	182.1	1e-53	1	CL0016
Unigene_cuff68343	PF00433.19	Pkinase_C	Family	34.8	1.7e-08	1	No_clan
Unigene_cuff68343	PF00069.20	Pkinase	Domain	243.9	1.5e-72	1	CL0016
Unigene_cuff68344	PF00069.20	Pkinase	Domain	207.8	1.5e-61	1	CL0016
Unigene_cuff68344	PF00433.19	Pkinase_C	Family	34.7	1.8e-08	1	No_clan
Unigene_cuff68344	PF00069.20	Pkinase	Domain	243.7	1.6e-72	1	CL0016
Unigene_cuff68345	PF00069.20	Pkinase	Domain	184.9	1.4e-54	1	CL0016
Unigene_cuff68345	PF00433.19	Pkinase_C	Family	34.5	2.1e-08	1	No_clan
Unigene_cuff68345	PF00069.20	Pkinase	Domain	243.4	2.1e-72	1	CL0016
Unigene_cuff68346	PF00069.20	Pkinase	Domain	237.8	1.1e-70	1	CL0016
Unigene_cuff68346	PF00433.19	Pkinase_C	Family	34.5	2.2e-08	1	No_clan
Unigene_cuff68346	PF00069.20	Pkinase	Domain	243.3	2.2e-72	1	CL0016
Unigene_cuff68348	PF00433.19	Pkinase_C	Family	35.9	7.4e-09	1	No_clan
Unigene_cuff68348	PF00069.20	Pkinase	Domain	210.4	2.4e-62	1	CL0016
Unigene_cuff69400	PF00069.20	Pkinase	Domain	185.5	9.8e-55	1	CL0016
Unigene_cuff69401	PF00069.20	Pkinase	Domain	185.5	9.8e-55	1	CL0016
Unigene_cuff69402	PF00069.20	Pkinase	Domain	185.5	9.8e-55	1	CL0016
Unigene_cuff69607	PF07714.12	Pkinase_Tyr	Domain	203.6	2.6e-60	1	CL0016
Unigene_cuff69607	PF07714.12	Pkinase_Tyr	Domain	292.2	2.5e-87	1	CL0016
Unigene_cuff69608	PF07714.12	Pkinase_Tyr	Domain	191.7	1.1e-56	1	CL0016
Unigene_cuff69608	PF07714.12	Pkinase_Tyr	Domain	292.2	2.5e-87	1	CL0016
Unigene_cuff69609	PF07714.12	Pkinase_Tyr	Domain	204.5	1.5e-60	1	CL0016
Unigene_cuff69609	PF07714.12	Pkinase_Tyr	Domain	293	1.4e-87	1	CL0016
[truncated: 615 more rows]

## Sheet: Drug targets
Transcripts_id	Gene_id	Num_Isoforms	Annotation	Uniprot_Hit	Drug_Score	Total Score	Expreesion Score
Unigene_cuff100419N	XLOC_060384	4	DCLK1	H0WRS9	2.45063	2.65062	0.1
Unigene_cuff101058N	XLOC_060927	8	PIK3R4	G3QSN7	0	0.6	0.6
Unigene_cuff101099N	XLOC_060938	10	NEK11	G1QR26	2.40873	2.50873	0
Unigene_cuff101480N	XLOC_061133	4	STK40	H0W7F3	1.60638	2.20637	0.5
Unigene_cuff101529N	XLOC_061150	8	GW7_05426	G5C6H5	3.0683	3.2683	0.1
Unigene_cuff101679N	XLOC_061238	2	TTBK2	G1QXB7	1.58022	1.68023	0.1
Unigene_cuff101725N	XLOC_061255	2	LTK	G1U5J0	2.86227	2.96227	0
Unigene_cuff101782N	XLOC_061276	1	Testis cDNA clone: QtsA-14313, similar to human p21(CDKN1A)-activated kinase 6 (PAK6),	Q4R3T4	0.7	0.7	0
Unigene_cuff10186N	XLOC_006487	2	SCYL2	K7AVE2	0.7	1	0.2
Unigene_cuff101907N	XLOC_061320	4	TYRO3	K7AIT8	2.46028	2.76028	0.2
Unigene_cuff101990N	XLOC_061345	3	PAK6	I3MDX6	1.91457	2.01457	0
Unigene_cuff101993N	XLOC_061346	2	BUB1B	F6X411	0.7	0.9	0.1
Unigene_cuff102001N	XLOC_061347	10	ENSG00000128829	H2Q956	2.8643	2.9643	0
Unigene_cuff102182N	XLOC_061480	6	PRPF4B	G3QU86	1.6642	2.3642	0.6
Unigene_cuff102873N	XLOC_061956	10	CLK4	F1S424	2.4665	3.1665	0.6
Unigene_cuff102956N	XLOC_061976	2	HK3	G3QI72	1.45	1.45	0
Unigene_cuff103075N	XLOC_062018	6	STK10	F1PBJ2	1.77285	1.87285	0
Unigene_cuff1030N	XLOC_000691	5	NTRK2	G3REH2	3.44517	3.64518	0.1
Unigene_cuff103127N	XLOC_062037	2	GRK6	H2PHI4	2.01005	2.11005	0
Unigene_cuff103150N	XLOC_062044	5	FGFR4	G3TFB6	3.38453	3.58453	0.1
Unigene_cuff103509N	XLOC_062306	6	TGFBR2	I3NH44	2.57365	3.07365	0.4
Unigene_cuff103890N	XLOC_062536	3	VRK2	G1RE64	0.7	0.9	0.1
Unigene_cuff104736N	XLOC_063057	8	CDK18	F6YSP2	2.57112	2.97112	0.3
Unigene_cuff104777N	XLOC_063071	9	IKBKE	G7MER5	2.63132	2.73133	0
Unigene_cuff104787N	XLOC_063073	3	PANDA_007947	D2HBN4	1.609	1.909	0.2
Unigene_cuff104792N	XLOC_063074	4	MAPKAPK2	H0X4J4	2.58873	3.18872	0.5
Unigene_cuff10479N	XLOC_006603	3	TEC	G1L8V1	2.542	2.742	0.1
Unigene_cuff104861N	XLOC_063092	3	CAMK1G	F7DNG7	1.8454	2.0454	0.1
Unigene_cuff104982N	XLOC_063136	5	ETNK2	G1TM09	1.45	1.75	0.3
Unigene_cuff105022N	XLOC_063145	7	PIK3C2B	G3QG89	2.36255	2.46255	0
Unigene_cuff105048N	XLOC_063151	2	EGM_01479	G7NVD5	1.65175	1.75175	0
Unigene_cuff105050N	XLOC_063152	3	NUAK2	I3LG26	2.82247	3.12248	0.2
Unigene_cuff105531N	XLOC_063460	7	PDIK1L	G1T0B9	2.6454	2.8454	0.1
Unigene_cuff105571N	XLOC_063470	6	RPS6KA1	F6S354	2.808	2.908	0
Unigene_cuff106085N	XLOC_063761	3	ENSG00000150457	H2Q796	1.59915	1.69915	0
Unigene_cuff106504N	XLOC_064073	3	EPHA1	E2R6A6	2.853	3.053	0.1
Unigene_cuff106828N	XLOC_064310	3	CARKD	G3R6K9	0.7	0.8	0.1
Unigene_cuff107302N	XLOC_064589	2	STK3	A0JN96	1.7279	2.0279	0.2
Unigene_cuff107624N	XLOC_064828	1	EGM_16937	G7PBF9	0.45	0.45	0
Unigene_cuff108366N	XLOC_065416	4	NPR1	F7HB24	4.1364	4.2364	0
Unigene_cuff108628N	XLOC_065549	8	PRKCE	I3MJI3	2.97027	3.17028	0.1
Unigene_cuff108634N	XLOC_065550	1	PRKCE	G3SWS9	2.3456	2.4456	0
Unigene_cuff109324N	XLOC_065990	7	MOK	H0XHE5	2.7464	2.9464	0.1
Unigene_cuff109567N	XLOC_066185	4	MARK3	H9FUH0	2.8726	3.5726	0.6
Unigene_cuff109653N	XLOC_066210	3	CDC42BPB	H0WKS8	2.46073	3.16072	0.6
Unigene_cuff109692N	XLOC_066225	1	I79_004712	G3H397	3.172	3.772	0.5
Unigene_cuff109693N	XLOC_066226	2	AKT1	H2Q903	3.1947	3.7947	0.5
Unigene_cuff10975N	XLOC_007039	1	TLK1	Q53TE4	2.66122	3.16122	0.4
Unigene_cuff10977N	XLOC_007038	1	TLK1	Q53TE4	1.92255	2.62255	0.6
Unigene_cuff109898N	XLOC_066383	7	VRK3	G1R0F2	0.7	1.2	0.5
Unigene_cuff110052N	XLOC_066418	4	Lmtk3	E9QNZ5	1.66122	1.76123	0
Unigene_cuff11059N	XLOC_007064	2	MYO3B	H7C1M9	2.44473	2.54473	0
Unigene_cuff111184N	XLOC_067111	6	G protein-coupled receptor kinase 5	G2HI44	2.02922	2.22923	0.1
Unigene_cuff111647N	XLOC_067405	4	GW7_00907	G5C8U2	2.61183	2.81182	0.1
Unigene_cuff111764N	XLOC_067498	1	CDKL1	J9NTE6	1.45	1.55	0
Unigene_cuff111896N	XLOC_067538	4	CDKL1	J3KMW1	2.47425	2.67425	0.1
Unigene_cuff111906N	XLOC_067540	2	MAP4K5	J9P1Y5	2.45015	2.55015	0
Unigene_cuff111907N	XLOC_067541	1	MAP4K5	G3V4Q4	0	0	0
Unigene_cuff11215N	XLOC_007167	8	highly similar to Serine/threonine-protein kinase 24	B4DT57	2.52142	3.32143	0.7
Unigene_cuff112584N	XLOC_067968	9	RAF1	P04049	3.5	4.2	0.6
Unigene_cuff113085N	XLOC_068350	1	PSKH2	D2H5C4	1.70345	1.80345	0
Unigene_cuff113243N	XLOC_068445	3	EPHB3	H0XNQ5	2.5942	2.7942	0.1
Unigene_cuff113258N	XLOC_068450	5	PAL_GLEAN10018210	L5JPT4	2.44123	2.64122	0.1
Unigene_cuff114532N	XLOC_069563	1	Sik2	Q8C1B3	0	0	0
Unigene_cuff114691N	XLOC_069722	1	PRX	D7RKW9	2.5295	3.0295	0.4
Unigene_cuff114901N	XLOC_069931	1	FGFR4	H0X4T5	3.37887	3.57888	0.1
Unigene_cuff115197N	XLOC_070225	1	FGFR4	K7GKB5	2.6645	2.7645	0
Unigene_cuff115199N	XLOC_070227	1	GW7_04720	G5BV84	0	0.5	0.5
Unigene_cuff115457N	XLOC_070469	4	MAST1	G3QLI4	2.44767	2.64768	0.1
Unigene_cuff115538N	XLOC_070492	6	PKN1	F1MFG6	2.50075	3.00075	0.4
Unigene_cuff115696N	XLOC_070545	6	Putative camp-dependent protein kinase catalytic subunit alpha isoform 1	K9J036	2.58918	3.38917	0.7
Unigene_cuff1159N	XLOC_000792	4	EPHA3	G1SZC2	2.5582	2.7582	0.1
Unigene_cuff116150N	XLOC_070900	2	EEF2K	F6T489	1.2	1.8	0.6
Unigene_cuff116153N	XLOC_070901	2	EEF2K	I3MHZ1	0.7	0.8	0.1
Unigene_cuff116242N	XLOC_070960	4	Macaca fascicularis brain cDNA clone: QorA-12213, similar to human calcium/calmodulin-dependent protein kinase IV (CAMK4), mRNA, RefSeq: NM_001744.3	I7G9K7	2.62705	2.92705	0.2
Unigene_cuff116270N	XLOC_070975	2	FER	E1BNE0	3.488	3.588	0
Unigene_cuff116337N	XLOC_071040	1	LOC100738237	I3LI71	0	0	0
Unigene_cuff116774N	XLOC_071296	2	BLK	G1LHV4	2.0894	2.1894	0
Unigene_cuff117014N	XLOC_071466	3	PCTK1	Q9BRL4	2.64288	3.34287	0.6
Unigene_cuff117637N	XLOC_071899	11	PRKCZ	G3TVR2	2.6968	2.8968	0.1
Unigene_cuff117683N	XLOC_071911	9	IGF1R	F6YQU0	3.4228	3.5228	0
Unigene_cuff117689N	XLOC_071912	1	IGF-IR	G1FG63	3.2054	3.5054	0.2
Unigene_cuff117780N	XLOC_071977	7	TGFBR1	K7A2F9	2.7436	2.9436	0.1
Unigene_cuff118319N	XLOC_072346	1	WNK2	F6R5A2	1.91312	2.11313	0.1
Unigene_cuff118664N	XLOC_072524	10	TYK2	I3M210	1.83357	2.43357	0.5
Unigene_cuff11879N	XLOC_007579	5	tr|I3M8J2|I3M8J2_SPETR (Fragment)	I3M8J2	0	0.5	0.5
Unigene_cuff119079N	XLOC_072730	3	Mitogen-activated protein kinase kinase 3	G9K9F9	2.45645	2.85645	0.3
Unigene_cuff11912N	XLOC_007588	4	IKBKB	G3QV64	3.4305	3.7305	0.2
Unigene_cuff119164N	XLOC_072754	6	Mapk7	E9PTH2	2.15687	2.25687	0
Unigene_cuff119393N	XLOC_072961	6	RIPK1	H2PHS1	2.6469	2.7469	0
Unigene_cuff119412N	XLOC_072968	3	ENSG00000145949	H2QS75	2.48203	2.68202	0.1
Unigene_cuff119655N	XLOC_073114	5	PAK4	G1NX77	2.41988	2.71988	0.2
Unigene_cuff119735N	XLOC_073136	4	MAP4K1	E1BH31	2.44718	2.54718	0
Unigene_cuff119922N	XLOC_073288	2	PRKCH	G1L8P0	2.89858	2.99858	0
Unigene_cuff120525N	XLOC_073746	5	RYK	H0V688	2.50735	3.00735	0.4
Unigene_cuff121245N	XLOC_074237	2	ILK	I3MHP1	2.56847	3.36848	0.7
Unigene_cuff122048N	XLOC_074808	4	I79_003024	G3GYX5	2.35715	2.95715	0.5
Unigene_cuff122129N	XLOC_074876	10	ALK	G3U8H0	3.637	3.837	0.1
Unigene_cuff122344N	XLOC_074958	3	NRBP1	K7CSX2	1.45	2.15	0.6
Unigene_cuff122663N	XLOC_075139	2	ALPK1	G3RQ23	0	0	0
Unigene_cuff12302N	XLOC_007851	8	CSNK1G1	E2QUB1	2.49785	2.69785	0.1
Unigene_cuff123043N	XLOC_075376	2	Serine/threonine-protein kinase ATR-like protein (Fragment)	K9KAF3	1	1.1	0
Unigene_cuff12313N	XLOC_007855	4	EGM_16044	G7P8U1	1.78782	1.88783	0
Unigene_cuff123266N	XLOC_075559	4	ENSG00000170390	H2QQ98	1.44073	1.64072	0.1
Unigene_cuff123517N	XLOC_075709	2	MET	H0WNV1	2.69882	2.99883	0.2
Unigene_cuff12404N	XLOC_007885	1	PBK	G1KZU3	0	0	0
Unigene_cuff124766N	XLOC_076492	3	tr|G9KBK3|G9KBK3_MUSPF Serine/threonine protein kinase MASK (Fragment)	G9KBK3	2.56462	2.66463	0
Unigene_cuff125247N	XLOC_076810	5	LOC100403494	F7G0N7	1.45	2.05	0.5
Unigene_cuff125395N	XLOC_076893	7	LRRK1	H0VC38	2.40835	2.50835	0
Unigene_cuff125575N	XLOC_076998	8	Camk2d	Q8CCM0	2.57445	3.17445	0.5
Unigene_cuff126233N	XLOC_077466	2	WEE1	F1S6U8	2.4934	2.7934	0.2
Unigene_cuff126258N	XLOC_077477	3	STK33	H2NE60	1.69148	1.89148	0.1
Unigene_cuff126407N	XLOC_077573	5	EGM_07157	G7PSP1	2.7232	2.8232	0
Unigene_cuff126434N	XLOC_077587	2	ROR2	F1RN06	2.80682	2.90682	0
Unigene_cuff126619N	XLOC_077695	5	PKMYT1	H0VCE5	2.5475	2.7475	0.1
Unigene_cuff126746N	XLOC_077770	6	CLK3	H9F9H2	2.49772	2.69773	0.1
Unigene_cuff126760N	XLOC_077773	3	CSK	E2RFF7	2.90103	3.20103	0.2
Unigene_cuff126808N	XLOC_077789	5	PAL_GLEAN10013519	L5JVL7	2.42912	2.52913	0
Unigene_cuff127380N	XLOC_078124	4	ACVRL1	F6YCL6	3.31438	3.41438	0
Unigene_cuff127389N	XLOC_078126	6	ACVR1B	G1P2J4	3.44868	3.94868	0.4
Unigene_cuff127504N	XLOC_078191	3	STK32B	F7CIZ0	2.75608	2.85608	0
Unigene_cuff127507N	XLOC_078192	1	LOC100738132	I3LFQ6	0.7	0.7	0
Unigene_cuff127732N	XLOC_078325	12	WNK1	G3TY37	2.9166	3.5166	0.5
Unigene_cuff128124N	XLOC_078606	5	tr|I3MRT5|I3MRT5_SPETR	I3MRT5	2.49915	2.79915	0.2
Unigene_cuff129984N	XLOC_079738	1	Serine/threonine-protein kinase Nek1-like protein (Fragment)	K9KAL4	2.46143	2.56142	0
Unigene_cuff130230N	XLOC_079914	4	RPS6KC1	G3QIB8	0	0.1	0.1
Unigene_cuff130256N	XLOC_079925	2	tr|Q4R7V9|Q4R7V9_MACFA Testis cDNA clone: QtsA-14263, similar to human NIMA (never in mitosis gene a)-related kinase 2 (NEK2),mRNA, RefSeq: NM_002497.1	Q4R7V9	2.56493	2.76492	0.1
Unigene_cuff130998N	XLOC_080444	4	PANDA_009693	D2HFL5	2.68357	2.88357	0.1
Unigene_cuff131095N	XLOC_080516	1	IGF1R	C9EEZ1	4.25	4.45	0.1
Unigene_cuff131365N	XLOC_080728	1	tr|J9NU62|J9NU62_CANFA (Fragment)	J9NU62	2.5036	2.9036	0.3
Unigene_cuff131399N	XLOC_080750	2	STK35	H0XGQ8	1.8857	2.0857	0.1
Unigene_cuff132181N	XLOC_081106	3	CDK11A	F6QCC7	1.7239	2.0239	0.2
Unigene_cuff132192N	XLOC_081108	3	I79_017391	G3I1X7	0.7	1.2	0.5
Unigene_cuff132966N	XLOC_081732	7	MAST2	I3MU14	1.97313	2.27312	0.2
Unigene_cuff133036N	XLOC_081758	7	MKNK1	F6TR22	1.89272	2.19272	0.2
Unigene_cuff133295N	XLOC_081839	7	C9orf96	G1LYW8	2.64938	3.34938	0.6
Unigene_cuff133406N	XLOC_081865	5	ABL1	H9F7I9	3.864	3.964	0
Unigene_cuff133679N	XLOC_082091	3	NTRK3	F7E6X3	2.944	3.144	0.1
Unigene_cuff13399N	XLOC_008611	5	AURKA	F7GVV3	2.7065	2.9065	0.1
Unigene_cuff135397N	XLOC_083151	1	BMX	I3M858	2.55555	2.65555	0
Unigene_cuff135499N	XLOC_083229	1	MAST4	K7EVK0	2.4326	2.5326	0
Unigene_cuff135734N	XLOC_083400	1	AURKA	G1LKV1	2.6796	2.7796	0
Unigene_cuff135827N	XLOC_083466	6	STYK1	G1QT63	2.911	3.011	0
Unigene_cuff136900N	XLOC_084169	3	I79_010975	G3HJX3	2.572	2.672	0
Unigene_cuff137915N	XLOC_084810	7	PAS domain containing serine/threonine kinase (Fragment)	G9KF95	2.43293	2.63293	0.1
Unigene_cuff137929N	XLOC_084813	2	STK25	H2PXL4	2.52965	3.32965	0.7
Unigene_cuff138344N	XLOC_085099	8	TRIO	H0XAV6	1.69057	1.99057	0.2
Unigene_cuff138550N	XLOC_085243	4	AXL	B2DD00	2.48048	3.18047	0.6
Unigene_cuff139502N	XLOC_085863	1	tr|H0WVM1|H0WVM1_OTOGA	H0WVM1	0	0	0
Unigene_cuff139516N	XLOC_085866	11	NEK8	G3TB80	2.42917	3.12918	0.6
Unigene_cuff139543N	XLOC_085873	2	PAL_GLEAN10019964	L5JR21	2.45657	2.85657	0.3
Unigene_cuff139603N	XLOC_085889	2	SGK494	E1BDA3	1.5869	2.2869	0.6
Unigene_cuff140255N	XLOC_086352	7	DGKA	H2NHM6	1.5	1.8	0.3
Unigene_cuff140264N	XLOC_086353	5	ENSG00000123374	H2Q670	2.7481	3.0481	0.2
Unigene_cuff140282N	XLOC_086356	2	ERBB3	K7BG96	2.22403	2.42402	0.1
Unigene_cuff140804N	XLOC_086715	1	WNK3	G1L6R2	2.9036	3.0036	0
Unigene_cuff140988N	XLOC_086852	8	ICK	I3MJA6	2.45222	2.55222	0
Unigene_cuff141241N	XLOC_087022	7	Brsk2	H9KVG0	2.13388	2.43388	0.2
Unigene_cuff141479N	XLOC_087183	3	ARAF	E2RL20	3.3545	4.0545	0.6
Unigene_cuff141564N	XLOC_087226	3	PAL_GLEAN10006829	L5L6R1	4.121	4.221	0
Unigene_cuff141570N	XLOC_087227	2	FLT1	F7FAY2	4.0807	4.4807	0.3
Unigene_cuff14208N	XLOC_009043	2	MARK4	H9F977	2.8539	3.5539	0.6
Unigene_cuff142318N	XLOC_087756	4	GSK3B	E2R4Y4	3.49688	4.09687	0.5
Unigene_cuff142508N	XLOC_087861	4	GCK	F6PLU3	0.7	0.8	0.1
Unigene_cuff142517N	XLOC_087862	9	Camk2b	Q5SVI0	2.54897	2.84897	0.2
Unigene_cuff143349N	XLOC_088346	2	PLK2	G3SST5	2.4472	2.7472	0.2
Unigene_cuff143531N	XLOC_088463	5	GW7_12831	G5B9D6	3.4109	3.5109	0
Unigene_cuff14359N	XLOC_009088	6	EGM_09788	G7PXQ8	3.28713	3.98712	0.6
Unigene_cuff143984N	XLOC_088709	2	SLK	F6Q2E5	2.55923	2.75922	0.1
Unigene_cuff144726N	XLOC_089188	4	ZAP70	G1SPQ8	2.61727	2.71727	0
Unigene_cuff144811N	XLOC_089212	11	Mitogen-activated protein kinase kinase kinase kinase 4 (Fragment)	G9K9J9	2.4474	2.9474	0.4
Unigene_cuff14518N	XLOC_009132	9	LOC100412123	F7HTX6	2.47142	2.67143	0.1
Unigene_cuff145399N	XLOC_089628	4	MDA_GLEAN10006512	L5LMY6	2.42925	2.72925	0.2
Unigene_cuff145403N	XLOC_089630	1	IRAK1	I3MAU7	2.4266	2.5266	0
Unigene_cuff145465N	XLOC_089650	4	SRPK3	J9P760	2.9153	3.0153	0.1
Unigene_cuff14563N	XLOC_009146	5	PRKD2	I3N0U4	1.67833	1.87833	0.1
Unigene_cuff145769N	XLOC_089793	1	AURKC	F1PM71	1.6962	1.8962	0.1
Unigene_cuff146096N	XLOC_090041	5	PAL_GLEAN10016864	L5JX59	2.44652	2.64653	0.1
Unigene_cuff146487N	XLOC_090283	2	PRKD1	H2NKY5	1.63433	1.73432	0
Unigene_cuff146491N	XLOC_090284	1	Protein kinase D1 (Fragment)	G9KIK7	2.36025	2.46025	0
Unigene_cuff146625N	XLOC_090378	5	LOC100524404	F1SMG7	2.9993	3.0993	0
Unigene_cuff147147N	XLOC_090686	3	PTK6	F6ZIG2	2.59892	2.69893	0
Unigene_cuff147581N	XLOC_090974	2	ETNK1	H9F6Y4	1.45	1.65	0.2
Unigene_cuff148604N	XLOC_091624	3	EGK_03438	G7N6G4	1.45	1.55	0
Unigene_cuff149151N	XLOC_091961	7	CSNK1G3	F7H415	2.49885	2.59885	0
Unigene_cuff149581N	XLOC_092225	2	GSG2	G1SB20	1.45	1.55	0.1
Unigene_cuff149743N	XLOC_092275	5	CAMKK1	F6WTF1	2.41605	2.81605	0.3
Unigene_cuff15009N	XLOC_009433	3	UHMK1	G3V1M1	1.58943	2.18942	0.5
Unigene_cuff15018N	XLOC_009435	5	GW7_18340	G5BU50	2.14158	2.24158	0
Unigene_cuff150234N	XLOC_092630	1	MARK2	I3L7Z9	2.71053	2.81053	0
Unigene_cuff150317N	XLOC_092664	1	MARK2	I3L7Z9	2.71007	2.81007	0
Unigene_cuff150653N	XLOC_092908	2	tr|I3MSP9|I3MSP9_SPETR (Fragment)	I3MSP9	2.45655	2.65655	0.1
Unigene_cuff150903N	XLOC_093112	1	PRKY (Fragment)	Q5XXD0	0	0	0
Unigene_cuff150904N	XLOC_093113	1	LOC100413182	F7BZK5	2.40247	2.70248	0.2
Unigene_cuff150968N	XLOC_093147	1	STK17B	H9EW56	2.58065	2.68065	0
Unigene_cuff152375N	XLOC_094163	5	PAL_GLEAN10020609	L5JQ00	2.71685	2.81685	0
Unigene_cuff1535N	XLOC_001019	5	ALPK2	G3RD20	0.45	0.65	0.1
Unigene_cuff154725N	XLOC_095787	4	EIF2AK3	G1QS89	2.9068	3.2068	0.2
Unigene_cuff154948N	XLOC_095912	6	PI4KB	H2N5W0	1.45	1.95	0.4
Unigene_cuff155473N	XLOC_096212	10	ENSG00000198001	H2Q5R2	2.7014	2.8014	0
Unigene_cuff155965N	XLOC_096493	2	SPEG	I3MJ24	2.66757	2.86757	0.1
Unigene_cuff155968N	XLOC_096494	1	SPEG	I3MJ24	2.33955	2.53955	0.1
Unigene_cuff155994N	XLOC_096499	7	STK16	I3MZX5	2.60685	3.20685	0.5
Unigene_cuff156037N	XLOC_096509	6	PANDA_001545	D2GXC9	2.67977	2.87977	0.1
Unigene_cuff156129N	XLOC_096579	2	DGKB	C9JA18	1	1.1	0.1
Unigene_cuff156135N	XLOC_096580	3	DGKB	J9NY96	1	1.1	0.1
Unigene_cuff15622N	XLOC_009781	6	ABL2	F7B6Q9	4.1296	4.2296	0
Unigene_cuff156442N	XLOC_096840	2	PAL_GLEAN10012815	L5L3Y0	1.70195	1.80195	0
Unigene_cuff156564N	XLOC_096895	1	Putative transient receptor potential cation channel subfamily protein m member 7	K9J405	1.31832	1.41833	0
Unigene_cuff156629N	XLOC_096922	3	MAPK6	D2HN70	2.81887	3.31887	0.4
Unigene_cuff156670N	XLOC_096942	6	ENSG00000156958	H2RDN7	1.45	1.85	0.4
Unigene_cuff15673N	XLOC_009813	3	RNASEL	G1S8P2	1.84712	1.94712	0
Unigene_cuff157547N	XLOC_097555	1	AURKA	H9F795	0.7	0.8	0
Unigene_cuff157708N	XLOC_097684	5	RPS6KA6	B7ZL90	2.40508	2.50508	0
Unigene_cuff157797N	XLOC_097759	6	ACVR2B	F7DXK7	2.74575	3.14575	0.3
Unigene_cuff157815N	XLOC_097761	1	OXSR1	F7CMY7	2.44278	2.84278	0.3
Unigene_cuff158036N	XLOC_097903	1	CDK14	G1SWT4	3.09368	3.39367	0.2
Unigene_cuff158421N	XLOC_098166	2	AMHR2	G3RA34	2.4552	2.5552	0
Unigene_cuff158535N	XLOC_098199	5	MAP3K12	G1SPG5	2.45202	2.55202	0
Unigene_cuff158777N	XLOC_098355	1	cDNA FLJ60604, highly similar to PX domain-containing protein kinase-likeprotein	B4DJS8	0	0.1	0.1
Unigene_cuff159071N	XLOC_098568	2	csnk1a1	Q7ZY65	2.34408	2.54407	0.1
Unigene_cuff159474N	XLOC_098858	4	LRRK2	G1S8H6	2.66915	2.86915	0.1
Unigene_cuff159550N	XLOC_098887	7	NEK4	F6PHH1	2.44632	2.64633	0.1
Unigene_cuff159704N	XLOC_098923	5	PRKCD	K7DA70	2.7152	3.0152	0.2
Unigene_cuff159828N	XLOC_098952	3	MAPKAPK3	I3MJ10	2.48407	2.88408	0.3
Unigene_cuff160098N	XLOC_099093	3	SIK1	I3M322	2.80262	3.00263	0.1
Unigene_cuff160333N	XLOC_099239	4	CDK7	I3MYX5	2.68405	2.78405	0
Unigene_cuff161748N	XLOC_100298	5	tr|K9KDB9|K9KDB9_HORSE Serine/threonine-protein kinase N2-like protein (Fragment)	K9KDB9	2.50835	2.60835	0
Unigene_cuff161927N	XLOC_100398	2	YSK4	F6ZI96	1.70732	1.80733	0
Unigene_cuff162077N	XLOC_100507	4	PAPSS2	G1TZA6	1.45	1.65	0.2
Unigene_cuff162235N	XLOC_100638	2	SNRK	H0X3I4	2.75027	2.95027	0.1
Unigene_cuff162238N	XLOC_100637	5	SNRK	H0X3I4	2.75027	3.45027	0.6
Unigene_cuff163097N	XLOC_101100	2	PAL_GLEAN10015637	L5KMH5	2.76788	2.86788	0
Unigene_cuff163402N	XLOC_101269	3	MAP3K14	F7DNE2	2.3321	2.4321	0
Unigene_cuff163444N	XLOC_101300	5	CAMK2G	K7AVH0	2.58255	2.98255	0.3
Unigene_cuff163749N	XLOC_101453	3	EPHA4	F6WF97	2.568	2.768	0.1
Unigene_cuff164028N	XLOC_101636	1	EGM_18999	G7Q392	2.74395	2.84395	0
Unigene_cuff164152N	XLOC_101714	2	MARK1	G1PQY1	2.86852	3.16852	0.2
Unigene_cuff164334N	XLOC_101824	3	INSR	K7GNV6	3.2038	3.7038	0.4
Unigene_cuff164431N	XLOC_101856	6	MAP2K7	J9P3J3	2.56807	2.66807	0
Unigene_cuff164690N	XLOC_101986	3	NUAK1	G3R5E8	2.87735	3.07735	0.1
Unigene_cuff165161N	XLOC_102328	4	NLK	G3TC07	2.82963	3.02962	0.1
Unigene_cuff165173N	XLOC_102332	11	KSR1	F1PWG8	2.86075	2.96075	0
Unigene_cuff165462N	XLOC_102545	10	PRKDC	G3QTD2	2.5296	2.8296	0.2
Unigene_cuff165534N	XLOC_102584	6	MYLK3	I3M313	2.48143	2.68142	0.1
Unigene_cuff165873N	XLOC_102738	3	RPS6KL1	H0WID6	1.6006	1.8006	0.1
Unigene_cuff165890N	XLOC_102740	5	NEK9	G3S0W8	2.42203	2.72202	0.2
Unigene_cuff16624N	XLOC_010474	1	PIK3C2A	F6U9E2	2.6167	3.0167	0.3
Unigene_cuff166408N	XLOC_103159	10	FGFR1	D3DSX2	3.45675	3.95675	0.4
Unigene_cuff168019N	XLOC_104164	4	MST1R	I3M4A6	2.69937	2.79937	0
Unigene_cuff168023N	XLOC_104165	4	CAMKV	E2QWJ1	1.44158	1.74158	0.2
Unigene_cuff168634N	XLOC_104457	4	PIK3CG	D2GX94	1.45	1.55	0
Unigene_cuff169373N	XLOC_104965	6	Mevalonate kinase variant (Fragment)	Q59ET9	1.45	1.55	0.1
Unigene_cuff169466N	XLOC_104999	7	CHKA	I3N523	1.45	1.55	0.1
Unigene_cuff169670N	XLOC_105067	8	RPS6KB2	H0VH26	2.9205	3.4205	0.4
Unigene_cuff169685N	XLOC_105070	13	ADRBK1	H9FQI5	3.46913	4.06912	0.5
Unigene_cuff16980N	XLOC_010692	4	SGK269	H9FZX6	0	0.2	0.2
Unigene_cuff170340N	XLOC_105518	1	DGKG	F7HX61	1.5	1.6	0.1
Unigene_cuff170342N	XLOC_105520	1	DGKG	F7E1A5	1	1.1	0.1
Unigene_cuff171150N	XLOC_106136	2	EPHA6	I3N935	2.52698	2.62697	0
Unigene_cuff171235N	XLOC_106205	3	ENSG00000123612	H2QIU8	2.58965	2.68965	0
Unigene_cuff171650N	XLOC_106396	5	Serine/threonine protein kinase 11 variant	Q59FA7	2.45345	3.05345	0.5
Unigene_cuff171698N	XLOC_106412	4	ENSG00000185988	G3S0Q4	2.4318	2.5318	0
Unigene_cuff171877N	XLOC_106489	2	CSNK1G2	E2QX25	2.49012	3.19013	0.6
Unigene_cuff172055N	XLOC_106553	5	MKNK2	H9Z801	1.91843	2.71842	0.7
Unigene_cuff172154N	XLOC_106582	4	MATK	J9P6F9	2.8982	3.0982	0.1
Unigene_cuff172166N	XLOC_106586	2	DAPK3	F7GC28	1.8092	2.4092	0.5
Unigene_cuff172175N	XLOC_106591	2	MAP2K2	I3L5D4	2.62085	3.42085	0.7
Unigene_cuff172416N	XLOC_106777	2	GW7_04671	G5BEB8	2.7429	3.4429	0.6
Unigene_cuff172754N	XLOC_106946	1	NRK	F7BIP6	2.44272	2.54272	0
Unigene_cuff173236N	XLOC_107249	3	DYRK4	G1MB05	1.63152	1.83153	0.1
Unigene_cuff17897N	XLOC_011229	1	MUSK	G3RHZ7	2.86967	2.96968	0
Unigene_cuff1840N	XLOC_001197	4	LATS1	G1RZC9	1.6025	1.7025	0
Unigene_cuff19322N	XLOC_012141	3	CDKL2	G1SJC0	2.45835	2.65835	0.1
Unigene_cuff19684N	XLOC_012350	6	CDK13	G3QXZ6	2.4898	2.9898	0.4
Unigene_cuff20195N	XLOC_012712	4	TEK	G3RIN5	2.71595	3.01595	0.2
Unigene_cuff20308N	XLOC_012745	2	GW7_10707	G5BL05	1.88955	2.48955	0.5
Unigene_cuff20324N	XLOC_012752	6	NPR2	D2HAL2	3.47725	3.97725	0.4
Unigene_cuff20853N	XLOC_013035	13	MAPK10	G3UNL0	2.7382	2.9382	0.1
Unigene_cuff21485N	XLOC_013445	5	TTK	G1M2B8	2.68675	2.88675	0.1
Unigene_cuff216N	XLOC_000079	1	tr|Q95JY3|Q95JY3_MACFA Putative uncharacterized protein	Q95JY3	2.5807	2.6807	0
Unigene_cuff218N	XLOC_000081	1	LOC100411791	F7IHL2	1.62	1.72	0
Unigene_cuff23493N	XLOC_014802	2	PDGFRA	K7DT04	2.64213	2.84212	0.1
Unigene_cuff23505N	XLOC_014806	7	C-kit receptor	I1ST04	4.125	4.325	0.1
Unigene_cuff23533N	XLOC_014821	7	VEGFR2	P35968	4.0776	4.4776	0.3
Unigene_cuff23755N	XLOC_014920	5	Maternal embryonic leucine zipper kinase (Fragment)	G9KAA7	2.84163	3.04162	0.1
Unigene_cuff24368N	XLOC_015323	8	GAK	H9EVQ6	0.7	1.3	0.5
Unigene_cuff24754N	XLOC_015530	6	FGFR2	D3DRD5	4.1986	4.4986	0.2
Unigene_cuff24758N	XLOC_015532	2	FGFR2	P21802	4.2248	4.6248	0.3
Unigene_cuff25264N	XLOC_015794	2	I79_002622	G3GXX7	4.25	4.45	0.1
Unigene_cuff2532N	XLOC_001681	4	LOC100402965	F6UHY4	3.03368	3.13368	0
Unigene_cuff25779N	XLOC_016091	3	SRPK1	H0X169	2.9973	3.5973	0.5
Unigene_cuff263N	XLOC_000101	4	MAP3K8	G1P5D2	2.4232	2.5232	0
Unigene_cuff26404N	XLOC_016399	3	SGK1	G3U4Z7	2.7279	3.1279	0.3
Unigene_cuff26449N	XLOC_016410	8	EGM_13986	G7P332	1.83018	1.93017	0
Unigene_cuff26810N	XLOC_016739	5	PAL_GLEAN10018411	L5JS22	2.4643	2.5643	0
Unigene_cuff26878N	XLOC_016786	6	EGM_08822	G7PWP3	1.45	1.65	0.1
Unigene_cuff27090N	XLOC_016894	5	MAPK4	Q0VG04	2.80863	3.00862	0.1
Unigene_cuff27535N	XLOC_017140	2	TSSK4	F6T3X1	2.67005	2.87005	0.1
Unigene_cuff27758N	XLOC_017204	3	RIPK3	I3M0F6	2.40335	2.50335	0
Unigene_cuff28472N	XLOC_017672	5	PRKCG	H9FX36	3.22598	3.92598	0.6
Unigene_cuff30060N	XLOC_018632	3	WEE2	F6XTT1	2.3873	2.4873	0
Unigene_cuff30140N	XLOC_018682	5	PAL_GLEAN10019026	L5KPR5	2.50438	2.60438	0
Unigene_cuff30248N	XLOC_018733	6	HIPK2	G1RVI8	0.7	1	0.3
Unigene_cuff30258N	XLOC_018736	3	HIPK2	F7HGU6	2.35518	2.85518	0.4
Unigene_cuff30301N	XLOC_018746	7	BRAF	H9F989	3.4722	3.6722	0.1
Unigene_cuff3038N	XLOC_001957	3	CDC7	H9ZE50	1.45	1.55	0
Unigene_cuff31235N	XLOC_019327	3	EPHA2	F1Q4C5	2.675	2.775	0
Unigene_cuff31307N	XLOC_019360	13	MTOR	K7B4P2	2.4965	3.2965	0.7
Unigene_cuff31485N	XLOC_019417	2	EPHB2	G1RAB7	2.68185	2.78185	0
Unigene_cuff31497N	XLOC_019424	1	EGK_00350	G7MHF8	1.5299	1.6299	0
Unigene_cuff31529N	XLOC_019441	1	PAL_GLEAN10015205	L5JV51	0	0.6	0.6
Unigene_cuff31825N	XLOC_019550	5	PIK3CD	F1RIH5	1.45	1.55	0
Unigene_cuff3234N	XLOC_002109	6	PI4KA	F6YDZ7	1.45	2.15	0.6
Unigene_cuff32613N	XLOC_020194	1	RFK	J9NSA8	3.2177	3.2177	0
Unigene_cuff32699N	XLOC_020234	1	tr|Q9NXR9|Q9NXR9_HUMAN cDNA FLJ20087 fis, clone COL03793	Q9NXR9	0.45	0.55	0
Unigene_cuff3344N	XLOC_002142	6	MAPK1	G1T5Y1	3.5	4.2	0.6
Unigene_cuff33613N	XLOC_020933	12	CSNK1D	I3LZ40	1.45	2.05	0.6
Unigene_cuff33743N	XLOC_020961	1	Aatk	D4ABZ3	1.9706	2.1706	0.1
Unigene_cuff33987N	XLOC_021036	3	GALK1	G1T8H3	0.7	0.9	0.2
Unigene_cuff34469N	XLOC_021185	11	PANDA_008590	D2HD59	2.66625	2.76625	0
Unigene_cuff35181N	XLOC_021545	5	tr|F7DGL7|F7DGL7_MONDO (Fragment)	F7DGL7	2.61385	2.71385	0
Unigene_cuff35574N	XLOC_021826	6	100349336	G1SIU1	2.42563	2.72562	0.2
Unigene_cuff35956N	XLOC_022028	2	PRKAA2	G1PPM6	3.14602	3.34603	0.1
Unigene_cuff36824N	XLOC_022606	3	ENSG00000157540	H2QL08	1.74933	2.04933	0.2
Unigene_cuff3705N	XLOC_002327	6	STK38L	E2R001	2.35827	2.55828	0.1
Unigene_cuff37088N	XLOC_022767	5	DDR1	G1TBR0	2.47412	2.57412	0
Unigene_cuff37408N	XLOC_022867	4	PDPK1	H0V144	2.67725	3.17725	0.4
Unigene_cuff38304N	XLOC_023286	5	SMG1	J9NTC0	1.2857	1.3857	0
Unigene_cuff38837N	XLOC_023677	7	RPS6KA3	G1MDV3	2.52767	3.22768	0.6
Unigene_cuff38869N	XLOC_023688	1	STK31	F6YQR2	0	0	0
Unigene_cuff39286N	XLOC_023939	1	PRKCA	F7H1C6	3.4925	3.8925	0.3
Unigene_cuff39379N	XLOC_023967	1	ERN1	J9JHD8	2.5564	2.8564	0.2
Unigene_cuff39405N	XLOC_023977	3	STRADA	G3QU25	1.8325	2.6325	0.7
Unigene_cuff39442N	XLOC_023988	5	MAP2K6	G1STE8	2.46568	2.66567	0.1
Unigene_cuff39555N	XLOC_024024	8	MAP3K3	I3MCG3	1.83288	2.03288	0.1
Unigene_cuff39607N	XLOC_024038	2	TLK2	H0WG62	2.66418	3.16418	0.4
Unigene_cuff40406N	XLOC_024530	3	OBSCN	H2N3G8	1.68178	1.78178	0
Unigene_cuff40456N	XLOC_024551	3	STK32C	I6L972	2.68375	2.88375	0.1
Unigene_cuff40928N	XLOC_024887	2	tr|H0X1M2|H0X1M2_OTOGA	H0X1M2	1.9077	2.1077	0.1
Unigene_cuff41282N	XLOC_025158	2	TSSK6	G1TVM4	2.67643	2.87642	0.1
Unigene_cuff41370N	XLOC_025192	1	JAK3	K7GSE8	0.2	0.3	0
Unigene_cuff41371N	XLOC_025193	1	JAK3	G1P7K0	2.7202	2.8202	0
Unigene_cuff41372N	XLOC_025194	1	MDA_GLEAN10002974	L5LBL5	2.70415	2.80415	0
Unigene_cuff41501N	XLOC_025247	10	MAST3	H0WHZ1	2.44563	2.74562	0.2
Unigene_cuff42277N	XLOC_025751	4	IRAK3	F1P664	2.41065	2.51065	0
Unigene_cuff42292N	XLOC_025758	2	DYRK2	G1SY75	1.6097	1.7097	0
Unigene_cuff43341N	XLOC_026377	6	FLT4	G1L2F1	3.27212	3.47213	0.1
Unigene_cuff43346N	XLOC_026379	15	MAPK9	G1P5V8	2.7283	2.8283	0
Unigene_cuff43761N	XLOC_026566	3	Tyrosine-protein kinase	K9INT6	2.4459	3.2459	0.7
Unigene_cuff43898N	XLOC_026697	1	ROR1	G1M988	2.83933	2.93933	0
Unigene_cuff44060N	XLOC_026815	4	STK4	F6X814	1.71802	2.21802	0.4
Unigene_cuff44128N	XLOC_026837	6	SGK3	H2P1Z0	2.61105	2.91105	0.2
Unigene_cuff44375N	XLOC_026953	3	RET	I3LYN9	3.338	3.438	0
Unigene_cuff44956N	XLOC_027282	6	Mapk8	A6P3E4	2.73815	3.43815	0.6
Unigene_cuff44988N	XLOC_027295	5	BMPR1A	F7EZI0	3.02162	3.22162	0.1
Unigene_cuff45584N	XLOC_027682	5	ADRBK2	G1TYF2	3.38658	3.68657	0.2
Unigene_cuff45742N	XLOC_027742	1	LIMK2	B0KWS4	1.62748	1.72748	0
Unigene_cuff45743N	XLOC_027741	3	LIMK2	I3N8J2	2.62748	2.92747	0.2
Unigene_cuff45944N	XLOC_027800	5	tr|K9KCP0|K9KCP0_HORSE Serine/threonine-protein kinase Chk2-like protein (Fragment)	K9KCP0	2.6021	2.7021	0
Unigene_cuff46131N	XLOC_027853	6	MAPKAPK5	F6ZBS3	2.44215	2.74215	0.2
Unigene_cuff46608N	XLOC_028240	5	STK32A	G1SKC5	2.4196	2.6196	0.1
Unigene_cuff46773N	XLOC_028356	4	ENSG00000164776	H2QUM1	2.43653	2.63652	0.1
Unigene_cuff46910N	XLOC_028399	12	TAOK2	J9NW12	2.45535	2.95535	0.4
Unigene_cuff47144N	XLOC_028456	5	PHKG2	H0XB43	2.46168	3.16167	0.6
Unigene_cuff47212N	XLOC_028478	5	LOC100404815	F7GMI8	2.72325	3.42325	0.6
Unigene_cuff47233N	XLOC_028486	4	SBK1	F7ISR2	2.68323	2.88322	0.1
Unigene_cuff47442N	XLOC_028645	1	ERN2	E7ETG2	2.6645	2.7645	0
Unigene_cuff47525N	XLOC_028672	5	Prkcb	F1LS36	2.68	2.88	0.1
Unigene_cuff47538N	XLOC_028675	4	PLK1	G2HFG8	2.74295	2.94295	0.1
Unigene_cuff4773N	XLOC_003461	2	MDA_GLEAN10002891	L5LWA6	1.67075	1.77075	0
Unigene_cuff4775N	XLOC_003462	1	DYRK1B	E2RG45	1.6849	2.1849	0.4
Unigene_cuff48426N	XLOC_029207	8	CSNK2A2	K9IVE3	2.47465	3.07465	0.5
Unigene_cuff49115N	XLOC_029655	5	STK38	G3SWK1	2.359	2.759	0.3
Unigene_cuff49179N	XLOC_029674	2	ENSG00000146216	H2QT23	0.7	0.8	0.1
Unigene_cuff49181N	XLOC_029675	1	tr|F6UHE8|F6UHE8_ORNAN	F6UHE8	0.2	0.3	0.1
Unigene_cuff49193N	XLOC_029676	3	PTK7	G1QWF0	1.30075	2.10075	0.7
Unigene_cuff49364N	XLOC_029729	3	PIM1	F6UWX4	3.31557	3.51558	0.1
Unigene_cuff49422N	XLOC_029747	4	EGM_13535	G7P3B3	2.57835	2.77835	0.1
Unigene_cuff49427N	XLOC_029748	3	MAPK14	F7DNE5	2	2.5	0.4
Unigene_cuff49430N	XLOC_029750	1	MAPK14	B5TY33	2.5	2.9	0.3
Unigene_cuff4973N	XLOC_003624	5	ENSG00000130758	H2QGC0	2.63045	2.93045	0.2
Unigene_cuff50597N	XLOC_030636	8	CASK	K7BZH5	2.58378	2.78377	0.1
Unigene_cuff5060N	XLOC_003690	1	AKT2	G9BWQ2	2.70083	3.40083	0.6
Unigene_cuff5061N	XLOC_003691	1	tr|F1RHD4|F1RHD4_PIG	F1RHD4	1.89043	1.99043	0
Unigene_cuff5062N	XLOC_003692	1	AKT2	G9BWQ2	2.70083	2.90083	0.1
Unigene_cuff5063N	XLOC_003693	1	AKT2	G9BWQ2	2.70083	3.00082	0.2
Unigene_cuff5064N	XLOC_003694	1	AKT2	G9BWQ2	2.70083	2.80083	0
Unigene_cuff5065N	XLOC_003695	1	tr|F1RHD4|F1RHD4_PIG	F1RHD4	1.89043	1.99043	0
Unigene_cuff5066N	XLOC_003696	1	AKT2	G9BWQ2	2.70083	2.80083	0
Unigene_cuff5067N	XLOC_003697	1	AKT2	G9BWQ2	2.70083	2.80083	0
Unigene_cuff5073N	XLOC_003703	1	MDA_GLEAN10003343	L5M5M8	1.68605	1.78605	0
Unigene_cuff5074N	XLOC_003704	1	MDA_GLEAN10003343	L5M5M8	1.68605	1.78605	0
Unigene_cuff5075N	XLOC_003705	1	MDA_GLEAN10003343	L5M5M8	1.68605	1.78605	0
Unigene_cuff5076N	XLOC_003706	1	MDA_GLEAN10003343	L5M5M8	1.68605	1.78605	0
Unigene_cuff50837N	XLOC_030791	6	tr|I3N0N0|I3N0N0_SPETR (Fragment)	I3N0N0	2.48875	2.88875	0.3
Unigene_cuff50875N	XLOC_030809	5	EGFR	G3U4U1	3.365	3.565	0.1
Unigene_cuff50990N	XLOC_030889	1	tr|I3LWT2|I3LWT2_SPETR (Fragment)	I3LWT2	1.45	1.45	0
Unigene_cuff51063N	XLOC_030911	5	HK1	H9FTP9	0.7	1.1	0.4
Unigene_cuff51072N	XLOC_030912	4	GW7_10632	G5B183	0.7	0.7	0
Unigene_cuff51358N	XLOC_031089	5	MAP3K1	F7DF72	1.81425	1.91425	0
Unigene_cuff51453N	XLOC_031141	1	PRKAA1	B7UEY5	3.32865	3.42865	0
Unigene_cuff52127N	XLOC_031566	8	SRPK2	H9FYW3	3.2188	3.5188	0.2
Unigene_cuff5229N	XLOC_003108	1	I79_015954	G3HY37	2.4614	2.7614	0.2
Unigene_cuff5230N	XLOC_003109	1	I79_015954	G3HY37	2.73347	2.83347	0
Unigene_cuff52853N	XLOC_031987	6	CAMKK2	F7GFG2	2.4091	2.6091	0.1
Unigene_cuff53678N	XLOC_032407	6	PRKACB	G1SK25	2.61718	2.81718	0.1
Unigene_cuff54333N	XLOC_032819	6	Putative homeodomain-interacting protein kinase	K9IVV9	2.35573	3.05572	0.6
Unigene_cuff55390N	XLOC_033467	11	MARK2	K6ZMH1	2.50833	3.10832	0.5
Unigene_cuff55458N	XLOC_033478	3	RPS6KA4	I3NFN5	2.65853	2.75853	0
Unigene_cuff55530N	XLOC_033502	3	SCYL1	G3QEK5	0	0.6	0.6
Unigene_cuff55665N	XLOC_033542	5	MAP4K2	G3QKE8	2.46	2.96	0.4
Unigene_cuff55670N	XLOC_033543	4	CDC42BPG	H0X0D6	2.4966	2.5966	0
Unigene_cuff55738N	XLOC_033560	7	MAP3K11	I3NCD9	2.62968	2.92968	0.2
Unigene_cuff55956N	XLOC_033687	1	SIK3	F6PH45	2.83395	3.13395	0.2
Unigene_cuff55957N	XLOC_033688	1	SIK3	F6PH61	2.83182	2.93182	0
Unigene_cuff56043N	XLOC_033723	2	LOC100525766	F1SUK2	2.45225	2.65225	0.1
Unigene_cuff56272N	XLOC_033878	7	Protein kinase C, theta (Fragment)	G9KIK2	2.48188	2.68187	0.1
Unigene_cuff56276N	XLOC_033879	2	tr|G1MBJ5|G1MBJ5_AILME (Fragment)	G1MBJ5	2.742	3.042	0.2
Unigene_cuff56323N	XLOC_033893	6	CAMK1D	K7DGN9	2.605	2.905	0.2
Unigene_cuff56986N	XLOC_034369	2	SCYL3	G1RYK3	0	0	0
Unigene_cuff57304N	XLOC_034489	1	TRRAP	J9NV05	0	0.1	0
Unigene_cuff57323N	XLOC_034497	2	LMTK2	G3QKM7	1.67975	2.17975	0.4
Unigene_cuff57339N	XLOC_034500	5	EIF2AK1	F7F136	2.64062	3.24063	0.5
Unigene_cuff57510N	XLOC_034604	3	CDK5	F6VW45	2.7479	3.0479	0.2
Unigene_cuff58326N	XLOC_035182	1	BRSK1	H9EMW8	2.1161	2.4161	0.2
Unigene_cuff5834N	XLOC_003215	1	CHEK1	H2NFS8	2.636	2.736	0
Unigene_cuff5836N	XLOC_003217	1	PANDA_013292	D2HNL3	2.69385	2.89385	0.1
Unigene_cuff58455N	XLOC_035211	3	EGM_10146	G7PYZ6	2.61143	2.71143	0
Unigene_cuff58607N	XLOC_035273	1	TSSK2	H9GWF7	2.7382	2.9382	0.1
Unigene_cuff58608N	XLOC_035274	2	Tssk1b	Q6V9Y2	2.71703	2.91703	0.1
Unigene_cuff58726N	XLOC_035354	4	SGK3	G1RIT6	2.587	2.687	0
Unigene_cuff59473N	XLOC_035844	2	MARK2	I3L7Z9	2.5474	2.6474	0
Unigene_cuff60991N	XLOC_036775	1	EPHB1	I0FHF4	2.58148	2.68147	0
Unigene_cuff60993N	XLOC_036774	4	EPHB1	F7CGT7	2.6122	2.7122	0
Unigene_cuff61101N	XLOC_036816	1	NULL	NULL	1.45	1.45	0
Unigene_cuff61157N	XLOC_036827	6	CSNK1A1	Q32LI4	2.47895	3.17895	0.6
Unigene_cuff61171N	XLOC_036834	2	CSF1R	G3RMC9	3.2784	3.6784	0.3
Unigene_cuff61173N	XLOC_036835	1	CSF1R	I3MYD4	3.88	4.18	0.2
Unigene_cuff61174N	XLOC_036836	7	PDGFRB	G3QWE1	2.62288	2.92287	0.2
Unigene_cuff61193N	XLOC_036837	10	CAMK2A	H0V888	2.59397	2.79398	0.1
Unigene_cuff61268N	XLOC_036891	2	PAK7	E2R481	2.33812	2.43812	0
Unigene_cuff61270N	XLOC_036892	1	Macaca fascicularis brain cDNA clone: QflA-20104, similar to human p21(CDKN1A)-activated kinase 7 (PAK7), transcriptvariant 2, mRNA, RefSeq: NM_177990.1	I7G6G7	2.35593	2.45593	0
Unigene_cuff61551N	XLOC_037084	11	ATM	H9EVA2	1.0789	1.1789	0
Unigene_cuff61596N	XLOC_037100	3	SIK2	G1R6N7	2.80012	2.90013	0
Unigene_cuff61655N	XLOC_037115	1	PAL_GLEAN10009100	L5KK44	1.65395	1.75395	0
Unigene_cuff62407N	XLOC_037563	5	LOC100401384	F6XH79	2.4587	2.6587	0.1
Unigene_cuff62411N	XLOC_037565	5	MDA_GLEAN10026256	L5M4V6	0	0.1	0.1
Unigene_cuff62415N	XLOC_037566	1	MDA_GLEAN10026256	L5M4V6	0	0	0
Unigene_cuff62804N	XLOC_037835	7	TBCK	G1SVB8	1.85827	2.15828	0.2
Unigene_cuff62826N	XLOC_037843	3	PAPSS1	K7CTZ2	1.45	1.95	0.5
Unigene_cuff63162N	XLOC_038045	1	AAK1	I3MXH7	1.63213	1.93213	0.2
Unigene_cuff63231N	XLOC_038074	1	HK2	G1SCT6	0.7	0.8	0.1
Unigene_cuff63789N	XLOC_038456	5	EIF2AK2	B9UKI4	2.8584	3.0584	0.1
Unigene_cuff63798N	XLOC_038459	4	PAL_GLEAN10020338	L5KRP9	2.4365	2.5365	0
Unigene_cuff63846N	XLOC_038478	2	CDKL4	F7A245	2.3595	2.5595	0.1
Unigene_cuff63849N	XLOC_038479	5	MAP4K3	J9P806	2.46095	2.86095	0.3
Unigene_cuff64017N	XLOC_038569	5	PRKG2	G3QWT9	2.48353	2.58352	0
Unigene_cuff64138N	XLOC_038621	2	BMP2K	Q4W5H2	1.6451	2.0451	0.3
Unigene_cuff64494N	XLOC_038868	6	CIT	K7B0U5	1.94285	2.24285	0.2
Unigene_cuff64511N	XLOC_038876	3	TAOK3	G1NXH0	2.47918	2.97918	0.4
Unigene_cuff64538N	XLOC_038883	5	KSR2	I3NGH9	2.85945	2.95945	0
Unigene_cuff64976N	XLOC_039169	5	ROCK1	G1PP69	1.97645	2.47645	0.4
Unigene_cuff65059N	XLOC_039195	4	YES	P07947	4.0823	4.3823	0.2
Unigene_cuff65291N	XLOC_039374	6	TTN	D3DPG0	2.40682	2.60683	0.1
Unigene_cuff65792N	XLOC_039743	2	LOC100408484	F7I1V0	1.8224	2.0224	0.1
Unigene_cuff65829N	XLOC_039762	5	AURKB	I3LFX5	1.9625	2.1625	0.1
Unigene_cuff66046N	XLOC_039823	3	GUCY2D	H0WJQ1	1.96175	2.06175	0
Unigene_cuff66149N	XLOC_039842	4	TNK1	H0VEW9	3.0904	3.1904	0
Unigene_cuff66221N	XLOC_039866	2	AURKA	A3KFJ0	2.47388	2.57388	0
Unigene_cuff66717N	XLOC_040163	4	Putative calcium/calmodulin-dependent protein kinase type 1	K9IJB3	1.5655	2.1655	0.5
Unigene_cuff66779N	XLOC_040188	4	IRAK2	F7GMD7	2.33475	2.43475	0
Unigene_cuff67107N	XLOC_040335	6	PTK2	H0WZ74	2.59885	3.29885	0.6
Unigene_cuff67190N	XLOC_040363	8	MAPK15	G1TEM9	2.805	2.905	0
Unigene_cuff67825N	XLOC_040780	1	Pak2	Q5DTJ2	2.45685	2.55685	0
Unigene_cuff68194N	XLOC_041017	1	MAP3K4	H9FB19	2.58875	2.88875	0.2
Unigene_cuff68346N	XLOC_041084	7	Rps6ka2	Q7TPD5	2.52153	2.62153	0
Unigene_cuff69400N	XLOC_041818	4	Bmpr1b	Q3USS1	2.51945	2.61945	0
Unigene_cuff69609N	XLOC_041905	3	JAK2	G1TCI4	2.73595	2.83595	0
Unigene_cuff70139N	XLOC_042298	4	MVD	G1PCF4	1.45	1.55	0.1
Unigene_cuff70421N	XLOC_042412	4	MLKL	I3MF25	2.5973	2.8973	0.2
Unigene_cuff70469N	XLOC_042419	7	FUK	F6PYC6	0	0	0
Unigene_cuff70580N	XLOC_042453	4	CDK10	H2NRU3	2.4735	2.9735	0.4
Unigene_cuff71602N	XLOC_043045	6	ALPK3	G3R1T6	0.2	0.4	0.2
Unigene_cuff71761N	XLOC_043084	8	Proto-oncogene tyrosine-protein kinase Fes/Fps-like protein (Fragment)	A6MLH3	2.8452	2.9452	0
Unigene_cuff72021N	XLOC_043238	7	FGFR3	I3LXE6	3.45375	3.75375	0.2
Unigene_cuff72075N	XLOC_043248	12	ENSG00000125388	H2QP48	2.01457	2.21457	0.1
Unigene_cuff7233N	XLOC_004650	2	Rock2	Q3UMT5	2.71488	3.11488	0.3
Unigene_cuff72593N	XLOC_043571	3	STRADB	G3R920	2.6085	3.0085	0.3
Unigene_cuff72597N	XLOC_043572	5	CDK15	G3SIA0	3.31035	3.41035	0
Unigene_cuff72621N	XLOC_043581	1	BMPR2	G1SGJ0	2.02117	2.32118	0.2
Unigene_cuff72622N	XLOC_043582	1	BMPR2	F6SUZ9	2.02025	2.12025	0
Unigene_cuff72700N	XLOC_043607	7	CLK1	F8WBF5	2.4987	3.1987	0.6
Unigene_cuff73077N	XLOC_043873	3	PLK4	F1RRA8	2.4404	2.6404	0.1
Unigene_cuff73559N	XLOC_044208	7	ULK2	H9EV28	2.42212	3.12213	0.6
Unigene_cuff7362N	XLOC_004705	2	ENSG00000071575	H2QHG3	1.814	2.014	0.1
Unigene_cuff73841N	XLOC_044353	3	PBK	H2PPX3	2.58305	2.78305	0.1
Unigene_cuff73930N	XLOC_044389	2	PTK2B	H2PPW4	3.32405	3.62405	0.2
Unigene_cuff74256N	XLOC_044588	6	NEK10	F6VNU9	2.67355	2.97355	0.2
Unigene_cuff74687N	XLOC_044874	5	CLK2	H0V093	2.43003	2.53003	0
Unigene_cuff74726N	XLOC_044886	1	PMVK	G7MDU8	0.7	0.9	0.2
Unigene_cuff75101N	XLOC_045055	7	LOC100520164	I3LQ22	2.64573	3.24573	0.5
Unigene_cuff75142N	XLOC_045064	3	Putative dual specificity mitogen-activated protein kinase kinase 1	K9J0H5	2.7456	3.1456	0.3
Unigene_cuff75531N	XLOC_045313	3	PANDA_004647	D2H4E0	2.65583	3.25583	0.5
Unigene_cuff76245N	XLOC_045754	3	MAP3K2	H9EMV3	1.83735	1.93735	0
Unigene_cuff76463N	XLOC_045884	5	ENSG00000066056	H2PYU7	2.84273	2.94272	0
Unigene_cuff76559N	XLOC_045903	3	PLK3	H0WV81	2.457	2.557	0
Unigene_cuff76690N	XLOC_045946	4	TESK2	D2HC36	2.4145	2.7145	0.2
Unigene_cuff7677N	XLOC_004922	1	EGK_18965	G7MZD8	2.8294	2.9294	0
Unigene_cuff77049N	XLOC_046178	1	Guanylate cyclase	G1Q561	2.1716	2.2716	0
Unigene_cuff77468N	XLOC_046382	5	PKN3	F6SNP3	2.80313	3.60312	0.7
Unigene_cuff77556N	XLOC_046397	3	CDK9	I3MBB8	2.74265	3.54265	0.7
Unigene_cuff7758N	XLOC_004965	3	Lyn	Q3U6Q5	3.1845	3.5845	0.3
Unigene_cuff77779N	XLOC_046527	5	TBK1	F7DBZ3	2.40632	3.10633	0.6
Unigene_cuff78107N	XLOC_046745	3	NEK3	J3KPF4	2.43357	2.53357	0
Unigene_cuff78110N	XLOC_046746	3	NEK5	G1QV59	2.43003	2.53003	0
Unigene_cuff78690N	XLOC_047057	2	CDK20	G1L994	2.47395	2.57395	0
Unigene_cuff79343N	XLOC_047516	1	VRK3	H9F2R8	0.7	0.7	0
Unigene_cuff80144N	XLOC_048000	5	MYLK	G1PJI6	2.45912	3.05912	0.5
Unigene_cuff80196N	XLOC_048014	1	KALRN	H7BXZ5	2.44462	2.84463	0.3
Unigene_cuff80390N	XLOC_048158	3	TEX14	H0WQZ1	2.3812	2.8812	0.4
Unigene_cuff80498N	XLOC_048191	1	Rps6kb1	Q9CST0	2.36435	2.66435	0.2
Unigene_cuff80501N	XLOC_048192	2	RPS6KB1	G1QIR2	3.00665	3.50665	0.4
Unigene_cuff80764N	XLOC_048369	10	CSNK2A1	H0WLB6	2.7244	3.4244	0.6
Unigene_cuff80801N	XLOC_048385	1	EGM_02205	G7PGN7	1.58117	1.68118	0
Unigene_cuff80818N	XLOC_048389	4	HCK	D2H906	2.2014	2.4014	0.1
Unigene_cuff80855N	XLOC_048399	3	TRIB3	K7CJ01	1.573	1.773	0.1
Unigene_cuff81566N	XLOC_048802	3	CDK17	G1R1S8	3.06553	3.26552	0.1
Unigene_cuff82062N	XLOC_049170	5	EGM_14266	G7P5C6	0	0.6	0.6
Unigene_cuff82469N	XLOC_049446	6	tr|K9IZ39|K9IZ39_DESRO	K9IZ39	2.9262	3.3262	0.3
Unigene_cuff83036N	XLOC_049821	1	tnik	Q32NV8	2.445	2.545	0
Unigene_cuff83428N	XLOC_050077	1	FLJ33948 fis, clone CTONG2018379, highly similar to Hexokinase-1 (EC 2.7.1.1)	B3KRA9	0.7	0.7	0
Unigene_cuff83883N	XLOC_050393	2	NTRK1	H2N5B2	3.37663	3.47662	0
Unigene_cuff84004N	XLOC_050419	6	INSRR	F7DJH4	2.6172	2.7172	0
Unigene_cuff84237N	XLOC_050572	1	LOC709993	F6RTK2	2.44327	2.54327	0
Unigene_cuff84362N	XLOC_050661	4	FGR	F7CK20	3.6648	3.7648	0
Unigene_cuff84387N	XLOC_050666	8	MAP3K6	H2N8D4	2.01045	2.11045	0
Unigene_cuff84664N	XLOC_050843	8	CSNK1E	G1U4F8	2.49505	2.89505	0.3
Unigene_cuff84882N	XLOC_050930	1	ULK4	I3MIK0	1.64508	1.74507	0
Unigene_cuff84885N	XLOC_050929	6	I79_006961	G3H995	2.39487	2.59488	0.1
Unigene_cuff85021N	XLOC_051010	5	NEK7	H0WP79	2.4443	2.9443	0.4
Unigene_cuff85622N	XLOC_051373	4	CDK6	Q0GMK5	1.9597	2.0597	0
Unigene_cuff86084N	XLOC_051600	4	Ephrin receptor EphB4 variant (Fragment)	Q59F17	2.7309	2.8309	0
Unigene_cuff87085N	XLOC_052195	10	CDK12	G3RFU0	2.4917	2.6917	0.1
Unigene_cuff87118N	XLOC_052201	4	ERBB2	G1U3W1	4.1122	4.2122	0
Unigene_cuff87646N	XLOC_052459	6	WNK4	E2RNS7	1.8869	2.6869	0.7
Unigene_cuff87779N	XLOC_052524	7	EPHA7	G1NLJ3	2.65895	2.75895	0
Unigene_cuff87789N	XLOC_052531	5	ENSG00000135341	H2RCY2	2.43835	2.53835	0
Unigene_cuff88551N	XLOC_053037	3	ENSG00000132356	H2R5I9	2.4639	2.8639	0.3
Unigene_cuff88646N	XLOC_053065	7	NADKD1	F7DCV0	0	0.6	0.6
Unigene_cuff89073N	XLOC_053388	3	RIPK4	I3NFG7	1.6582	1.7582	0
Unigene_cuff8954N	XLOC_005732	3	MAK	Q2YDJ7	2.44062	2.64062	0.1
Unigene_cuff89779N	XLOC_053752	4	Map2k4	Q8K2U0	2.47987	2.97987	0.4
Unigene_cuff90598N	XLOC_054299	3	tr|B2RE75|B2RE75_HUMAN cDNA, FLJ95000, highly similar to Homo sapiens c-mer proto-oncogene tyrosine kinase (MERTK), mRNA	B2RE75	2.58268	2.78267	0.1
Unigene_cuff90612N	XLOC_054303	1	LOC100697481	I3KS44	2.74285	2.84285	0
Unigene_cuff90714N	XLOC_054345	2	BUB1	H9H9X6	1.45	1.65	0.1
Unigene_cuff90855N	XLOC_054446	1	cDNA FLJ75441, highly similar to Homo sapiens vaccinia related kinase 1 (VRK1), mRNA	A8K245	0.45	0.45	0
Unigene_cuff91097N	XLOC_054578	8	TNK2	H9FNI4	3.29148	3.49147	0.1
Unigene_cuff91211N	XLOC_054620	8	p21 protein-activated kinase 2	G9KF16	2.45295	3.15295	0.6
Unigene_cuff91760N	XLOC_055029	6	PSKH1	G1SQT9	1.4661	1.9661	0.4
Unigene_cuff92292N	XLOC_055313	3	LOC100407897	F7GWQ9	2.63535	2.83535	0.1
Unigene_cuff92313N	XLOC_055323	6	FYN	F7FG65	4.2388	4.4388	0.1
Unigene_cuff92317N	XLOC_055324	1	PAL_GLEAN10018616	L5JNZ9	3.9898	4.0898	0
Unigene_cuff93282N	XLOC_055919	13	CDC42BPA	F7F898	2.4745	2.9745	0.4
Unigene_cuff93399N	XLOC_055954	5	Putative serine/threonine protein kinase (Fragment)	K9ISX3	3.28388	3.48387	0.1
Unigene_cuff94002N	XLOC_056412	3	PI4K2A	E2RB45	0	0.1	0.1
Unigene_cuff94070N	XLOC_056447	6	ALDH18A1	F1SC47	2.25	2.65	0.4
Unigene_cuff94244N	XLOC_056504	8	CHUK	H0WBA1	3.0384	3.5384	0.4
Unigene_cuff95354N	XLOC_057303	4	RIPK2	G1SFM3	2.40035	2.70035	0.2
Unigene_cuff95441N	XLOC_057356	4	tr|I3MXN7|I3MXN7_SPETR	I3MXN7	1.45	2.05	0.6
Unigene_cuff95505N	XLOC_057363	3	MAPK11	I3MPH0	2.67985	3.47985	0.7
Unigene_cuff97085N	XLOC_058254	1	ROS1	F1PUF3	2.86475	2.86475	0
Unigene_cuff97086N	XLOC_058255	1	ROS1	G1SJ95	2.88488	2.98488	0
Unigene_cuff97414N	XLOC_058469	5	CDKL5	F7BV09	2.75015	2.95015	0.1
Unigene_cuff97484N	XLOC_058490	4	EGM_18604	G7Q2C0	1.77535	2.17535	0.3
Unigene_cuff97615N	XLOC_058594	4	ENSG00000100784	H2Q8S3	2.41273	2.51273	0
Unigene_cuff9846N	XLOC_006287	6	DKFZp564L2416	Q5JXL9	2.43815	2.63815	0.1
Unigene_cuff98599N	XLOC_059210	1	TSSK3	F6V588	2.70788	2.90788	0.1
Unigene_cuff98607N	XLOC_059212	5	Lymphocyte-specific protein tyrosine kinase	G9K7Z3	4.2246	4.3246	0
Unigene_cuff98835N	XLOC_059372	4	PIK3CB	F6Y841	1.45	1.55	0
Unigene_cuff989N	XLOC_000673	5	Putative uncharacterized protein (Fragment)	Q59H88	1.84482	2.24483	0.3
Unigene_cuff99110N	XLOC_059574	1	LOC100411122	F7CIZ1	2.43573	2.53572	0
Unigene_cuff99113N	XLOC_059573	5	NEK6	G1SWK1	2.43573	2.53572	0
Unigene_cuff99209N	XLOC_059605	1	NEK6	I3MLR9	0	0.2	0.1
Unigene_cuff99573N	XLOC_059825	2	NULL	NULL	1.45	1.55	0.1
Unigene_cuff99720N	XLOC_059881	1	RYK	I3LW42	2.4738	2.5738	0
