# Supplementary material for: Drug Target Mining and Analysis of the Chinese Tree Shrew for Pharmacological Testing
Source: PLoS One. 2014 Aug 8;9(8):e104191. doi: 10.1371/journal.pone.0104191 (PMC4126716; doi:10.1371/journal.pone.0104191)
Supplement: File S1 — Contains additional tables. (ZIP) [file pone.0104191.s001.zip › Supplementary Table 2.xlsx]

## Sheet: Class A
Class A. Rhodopsin family (n=1244)
Biogenic amine
Acetylcholine (muscarinic)
Unigene_cuff90056	CHRM1	muscarinic acetylcholine receptor M1
Unigene_cuff90057	CHRM1	muscarinic acetylcholine receptor M1
Unigene_cuff90059	CHRM1	muscarinic acetylcholine receptor M1
Unigene_cuff35030	CHRM3	muscarinic acetylcholine receptor M3
Unigene_cuff35031	CHRM3	muscarinic acetylcholine receptor M3
Unigene_cuff35032	CHRM3	muscarinic acetylcholine receptor M3
Unigene_cuff35033	CHRM3	muscarinic acetylcholine receptor M3
Unigene_cuff35034	CHRM3	muscarinic acetylcholine receptor M3
Unigene_cuff5575	CHRM5	muscarinic acetylcholine receptor M5
Unigene_cuff5576	CHRM5	muscarinic acetylcholine receptor M5
Unigene_cuff29971	CHRM2	muscarinic acetylcholine receptor M2
Unigene_cuff29972	CHRM2	muscarinic acetylcholine receptor M2
Unigene_cuff96794	CHRM4	muscarinic acetylcholine receptor M4
Adrenaline
Unigene_cuff73861	ADRA1A	adrenergic receptor alpha-1A
Unigene_cuff137265	ADRA1B	adrenergic receptor alpha-1B
Unigene_cuff137266	ADRA1B	adrenergic receptor alpha-1B
Unigene_cuff137267	ADRA1B	adrenergic receptor alpha-1B
Unigene_cuff137268	ADRA1B	adrenergic receptor alpha-1B
Unigene_cuff131606	ADRA1D	adrenergic receptor alpha-1D
Unigene_cuff77263	ADRA2A	adrenergic receptor alpha-2A
Unigene_cuff144851	ADRA2B	adrenergic receptor alpha-2B
Unigene_cuff144852	ADRA2B	adrenergic receptor alpha-2B
Unigene_cuff144853	ADRA2B	adrenergic receptor alpha-2B
Unigene_cuff72127	ADRA2C	adrenergic receptor alpha-2C
Unigene_cuff125531	ADRB1	adrenergic receptor beta-1
Unigene_cuff61032	ADRB2	adrenergic receptor beta-2
Unigene_cuff61033	ADRB2	adrenergic receptor beta-2
Dopamine
Unigene_cuff103001	DRD1	dopamine receptor D1
Unigene_cuff103002	DRD1	dopamine receptor D1
Unigene_cuff103003	DRD1	dopamine receptor D1
Unigene_cuff127531	DRD5	dopamine receptor D5
Unigene_cuff61831	DRD2	dopamine receptor D2
Unigene_cuff61832	DRD2	dopamine receptor D2
Unigene_cuff120306	DRD3	dopamine receptor D3
Unigene_cuff120307	DRD3	dopamine receptor D3
Histamine
Unigene_cuff112472	HRH1	histamine receptor H1
Unigene_cuff112473	HRH1	histamine receptor H1
Unigene_cuff103208	HRH2	histamine receptor H2
Unigene_cuff103209	HRH2	histamine receptor H2
Unigene_cuff103210	HRH2	histamine receptor H2
Unigene_cuff103211	HRH2	histamine receptor H2
Unigene_cuff96367	HRH3	histamine receptor H3
Unigene_cuff165506	HRH3	histamine receptor H3
Unigene_cuff129956	HRH4	histamine receptor H4
Unigene_cuff129957	HRH4	histamine receptor H4
Unigene_cuff129958	HRH4	histamine receptor H4
Serotonin
Unigene_cuff21556	HTR1	5-hydroxytryptamine receptor 1
Unigene_cuff21557	HTR1	5-hydroxytryptamine receptor 1
Unigene_cuff21597	HTR1	5-hydroxytryptamine receptor 1
Unigene_cuff21598	HTR1	5-hydroxytryptamine receptor 1
Unigene_cuff84572	HTR1	5-hydroxytryptamine receptor 1
Unigene_cuff84573	HTR1	5-hydroxytryptamine receptor 1
Unigene_cuff84574	HTR1	5-hydroxytryptamine receptor 1
Unigene_cuff30978	HTR1	5-hydroxytryptamine receptor 1
Unigene_cuff30979	HTR1	5-hydroxytryptamine receptor 1
Unigene_cuff30980	HTR1	5-hydroxytryptamine receptor 1
Unigene_cuff91447	HTR1	5-hydroxytryptamine receptor 1
Unigene_cuff91448	HTR1	5-hydroxytryptamine receptor 1
Unigene_cuff91449	HTR1	5-hydroxytryptamine receptor 1
Unigene_cuff6089	HTR2	5-hydroxytryptamine receptor 2
Unigene_cuff6090	HTR2	5-hydroxytryptamine receptor 2
Unigene_cuff168944	HTR2	5-hydroxytryptamine receptor 2
Unigene_cuff138846	HTR2	5-hydroxytryptamine receptor 2
Unigene_cuff46670	HTR4	5-hydroxytryptamine receptor 4
Unigene_cuff46671	HTR4	5-hydroxytryptamine receptor 4
Unigene_cuff46672	HTR4	5-hydroxytryptamine receptor 4
Unigene_cuff24068	HTR5	5-hydroxytryptamine receptor 5
Unigene_cuff24069	HTR5	5-hydroxytryptamine receptor 5
Unigene_cuff31554	HTR6	5-hydroxytryptamine receptor 6
Unigene_cuff44486	HTR7	5-hydroxytryptamine receptor 7
Octopamine
Trace amine
Unigene_cuff26224	TAAR	trace amine associated receptor
Unigene_cuff26228	TAAR	trace amine associated receptor
Unigene_cuff26229	TAAR	trace amine associated receptor
Unigene_cuff26232	TAAR	trace amine associated receptor
Unigene_cuff26233	TAAR	trace amine associated receptor
Unigene_cuff26376	TAAR	trace amine associated receptor
Unigene_cuff26378	TAAR	trace amine associated receptor
Unigene_cuff26379	TAAR	trace amine associated receptor
Unigene_cuff26380	TAAR	trace amine associated receptor
Neuropeptide
Tachykinin
Unigene_cuff62988	TACR1	tachykinin receptor 1
Unigene_cuff50988	TACR2	tachykinin receptor 2
Unigene_cuff50989	TACR2	tachykinin receptor 2
Neurotensin
Unigene_cuff147004	NTSR1	neurotensin receptor 1
Unigene_cuff7224	NTSR2	neurotensin receptor 2
Unigene_cuff7225	NTSR2	neurotensin receptor 2
Ghrelin
Unigene_cuff83022	GHSR	growth hormone secretagogue receptor
Unigene_cuff83023	GHSR	growth hormone secretagogue receptor
Galanin
Unigene_cuff131195	GALR1	galanin receptor 1
Unigene_cuff34458	GALR2	galanin receptor 2
Melanin-concentrating hormone
Unigene_cuff60413	MCHR1	melanin-concentrating hormone receptor 1
Unigene_cuff60414	MCHR1	melanin-concentrating hormone receptor 1
Orexin
Unigene_cuff98642	HCRTR1	hypocretin (orexin) receptor 1
Unigene_cuff98643	HCRTR1	hypocretin (orexin) receptor 1
Unigene_cuff52362	HCRTR2	hypocretin (orexin) receptor 2
Neuromedin U
Unigene_cuff169025	NMUR1	neuromedin U receptor 1
Unigene_cuff161588	NMUR2	neuromedin U receptor 2
Neuropeptide Y
Unigene_cuff109846	NPY1R_4R_6R	neuropeptide Y receptor type 1/4/6
Unigene_cuff109847	NPY1R_4R_6R	neuropeptide Y receptor type 1/4/6
Unigene_cuff44967	NPY1R_4R_6R	neuropeptide Y receptor type 1/4/6
Unigene_cuff44968	NPY1R_4R_6R	neuropeptide Y receptor type 1/4/6
Unigene_cuff89536	NPY1R_4R_6R	neuropeptide Y receptor type 1/4/6
Unigene_cuff89537	NPY1R_4R_6R	neuropeptide Y receptor type 1/4/6
Unigene_cuff89538	NPY1R_4R_6R	neuropeptide Y receptor type 1/4/6
Unigene_cuff132735	NPY2R	neuropeptide Y receptor type 2
Unigene_cuff89653	NPY5R	neuropeptide Y receptor type 5
Unigene_cuff124495	GPR83, GPR72	G protein-coupled receptor 83
Unigene_cuff124496	GPR83, GPR72	G protein-coupled receptor 83
Neuropeptide W / neuropeptide B
Unigene_cuff4327	NPBWR1	neuropeptides B/W receptor 1
Unigene_cuff147218	NPBWR2	neuropeptides B/W receptor 2
Unigene_cuff147219	NPBWR2	neuropeptides B/W receptor 2
Neuropeptide FF
Unigene_cuff143602	NPFFR1	neuropeptide FF receptor 1
Unigene_cuff19168	NPFFR2	neuropeptide FF receptor 2
Unigene_cuff19169	NPFFR2	neuropeptide FF receptor 2
Neuropeptide S
Opioid
Unigene_cuff4290	OPRK1	kappa-type opioid receptor
Unigene_cuff4291	OPRK1	kappa-type opioid receptor
Unigene_cuff1882	OPRM1	mu-type opioid receptor
Unigene_cuff1883	OPRM1	mu-type opioid receptor
Unigene_cuff1884	OPRM1	mu-type opioid receptor
Unigene_cuff147103	OPRL1	nociceptin receptor
Unigene_cuff147104	OPRL1	nociceptin receptor
Unigene_cuff147105	OPRL1	nociceptin receptor
Unigene_cuff147106	OPRL1	nociceptin receptor
Bombesin
Unigene_cuff62183	NMBR	neuromedin B receptor
Unigene_cuff97362	GRPR	gastrin-releasing peptide receptor
Unigene_cuff112920	BRS3	bombesin-like receptor 3
fMet-Leu-Phe
Unigene_cuff96507	FPR1	formyl peptide receptor 1
Unigene_cuff96508	FPR1	formyl peptide receptor 1
Unigene_cuff96448	FPRL	formyl peptide receptor-like
Unigene_cuff96449	FPRL	formyl peptide receptor-like
Orexigenic neuropeptide QRFP
Unigene_cuff73133	GPR103	G protein-coupled receptor 103
Cardiovascular peptide
Angiotensin
Unigene_cuff61247	AGTR1	angiotensin II receptor type 1
Unigene_cuff61248	AGTR1	angiotensin II receptor type 1
Unigene_cuff61249	AGTR1	angiotensin II receptor type 1
Unigene_cuff61250	AGTR1	angiotensin II receptor type 1
Unigene_cuff166323	AGTR2	angiotensin II receptor type 2
Bradykinin
Unigene_cuff109331	BDKRB1	bradykinin receptor B1
Unigene_cuff109104	BDKRB2	bradykinin receptor B2
Unigene_cuff109103	BDKRB2	bradykinin receptor B2
Endothelin
Unigene_cuff22153	EDNRA	endothelin receptor type A
Unigene_cuff1633	EDNRB	endothelin receptor type B
Unigene_cuff1634	EDNRB	endothelin receptor type B
Urotensin II
Unigene_cuff34149	UTS2R	urotensin 2 receptor
Adrenomedullin (G10D)
Endothelin B like
Unigene_cuff52486	GPR37	G protein-coupled receptor 37 (endothelin receptor type B-like)
Unigene_cuff52487	GPR37	G protein-coupled receptor 37 (endothelin receptor type B-like)
Unigene_cuff104592	ETBRLP2	endothelin type b receptor-like protein 2
Pituitary hormone
Thyrotropin
Unigene_cuff92687	TSHR	thyroid stimulating hormone receptor
Unigene_cuff92689	TSHR	thyroid stimulating hormone receptor
Lutropin-choriogonadotropic hormone
Unigene_cuff103912	LHCGR	luteinizing hormone/choriogonadotropin receptor
Unigene_cuff103915	LHCGR	luteinizing hormone/choriogonadotropin receptor
Follicle stimulating hormone
Unigene_cuff103918	FSHR	follicle stimulating hormone receptor
Oxytocin
Unigene_cuff66745	OXTR	oxytocin receptor
Unigene_cuff66746	OXTR	oxytocin receptor
Vasopressin
Unigene_cuff77756	AVPR1A	arginine vasopressin receptor 1A
Unigene_cuff105102	AVPR1B	arginine vasopressin receptor 1B
Unigene_cuff105103	AVPR1B	arginine vasopressin receptor 1B
Unigene_cuff145459	AVPR2	arginine vasopressin receptor 2
Melanocortin
Unigene_cuff70565	MC1R	melanocortin 1 receptor
Unigene_cuff132095	MC2R	melanocortin 2 receptor
Unigene_cuff13657	MC3R	melanocortin 3 receptor
Unigene_cuff92039	MC4R	melanocortin 4 receptor
Unigene_cuff131933	MC5R	melanocortin 5 receptor
Unigene_cuff131934	MC5R	melanocortin 5 receptor
Hypothalamic hormone
Gonadotropin-releasing hormone
Unigene_cuff92975	GNRHR	gonadotropin-releasing hormone receptor
Unigene_cuff138926	GNRHR	gonadotropin-releasing hormone receptor
Somatostatin
Unigene_cuff68934	SSTR1	somatostatin receptor 1
Unigene_cuff68935	SSTR1	somatostatin receptor 1
Unigene_cuff68936	SSTR1	somatostatin receptor 1
Unigene_cuff68937	SSTR1	somatostatin receptor 1
Unigene_cuff34623	SSTR2	somatostatin receptor 2
Unigene_cuff34624	SSTR2	somatostatin receptor 2
Unigene_cuff89910	SSTR3	somatostatin receptor 3
Unigene_cuff89909	SSTR3	somatostatin receptor 3
Unigene_cuff129655	SSTR4	somatostatin receptor 4
Unigene_cuff129656	SSTR4	somatostatin receptor 4
Unigene_cuff129657	SSTR4	somatostatin receptor 4
Unigene_cuff37248	SSTR5	somatostatin receptor 5
Thyrotropin-releasing hormone
Unigene_cuff151922	TRHR	thyrotropin-releasing hormone receptor
Kisspeptin
Pancreatic peptide
Relaxin
Unigene_cuff100284	LGR8	leucine-rich repeat-containing G protein-coupled receptor 8
Unigene_cuff88779	RXFP3, RLN3R1	relaxin family peptide receptor 3
Unigene_cuff88780	RXFP3, RLN3R1	relaxin family peptide receptor 3
Unigene_cuff83835	RXFP4, RLN3R2	relaxin family peptide receptor 4
Gut peptide
Cholecystokinin
Unigene_cuff82169	CCKAR	cholecystokinin A receptor
Unigene_cuff82170	CCKAR	cholecystokinin A receptor
Unigene_cuff121222	CCKBR	cholecystokinin B receptor
Motilin
Unigene_cuff5279	MLNR	motilin receptor
Apelin
Unigene_cuff113479	APLNR	apelin receptor
Unigene_cuff113480	APLNR	apelin receptor
Prokineticin
Unigene_cuff63387	PROKR1	prokineticin receptor 1
Unigene_cuff63388	PROKR1	prokineticin receptor 1
Unigene_cuff125836	PROKR2	prokineticin receptor 2
Unigene_cuff125837	PROKR2	prokineticin receptor 2
Complement peptide
Anaphylatoxin
Unigene_cuff38664	C3AR1	C3a anaphylatoxin chemotactic receptor
Unigene_cuff38665	C3AR1	C3a anaphylatoxin chemotactic receptor
Unigene_cuff38666	C3AR1	C3a anaphylatoxin chemotactic receptor
Unigene_cuff14302	C5AR1	C5a anaphylatoxin chemotactic receptor
Unigene_cuff14303	C5AR1	C5a anaphylatoxin chemotactic receptor
Unigene_cuff14304	C5AR1	C5a anaphylatoxin chemotactic receptor
Unigene_cuff14305	C5AR1	C5a anaphylatoxin chemotactic receptor
Unigene_cuff14307	GPR77	G protein-coupled receptor 77
Unigene_cuff14308	GPR77	G protein-coupled receptor 77
Thrombin
Unigene_cuff151119	F2R, PAR1	coagulation factor II (thrombin) receptor
Unigene_cuff151120	F2R, PAR1	coagulation factor II (thrombin) receptor
Unigene_cuff151117	F2RL1, PAR2	coagulation factor II (thrombin) receptor-like 1
Unigene_cuff151118	F2RL1, PAR2	coagulation factor II (thrombin) receptor-like 1
Unigene_cuff151069	F2RL2, PAR3	coagulation factor II (thrombin) receptor-like 2
Unigene_cuff151070	F2RL2, PAR3	coagulation factor II (thrombin) receptor-like 2
Unigene_cuff41588	F2RL3, PAR4	coagulation factor II (thrombin) receptor-like 3
Unigene_cuff41589	F2RL3, PAR4	coagulation factor II (thrombin) receptor-like 3
Unigene_cuff99625	PARD3	partitioning defective protein 3
Unigene_cuff99626	PARD3	partitioning defective protein 3
Unigene_cuff99627	PARD3	partitioning defective protein 3
Unigene_cuff99628	PARD3	partitioning defective protein 3
Unigene_cuff99629	PARD3	partitioning defective protein 3
Unigene_cuff99630	PARD3	partitioning defective protein 3
Unigene_cuff99631	PARD3	partitioning defective protein 3
Unigene_cuff99633	PARD3	partitioning defective protein 3
Unigene_cuff99635	PARD3	partitioning defective protein 3
Unigene_cuff99636	PARD3	partitioning defective protein 3
Unigene_cuff99637	PARD3	partitioning defective protein 3
Unigene_cuff99638	PARD3	partitioning defective protein 3
Unigene_cuff99639	PARD3	partitioning defective protein 3
Chemokine
CC Chemokine
Unigene_cuff163971	CCR1	C-C chemokine receptor type 1
Unigene_cuff163972	CCR1	C-C chemokine receptor type 1
Unigene_cuff163923	CCR2	C-C chemokine receptor type 2
Unigene_cuff163924	CCR2	C-C chemokine receptor type 2
Unigene_cuff163920	CCR3	C-C chemokine receptor type 3
Unigene_cuff172771	CCR4	C-C chemokine receptor type 4
Unigene_cuff163925	CCR5	C-C chemokine receptor type 5
Unigene_cuff163926	CCR5	C-C chemokine receptor type 5
Unigene_cuff163927	CCR5	C-C chemokine receptor type 5
Unigene_cuff28594	CCR6	C-C chemokine receptor type 6
Unigene_cuff87359	CCR7	C-C chemokine receptor type 7
Unigene_cuff117593	CCR8	C-C chemokine receptor type 8
Unigene_cuff163915	CCR9	C-C chemokine receptor type 9
Unigene_cuff87723	CCR10	C-C chemokine receptor type 10
Unigene_cuff140158	CCRL1, CCR11	C-C chemokine receptor-like 1
Unigene_cuff140159	CCRL1, CCR11	C-C chemokine receptor-like 1
Unigene_cuff163928	CCRL2	C-C chemokine receptor-like 2
Unigene_cuff163929	CCRL2	C-C chemokine receptor-like 2
Unigene_cuff84848	CCBP2	chemokine binding protein 2
Unigene_cuff84849	CCBP2	chemokine binding protein 2
Unigene_cuff84850	CCBP2	chemokine binding protein 2
Unigene_cuff157096	FY, DARC	Duffy blood group glycoprotein
CXC Chemokine
Unigene_cuff94616	IL8RA, CXCR1	interleukin 8 receptor alpha
Unigene_cuff94710	IL8RB, CXCR2	interleukin 8 receptor beta
Unigene_cuff98336	CXCR3, GPR9	C-X-C chemokine receptor type 3
Unigene_cuff161942	CXCR4	C-X-C chemokine receptor type 4
Unigene_cuff68537	CXCR5, BLR1	C-X-C chemokine receptor type 5
Unigene_cuff163918	CXCR6	C-X-C chemokine receptor type 6
Unigene_cuff4229	CXCR7, RDC1	C-X-C chemokine receptor type 7
Unigene_cuff4230	CXCR7, RDC1	C-X-C chemokine receptor type 7
Unigene_cuff4231	CXCR7, RDC1	C-X-C chemokine receptor type 7
Unigene_cuff4232	CXCR7, RDC1	C-X-C chemokine receptor type 7
Unigene_cuff4233	CXCR7, RDC1	C-X-C chemokine receptor type 7
CX3C Chemokine
Unigene_cuff117554	CX3CR1	CX3C chemokine receptor 1
Unigene_cuff117555	CX3CR1	CX3C chemokine receptor 1
Unigene_cuff117556	CX3CR1	CX3C chemokine receptor 1
C Chemokine
Unigene_cuff163969	XCR1	XC chemokine receptor 1
Unigene_cuff163970	XCR1	XC chemokine receptor 1
Chemokine like
Unigene_cuff64423	CMKLR1	chemokine-like receptor 1
Unigene_cuff64424	CMKLR1	chemokine-like receptor 1
Unigene_cuff64425	CMKLR1	chemokine-like receptor 1
Unigene_cuff64426	CMKLR1	chemokine-like receptor 1
Unigene_cuff151768	GPR30	G protein-coupled receptor 30
Unigene_cuff28277	GPR32	G protein-coupled receptor 32
Unigene_cuff68872	GPR33	G protein-coupled receptor 33
Unigene_cuff50636	GPR34	G protein-coupled receptor 34
Unigene_cuff50637	GPR34	G protein-coupled receptor 34
Unigene_cuff50638	GPR34	G protein-coupled receptor 34
Unigene_cuff50639	GPR34	G protein-coupled receptor 34
Unigene_cuff50640	GPR34	G protein-coupled receptor 34
Unigene_cuff50641	GPR34	G protein-coupled receptor 34
Unigene_cuff161475	GPR44	G protein-coupled receptor 44
Unigene_cuff161476	GPR44	G protein-coupled receptor 44
Unigene_cuff161477	GPR44	G protein-coupled receptor 44
Unigene_cuff161478	GPR44	G protein-coupled receptor 44
Base and nucleoside
Purine / pyrimidine
Unigene_cuff54993	P2RY1	purinergic receptor P2Y, G protein-coupled, 1
Unigene_cuff54994	P2RY1	purinergic receptor P2Y, G protein-coupled, 1
Unigene_cuff54995	P2RY1	purinergic receptor P2Y, G protein-coupled, 1
Unigene_cuff8096	P2RY2	purinergic receptor P2Y, G protein-coupled, 2
Unigene_cuff8097	P2RY2	purinergic receptor P2Y, G protein-coupled, 2
Unigene_cuff8098	P2RY2	purinergic receptor P2Y, G protein-coupled, 2
Unigene_cuff8099	P2RY2	purinergic receptor P2Y, G protein-coupled, 2
Unigene_cuff8100	P2RY2	purinergic receptor P2Y, G protein-coupled, 2
Unigene_cuff35948	P2RY4	pyrimidinergic receptor P2Y, G protein-coupled, 4
Unigene_cuff8101	P2RY6	pyrimidinergic receptor P2Y, G protein-coupled, 6
Unigene_cuff8103	P2RY6	pyrimidinergic receptor P2Y, G protein-coupled, 6
Unigene_cuff8104	P2RY6	pyrimidinergic receptor P2Y, G protein-coupled, 6
Unigene_cuff87036	P2RY10	purinergic receptor P2Y, G protein-coupled, 10
Unigene_cuff87037	P2RY10	purinergic receptor P2Y, G protein-coupled, 10
Unigene_cuff55121	P2RY12	purinergic receptor P2Y, G protein-coupled, 12
Unigene_cuff55120	P2RY12	purinergic receptor P2Y, G protein-coupled, 12
Unigene_cuff55119	P2RY13	purinergic receptor P2Y, G protein-coupled, 13
Unigene_cuff55115	P2RY14	purinergic receptor P2Y, G protein-coupled, 14
Unigene_cuff55113	P2RY14	purinergic receptor P2Y, G protein-coupled, 14
Unigene_cuff55114	P2RY14	purinergic receptor P2Y, G protein-coupled, 14
Unigene_cuff66477	GPR35	G protein-coupled receptor 35
Unigene_cuff66478	GPR35	G protein-coupled receptor 35
Unigene_cuff66483	GPR35	G protein-coupled receptor 35
Unigene_cuff55116	GPR87	G protein-coupled receptor 87
Unigene_cuff54976	SUCNR1, GPR91	succinate receptor 1
Unigene_cuff54975	SUCNR1, GPR91	succinate receptor 1
Unigene_cuff87034	GPR174	G protein-coupled receptor 174
Adenosine
Unigene_cuff104646	ADORA1	adenosine A1 receptor
Unigene_cuff104648	ADORA1	adenosine A1 receptor
Unigene_cuff104647	ADORA1	adenosine A1 receptor
Unigene_cuff93120	ADORA2A	adenosine receptor A2a
Unigene_cuff73642	ADORA2B	adenosine receptor A2b
Unigene_cuff54406	ADORA3	adenosine A3 receptor
Lipid
Prostaglandin
Unigene_cuff112089	PTGDR	prostaglandin D2 receptor
Unigene_cuff111795	PTGER2	prostaglandin E receptor 2
Unigene_cuff111796	PTGER2	prostaglandin E receptor 2
Unigene_cuff147384	PTGER3	prostaglandin E receptor 3
Unigene_cuff147385	PTGER3	prostaglandin E receptor 3
Unigene_cuff88696	PTGER4	prostaglandin E receptor 4
Unigene_cuff35632	PTGFR	prostaglandin F receptor
Unigene_cuff35635	PTGFR	prostaglandin F receptor
Unigene_cuff35636	PTGFR	prostaglandin F receptor
Prostacyclin
Unigene_cuff14556	PTGIR	prostacyclin receptor
Leukotriene
Unigene_cuff27547	LTB4R1	leukotriene B4 receptor 1
Unigene_cuff27545	LTB4R2	leukotriene B4 receptor 2
Unigene_cuff27546	LTB4R2	leukotriene B4 receptor 2
Thromboxane
Unigene_cuff172309	TBXA2R	thromboxane A2 receptor
Lysophosphatidic acid
Unigene_cuff18096	LPAR1, EDG2	lysophosphatidic acid receptor 1
Unigene_cuff18097	LPAR1, EDG2	lysophosphatidic acid receptor 1
Unigene_cuff18098	LPAR1, EDG2	lysophosphatidic acid receptor 1
Unigene_cuff18099	LPAR1, EDG2	lysophosphatidic acid receptor 1
Unigene_cuff18100	LPAR1, EDG2	lysophosphatidic acid receptor 1
Unigene_cuff41272	LPAR2, EDG4	lysophosphatidic acid receptor 2
Unigene_cuff41273	LPAR2, EDG4	lysophosphatidic acid receptor 2
Unigene_cuff53594	LPAR3, EDG7	lysophosphatidic acid receptor 3
Unigene_cuff87038	LPAR4, GPR23	lysophosphatidic acid receptor 4
Unigene_cuff87039	LPAR4, GPR23	lysophosphatidic acid receptor 4
Unigene_cuff167225	LPAR5, GPR92	lysophosphatidic acid receptor 5
Unigene_cuff167226	LPAR5, GPR92	lysophosphatidic acid receptor 5
Unigene_cuff167222	LPAR5, GPR92	lysophosphatidic acid receptor 5
Unigene_cuff167223	LPAR5, GPR92	lysophosphatidic acid receptor 5
Unigene_cuff167224	LPAR5, GPR92	lysophosphatidic acid receptor 5
Unigene_cuff4921	LPAR6, P2RY5	lysophosphatidic acid receptor 6
Sphingolipid
Unigene_cuff125932	S1PR1, EDG1	sphingosine 1-phosphate receptor 1
Unigene_cuff125933	S1PR1, EDG1	sphingosine 1-phosphate receptor 1
Unigene_cuff125934	S1PR1, EDG1	sphingosine 1-phosphate receptor 1
Unigene_cuff118683	S1PR2, EDG5	sphingosine 1-phosphate receptor 2
Unigene_cuff118684	S1PR2, EDG5	sphingosine 1-phosphate receptor 2
Unigene_cuff78739	S1PR3, EDG3	sphingosine 1-phosphate receptor 3
Unigene_cuff78740	S1PR3, EDG3	sphingosine 1-phosphate receptor 3
Unigene_cuff118656	S1PR5, EDG8	sphingosine 1-phosphate receptor 5
Unigene_cuff118655	S1PR5, EDG8	sphingosine 1-phosphate receptor 5
Lysophosphatidylinositol
Unigene_cuff168943	GPR55	G protein-coupled receptor 55
Unigene_cuff168942	GPR55	G protein-coupled receptor 55
Free fatty acid
Unigene_cuff171315	FFAR1, GPR40	free fatty acid receptor 1
Unigene_cuff171318	FFAR2, GPR43	free fatty acid receptor 2
Unigene_cuff171319	FFAR2, GPR43	free fatty acid receptor 2
Unigene_cuff44332	GPR120	G protein-coupled receptor 120
Bile acid
Unigene_cuff94706	GPBAR1	G protein-coupled bile acid receptor 1
Vision
Opsin
Unigene_cuff112519	RHO, OPN2	rhodopsin
Unigene_cuff39797	OPN1SW	short wavelength-sensitive opsin
Unigene_cuff39798	OPN1SW	short wavelength-sensitive opsin
Unigene_cuff145452	OPN1LW, OPN1MW	long/medium wavelength-sensitive opsin
Unigene_cuff145453	OPN1LW, OPN1MW	long/medium wavelength-sensitive opsin
Unigene_cuff15766	OPN3	c-opsin
Unigene_cuff139815	OPN4, Rh2_7	r-opsin
Unigene_cuff51683	OPN5	G0-opsin
Unigene_cuff122619	RRH	visual pigment-like receptor peropsin
Unigene_cuff49857	RGR	retinal G protein coupled receptor
Chemoreception
Olfactory
Unigene_cuff100223	OLFR	olfactory receptor
Unigene_cuff100225	OLFR	olfactory receptor
Unigene_cuff100226	OLFR	olfactory receptor
Unigene_cuff100227	OLFR	olfactory receptor
Unigene_cuff100228	OLFR	olfactory receptor
Unigene_cuff100231	OLFR	olfactory receptor
Unigene_cuff100238	OLFR	olfactory receptor
Unigene_cuff102865	OLFR	olfactory receptor
Unigene_cuff104294	OLFR	olfactory receptor
Unigene_cuff104295	OLFR	olfactory receptor
Unigene_cuff104298	OLFR	olfactory receptor
Unigene_cuff104299	OLFR	olfactory receptor
Unigene_cuff104311	OLFR	olfactory receptor
Unigene_cuff104312	OLFR	olfactory receptor
Unigene_cuff104317	OLFR	olfactory receptor
Unigene_cuff104318	OLFR	olfactory receptor
Unigene_cuff104319	OLFR	olfactory receptor
Unigene_cuff104320	OLFR	olfactory receptor
Unigene_cuff121194	OLFR	olfactory receptor
Unigene_cuff121195	OLFR	olfactory receptor
Unigene_cuff121196	OLFR	olfactory receptor
Unigene_cuff121197	OLFR	olfactory receptor
Unigene_cuff121198	OLFR	olfactory receptor
Unigene_cuff121199	OLFR	olfactory receptor
Unigene_cuff121200	OLFR	olfactory receptor
Unigene_cuff121201	OLFR	olfactory receptor
Unigene_cuff121202	OLFR	olfactory receptor
Unigene_cuff121203	OLFR	olfactory receptor
Unigene_cuff121204	OLFR	olfactory receptor
Unigene_cuff121205	OLFR	olfactory receptor
Unigene_cuff121206	OLFR	olfactory receptor
Unigene_cuff121207	OLFR	olfactory receptor
Unigene_cuff121208	OLFR	olfactory receptor
Unigene_cuff121209	OLFR	olfactory receptor
Unigene_cuff121210	OLFR	olfactory receptor
Unigene_cuff121211	OLFR	olfactory receptor
Unigene_cuff121213	OLFR	olfactory receptor
Unigene_cuff121215	OLFR	olfactory receptor
Unigene_cuff121216	OLFR	olfactory receptor
Unigene_cuff121217	OLFR	olfactory receptor
Unigene_cuff121259	OLFR	olfactory receptor
Unigene_cuff121260	OLFR	olfactory receptor
Unigene_cuff121261	OLFR	olfactory receptor
Unigene_cuff121262	OLFR	olfactory receptor
Unigene_cuff121263	OLFR	olfactory receptor
Unigene_cuff121264	OLFR	olfactory receptor
Unigene_cuff121265	OLFR	olfactory receptor
Unigene_cuff121266	OLFR	olfactory receptor
Unigene_cuff121271	OLFR	olfactory receptor
Unigene_cuff121272	OLFR	olfactory receptor
Unigene_cuff121273	OLFR	olfactory receptor
Unigene_cuff121274	OLFR	olfactory receptor
Unigene_cuff121275	OLFR	olfactory receptor
Unigene_cuff121276	OLFR	olfactory receptor
Unigene_cuff121277	OLFR	olfactory receptor
Unigene_cuff121378	OLFR	olfactory receptor
Unigene_cuff121379	OLFR	olfactory receptor
Unigene_cuff121380	OLFR	olfactory receptor
Unigene_cuff121390	OLFR	olfactory receptor
Unigene_cuff121391	OLFR	olfactory receptor
Unigene_cuff122929	OLFR	olfactory receptor
Unigene_cuff122950	OLFR	olfactory receptor
Unigene_cuff122951	OLFR	olfactory receptor
Unigene_cuff122965	OLFR	olfactory receptor
Unigene_cuff122970	OLFR	olfactory receptor
Unigene_cuff122971	OLFR	olfactory receptor
Unigene_cuff124336	OLFR	olfactory receptor
Unigene_cuff124337	OLFR	olfactory receptor
Unigene_cuff124338	OLFR	olfactory receptor
Unigene_cuff124339	OLFR	olfactory receptor
Unigene_cuff124340	OLFR	olfactory receptor
Unigene_cuff124343	OLFR	olfactory receptor
Unigene_cuff124351	OLFR	olfactory receptor
Unigene_cuff124352	OLFR	olfactory receptor
Unigene_cuff124357	OLFR	olfactory receptor
Unigene_cuff124358	OLFR	olfactory receptor
Unigene_cuff124364	OLFR	olfactory receptor
Unigene_cuff1318	OLFR	olfactory receptor
Unigene_cuff1320	OLFR	olfactory receptor
Unigene_cuff1325	OLFR	olfactory receptor
Unigene_cuff1328	OLFR	olfactory receptor
Unigene_cuff1329	OLFR	olfactory receptor
Unigene_cuff140223	OLFR	olfactory receptor
Unigene_cuff140224	OLFR	olfactory receptor
Unigene_cuff140225	OLFR	olfactory receptor
Unigene_cuff140226	OLFR	olfactory receptor
Unigene_cuff140227	OLFR	olfactory receptor
Unigene_cuff140340	OLFR	olfactory receptor
Unigene_cuff140775	OLFR	olfactory receptor
Unigene_cuff140777	OLFR	olfactory receptor
Unigene_cuff140778	OLFR	olfactory receptor
Unigene_cuff140779	OLFR	olfactory receptor
Unigene_cuff140780	OLFR	olfactory receptor
Unigene_cuff140781	OLFR	olfactory receptor
Unigene_cuff140782	OLFR	olfactory receptor
Unigene_cuff140789	OLFR	olfactory receptor
Unigene_cuff140790	OLFR	olfactory receptor
Unigene_cuff140941	OLFR	olfactory receptor
Unigene_cuff141229	OLFR	olfactory receptor
Unigene_cuff141230	OLFR	olfactory receptor
Unigene_cuff141234	OLFR	olfactory receptor
Unigene_cuff141235	OLFR	olfactory receptor
Unigene_cuff141636	OLFR	olfactory receptor
Unigene_cuff141642	OLFR	olfactory receptor
Unigene_cuff141643	OLFR	olfactory receptor
Unigene_cuff141741	OLFR	olfactory receptor
Unigene_cuff141744	OLFR	olfactory receptor
Unigene_cuff141995	OLFR	olfactory receptor
Unigene_cuff141996	OLFR	olfactory receptor
Unigene_cuff141997	OLFR	olfactory receptor
Unigene_cuff142094	OLFR	olfactory receptor
Unigene_cuff142095	OLFR	olfactory receptor
Unigene_cuff142096	OLFR	olfactory receptor
Unigene_cuff142097	OLFR	olfactory receptor
Unigene_cuff142098	OLFR	olfactory receptor
Unigene_cuff142102	OLFR	olfactory receptor
Unigene_cuff142103	OLFR	olfactory receptor
Unigene_cuff142106	OLFR	olfactory receptor
Unigene_cuff142107	OLFR	olfactory receptor
Unigene_cuff142109	OLFR	olfactory receptor
Unigene_cuff142110	OLFR	olfactory receptor
Unigene_cuff142111	OLFR	olfactory receptor
Unigene_cuff142112	OLFR	olfactory receptor
Unigene_cuff142117	OLFR	olfactory receptor
Unigene_cuff142118	OLFR	olfactory receptor
Unigene_cuff142122	OLFR	olfactory receptor
Unigene_cuff143426	OLFR	olfactory receptor
Unigene_cuff143427	OLFR	olfactory receptor
Unigene_cuff143528	OLFR	olfactory receptor
Unigene_cuff143624	OLFR	olfactory receptor
Unigene_cuff143724	OLFR	olfactory receptor
Unigene_cuff144311	OLFR	olfactory receptor
Unigene_cuff144312	OLFR	olfactory receptor
Unigene_cuff144313	OLFR	olfactory receptor
Unigene_cuff144315	OLFR	olfactory receptor
Unigene_cuff144316	OLFR	olfactory receptor
Unigene_cuff144319	OLFR	olfactory receptor
Unigene_cuff144320	OLFR	olfactory receptor
Unigene_cuff144323	OLFR	olfactory receptor
Unigene_cuff144324	OLFR	olfactory receptor
Unigene_cuff144325	OLFR	olfactory receptor
Unigene_cuff144326	OLFR	olfactory receptor
Unigene_cuff144327	OLFR	olfactory receptor
Unigene_cuff144328	OLFR	olfactory receptor
Unigene_cuff144329	OLFR	olfactory receptor
Unigene_cuff144330	OLFR	olfactory receptor
Unigene_cuff144332	OLFR	olfactory receptor
Unigene_cuff144333	OLFR	olfactory receptor
Unigene_cuff144334	OLFR	olfactory receptor
Unigene_cuff144337	OLFR	olfactory receptor
Unigene_cuff144338	OLFR	olfactory receptor
Unigene_cuff144339	OLFR	olfactory receptor
Unigene_cuff144341	OLFR	olfactory receptor
Unigene_cuff144342	OLFR	olfactory receptor
Unigene_cuff144343	OLFR	olfactory receptor
Unigene_cuff144560	OLFR	olfactory receptor
Unigene_cuff160242	OLFR	olfactory receptor
Unigene_cuff163070	OLFR	olfactory receptor
Unigene_cuff163270	OLFR	olfactory receptor
Unigene_cuff163271	OLFR	olfactory receptor
Unigene_cuff163272	OLFR	olfactory receptor
Unigene_cuff163273	OLFR	olfactory receptor
Unigene_cuff20580	OLFR	olfactory receptor
Unigene_cuff20581	OLFR	olfactory receptor
Unigene_cuff20584	OLFR	olfactory receptor
Unigene_cuff20587	OLFR	olfactory receptor
Unigene_cuff23072	OLFR	olfactory receptor
Unigene_cuff23669	OLFR	olfactory receptor
Unigene_cuff23670	OLFR	olfactory receptor
Unigene_cuff23671	OLFR	olfactory receptor
Unigene_cuff23672	OLFR	olfactory receptor
Unigene_cuff23674	OLFR	olfactory receptor
Unigene_cuff23780	OLFR	olfactory receptor
Unigene_cuff24255	OLFR	olfactory receptor
Unigene_cuff40355	OLFR	olfactory receptor
Unigene_cuff40361	OLFR	olfactory receptor
Unigene_cuff40362	OLFR	olfactory receptor
Unigene_cuff40365	OLFR	olfactory receptor
Unigene_cuff40499	OLFR	olfactory receptor
Unigene_cuff40500	OLFR	olfactory receptor
Unigene_cuff40503	OLFR	olfactory receptor
Unigene_cuff40504	OLFR	olfactory receptor
Unigene_cuff40505	OLFR	olfactory receptor
Unigene_cuff40507	OLFR	olfactory receptor
Unigene_cuff40509	OLFR	olfactory receptor
Unigene_cuff41258	OLFR	olfactory receptor
Unigene_cuff41784	OLFR	olfactory receptor
Unigene_cuff41852	OLFR	olfactory receptor
Unigene_cuff43217	OLFR	olfactory receptor
Unigene_cuff43218	OLFR	olfactory receptor
Unigene_cuff43219	OLFR	olfactory receptor
Unigene_cuff43220	OLFR	olfactory receptor
Unigene_cuff43221	OLFR	olfactory receptor
Unigene_cuff43222	OLFR	olfactory receptor
Unigene_cuff43223	OLFR	olfactory receptor
Unigene_cuff43224	OLFR	olfactory receptor
Unigene_cuff43225	OLFR	olfactory receptor
Unigene_cuff43226	OLFR	olfactory receptor
Unigene_cuff43233	OLFR	olfactory receptor
Unigene_cuff43252	OLFR	olfactory receptor
Unigene_cuff43253	OLFR	olfactory receptor
Unigene_cuff43254	OLFR	olfactory receptor
Unigene_cuff43256	OLFR	olfactory receptor
Unigene_cuff43257	OLFR	olfactory receptor
Unigene_cuff43258	OLFR	olfactory receptor
Unigene_cuff43271	OLFR	olfactory receptor
Unigene_cuff43294	OLFR	olfactory receptor
Unigene_cuff43295	OLFR	olfactory receptor
Unigene_cuff43305	OLFR	olfactory receptor
Unigene_cuff43317	OLFR	olfactory receptor
Unigene_cuff43318	OLFR	olfactory receptor
Unigene_cuff43332	OLFR	olfactory receptor
Unigene_cuff43334	OLFR	olfactory receptor
Unigene_cuff43422	OLFR	olfactory receptor
Unigene_cuff43423	OLFR	olfactory receptor
Unigene_cuff43424	OLFR	olfactory receptor
Unigene_cuff43425	OLFR	olfactory receptor
Unigene_cuff43428	OLFR	olfactory receptor
Unigene_cuff43461	OLFR	olfactory receptor
Unigene_cuff44428	OLFR	olfactory receptor
Unigene_cuff5128	OLFR	olfactory receptor
Unigene_cuff5212	OLFR	olfactory receptor
Unigene_cuff5213	OLFR	olfactory receptor
Unigene_cuff5558	OLFR	olfactory receptor
Unigene_cuff5559	OLFR	olfactory receptor
Unigene_cuff5560	OLFR	olfactory receptor
Unigene_cuff5561	OLFR	olfactory receptor
Unigene_cuff5562	OLFR	olfactory receptor
Unigene_cuff5563	OLFR	olfactory receptor
Unigene_cuff5564	OLFR	olfactory receptor
Unigene_cuff5565	OLFR	olfactory receptor
Unigene_cuff5765	OLFR	olfactory receptor
Unigene_cuff5905	OLFR	olfactory receptor
Unigene_cuff5907	OLFR	olfactory receptor
Unigene_cuff5908	OLFR	olfactory receptor
Unigene_cuff60632	OLFR	olfactory receptor
Unigene_cuff60849	OLFR	olfactory receptor
Unigene_cuff60858	OLFR	olfactory receptor
Unigene_cuff7995	OLFR	olfactory receptor
Unigene_cuff7996	OLFR	olfactory receptor
Unigene_cuff7998	OLFR	olfactory receptor
Unigene_cuff7999	OLFR	olfactory receptor
Unigene_cuff8000	OLFR	olfactory receptor
Unigene_cuff8002	OLFR	olfactory receptor
Unigene_cuff8004	OLFR	olfactory receptor
Unigene_cuff8005	OLFR	olfactory receptor
Unigene_cuff8007	OLFR	olfactory receptor
Unigene_cuff8008	OLFR	olfactory receptor
Unigene_cuff8009	OLFR	olfactory receptor
Unigene_cuff8010	OLFR	olfactory receptor
Unigene_cuff8011	OLFR	olfactory receptor
Unigene_cuff8012	OLFR	olfactory receptor
Unigene_cuff8013	OLFR	olfactory receptor
Unigene_cuff8019	OLFR	olfactory receptor
Unigene_cuff8020	OLFR	olfactory receptor
Unigene_cuff8026	OLFR	olfactory receptor
Unigene_cuff8027	OLFR	olfactory receptor
Unigene_cuff8029	OLFR	olfactory receptor
Unigene_cuff8030	OLFR	olfactory receptor
Unigene_cuff8031	OLFR	olfactory receptor
Unigene_cuff80550	OLFR	olfactory receptor
Unigene_cuff80551	OLFR	olfactory receptor
Unigene_cuff8309	OLFR	olfactory receptor
Unigene_cuff8310	OLFR	olfactory receptor
Unigene_cuff8312	OLFR	olfactory receptor
Unigene_cuff8313	OLFR	olfactory receptor
Unigene_cuff8314	OLFR	olfactory receptor
Unigene_cuff8315	OLFR	olfactory receptor
Unigene_cuff8317	OLFR	olfactory receptor
Unigene_cuff8321	OLFR	olfactory receptor
Unigene_cuff8322	OLFR	olfactory receptor
Unigene_cuff8323	OLFR	olfactory receptor
Unigene_cuff8324	OLFR	olfactory receptor
Unigene_cuff8325	OLFR	olfactory receptor
Unigene_cuff8326	OLFR	olfactory receptor
Unigene_cuff8330	OLFR	olfactory receptor
Unigene_cuff8331	OLFR	olfactory receptor
Unigene_cuff8332	OLFR	olfactory receptor
Unigene_cuff8453	OLFR	olfactory receptor
Unigene_cuff8454	OLFR	olfactory receptor
Unigene_cuff8455	OLFR	olfactory receptor
Unigene_cuff18103	OLFR	olfactory receptor
Unigene_cuff104323	OLFR	olfactory receptor
Unigene_cuff104324	OLFR	olfactory receptor
Unigene_cuff104328	OLFR	olfactory receptor
Unigene_cuff104329	OLFR	olfactory receptor
Unigene_cuff106530	OLFR	olfactory receptor
Unigene_cuff106531	OLFR	olfactory receptor
Unigene_cuff106536	OLFR	olfactory receptor
Unigene_cuff106537	OLFR	olfactory receptor
Unigene_cuff107929	OLFR	olfactory receptor
Unigene_cuff110648	OLFR	olfactory receptor
Unigene_cuff113420	OLFR	olfactory receptor
Unigene_cuff113471	OLFR	olfactory receptor
Unigene_cuff113477	OLFR	olfactory receptor
Unigene_cuff113527	OLFR	olfactory receptor
Unigene_cuff118078	OLFR	olfactory receptor
Unigene_cuff118079	OLFR	olfactory receptor
Unigene_cuff118080	OLFR	olfactory receptor
Unigene_cuff118106	OLFR	olfactory receptor
Unigene_cuff118140	OLFR	olfactory receptor
Unigene_cuff125110	OLFR	olfactory receptor
Unigene_cuff126985	OLFR	olfactory receptor
Unigene_cuff128748	OLFR	olfactory receptor
Unigene_cuff128749	OLFR	olfactory receptor
Unigene_cuff128750	OLFR	olfactory receptor
Unigene_cuff128752	OLFR	olfactory receptor
Unigene_cuff128780	OLFR	olfactory receptor
Unigene_cuff128781	OLFR	olfactory receptor
Unigene_cuff128890	OLFR	olfactory receptor
Unigene_cuff129055	OLFR	olfactory receptor
Unigene_cuff129056	OLFR	olfactory receptor
Unigene_cuff129057	OLFR	olfactory receptor
Unigene_cuff130164	OLFR	olfactory receptor
Unigene_cuff130165	OLFR	olfactory receptor
Unigene_cuff131100	OLFR	olfactory receptor
Unigene_cuff131106	OLFR	olfactory receptor
Unigene_cuff131301	OLFR	olfactory receptor
Unigene_cuff131303	OLFR	olfactory receptor
Unigene_cuff135553	OLFR	olfactory receptor
Unigene_cuff136965	OLFR	olfactory receptor
Unigene_cuff139002	OLFR	olfactory receptor
Unigene_cuff139006	OLFR	olfactory receptor
Unigene_cuff145554	OLFR	olfactory receptor
Unigene_cuff149563	OLFR	olfactory receptor
Unigene_cuff149565	OLFR	olfactory receptor
Unigene_cuff149567	OLFR	olfactory receptor
Unigene_cuff149568	OLFR	olfactory receptor
Unigene_cuff149569	OLFR	olfactory receptor
Unigene_cuff149570	OLFR	olfactory receptor
Unigene_cuff149700	OLFR	olfactory receptor
Unigene_cuff149701	OLFR	olfactory receptor
Unigene_cuff149702	OLFR	olfactory receptor
Unigene_cuff149703	OLFR	olfactory receptor
Unigene_cuff149708	OLFR	olfactory receptor
Unigene_cuff149709	OLFR	olfactory receptor
Unigene_cuff157043	OLFR	olfactory receptor
Unigene_cuff157370	OLFR	olfactory receptor
Unigene_cuff166564	OLFR	olfactory receptor
Unigene_cuff167546	OLFR	olfactory receptor
Unigene_cuff167547	OLFR	olfactory receptor
Unigene_cuff30072	OLFR	olfactory receptor
Unigene_cuff30073	OLFR	olfactory receptor
Unigene_cuff44640	OLFR	olfactory receptor
Unigene_cuff44856	OLFR	olfactory receptor
Unigene_cuff44859	OLFR	olfactory receptor
Unigene_cuff44862	OLFR	olfactory receptor
Unigene_cuff46727	OLFR	olfactory receptor
Unigene_cuff50005	OLFR	olfactory receptor
Unigene_cuff50016	OLFR	olfactory receptor
Unigene_cuff50017	OLFR	olfactory receptor
Unigene_cuff50021	OLFR	olfactory receptor
Unigene_cuff50026	OLFR	olfactory receptor
Unigene_cuff50027	OLFR	olfactory receptor
Unigene_cuff50030	OLFR	olfactory receptor
Unigene_cuff50032	OLFR	olfactory receptor
Unigene_cuff50033	OLFR	olfactory receptor
Unigene_cuff50034	OLFR	olfactory receptor
Unigene_cuff50035	OLFR	olfactory receptor
Unigene_cuff50036	OLFR	olfactory receptor
Unigene_cuff50037	OLFR	olfactory receptor
Unigene_cuff50038	OLFR	olfactory receptor
Unigene_cuff50039	OLFR	olfactory receptor
Unigene_cuff53463	OLFR	olfactory receptor
Unigene_cuff58965	OLFR	olfactory receptor
Unigene_cuff59012	OLFR	olfactory receptor
Unigene_cuff59460	OLFR	olfactory receptor
Unigene_cuff65744	OLFR	olfactory receptor
Unigene_cuff65748	OLFR	olfactory receptor
Unigene_cuff65749	OLFR	olfactory receptor
Unigene_cuff65751	OLFR	olfactory receptor
Unigene_cuff65752	OLFR	olfactory receptor
Unigene_cuff65757	OLFR	olfactory receptor
Unigene_cuff66408	OLFR	olfactory receptor
Unigene_cuff88094	OLFR	olfactory receptor
Unigene_cuff88095	OLFR	olfactory receptor
Unigene_cuff88118	OLFR	olfactory receptor
Unigene_cuff90971	OLFR	olfactory receptor
Unigene_cuff90972	OLFR	olfactory receptor
Unigene_cuff97189	OLFR	olfactory receptor
Unigene_cuff99069	OLFR	olfactory receptor
Unigene_cuff99078	OLFR	olfactory receptor
Unigene_cuff99081	OLFR	olfactory receptor
Unigene_cuff99944	OLFR	olfactory receptor
Unigene_cuff99953	OLFR	olfactory receptor
Unigene_cuff99955	OLFR	olfactory receptor
Unigene_cuff46729	OLFR	olfactory receptor
Unigene_cuff46730	OLFR	olfactory receptor
Unigene_cuff65745	OLFR	olfactory receptor
Unigene_cuff66409	OLFR	olfactory receptor
Unigene_cuff99071	OLFR	olfactory receptor
Unigene_cuff90978	OLFR	olfactory receptor
Unigene_cuff110619	OLFR	olfactory receptor
Unigene_cuff149560	OLFR	olfactory receptor
Unigene_cuff149562	OLFR	olfactory receptor
Unigene_cuff113583	OLFR	olfactory receptor
Unigene_cuff25058	OLFR	olfactory receptor
Unigene_cuff58963	OLFR	olfactory receptor
Unigene_cuff126991	OLFR	olfactory receptor
Unigene_cuff135426	OLFR	olfactory receptor
Unigene_cuff50001	OLFR	olfactory receptor
Unigene_cuff59462	OLFR	olfactory receptor
Unigene_cuff106535	OLFR	olfactory receptor
Unigene_cuff149715	OLFR	olfactory receptor
Unigene_cuff97187	OLFR	olfactory receptor
Unigene_cuff25059	OLFR	olfactory receptor
Unigene_cuff113528	OLFR	olfactory receptor
Unigene_cuff149561	OLFR	olfactory receptor
Unigene_cuff136964	OLFR	olfactory receptor
Unigene_cuff136970	OLFR	olfactory receptor
Unigene_cuff25060	OLFR	olfactory receptor
Unigene_cuff25071	OLFR	olfactory receptor
Unigene_cuff25068	OLFR	olfactory receptor
Unigene_cuff138998	OLFR	olfactory receptor
Unigene_cuff49996	OLFR	olfactory receptor
Unigene_cuff139007	OLFR	olfactory receptor
Unigene_cuff145310	OLFR	olfactory receptor
Unigene_cuff59461	OLFR	olfactory receptor
Unigene_cuff131105	OLFR	olfactory receptor
Unigene_cuff149699	OLFR	olfactory receptor
Unigene_cuff126584	OLFR	olfactory receptor
Unigene_cuff126988	OLFR	olfactory receptor
Unigene_cuff171131	OLFR	olfactory receptor
Unigene_cuff30142	OLFR	olfactory receptor
Unigene_cuff65740	OLFR	olfactory receptor
Unigene_cuff131304	OLFR	olfactory receptor
Unigene_cuff131305	OLFR	olfactory receptor
Unigene_cuff149704	OLFR	olfactory receptor
Unigene_cuff149705	OLFR	olfactory receptor
Unigene_cuff58966	OLFR	olfactory receptor
Unigene_cuff131306	OLFR	olfactory receptor
Unigene_cuff131307	OLFR	olfactory receptor
Unigene_cuff50015	OLFR	olfactory receptor
Unigene_cuff128892	OLFR	olfactory receptor
Unigene_cuff104325	OLFR	olfactory receptor
Unigene_cuff104326	OLFR	olfactory receptor
Unigene_cuff66407	OLFR	olfactory receptor
Unigene_cuff99070	OLFR	olfactory receptor
Unigene_cuff66405	OLFR	olfactory receptor
Unigene_cuff88113	OLFR	olfactory receptor
Unigene_cuff128891	OLFR	olfactory receptor
Unigene_cuff149564	OLFR	olfactory receptor
Unigene_cuff137057	OLFR	olfactory receptor
Unigene_cuff46745	OLFR	olfactory receptor
Unigene_cuff130161	OLFR	olfactory receptor
Unigene_cuff88496	OLFR	olfactory receptor
Unigene_cuff75453	OLFR	olfactory receptor
Unigene_cuff39762	OLFR	olfactory receptor
Unigene_cuff59013	OLFR	olfactory receptor
Unigene_cuff39761	OLFR	olfactory receptor
Unigene_cuff106521	OLFR	olfactory receptor
Unigene_cuff50000	OLFR	olfactory receptor
Unigene_cuff50020	OLFR	olfactory receptor
Unigene_cuff65736	OLFR	olfactory receptor
Unigene_cuff65738	OLFR	olfactory receptor
Unigene_cuff126987	OLFR	olfactory receptor
Unigene_cuff136753	OLFR	olfactory receptor
Unigene_cuff167545	OLFR	olfactory receptor
Unigene_cuff53453	OLFR	olfactory receptor
Unigene_cuff137058	OLFR	olfactory receptor
Unigene_cuff30143	OLFR	olfactory receptor
Unigene_cuff106525	OLFR	olfactory receptor
Unigene_cuff50025	OLFR	olfactory receptor
Unigene_cuff97205	OLFR	olfactory receptor
Unigene_cuff167559	OLFR	olfactory receptor
Unigene_cuff88514	OLFR	olfactory receptor
Unigene_cuff50024	OLFR	olfactory receptor
Unigene_cuff90976	OLFR	olfactory receptor
Unigene_cuff139010	OLFR	olfactory receptor
Unigene_cuff65758	OLFR	olfactory receptor
Unigene_cuff118077	OLFR	olfactory receptor
Unigene_cuff171129	OLFR	olfactory receptor
Unigene_cuff129357	OLFR	olfactory receptor
Unigene_cuff125093	OLFR	olfactory receptor
Unigene_cuff125094	OLFR	olfactory receptor
Unigene_cuff157044	OLFR	olfactory receptor
Unigene_cuff97204	OLFR	olfactory receptor
Unigene_cuff149710	OLFR	olfactory receptor
Unigene_cuff149711	OLFR	olfactory receptor
Unigene_cuff30342	OLFR	olfactory receptor
Unigene_cuff97191	OLFR	olfactory receptor
Unigene_cuff88082	OLFR	olfactory receptor
Unigene_cuff167543	OLFR	olfactory receptor
Unigene_cuff167557	OLFR	olfactory receptor
Unigene_cuff149714	OLFR	olfactory receptor
Unigene_cuff59543	OLFR	olfactory receptor
Unigene_cuff139009	OLFR	olfactory receptor
Unigene_cuff126567	OLFR	olfactory receptor
Unigene_cuff135281	OLFR	olfactory receptor
Unigene_cuff167549	OLFR	olfactory receptor
Unigene_cuff128290	OLFR	olfactory receptor
Unigene_cuff113467	OLFR	olfactory receptor
Unigene_cuff113535	OLFR	olfactory receptor
Unigene_cuff25074	OLFR	olfactory receptor
Unigene_cuff88509	OLFR	olfactory receptor
Unigene_cuff134810	OLFR	olfactory receptor
Unigene_cuff145286	OLFR	olfactory receptor
Unigene_cuff128801	OLFR	olfactory receptor
Unigene_cuff106529	OLFR	olfactory receptor
Unigene_cuff25067	OLFR	olfactory receptor
Unigene_cuff113530	OLFR	olfactory receptor
Unigene_cuff131107	OLFR	olfactory receptor
Unigene_cuff90977	OLFR	olfactory receptor
Unigene_cuff97200	OLFR	olfactory receptor
Unigene_cuff65737	OLFR	olfactory receptor
Unigene_cuff118720	OLFR	olfactory receptor
Unigene_cuff157045	OLFR	olfactory receptor
Unigene_cuff50011	OLFR	olfactory receptor
Unigene_cuff116203	OLFR	olfactory receptor
Unigene_cuff157090	OLFR	olfactory receptor
Unigene_cuff149706	OLFR	olfactory receptor
Unigene_cuff149707	OLFR	olfactory receptor
Unigene_cuff106526	OLFR	olfactory receptor
Unigene_cuff129500	OLFR	olfactory receptor
Unigene_cuff46725	OLFR	olfactory receptor
Unigene_cuff53447	OLFR	olfactory receptor
Unigene_cuff91504	OLFR	olfactory receptor
Unigene_cuff91505	OLFR	olfactory receptor
Unigene_cuff126986	OLFR	olfactory receptor
Unigene_cuff128291	OLFR	olfactory receptor
Unigene_cuff135425	OLFR	olfactory receptor
Unigene_cuff50009	OLFR	olfactory receptor
Unigene_cuff90981	OLFR	olfactory receptor
Unigene_cuff167553	OLFR	olfactory receptor
Unigene_cuff171127	OLFR	olfactory receptor
Unigene_cuff128906	OLFR	olfactory receptor
Unigene_cuff66494	OLFR	olfactory receptor
Unigene_cuff113421	OLFR	olfactory receptor
Unigene_cuff113425	OLFR	olfactory receptor
Unigene_cuff88512	OLFR	olfactory receptor
Unigene_cuff124992	OLFR	olfactory receptor
Unigene_cuff169337	OLFR	olfactory receptor
Unigene_cuff139483	OLFR	olfactory receptor
Unigene_cuff50022	OLFR	olfactory receptor
Unigene_cuff128779	OLFR	olfactory receptor
Unigene_cuff136971	OLFR	olfactory receptor
Unigene_cuff145313	OLFR	olfactory receptor
Unigene_cuff65739	OLFR	olfactory receptor
Unigene_cuff99949	OLFR	olfactory receptor
Unigene_cuff99950	OLFR	olfactory receptor
Unigene_cuff113534	OLFR	olfactory receptor
Unigene_cuff136972	OLFR	olfactory receptor
Unigene_cuff59476	OLFR	olfactory receptor
Unigene_cuff137056	OLFR	olfactory receptor
Unigene_cuff109015	OLFR	olfactory receptor
Unigene_cuff106501	OLFR	olfactory receptor
Unigene_cuff118719	OLFR	olfactory receptor
Unigene_cuff139484	OLFR	olfactory receptor
Unigene_cuff166567	OLFR	olfactory receptor
Unigene_cuff128751	OLFR	olfactory receptor
Unigene_cuff88114	OLFR	olfactory receptor
Unigene_cuff90975	OLFR	olfactory receptor
Unigene_cuff127050	OLFR	olfactory receptor
Unigene_cuff46726	OLFR	olfactory receptor
Unigene_cuff113532	OLFR	olfactory receptor
Unigene_cuff88093	OLFR	olfactory receptor
Unigene_cuff136752	OLFR	olfactory receptor
Unigene_cuff166557	OLFR	olfactory receptor
Unigene_cuff97188	OLFR	olfactory receptor
Unigene_cuff113585	OLFR	olfactory receptor
Unigene_cuff151892	OLFR	olfactory receptor
Unigene_cuff25069	OLFR	olfactory receptor
Unigene_cuff126990	OLFR	olfactory receptor
Unigene_cuff113416	OLFR	olfactory receptor
Unigene_cuff46747	OLFR	olfactory receptor
Unigene_cuff59465	OLFR	olfactory receptor
Unigene_cuff88116	OLFR	olfactory receptor
Unigene_cuff58970	OLFR	olfactory receptor
Unigene_cuff85611	OLFR	olfactory receptor
Unigene_cuff97203	OLFR	olfactory receptor
Unigene_cuff106523	OLFR	olfactory receptor
Unigene_cuff88092	OLFR	olfactory receptor
Unigene_cuff134811	OLFR	olfactory receptor
Unigene_cuff147566	OLFR	olfactory receptor
Unigene_cuff169344	OLFR	olfactory receptor
Unigene_cuff91506	OLFR	olfactory receptor
Unigene_cuff97199	OLFR	olfactory receptor
Unigene_cuff49998	OLFR	olfactory receptor
Unigene_cuff74886	OLFR	olfactory receptor
Unigene_cuff88083	OLFR	olfactory receptor
Unigene_cuff66495	OLFR	olfactory receptor
Unigene_cuff88085	OLFR	olfactory receptor
Unigene_cuff50012	OLFR	olfactory receptor
Unigene_cuff97212	OLFR	olfactory receptor
Unigene_cuff124991	OLFR	olfactory receptor
Unigene_cuff74885	OLFR	olfactory receptor
Unigene_cuff135461	OLFR	olfactory receptor
Unigene_cuff49995	OLFR	olfactory receptor
Unigene_cuff134816	OLFR	olfactory receptor
Unigene_cuff113529	OLFR	olfactory receptor
Unigene_cuff167554	OLFR	olfactory receptor
Unigene_cuff88518	OLFR	olfactory receptor
Unigene_cuff115551	OLFR	olfactory receptor
Unigene_cuff88087	OLFR	olfactory receptor
Unigene_cuff145287	OLFR	olfactory receptor
Unigene_cuff59475	OLFR	olfactory receptor
Unigene_cuff88084	OLFR	olfactory receptor
Unigene_cuff88127	OLFR	olfactory receptor
Unigene_cuff90974	OLFR	olfactory receptor
Unigene_cuff88492	OLFR	olfactory receptor
Unigene_cuff59469	OLFR	olfactory receptor
Unigene_cuff59470	OLFR	olfactory receptor
Unigene_cuff53454	OLFR	olfactory receptor
Unigene_cuff66493	OLFR	olfactory receptor
Unigene_cuff99951	OLFR	olfactory receptor
Unigene_cuff115556	OLFR	olfactory receptor
Unigene_cuff145284	OLFR	olfactory receptor
Unigene_cuff58973	OLFR	olfactory receptor
Unigene_cuff134812	OLFR	olfactory receptor
Unigene_cuff113472	OLFR	olfactory receptor
Unigene_cuff131109	OLFR	olfactory receptor
Unigene_cuff139008	OLFR	olfactory receptor
Unigene_cuff128960	OLFR	olfactory receptor
Unigene_cuff134807	OLFR	olfactory receptor
Unigene_cuff145282	OLFR	olfactory receptor
Unigene_cuff88494	OLFR	olfactory receptor
Unigene_cuff134808	OLFR	olfactory receptor
Unigene_cuff147580	OLFR	olfactory receptor
Unigene_cuff167550	OLFR	olfactory receptor
Unigene_cuff88497	OLFR	olfactory receptor
Unigene_cuff115553	OLFR	olfactory receptor
Unigene_cuff128322	OLFR	olfactory receptor
Unigene_cuff128782	OLFR	olfactory receptor
Unigene_cuff50013	OLFR	olfactory receptor
Unigene_cuff50040	OLFR	olfactory receptor
Unigene_cuff125774	OLFR	olfactory receptor
Unigene_cuff171130	OLFR	olfactory receptor
Unigene_cuff118717	OLFR	olfactory receptor
Unigene_cuff74895	OLFR	olfactory receptor
Unigene_cuff128959	OLFR	olfactory receptor
Unigene_cuff166568	OLFR	olfactory receptor
Unigene_cuff50004	OLFR	olfactory receptor
Unigene_cuff57230	OLFR	olfactory receptor
Unigene_cuff88510	OLFR	olfactory receptor
Unigene_cuff136968	OLFR	olfactory receptor
Unigene_cuff145664	OLFR	olfactory receptor
Unigene_cuff99954	OLFR	olfactory receptor
Unigene_cuff145663	OLFR	olfactory receptor
Unigene_cuff166565	OLFR	olfactory receptor
Unigene_cuff118828	OLFR	olfactory receptor
Unigene_cuff128972	OLFR	olfactory receptor
Unigene_cuff59546	OLFR	olfactory receptor
Unigene_cuff99946	OLFR	olfactory receptor
Unigene_cuff167556	OLFR	olfactory receptor
Unigene_cuff88491	OLFR	olfactory receptor
Unigene_cuff97198	OLFR	olfactory receptor
Unigene_cuff125773	OLFR	olfactory receptor
Unigene_cuff59466	OLFR	olfactory receptor
Unigene_cuff166566	OLFR	olfactory receptor
Unigene_cuff97186	OLFR	olfactory receptor
Unigene_cuff124986	OLFR	olfactory receptor
Unigene_cuff97195	OLFR	olfactory receptor
Unigene_cuff97197	OLFR	olfactory receptor
Unigene_cuff138493	OLFR	olfactory receptor
Unigene_cuff157092	OLFR	olfactory receptor
Unigene_cuff118722	OLFR	olfactory receptor
Unigene_cuff97185	OLFR	olfactory receptor
Unigene_cuff113478	OLFR	olfactory receptor
Unigene_cuff134813	OLFR	olfactory receptor
Unigene_cuff171132	OLFR	olfactory receptor
Unigene_cuff88498	OLFR	olfactory receptor
Unigene_cuff138999	OLFR	olfactory receptor
Unigene_cuff158507	OLFR	olfactory receptor
Unigene_cuff169342	OLFR	olfactory receptor
Unigene_cuff88503	OLFR	olfactory receptor
Unigene_cuff166569	OLFR	olfactory receptor
Unigene_cuff53445	OLFR	olfactory receptor
Unigene_cuff135421	OLFR	olfactory receptor
Unigene_cuff88091	OLFR	olfactory receptor
Unigene_cuff128884	OLFR	olfactory receptor
Unigene_cuff118718	OLFR	olfactory receptor
Unigene_cuff88086	OLFR	olfactory receptor
Unigene_cuff135420	OLFR	olfactory receptor
Unigene_cuff169345	OLFR	olfactory receptor
Unigene_cuff97196	OLFR	olfactory receptor
Unigene_cuff158506	OLFR	olfactory receptor
Unigene_cuff49997	OLFR	olfactory receptor
Unigene_cuff88088	OLFR	olfactory receptor
Unigene_cuff135280	OLFR	olfactory receptor
Unigene_cuff88090	OLFR	olfactory receptor
Unigene_cuff167561	OLFR	olfactory receptor
Unigene_cuff113428	OLFR	olfactory receptor
Unigene_cuff104327	OLFR	olfactory receptor
Unigene_cuff113424	OLFR	olfactory receptor
Unigene_cuff113427	OLFR	olfactory receptor
Unigene_cuff106532	OLFR	olfactory receptor
Unigene_cuff97208	OLFR	olfactory receptor
Unigene_cuff97211	OLFR	olfactory receptor
Unigene_cuff88519	OLFR	olfactory receptor
Unigene_cuff49999	OLFR	olfactory receptor
Unigene_cuff88517	OLFR	olfactory receptor
Unigene_cuff97194	OLFR	olfactory receptor
Unigene_cuff99072	OLFR	olfactory receptor
Unigene_cuff166000	OLFR	olfactory receptor
Unigene_cuff125111	OLFR	olfactory receptor
Unigene_cuff113468	OLFR	olfactory receptor
Unigene_cuff90980	OLFR	olfactory receptor
Unigene_cuff90979	OLFR	olfactory receptor
Unigene_cuff106533	OLFR	olfactory receptor
Unigene_cuff99181	OLFR	olfactory receptor
Unigene_cuff58967	OLFR	olfactory receptor
Unigene_cuff65754	OLFR	olfactory receptor
Unigene_cuff99077	OLFR	olfactory receptor
Unigene_cuff59011	OLFR	olfactory receptor
Unigene_cuff74890	OLFR	olfactory receptor
Unigene_cuff152887	OLFR	olfactory receptor
Unigene_cuff136750	OLFR	olfactory receptor
Unigene_cuff59018	OLFR	olfactory receptor
Unigene_cuff99075	OLFR	olfactory receptor
Unigene_cuff128886	OLFR	olfactory receptor
Unigene_cuff53451	OLFR	olfactory receptor
Unigene_cuff128885	OLFR	olfactory receptor
Unigene_cuff27427	OLFR	olfactory receptor
Unigene_cuff115360	OLFR	olfactory receptor
Unigene_cuff158605	OLFR	olfactory receptor
Unigene_cuff27429	OLFR	olfactory receptor
Unigene_cuff125908	OLFR	olfactory receptor
Unigene_cuff27428	OLFR	olfactory receptor
Unigene_cuff54235	OLFR	olfactory receptor
Unigene_cuff27430	OLFR	olfactory receptor
Unigene_cuff90982	OLFR	olfactory receptor
Unigene_cuff76437	OLFR	olfactory receptor
Unigene_cuff145285	OLFR	olfactory receptor
Unigene_cuff74893	OLFR	olfactory receptor
Unigene_cuff106502	OLFR	olfactory receptor
Unigene_cuff65755	OLFR	olfactory receptor
Unigene_cuff74892	OLFR	olfactory receptor
Unigene_cuff145281	OLFR	olfactory receptor
Unigene_cuff93009	OLFR	olfactory receptor
Unigene_cuff154720	OLFR	olfactory receptor
Unigene_cuff110615	OLFR	olfactory receptor
Unigene_cuff44638	OLFR	olfactory receptor
Unigene_cuff104330	OLFR	olfactory receptor
Unigene_cuff76611	OLFR	olfactory receptor
Unigene_cuff99180	OLFR	olfactory receptor
Unigene_cuff76439	OLFR	olfactory receptor
Unigene_cuff104333	OLFR	olfactory receptor
Unigene_cuff76438	OLFR	olfactory receptor
Unigene_cuff104331	OLFR	olfactory receptor
Unigene_cuff65756	OLFR	olfactory receptor
Unigene_cuff71472	OLFR	olfactory receptor
Unigene_cuff104334	OLFR	olfactory receptor
Unigene_cuff153905	OLFR	olfactory receptor
Unigene_cuff104332	OLFR	olfactory receptor
Unigene_cuff110617	OLFR	olfactory receptor
Unigene_cuff157207	OLFR	olfactory receptor
Unigene_cuff76440	OLFR	olfactory receptor
Unigene_cuff168519	OLFR	olfactory receptor
Unigene_cuff145779	OLFR	olfactory receptor
Unigene_cuff76612	OLFR	olfactory receptor
Unigene_cuff149566	OLFR	olfactory receptor
Unigene_cuff99952	OLFR	olfactory receptor
Unigene_cuff99943	OLFR	olfactory receptor
Other
Cannabinoid
Unigene_cuff133518	CNR1	cannabinoid receptor 1
Unigene_cuff133519	CNR1	cannabinoid receptor 1
Unigene_cuff133520	CNR1	cannabinoid receptor 1
Unigene_cuff133521	CNR1	cannabinoid receptor 1
Unigene_cuff105634	CNR2	cannabinoid receptor 2 (macrophage)
Platelet activating factor
Unigene_cuff134628	PTAFR	platelet-activating factor receptor
Melatonin
Unigene_cuff111473	MTNR1A	melatonin receptor type 1A
Unigene_cuff110784	MTNR1B	melatonin receptor type 1B
Unigene_cuff169238	GPR50	G protein-coupled receptor 50
SREB
Unigene_cuff53780	GPR85, SREB2	G protein-coupled receptor 85
Unigene_cuff53781	GPR85, SREB2	G protein-coupled receptor 85
Unigene_cuff53782	GPR85, SREB2	G protein-coupled receptor 85
Unigene_cuff148897	SREB3, GPR173	super conserved receptor expressed in brain 3
Unigene_cuff148898	SREB3, GPR173	super conserved receptor expressed in brain 3
Unigene_cuff148899	SREB3, GPR173	super conserved receptor expressed in brain 3
Mas proto-oncogene & Mas-related (MRGs)
Unigene_cuff68172	MAS1	MAS1 oncogene
Unigene_cuff8289	MAS1L	MAS1 oncogene-like
Unigene_cuff8290	MAS1L	MAS1 oncogene-like
Unigene_cuff169437	MRGPRD	Mas-related G protein-coupled receptor member D
Unigene_cuff8591	MRGPRE	Mas-related G protein-coupled receptor member E
Unigene_cuff8592	MRGPRE	Mas-related G protein-coupled receptor member E
Unigene_cuff169432	MRGPRF	Mas-related G protein-coupled receptor member F
Unigene_cuff169433	MRGPRF	Mas-related G protein-coupled receptor member F
Unigene_cuff169434	MRGPRF	Mas-related G protein-coupled receptor member F
Unigene_cuff169435	MRGPRF	Mas-related G protein-coupled receptor member F
Unigene_cuff8590	MRGPRG	Mas-related G protein-coupled receptor member G
Unigene_cuff16692	MRGPRX	Mas-related G protein-coupled receptor member X
Unigene_cuff136040	MRGPRX	Mas-related G protein-coupled receptor member X
Unigene_cuff136042	MRGPRX	Mas-related G protein-coupled receptor member X
EBV-induced
Unigene_cuff11191	EBI2	Epstein-Barr virus induced gene 2
LGR like
Unigene_cuff96093	LGR4, GPR48	leucine-rich repeat-containing G protein-coupled receptor 4
Unigene_cuff96096	LGR4, GPR48	leucine-rich repeat-containing G protein-coupled receptor 4
Unigene_cuff36207	LGR5, GPR49	leucine-rich repeat-containing G protein-coupled receptor 5
Unigene_cuff104602	LGR6	leucine-rich repeat-containing G protein-coupled receptor 6
Nicotinic acid
Unigene_cuff52790	GPR109	G protein-coupled receptor 109
Unigene_cuff52791	GPR109	G protein-coupled receptor 109
Lactate
Unigene_cuff52787	GPR81	G protein-coupled receptor 81
Unigene_cuff52788	GPR81	G protein-coupled receptor 81
GPR
Unigene_cuff16366	GPR1	G protein-coupled receptor 1
Unigene_cuff16367	GPR1	G protein-coupled receptor 1
Unigene_cuff84413	GPR3	G protein-coupled receptor 3
Unigene_cuff14491	GPR4	G protein-coupled receptor 4
Unigene_cuff14492	GPR4	G protein-coupled receptor 4
Unigene_cuff14493	GPR4	G protein-coupled receptor 4
Unigene_cuff14494	GPR4	G protein-coupled receptor 4
Unigene_cuff92135	GPR6	G protein-coupled receptor 6
Unigene_cuff111173	PRLHR, GPR10	prolactin releasing hormone receptor
Unigene_cuff111171	PRLHR, GPR10	prolactin releasing hormone receptor
Unigene_cuff128136	GPR12	G protein-coupled receptor 12
Unigene_cuff128137	GPR12	G protein-coupled receptor 12
Unigene_cuff131336	GPR15	G protein-coupled receptor 15
Unigene_cuff76303	GPR17	G protein-coupled receptor 17
Unigene_cuff76302	GPR17	G protein-coupled receptor 17
Unigene_cuff135798	GPR19	G protein-coupled receptor 19
Unigene_cuff135799	GPR19	G protein-coupled receptor 19
Unigene_cuff135800	GPR19	G protein-coupled receptor 19
Unigene_cuff135801	GPR19	G protein-coupled receptor 19
Unigene_cuff135802	GPR19	G protein-coupled receptor 19
Unigene_cuff99091	GPR21	G protein-coupled receptor 21
Unigene_cuff116484	GPR22	G protein-coupled receptor 22
Unigene_cuff116485	GPR22	G protein-coupled receptor 22
Unigene_cuff74484	GPR52	G protein-coupled receptor 52
Unigene_cuff97609	GPR68	G protein-coupled receptor 68
Unigene_cuff97610	GPR68	G protein-coupled receptor 68
Unigene_cuff97611	GPR68	G protein-coupled receptor 68
Unigene_cuff97612	GPR68	G protein-coupled receptor 68
GPR45 like
Unigene_cuff130589	GPR45	G protein-coupled receptor 45
Unigene_cuff130590	GPR45	G protein-coupled receptor 45
Unigene_cuff87761	GPR63	G protein-coupled receptor 63
Unigene_cuff87762	GPR63	G protein-coupled receptor 63
Cysteinyl leukotriene
Unigene_cuff50076	CYSLTR1	cysteinyl leukotriene receptor 1
Unigene_cuff50077	CYSLTR1	cysteinyl leukotriene receptor 1
Unigene_cuff4869	CYSLTR2	cysteinyl leukotriene receptor 2
Putative / unclassified Class A GPCRs
Unigene_cuff11192	GPR18	G protein-coupled receptor 18
Unigene_cuff11193	GPR18	G protein-coupled receptor 18
Unigene_cuff24818	GPR26	G protein-coupled receptor 26
Unigene_cuff24819	GPR26	G protein-coupled receptor 26
Unigene_cuff24820	GPR26	G protein-coupled receptor 26
Unigene_cuff60662	GPR39	G protein-coupled receptor 39
Unigene_cuff60665	GPR39	G protein-coupled receptor 39
Unigene_cuff54000	GPR61	G protein-coupled receptor 61
Unigene_cuff54001	GPR61	G protein-coupled receptor 61
Unigene_cuff159777	GPR62	G protein-coupled receptor 62
Unigene_cuff159775	GPR62	G protein-coupled receptor 62
Unigene_cuff135416	GPR65	G protein-coupled receptor 65
Unigene_cuff103961	GPR75	G protein-coupled receptor 75
Unigene_cuff103962	GPR75	G protein-coupled receptor 75
Unigene_cuff72223	GPR78	G protein-coupled receptor 78
Unigene_cuff72222	GPR78	G protein-coupled receptor 78
Unigene_cuff11242	OXGR1, GPR78	oxoglutarate (alpha-ketoglutarate) receptor 1
Unigene_cuff11243	OXGR1, GPR78	oxoglutarate (alpha-ketoglutarate) receptor 1
Unigene_cuff158586	GPR84	G protein-coupled receptor 84
Unigene_cuff158587	GPR84	G protein-coupled receptor 84
Unigene_cuff158220	GPR88	G protein-coupled receptor 88
Unigene_cuff158219	GPR88	G protein-coupled receptor 88
Unigene_cuff112844	GPR101	G protein-coupled receptor 101
Unigene_cuff112845	GPR101	G protein-coupled receptor 101
Unigene_cuff28907	GPR135	G protein-coupled receptor 135
Unigene_cuff28908	GPR135	G protein-coupled receptor 135
Unigene_cuff38589	GPR139	G protein-coupled receptor 139
Unigene_cuff19743	GPR141	G protein-coupled receptor 141
Unigene_cuff34591	GPR142	G protein-coupled receptor 142
Unigene_cuff151772	GPR146	G protein-coupled receptor 146
Unigene_cuff151771	GPR146	G protein-coupled receptor 146
Unigene_cuff55133	GPR149	G protein-coupled receptor 149
Unigene_cuff162715	GPR150	G protein-coupled receptor 150
Unigene_cuff46642	GPR151	G protein-coupled receptor 151
Unigene_cuff169495	GPR152	G protein-coupled receptor 152
Unigene_cuff169496	GPR152	G protein-coupled receptor 152
Unigene_cuff31430	GPR153	G protein-coupled receptor 153
Unigene_cuff31431	GPR153	G protein-coupled receptor 153
Unigene_cuff31433	GPR153	G protein-coupled receptor 153
Unigene_cuff31434	GPR153	G protein-coupled receptor 153
Unigene_cuff130996	GPR160	G protein-coupled receptor 160
Unigene_cuff130991	GPR160	G protein-coupled receptor 160
Unigene_cuff130992	GPR160	G protein-coupled receptor 160
Unigene_cuff130995	GPR160	G protein-coupled receptor 160
Unigene_cuff130993	GPR160	G protein-coupled receptor 160
Unigene_cuff130994	GPR160	G protein-coupled receptor 160
Unigene_cuff40801	GPR161	G protein-coupled receptor 161
Unigene_cuff40803	GPR161	G protein-coupled receptor 161
Unigene_cuff167337	GPR162	G protein-coupled receptor 162
Unigene_cuff167338	GPR162	G protein-coupled receptor 162
Unigene_cuff55247	GPR171	G protein-coupled receptor 171
Unigene_cuff101791	GPR176	G protein-coupled receptor 176
Unigene_cuff101792	GPR176	G protein-coupled receptor 176

## Sheet: Class B
Class B. Secretin receptor family (n=115)
Calcium-regulating peptide
Calcitonin
Unigene_cuff129073	CALCR	calcitonin receptor
Unigene_cuff129074	CALCR	calcitonin receptor
Unigene_cuff45357	CALCRL	calcitonin receptor-like
Unigene_cuff45359	CALCRL	calcitonin receptor-like
Unigene_cuff45360	CALCRL	calcitonin receptor-like
Parathyroid hormone
Unigene_cuff168181	PTHR1	parathyroid hormone receptor 1
Unigene_cuff168182	PTHR1	parathyroid hormone receptor 1
Unigene_cuff168184	PTHR1	parathyroid hormone receptor 1
Unigene_cuff168185	PTHR1	parathyroid hormone receptor 1
Unigene_cuff2429	PTHR2	parathyroid hormone receptor 2
Hypothalamic hormone
Corticotropin-releasing hormone
Unigene_cuff104453	CRHR1	corticotropin releasing hormone receptor 1
Unigene_cuff104454	CRHR1	corticotropin releasing hormone receptor 1
Unigene_cuff104455	CRHR1	corticotropin releasing hormone receptor 1
Unigene_cuff104456	CRHR1	corticotropin releasing hormone receptor 1
Unigene_cuff104457	CRHR1	corticotropin releasing hormone receptor 1
Unigene_cuff36588	CRHR2	corticotropin releasing hormone receptor 2
Unigene_cuff36589	CRHR2	corticotropin releasing hormone receptor 2
Unigene_cuff36590	CRHR2	corticotropin releasing hormone receptor 2
Growth hormone-releasing hormone
Unigene_cuff36536	GHRHR	growth hormone releasing hormone receptor
Pituitary adenyl cyclase-activating peptide (PACAP)
Unigene_cuff36538	ADCYAP1R1, PACAPRI	pituitary adenylate cyclase-activating polypeptide type I receptor
Unigene_cuff36539	ADCYAP1R1, PACAPRI	pituitary adenylate cyclase-activating polypeptide type I receptor
Unigene_cuff36540	ADCYAP1R1, PACAPRI	pituitary adenylate cyclase-activating polypeptide type I receptor
Pancreatic peptide
Glucagon
Unigene_cuff49315	GLP1R	glucagon-like peptide 1 receptor
Unigene_cuff89223	GLP2R	glucagon-like peptide 2 receptor
Unigene_cuff34190	GCGR	glucagon receptor
Unigene_cuff34191	GCGR	glucagon receptor
Gut peptide
Gastric inhibitory peptide
Unigene_cuff14230	GIPR	gastric inhibitory polypeptide receptor
Unigene_cuff14231	GIPR	gastric inhibitory polypeptide receptor
Vasoactive intestinal polypeptide
Unigene_cuff84818	VIPR1	vasoactive intestinal peptide receptor 1
Unigene_cuff84819	VIPR1	vasoactive intestinal peptide receptor 1
Unigene_cuff24252	VIPR2	vasoactive intestinal peptide receptor 2
Secretin
Unigene_cuff160955	SCTR	secretin receptor
Cell adhesion
Cadherin EGF LAG (CELSR)
Unigene_cuff53977	CELSR2	cadherin EGF LAG seven-pass G-type receptor 2
Unigene_cuff53978	CELSR2	cadherin EGF LAG seven-pass G-type receptor 2
Unigene_cuff53979	CELSR2	cadherin EGF LAG seven-pass G-type receptor 2
Unigene_cuff53981	CELSR2	cadherin EGF LAG seven-pass G-type receptor 2
Unigene_cuff168133	CELSR3	cadherin EGF LAG seven-pass G-type receptor 3
Unigene_cuff168134	CELSR3	cadherin EGF LAG seven-pass G-type receptor 3
Unigene_cuff168136	CELSR3	cadherin EGF LAG seven-pass G-type receptor 3
Other
EMR1
Unigene_cuff164492	EMR1	egf-like module containing, mucin-like, hormone receptor-like 1
Unigene_cuff164493	EMR1	egf-like module containing, mucin-like, hormone receptor-like 1
Unigene_cuff164495	EMR1	egf-like module containing, mucin-like, hormone receptor-like 1
Unigene_cuff164496	EMR1	egf-like module containing, mucin-like, hormone receptor-like 1
Unigene_cuff115716	EMR3	egf-like module containing, mucin-like, hormone receptor-like 3
Unigene_cuff164337	EMR4	egf-like module containing, mucin-like, hormone receptor-like 4
Unigene_cuff115528	CD97	CD97 molecule
Unigene_cuff115533	CD97	CD97 molecule
Latrophilin
Unigene_cuff115702	LPHN1	latrophilin 1
Unigene_cuff93856	LPHN2	latrophilin 2
Unigene_cuff93857	LPHN2	latrophilin 2
Unigene_cuff93858	LPHN2	latrophilin 2
Unigene_cuff93859	LPHN2	latrophilin 2
Unigene_cuff93860	LPHN2	latrophilin 2
Unigene_cuff93861	LPHN2	latrophilin 2
Unigene_cuff93862	LPHN2	latrophilin 2
Unigene_cuff36683	LPHN3	latrophilin 3
Unigene_cuff36685	LPHN3	latrophilin 3
Unigene_cuff35730	ELTD1	latrophilin and seven transmembrane domain containing 1
Brain-specific angiogenesis inhibitor (BAI)
Unigene_cuff67260	BAI1	brain-specific angiogenesis inhibitor 1
Unigene_cuff67262	BAI1	brain-specific angiogenesis inhibitor 1
Unigene_cuff67263	BAI1	brain-specific angiogenesis inhibitor 1
Unigene_cuff98483	BAI2	brain-specific angiogenesis inhibitor 2
Unigene_cuff98484	BAI2	brain-specific angiogenesis inhibitor 2
Unigene_cuff98485	BAI2	brain-specific angiogenesis inhibitor 2
Unigene_cuff98486	BAI2	brain-specific angiogenesis inhibitor 2
Unigene_cuff98487	BAI2	brain-specific angiogenesis inhibitor 2
Unigene_cuff98489	BAI2	brain-specific angiogenesis inhibitor 2
Unigene_cuff106654	BAI3	brain-specific angiogenesis inhibitor 3
Methuselah-like proteins (MTH)
Putative / unclassified Class B GPCRs
Unigene_cuff66544	RAMP1	receptor activity modifying protein 1
Unigene_cuff66543	RAMP1	receptor activity modifying protein 1
Unigene_cuff66542	RAMP1	receptor activity modifying protein 1
Unigene_cuff66549	RAMP1	receptor activity modifying protein 1
Unigene_cuff66548	RAMP1	receptor activity modifying protein 1
Unigene_cuff66547	RAMP1	receptor activity modifying protein 1
Unigene_cuff66546	RAMP1	receptor activity modifying protein 1
Unigene_cuff87640	RAMP2	receptor activity modifying protein 2
Unigene_cuff142483	RAMP3	receptor activity modifying protein 3
Unigene_cuff142485	RAMP3	receptor activity modifying protein 3
Unigene_cuff48270	GPR56	G protein-coupled receptor 56
Unigene_cuff48271	GPR56	G protein-coupled receptor 56
Unigene_cuff48272	GPR56	G protein-coupled receptor 56
Unigene_cuff48273	GPR56	G protein-coupled receptor 56
Unigene_cuff48274	GPR56	G protein-coupled receptor 56
Unigene_cuff48275	GPR56	G protein-coupled receptor 56
Unigene_cuff48276	GPR56	G protein-coupled receptor 56
Unigene_cuff97481	GPR64	G protein-coupled receptor 64
Unigene_cuff48277	GPR97	G protein-coupled receptor 97
Unigene_cuff48278	GPR97	G protein-coupled receptor 97
Unigene_cuff51797	GPR110	G protein-coupled receptor 110
Unigene_cuff51798	GPR110	G protein-coupled receptor 110
Unigene_cuff51799	GPR110	G protein-coupled receptor 110
Unigene_cuff51680	GPR111	G protein-coupled receptor 111
Unigene_cuff51681	GPR111	G protein-coupled receptor 111
Unigene_cuff51682	GPR111	G protein-coupled receptor 111
Unigene_cuff122234	GPR113	G protein-coupled receptor 113
Unigene_cuff122236	GPR113	G protein-coupled receptor 113
Unigene_cuff48269	GPR114	G protein-coupled receptor 114
Unigene_cuff51782	GPR116	G protein-coupled receptor 116
Unigene_cuff51783	GPR116	G protein-coupled receptor 116
Unigene_cuff51784	GPR116	G protein-coupled receptor 116
Unigene_cuff51785	GPR116	G protein-coupled receptor 116
Unigene_cuff51786	GPR116	G protein-coupled receptor 116
Unigene_cuff51787	GPR116	G protein-coupled receptor 116
Unigene_cuff40320	GPR123	G protein-coupled receptor 123
Unigene_cuff40321	GPR123	G protein-coupled receptor 123
Unigene_cuff166494	GPR124	G protein-coupled receptor 124
Unigene_cuff82119	GPR125	G protein-coupled receptor 125
Unigene_cuff82122	GPR125	G protein-coupled receptor 125
Unigene_cuff62140	GPR126	G protein-coupled receptor 126
Unigene_cuff62141	GPR126	G protein-coupled receptor 126
Unigene_cuff22716	GPR128	G protein-coupled receptor 128
Unigene_cuff42754	GPR133	G protein-coupled receptor 133
Unigene_cuff99119	GPR144	G protein-coupled receptor 144
Unigene_cuff31371	GPR157	G protein-coupled receptor 157
Unigene_cuff31372	GPR157	G protein-coupled receptor 157

## Sheet: Class C
Class C. Metabotropic glutamate receptor family (n=47)
Biogenic amine
Glutamate (metabotropic)
Unigene_cuff1105	GRM1	metabotropic glutamate receptor 1
Unigene_cuff1106	GRM1	metabotropic glutamate receptor 1
Unigene_cuff102162	GRM2_3	metabotropic glutamate receptor 2/3
Unigene_cuff102163	GRM2_3	metabotropic glutamate receptor 2/3
Unigene_cuff159791	GRM2_3	metabotropic glutamate receptor 2/3
Unigene_cuff159792	GRM2_3	metabotropic glutamate receptor 2/3
Unigene_cuff25833	GRM4	metabotropic glutamate receptor 4
Unigene_cuff29519	GRM5	metabotropic glutamate receptor 5
Unigene_cuff29520	GRM5	metabotropic glutamate receptor 5
Unigene_cuff29521	GRM5	metabotropic glutamate receptor 5
Unigene_cuff43421	GRM6_7_8	metabotropic glutamate receptor 6/7/8
Unigene_cuff19971	GRM6_7_8	metabotropic glutamate receptor 6/7/8
Unigene_cuff19972	GRM6_7_8	metabotropic glutamate receptor 6/7/8
Unigene_cuff39912	GRM6_7_8	metabotropic glutamate receptor 6/7/8
Unigene_cuff39913	GRM6_7_8	metabotropic glutamate receptor 6/7/8
GABA
Unigene_cuff23577	GABBR	gamma-aminobutyric acid type B receptor
Unigene_cuff110658	GABBR	gamma-aminobutyric acid type B receptor
Unigene_cuff110659	GABBR	gamma-aminobutyric acid type B receptor
Unigene_cuff110660	GABBR	gamma-aminobutyric acid type B receptor
Unigene_cuff110663	GABBR	gamma-aminobutyric acid type B receptor
Unigene_cuff142314	GPR156, GABABL	gamma-aminobutyric acid type B receptor-like
Unigene_cuff142315	GPR156, GABABL	gamma-aminobutyric acid type B receptor-like
Chemoreception
Taste type 1
Unigene_cuff31924	TAS1R1	taste receptor type 1 member 1
Unigene_cuff31925	TAS1R1	taste receptor type 1 member 1
Unigene_cuff31158	TAS1R2	taste receptor type 1 member 2
Unigene_cuff131981	TAS1R3	taste receptor type 1 member 3
Vomeronasal pheromone type 2
Unigene_cuff50844	V2R	vomeronasal 2 receptor
Unigene_cuff55024	V2R	vomeronasal 2 receptor
Unigene_cuff74899	V2R	vomeronasal 2 receptor
Calcium-sensing
Extracellular calcium-sensing
Unigene_cuff123434	CASR	calcium-sensing receptor
Unigene_cuff123435	CASR	calcium-sensing receptor
Other
Orphan GPRC5
Unigene_cuff135838	GPRC5A	G protein-coupled receptor family C group 5 member A
Unigene_cuff135839	GPRC5A	G protein-coupled receptor family C group 5 member A
Unigene_cuff135840	GPRC5A	G protein-coupled receptor family C group 5 member A
Unigene_cuff38346	GPRC5B	G protein-coupled receptor family C group 5 member B
Unigene_cuff38347	GPRC5B	G protein-coupled receptor family C group 5 member B
Unigene_cuff38348	GPRC5B	G protein-coupled receptor family C group 5 member B
Unigene_cuff34585	GPRC5C	G protein-coupled receptor family C group 5 member C
Unigene_cuff34586	GPRC5C	G protein-coupled receptor family C group 5 member C
Unigene_cuff34587	GPRC5C	G protein-coupled receptor family C group 5 member C
Unigene_cuff34588	GPRC5C	G protein-coupled receptor family C group 5 member C
Unigene_cuff34589	GPRC5C	G protein-coupled receptor family C group 5 member C
Unigene_cuff34590	GPRC5C	G protein-coupled receptor family C group 5 member C
Unigene_cuff135794	GPRC5D	G protein-coupled receptor family C group 5 member D
Orphan GPCR6
Unigene_cuff97087	GPRC6A	G protein-coupled receptor family C group 6 member A
Unigene_cuff97088	GPRC6A	G protein-coupled receptor family C group 6 member A
Putative / unclassified Class C GPCRs
Unigene_cuff57	GPR158	G protein-coupled receptor 158

## Sheet: Others
Others (n=33)
Taste type 2
Unigene_cuff21287	TAS2R	taste receptor type 2
Unigene_cuff106540	TAS2R	taste receptor type 2
Unigene_cuff106558	TAS2R	taste receptor type 2
Unigene_cuff106541	TAS2R	taste receptor type 2
Unigene_cuff30145	TAS2R	taste receptor type 2
Unigene_cuff30071	TAS2R	taste receptor type 2
Unigene_cuff106542	TAS2R	taste receptor type 2
Unigene_cuff30572	TAS2R	taste receptor type 2
Vomeronasal pheromone type 1
Unigene_cuff124964	V1R	vomeronasal1 receptor
Unigene_cuff124965	V1R	vomeronasal1 receptor
Unigene_cuff50845	V1R	vomeronasal1 receptor
Unigene_cuff145625	V1R	vomeronasal1 receptor
Unigene_cuff96537	V1R	vomeronasal1 receptor
Unigene_cuff146013	V1R	vomeronasal1 receptor
Unigene_cuff146038	V1R	vomeronasal1 receptor
Frizzled / Smoothened family
Unigene_cuff158031	FZD1_7, fz	frizzled 1/7
Unigene_cuff72602	FZD1_7, fz	frizzled 1/7
Unigene_cuff72603	FZD1_7, fz	frizzled 1/7
Unigene_cuff73904	FZD3	frizzled 3
Unigene_cuff29537	FZD4, fz4	frizzled 4
Unigene_cuff29538	FZD4, fz4	frizzled 4
Unigene_cuff16326	FZD5_8, fz2	frizzled 5/8
Unigene_cuff16327	FZD5_8, fz2	frizzled 5/8
Unigene_cuff16328	FZD5_8, fz2	frizzled 5/8
Unigene_cuff33257	FZD6	frizzled 6
Unigene_cuff42869	FZD9_10	frizzled 9/10
Unigene_cuff82450	FZD9_10	frizzled 9/10
Unigene_cuff102558	SMO	smoothened
Unigene_cuff102559	SMO	smoothened
Unigene_cuff102560	SMO	smoothened
Unigene_cuff102561	SMO	smoothened
Other
Ocular albinism proteins
Unigene_cuff45050	OA1, GPR143	Ocular albinism type 1 protein
Unigene_cuff45052	OA1, GPR143	Ocular albinism type 1 protein

## Sheet: Drug targets
Transcripts_id	Gene_id	Num_Isoforms	Annotation	Uniprot_Hit	Drug_Score	Total Score	Expreesion Score
Unigene_cuff100223N	XLOC_060303	1	PANDA_016664	D2HW48	0.2	0.2	0
Unigene_cuff100225N	XLOC_060305	1	tr|G3U161|G3U161_LOXAF	G3U161	1.2451	1.2451	0
Unigene_cuff100226N	XLOC_060306	1	OR2AJ1	H0XBZ8	0.2	0.2	0
Unigene_cuff100227N	XLOC_060307	2	tr|G3U161|G3U161_LOXAF	G3U161	1.2524	1.2524	0
Unigene_cuff100231N	XLOC_060309	1	OR2AJ1	H0XBZ8	0.2	0.2	0
Unigene_cuff100238N	XLOC_060315	1	I79_024003	G3IJG8	0.2	0.2	0
Unigene_cuff100284N	XLOC_060338	1	PAL_GLEAN10006786	L5L620	1	1.1	0
Unigene_cuff101792N	XLOC_061281	2	GPR176	F6WIW2	1.29575	1.29575	0
Unigene_cuff102162N	XLOC_061466	2	GRM3	G1RXY7	3.46275	3.66275	0.1
Unigene_cuff102561N	XLOC_061744	4	I79_003134	G3GZ55	0.2	0.7	0.4
Unigene_cuff102865N	XLOC_061953	1	Olfr1377	Q8VGH1	1.08133	1.08133	0
Unigene_cuff103001N	XLOC_061992	3	DRD1	H0WHG7	4.1604	4.2604	0
Unigene_cuff103208N	XLOC_062066	3	HRH2	G3SUW5	3.935	4.035	0
Unigene_cuff103211N	XLOC_062065	1	HRH2	G3SUW5	3.935	4.035	0
Unigene_cuff103912N	XLOC_062547	2	LHCGR	F6R0C2	2.2443	2.3443	0
Unigene_cuff103918N	XLOC_062548	1	FSHR	I3MFE7	2.4292	2.5292	0
Unigene_cuff103961N	XLOC_062561	2	EGM_04803	G7PM74	0	0.6	0.6
Unigene_cuff104294N	XLOC_062833	1	OR10K1	F1MY70	0.2	0.2	0
Unigene_cuff104295N	XLOC_062834	1	OR10R2	H0XK21	0.2	0.2	0
Unigene_cuff104298N	XLOC_062837	1	EGM_01230	G7NW98	0.2	0.2	0
Unigene_cuff104299N	XLOC_062838	1	OR6K6	I3MAV9	0.2	0.2	0
Unigene_cuff104311N	XLOC_062848	1	OR10T2	F7DP98	0.2	0.2	0
Unigene_cuff104312N	XLOC_062849	1	OR10K2	F1RN94	0.2	0.2	0
Unigene_cuff104317N	XLOC_062853	1	Olr1602	D3ZTH6	0.2	0.2	0
Unigene_cuff104318N	XLOC_062854	1	Olfr414	E9Q5P8	0.2	0.2	0
Unigene_cuff104319N	XLOC_062855	1	tr|F6WR26|F6WR26_HORSE	F6WR26	0.2	0.2	0
Unigene_cuff104320N	XLOC_062856	1	I79_005996	G3H6N0	0.2	0.2	0
Unigene_cuff104323N	XLOC_062859	1	OR6K2	H0XNN4	0.2	0.2	0
Unigene_cuff104324N	XLOC_062860	1	ENSG00000203757	H2R8J7	0.2	0.2	0
Unigene_cuff104325N	XLOC_062861	1	OR6K3	F1MZ20	0.2	0.2	0
Unigene_cuff104326N	XLOC_062862	1	OR6K3	F1MZ20	0.2	0.2	0
Unigene_cuff104327N	XLOC_062863	1	LOC100659267	G3UDX3	0.2	0.2	0
Unigene_cuff104328N	XLOC_062864	1	Olr1589	D4A926	1.35665	1.35665	0
Unigene_cuff104329N	XLOC_062865	1	OR6N2	I3MAW7	0.2	0.2	0
Unigene_cuff104330N	XLOC_062866	1	tr|I3MAX8|I3MAX8_SPETR	I3MAX8	0.2	0.2	0
Unigene_cuff104331N	XLOC_062867	1	tr|I3MAX8|I3MAX8_SPETR	I3MAX8	0.2	0.2	0
Unigene_cuff104332N	XLOC_062868	1	tr|I3MAX8|I3MAX8_SPETR	I3MAX8	0.2	0.2	0
Unigene_cuff104333N	XLOC_062869	1	tr|I3MAX8|I3MAX8_SPETR	I3MAX8	0.2	0.2	0
Unigene_cuff104334N	XLOC_062870	1	tr|H0WG23|H0WG23_OTOGA	H0WG23	0.2	0.2	0
Unigene_cuff104453N	XLOC_062931	5	CRHR1	Q4JHT0	1.4814	1.5814	0
Unigene_cuff104592N	XLOC_063017	1	GPR37L1	G1S8Y8	1.528	1.728	0.1
Unigene_cuff104602N	XLOC_063019	1	LGR6	G3QSR1	1.4742	1.5742	0
Unigene_cuff104647N	XLOC_063031	3	ADORA1	G1S911	3.2168	3.5168	0.2
Unigene_cuff105102N	XLOC_063167	2	AVPR1B	G3RB98	2.11075	2.21075	0
Unigene_cuff105634N	XLOC_063488	1	EGM_00347	G7NVV5	3.30075	3.40075	0
Unigene_cuff106501N	XLOC_064070	1	tr|G3QKH9|G3QKH9_GORGO (Fragment)	G3QKH9	1	1	0
Unigene_cuff106502N	XLOC_064071	1	I79_011424	G3HL39	0.2	0.2	0
Unigene_cuff106521N	XLOC_064083	1	tr|G3S5H6|G3S5H6_GORGO	G3S5H6	0.2	0.2	0
Unigene_cuff106523N	XLOC_064085	1	tr|G3R5W3|G3R5W3_GORGO	G3R5W3	0.2	0.2	0
Unigene_cuff106525N	XLOC_064087	1	Olfr237-ps1	Q8VFS4	0.2	0.2	0
Unigene_cuff106526N	XLOC_064088	1	ENSG00000221858	H2RAN7	1.3416	1.3416	0
Unigene_cuff106529N	XLOC_064090	1	tr|G1Q178|G1Q178_MYOLU	G1Q178	1	1	0
Unigene_cuff106530N	XLOC_064091	1	OR2A5	F7BQ32	0.2	0.2	0
Unigene_cuff106531N	XLOC_064092	1	OR6B1	I3N306	0.2	0.2	0
Unigene_cuff106532N	XLOC_064093	1	tr|I3N7N3|I3N7N3_SPETR	I3N7N3	0.2	0.2	0
Unigene_cuff106533N	XLOC_064094	1	PANDA_010801	D2HI18	1.07535	1.07535	0
Unigene_cuff106535N	XLOC_064096	1	PAL_GLEAN10018998	L5KQS8	1.07835	1.07835	0
Unigene_cuff106536N	XLOC_064097	1	Olr808	D4AAR1	1.07353	1.07353	0
Unigene_cuff106537N	XLOC_064098	1	LOC613799	G3N310	1.33655	1.33655	0
Unigene_cuff106540N	XLOC_064101	1	PANDA_013530	D2HP54	0	0	0
Unigene_cuff106541N	XLOC_064102	1	GOGO-T2R56	G3QLM2	0	0	0
Unigene_cuff106542N	XLOC_064103	1	LOC100056474	F7BXV2	0	0	0
Unigene_cuff106558N	XLOC_064109	1	TAS2R40	Q645S7	0	0	0
Unigene_cuff106654N	XLOC_064189	2	ENSG00000135298	H2QT94	1.07383	1.27382	0.1
Unigene_cuff107929N	XLOC_065089	1	OR6X1	F1S9P7	0.2	0.2	0
Unigene_cuff109015N	XLOC_065850	1	OR2Z1	E2RMK8	0.2	0.2	0
Unigene_cuff109104N	XLOC_065900	2	I79_010026	G3HHC7	3.23687	3.33688	0
Unigene_cuff109331N	XLOC_065991	1	BDKRB1	H2NM71	1.19948	1.29947	0
Unigene_cuff109846N	XLOC_066357	2	PAL_GLEAN10016832	L5JUA4	2.70925	2.80925	0
Unigene_cuff1105N	XLOC_000759	2	GRM1	F7E6E2	2.48025	2.58025	0
Unigene_cuff110615N	XLOC_066729	1	LOC100058795	F6QB81	0.2	0.2	0
Unigene_cuff110617N	XLOC_066731	1	tr|I3MYH0|I3MYH0_SPETR	I3MYH0	0.2	0.2	0
Unigene_cuff110619N	XLOC_066733	1	tr|H0XZ30|H0XZ30_OTOGA	H0XZ30	0.2	0.2	0
Unigene_cuff110648N	XLOC_066754	1	OR10C1	H0XXU3	0.2	0.2	0
Unigene_cuff110660N	XLOC_066757	10	GABBR1	I3M0I2	1.25	1.45	0.2
Unigene_cuff110784N	XLOC_066848	1	MTNR1B	I3MCE3	3.9368	4.0368	0
Unigene_cuff111171N	XLOC_067106	2	PRLHR	D2H1L4	2.70162	2.90163	0.1
Unigene_cuff111473N	XLOC_067257	1	MTNR1A	G1U149	3.994	4.094	0
Unigene_cuff111795N	XLOC_067509	2	PANDA_020711	D2I4Z9	1.8827	1.8827	0
Unigene_cuff11191N	XLOC_007158	2	ENSG00000169508	H2Q7R1	1.88617	1.98618	0
Unigene_cuff11192N	XLOC_007159	2	GPR18	F6VVV7	2.7165	2.8165	0
Unigene_cuff112089N	XLOC_067666	1	PTGDR	D2HV42	1.22018	1.22018	0
Unigene_cuff11242N	XLOC_007179	2	EGM_08576	G7PVL8	2.6671	2.7671	0
Unigene_cuff112473N	XLOC_067935	2	LOC100411714	F7DVD0	3.7268	3.8268	0
Unigene_cuff112519N	XLOC_067948	1	EGM_03566	G7PIM7	3.35988	3.45987	0
Unigene_cuff112844N	XLOC_068178	2	GPR101	F1MDI5	1.61338	1.71338	0
Unigene_cuff112920N	XLOC_068210	1	BRS3	I3MJ93	2.79617	2.89617	0
Unigene_cuff113416N	XLOC_068547	1	OR9G1	F7DC21	0.2	0.2	0
Unigene_cuff113420N	XLOC_068551	1	I79_013279	G3HR19	0.2	0.2	0
Unigene_cuff113421N	XLOC_068552	1	Olfr1012	Q8VFJ7	0.2	0.2	0
Unigene_cuff113424N	XLOC_068554	1	tr|G1Q9A9|G1Q9A9_MYOLU	G1Q9A9	0.2	0.2	0
Unigene_cuff113425N	XLOC_068555	1	tr|H0XJN2|H0XJN2_OTOGA	H0XJN2	0.2	0.2	0
Unigene_cuff113427N	XLOC_068557	2	tr|H0XXP0|H0XXP0_OTOGA	H0XXP0	0.2	0.2	0
Unigene_cuff113467N	XLOC_068571	1	OR6Q1	F1Q0S0	0.2	0.2	0
Unigene_cuff113468N	XLOC_068572	1	tr|F7HAS1|F7HAS1_CALJA (Fragment)	F7HAS1	0.2	0.2	0
Unigene_cuff113471N	XLOC_068575	1	I79_013279	G3HR19	0.2	0.2	0
Unigene_cuff113472N	XLOC_068576	1	Olr454	D3ZZ59	0.2	0.2	0
Unigene_cuff113477N	XLOC_068581	1	OR04E05	L7N0A2	0.2	0.2	0
Unigene_cuff113478N	XLOC_068582	1	LOC100688997	F1Q1A3	0.2	0.2	0
Unigene_cuff113479N	XLOC_068583	2	APLNR	G7NDB4	2.8872	3.0872	0.1
Unigene_cuff113527N	XLOC_068599	1	tr|I3N8N2|I3N8N2_SPETR	I3N8N2	0.2	0.2	0
Unigene_cuff113528N	XLOC_068600	1	OR10Q1	F1RMD7	0.2	0.2	0
Unigene_cuff113529N	XLOC_068601	1	LOC100393703	F7HAS5	0.2	0.2	0
Unigene_cuff113530N	XLOC_068602	1	tr|G1QFL3|G1QFL3_MYOLU	G1QFL3	0.2	0.2	0
Unigene_cuff113532N	XLOC_068604	1	OR5B3	H0WFR5	1	1	0
Unigene_cuff113534N	XLOC_068606	1	OR5B3	H0WFR5	0.2	0.2	0
Unigene_cuff113535N	XLOC_068607	1	OR5B3	H0WFR5	0.2	0.2	0
Unigene_cuff113583N	XLOC_068647	1	LOC100393207	F7HAT3	0.2	0.2	0
Unigene_cuff113585N	XLOC_068649	1	PAL_GLEAN10000454	L5K572	0.2	0.2	0
Unigene_cuff115360N	XLOC_070382	1	tr|G1P870|G1P870_MYOLU (Fragment)	G1P870	1.07215	1.07215	0
Unigene_cuff115528N	XLOC_070491	6	CD97	H2NXT0	1.40663	1.80662	0.3
Unigene_cuff115551N	XLOC_070499	1	LOC100343014	G1TL12	1.07822	1.07822	0
Unigene_cuff115553N	XLOC_070501	1	PAL_GLEAN10000153	L5KIV7	0.2	0.2	0
Unigene_cuff115556N	XLOC_070504	1	OR7A17	G3SKH1	0.2	0.2	0
Unigene_cuff115702N	XLOC_070547	3	LPHN1	J9P1P2	1.3161	1.5161	0.1
Unigene_cuff115716N	XLOC_070553	1	EMR3	H0WKC8	1.31785	1.41785	0
Unigene_cuff116203N	XLOC_070941	1	tr|I3N9Y8|I3N9Y8_SPETR	I3N9Y8	0.2	0.2	0
Unigene_cuff116484N	XLOC_071128	2	GPR22	H9HA47	1.2732	1.4732	0.2
Unigene_cuff117554N	XLOC_071857	3	PANDA_018279	D2HZM7	1.63645	1.73645	0
Unigene_cuff117593N	XLOC_071873	1	CCR8	F7A6I8	2.87962	2.97962	0
Unigene_cuff118077N	XLOC_072202	1	tr|H0Y281|H0Y281_OTOGA	H0Y281	0.2	0.2	0
Unigene_cuff118078N	XLOC_072203	1	OR10G2	F7H0B8	0.2	0.2	0
Unigene_cuff118079N	XLOC_072204	1	OR10G2	F7H0B8	0.2	0.2	0
Unigene_cuff118080N	XLOC_072205	1	LOC100668399	G3TUI4	0.2	0.2	0
Unigene_cuff118106N	XLOC_072212	1	EGM_16377	G7P9N6	0.2	0.2	0
Unigene_cuff118140N	XLOC_072225	1	tr|I3N598|I3N598_SPETR	I3N598	0.2	0.2	0
Unigene_cuff118655N	XLOC_072521	2	S1PR5	K7A2J1	1.2133	1.3133	0
Unigene_cuff118683N	XLOC_072527	2	S1PR2	H0X448	1.44558	1.54557	0
Unigene_cuff118717N	XLOC_072536	1	tr|G1Q7H8|G1Q7H8_MYOLU	G1Q7H8	0.2	0.2	0
Unigene_cuff118718N	XLOC_072537	1	tr|G1Q7H8|G1Q7H8_MYOLU	G1Q7H8	0.2	0.2	0
Unigene_cuff118719N	XLOC_072538	1	LOC484973	J9NYW9	0.2	0.2	0
Unigene_cuff118720N	XLOC_072539	1	TPCR62	F1PIH5	0.2	0.2	0
Unigene_cuff118722N	XLOC_072541	1	LOC100061207	F6THL8	1.08333	1.08333	0
Unigene_cuff118828N	XLOC_072575	1	PAL_GLEAN10002458	L5L2D9	0.2	0.2	0
Unigene_cuff120307N	XLOC_073576	2	PANDA_012694	D2HMB1	4.035	4.135	0
Unigene_cuff121194N	XLOC_074206	1	tr|G1NZA0|G1NZA0_MYOLU	G1NZA0	0.2	0.2	0
Unigene_cuff121195N	XLOC_074207	1	LOC100673450	G3TEV0	0.2	0.2	0
Unigene_cuff121196N	XLOC_074208	1	tr|I3N5K0|I3N5K0_SPETR (Fragment)	I3N5K0	0.2	0.2	0
Unigene_cuff121197N	XLOC_074209	1	PAL_GLEAN10003300	L5KFY4	0.2	0.2	0
Unigene_cuff121198N	XLOC_074210	1	OR56B1	F6XR78	0.2	0.2	0
Unigene_cuff121199N	XLOC_074211	1	OR52N4	G1P2K8	0.2	0.2	0
Unigene_cuff121200N	XLOC_074212	2	tr|G1Q1N6|G1Q1N6_MYOLU	G1Q1N6	0.2	0.2	0
Unigene_cuff121202N	XLOC_074213	1	OR56B1	F6XR78	0.2	0.2	0
Unigene_cuff121203N	XLOC_074214	1	COR56B2	B4USS7	0.2	0.2	0
Unigene_cuff121204N	XLOC_074215	1	OLFR665	B4UST0	0.2	0.2	0
Unigene_cuff121205N	XLOC_074216	1	cOR52N9	F1Q278	0.2	0.2	0
Unigene_cuff121206N	XLOC_074217	1	ENSG00000180988	H2Q308	0.2	0.2	0
Unigene_cuff121207N	XLOC_074218	1	Olfr670	Q7TRP3	0.2	0.2	0
Unigene_cuff121208N	XLOC_074219	1	LOC787584	E1BBY8	0.2	0.2	0
Unigene_cuff121209N	XLOC_074220	1	OR52E4	B4UST6	0.2	0.2	0
Unigene_cuff121210N	XLOC_074221	1	OLR186	B2KI18	0.2	0.2	0
Unigene_cuff121211N	XLOC_074222	1	OLR186	B2KI18	0.2	0.2	0
Unigene_cuff121213N	XLOC_074224	1	LOC100477998	G1MKS5	0.2	0.2	0
Unigene_cuff121215N	XLOC_074226	1	OR56B4	G1MKN2	0.2	0.2	0
Unigene_cuff121216N	XLOC_074227	1	PANDA_014467	D2HR75	0.2	0.2	0
Unigene_cuff121217N	XLOC_074228	1	OR52W1	F1MX71	0.2	0.2	0
Unigene_cuff121222N	XLOC_074231	1	CCKBR	D2HR68	3.0518	3.3518	0.2
Unigene_cuff121259N	XLOC_074242	1	Olfr655	Q8VG84	0.2	0.2	0
Unigene_cuff121260N	XLOC_074243	1	tr|I3NE17|I3NE17_SPETR	I3NE17	0.2	0.2	0
Unigene_cuff121261N	XLOC_074244	1	PANDA_021124	D2I5X4	0.2	0.2	0
Unigene_cuff121262N	XLOC_074245	1	tr|H9KXX3|H9KXX3_CALJA	H9KXX3	0.2	0.2	0
Unigene_cuff121263N	XLOC_074246	1	tr|H9KXX3|H9KXX3_CALJA	H9KXX3	0.2	0.2	0
Unigene_cuff121264N	XLOC_074247	1	tr|H9KXX3|H9KXX3_CALJA	H9KXX3	0.2	0.2	0
Unigene_cuff121265N	XLOC_074248	1	LOC100478249	D2HR83	0.2	0.2	0
Unigene_cuff121266N	XLOC_074249	1	LOC100477998	G1MKS5	0.2	0.2	0
Unigene_cuff121271N	XLOC_074254	1	tr|I3MW00|I3MW00_SPETR (Fragment)	I3MW00	0.2	0.2	0
Unigene_cuff121272N	XLOC_074255	1	OR56A1	G1MKR1	0.2	0.2	0
Unigene_cuff121273N	XLOC_074256	1	PANDA_014469	D2HR77	0.2	0.2	0
Unigene_cuff121274N	XLOC_074257	1	OR52L1	H0XRA1	0.2	0.2	0
Unigene_cuff121275N	XLOC_074258	1	tr|G1Q5Z0|G1Q5Z0_MYOLU	G1Q5Z0	0.2	0.2	0
Unigene_cuff121276N	XLOC_074259	1	PAL_GLEAN10003275	L5KDE9	1	1	0
Unigene_cuff121277N	XLOC_074260	1	PAL_GLEAN10003276	L5KFT7	0.2	0.2	0
Unigene_cuff121378N	XLOC_074324	1	ENSG00000197437	H2R0Z3	0.2	0.2	0
Unigene_cuff121379N	XLOC_074325	2	OR2C3	H0XQB3	0.2	0.2	0
Unigene_cuff121390N	XLOC_074331	1	OR2G2	H0X160	0.2	0.2	0
Unigene_cuff121391N	XLOC_074332	1	OR2G2	E1BG17	0.2	0.2	0
Unigene_cuff122234N	XLOC_074920	4	GPR113	E9PEV1	0.2	0.3	0
Unigene_cuff122619N	XLOC_075126	1	RRH	I3MWT1	1.879	2.079	0.1
Unigene_cuff122929N	XLOC_075303	1	OR7A2P	G1QZ70	1.08038	1.08038	0
Unigene_cuff122950N	XLOC_075308	1	LOC100671666	G3UB80	0.2	0.2	0
Unigene_cuff122951N	XLOC_075309	1	LOC100070661	F7DRX4	0.2	0.2	0
Unigene_cuff122965N	XLOC_075316	1	OR1I1	G1Q5A1	1.0768	1.0768	0
Unigene_cuff122970N	XLOC_075319	1	PAL_GLEAN10000729	L5JUD8	0.2	0.2	0
Unigene_cuff122971N	XLOC_075320	1	tr|H0XUE8|H0XUE8_OTOGA	H0XUE8	1.07517	1.07517	0
Unigene_cuff123434N	XLOC_075660	2	CASR	G3T043	4.1294	4.3294	0.1
Unigene_cuff124336N	XLOC_076214	1	OR51J1	G1Q3M6	0.2	0.2	0
Unigene_cuff124337N	XLOC_076215	1	tr|G1Q5K1|G1Q5K1_MYOLU (Fragment)	G1Q5K1	0.2	0.2	0
Unigene_cuff124338N	XLOC_076216	1	tr|G1P1R8|G1P1R8_MYOLU	G1P1R8	0.2	0.2	0
Unigene_cuff124339N	XLOC_076217	1	OR51I2	I3MWN2	1.13488	1.13488	0
Unigene_cuff124340N	XLOC_076218	1	OR52D1	G1S983	0.2	0.2	0
Unigene_cuff124343N	XLOC_076221	1	OR52B6	B2KI09	0.2	0.2	0
Unigene_cuff124351N	XLOC_076223	1	tr|G1QG72|G1QG72_MYOLU	G1QG72	0.2	0.2	0
Unigene_cuff124352N	XLOC_076224	1	OR51I1	B8K184	0.2	0.2	0
Unigene_cuff124357N	XLOC_076229	1	GW7_03836	G5BS45	0.2	0.2	0
Unigene_cuff124358N	XLOC_076230	1	I79_021442	G3ICP4	1.12587	1.12587	0
Unigene_cuff124364N	XLOC_076235	1	I79_022190	G3IEN9	0.2	0.2	0
Unigene_cuff124495N	XLOC_076283	2	GPR83	F6PSV1	2.70337	2.80337	0
Unigene_cuff124964N	XLOC_076619	2	Vomeronasal 1 receptor VN1R-Mmur054	I7DB29	0	0	0
Unigene_cuff124986N	XLOC_076631	1	LOC100654264	G3T6T2	0.2	0.2	0
Unigene_cuff124991N	XLOC_076635	2	tr|H0XUD5|H0XUD5_OTOGA	H0XUD5	1.08088	1.08088	0
Unigene_cuff125093N	XLOC_076673	2	tr|H0W9K7|H0W9K7_CAVPO	H0W9K7	0.2	0.2	0
Unigene_cuff125110N	XLOC_076681	1	OR2W1	G3QLV5	0.2	0.2	0
Unigene_cuff125111N	XLOC_076682	1	tr|H0XRX8|H0XRX8_OTOGA	H0XRX8	0.2	0.2	0
Unigene_cuff125531N	XLOC_076965	1	ADRB1	G3SE09	4.1878	4.3878	0.1
Unigene_cuff125773N	XLOC_077170	1	LOC100677244	G3TN24	0.2	0.2	0
Unigene_cuff125774N	XLOC_077171	1	OR2L13	G3RRG3	0.2	0.2	0
Unigene_cuff125836N	XLOC_077215	2	PROKR2	F6Q7D1	2.616	2.716	0
Unigene_cuff125908N	XLOC_077270	1	tr|G1P870|G1P870_MYOLU (Fragment)	G1P870	0.2	0.2	0
Unigene_cuff125934N	XLOC_077284	3	Sphingosine-1-phosphate receptor 1	G9KM92	1.60615	2.10615	0.4
Unigene_cuff126567N	XLOC_077684	1	LOC100069249	F6Q110	0.2	0.2	0
Unigene_cuff126584N	XLOC_077687	1	OR2C1	I3NDC4	0.2	0.2	0
Unigene_cuff126985N	XLOC_077911	1	OR11G2	F1MS80	0.2	0.2	0
Unigene_cuff126986N	XLOC_077912	1	OR11G2	F1MS80	0.2	0.2	0
Unigene_cuff126987N	XLOC_077913	1	OR11G2	F1MS80	0.2	0.2	0
Unigene_cuff126988N	XLOC_077914	1	tr|F1SBV6|F1SBV6_PIG	F1SBV6	0.2	0.2	0
Unigene_cuff126990N	XLOC_077916	1	ENSG00000176219	H2R9G6	0.2	0.2	0
Unigene_cuff126991N	XLOC_077917	1	OR11H4	I3NCM6	0.2	0.2	0
Unigene_cuff127050N	XLOC_077938	1	OR6S1	H0WNW7	0.2	0.2	0
Unigene_cuff127531N	XLOC_078201	1	DRD5	F1P8N7	3.9942	4.0942	0
Unigene_cuff128136N	XLOC_078612	2	GPR12	D2HP86	2.59055	2.69055	0
Unigene_cuff128290N	XLOC_078729	1	OR5T2	L7N0A4	0.2	0.2	0
Unigene_cuff128291N	XLOC_078730	1	OR9Q1	I3MNW4	0.2	0.2	0
Unigene_cuff128322N	XLOC_078758	1	PAL_GLEAN10000153	L5KIV7	0.2	0.2	0
Unigene_cuff128748N	XLOC_078931	1	OR10A5	H2NE83	1.07557	1.07557	0
Unigene_cuff128749N	XLOC_078932	1	OR10A5	H2NE83	1.07547	1.07547	0
Unigene_cuff128750N	XLOC_078933	1	OR10A5	H2NE83	1.07573	1.07573	0
Unigene_cuff128751N	XLOC_078934	1	OR10A4	F6SXM8	0.2	0.2	0
Unigene_cuff128752N	XLOC_078935	1	OR2D3	F7ABV1	1.3143	1.3143	0
Unigene_cuff128779N	XLOC_078943	1	MDA_GLEAN10001215	L5LQB0	1.07508	1.07508	0
Unigene_cuff128780N	XLOC_078944	1	I79_021456	G3ICQ7	0.2	0.2	0
Unigene_cuff128781N	XLOC_078945	1	PAL_GLEAN10000179	L5KZ72	0.2	0.2	0
Unigene_cuff128782N	XLOC_078946	1	OR2D2	I3ND07	0.2	0.2	0
Unigene_cuff128801N	XLOC_078950	1	I79_025105	G3IMG6	0.2	0.2	0
Unigene_cuff128884N	XLOC_079008	1	tr|G1MP79|G1MP79_AILME (Fragment)	G1MP79	0.2	0.2	0
Unigene_cuff128885N	XLOC_079009	1	LOC100517469	I3LDX1	0.2	0.2	0
Unigene_cuff128886N	XLOC_079010	1	LOC100517469	I3LDX1	0.2	0.2	0
Unigene_cuff128890N	XLOC_079014	1	OR10AD1	F1PCY3	0.2	0.2	0
Unigene_cuff128891N	XLOC_079015	1	OR10AD1	F1PCY3	0.2	0.2	0
Unigene_cuff128892N	XLOC_079013	1	OR10AD1	F1PCY3	0.2	0.2	0
Unigene_cuff128906N	XLOC_079019	1	OR8S1	J9P441	0.2	0.2	0
Unigene_cuff128959N	XLOC_079048	1	OR7A10	G3RGE1	0.2	0.2	0
Unigene_cuff128960N	XLOC_079049	1	OR7A10	G3RGE1	0.2	0.2	0
Unigene_cuff128972N	XLOC_079053	1	tr|H0XHF0|H0XHF0_OTOGA	H0XHF0	0.2	0.2	0
Unigene_cuff129055N	XLOC_079136	1	EGK_11222	G7MJV4	0.2	0.2	0
Unigene_cuff129056N	XLOC_079137	1	EGK_11222	G7MJV4	0.2	0.2	0
Unigene_cuff129057N	XLOC_079138	1	EGM_18488	G7PEK1	0.2	0.2	0
Unigene_cuff129073N	XLOC_079146	2	CALCR	F6YHG4	2.1255	2.2255	0
Unigene_cuff129357N	XLOC_079336	1	LOC100393697	F6VLC4	0.2	0.2	0
Unigene_cuff129500N	XLOC_079429	1	LOC100393697	F6VLC4	0.2	0.2	0
Unigene_cuff129657N	XLOC_079490	3	SSTR4	H2P166	2.29298	2.39297	0
Unigene_cuff129956N	XLOC_079718	3	LOC100404823	F7IT43	1.90075	1.90075	0
Unigene_cuff130161N	XLOC_079889	1	OR6M1	H0XBJ9	0.2	0.2	0
Unigene_cuff130164N	XLOC_079891	1	LOC100071915	F6WFM1	0.2	0.2	0
Unigene_cuff130165N	XLOC_079892	1	OR10D3	H0XUP6	0.2	0.2	0
Unigene_cuff130589N	XLOC_080152	2	EGM_05073	G7PMV5	2.802	2.902	0
Unigene_cuff130991N	XLOC_080443	6	GPR160	G3QFI6	0	0.3	0.3
Unigene_cuff131100N	XLOC_080521	1	OR6C3	I3N5C9	0.2	0.2	0
Unigene_cuff131105N	XLOC_080526	1	tr|I3NC82|I3NC82_SPETR	I3NC82	1.0762	1.0762	0
Unigene_cuff131106N	XLOC_080527	1	tr|I3NC82|I3NC82_SPETR	I3NC82	1.07607	1.07607	0
Unigene_cuff131107N	XLOC_080528	1	OR6C76	H0WXK5	0.2	0.2	0
Unigene_cuff131109N	XLOC_080530	1	LOC100656931	G3TZN9	0.2	0.2	0
Unigene_cuff131195N	XLOC_080595	1	GALR1	E1BCM7	2.7621	2.8621	0
Unigene_cuff131301N	XLOC_080686	1	EGK_08008	G7NHU5	0.2	0.2	0
Unigene_cuff131303N	XLOC_080688	1	EGK_08008	G7NHU5	0.2	0.2	0
Unigene_cuff131304N	XLOC_080689	2	OR1A2	F6THV1	0.2	0.2	0
Unigene_cuff131306N	XLOC_080690	2	OR1A2	F6THV1	0.2	0.2	0
Unigene_cuff131336N	XLOC_080703	1	GPR15	D2HSL3	2.62648	2.72648	0
Unigene_cuff131606N	XLOC_080820	1	ADRA1D	F7CTX8	3.9774	4.0774	0
Unigene_cuff1318N	XLOC_000876	1	LOC100058194	F6S5T4	1	1	0
Unigene_cuff131933N	XLOC_081022	2	MC5R	G1TTZ2	2.8842	2.9842	0
Unigene_cuff131981N	XLOC_081037	1	TAS1R3	I3MK76	2.8259	2.9259	0
Unigene_cuff132095N	XLOC_081081	1	MC2R	G3T887	3.304	3.404	0
Unigene_cuff1320N	XLOC_000878	1	LOC100058194	F6S5T4	1	1	0
Unigene_cuff1325N	XLOC_000882	1	LOC100058194	F6S5T4	0.2	0.2	0
Unigene_cuff132735N	XLOC_081566	1	npy2r	B6VRS5	3.19238	3.29237	0
Unigene_cuff1328N	XLOC_000885	1	LOC100356800	G1TQH4	0.2	0.2	0
Unigene_cuff1329N	XLOC_000886	1	LOC100511653	F1S7U9	0.2	0.2	0
Unigene_cuff133521N	XLOC_081969	4	CNR1	F6SIU9	3.2076	3.5076	0.2
Unigene_cuff134628N	XLOC_082636	2	PTAFR	G1RF84	1.52585	1.62585	0
Unigene_cuff134807N	XLOC_082759	1	LOC100343014	G1TL12	0.2	0.2	0
Unigene_cuff134808N	XLOC_082760	1	OR7A17	G3SKH1	0.2	0.2	0
Unigene_cuff134810N	XLOC_082762	1	PAL_GLEAN10000729	L5JUD8	0.2	0.2	0
Unigene_cuff134811N	XLOC_082763	1	OR7A17	G3SKH1	0.2	0.2	0
Unigene_cuff134812N	XLOC_082764	1	PAL_GLEAN10000153	L5KIV7	0.2	0.2	0
Unigene_cuff134813N	XLOC_082765	1	EGM_09369	G7PZM5	0.2	0.2	0
Unigene_cuff134816N	XLOC_082768	1	tr|H0XHF0|H0XHF0_OTOGA	H0XHF0	0.2	0.2	0
Unigene_cuff135280N	XLOC_083059	1	LOC100030153	F6S2M4	0.2	0.2	0
Unigene_cuff135281N	XLOC_083060	1	LOC100393697	F6VLC4	0.2	0.2	0
Unigene_cuff135416N	XLOC_083164	1	GPR65	G1S4R8	1.3491	1.4491	0
Unigene_cuff135420N	XLOC_083168	2	tr|I3NCK4|I3NCK4_SPETR	I3NCK4	0.2	0.2	0
Unigene_cuff135425N	XLOC_083171	1	OR10S1	F7DWE0	0.2	0.2	0
Unigene_cuff135426N	XLOC_083172	1	tr|I3MWP6|I3MWP6_SPETR	I3MWP6	0.2	0.2	0
Unigene_cuff135461N	XLOC_083203	1	LOC100342410	G1U8H5	0.2	0.2	0
Unigene_cuff135553N	XLOC_083267	1	LOC100387165	F7HAQ6	0.2	0.2	0
Unigene_cuff135794N	XLOC_083453	1	I79_007656	G3HB41	1	1	0
Unigene_cuff135798N	XLOC_083456	5	GPR19	H0W5G6	2.7902	2.8902	0
Unigene_cuff135838N	XLOC_083469	3	GPRC5A	G1LW31	1	1.1	0.1
Unigene_cuff136040N	XLOC_083609	1	MRGPRX2	F1PMN3	0	0	0
Unigene_cuff136042N	XLOC_083611	1	tr|G3TXQ8|G3TXQ8_LOXAF (Fragment)	G3TXQ8	0	0	0
Unigene_cuff13657N	XLOC_008702	1	MC3R	B8Y3J3	2.95405	3.05405	0
Unigene_cuff136750N	XLOC_084060	1	OR10A11	L7N0G7	0.2	0.2	0
Unigene_cuff136752N	XLOC_084062	1	tr|I3N1L6|I3N1L6_SPETR	I3N1L6	1.07698	1.07698	0
Unigene_cuff136753N	XLOC_084063	1	tr|I3MX90|I3MX90_SPETR	I3MX90	1.07387	1.07387	0
Unigene_cuff136964N	XLOC_084219	1	LOC100154979	F1S926	0.2	0.2	0
Unigene_cuff136965N	XLOC_084220	1	LOC100154959	F1S7G7	1.08333	1.08333	0
Unigene_cuff136968N	XLOC_084223	1	LOC100654381	G3UDG8	1.07828	1.07828	0
Unigene_cuff136970N	XLOC_084225	1	tr|I3N4S1|I3N4S1_SPETR	I3N4S1	1.3214	1.3214	0
Unigene_cuff136971N	XLOC_084226	2	LOC100072052	F7AE42	0.2	0.2	0
Unigene_cuff137056N	XLOC_084271	1	LOC608017	F1PR15	0.2	0.2	0
Unigene_cuff137057N	XLOC_084272	1	tr|H0XT02|H0XT02_OTOGA	H0XT02	0.2	0.2	0
Unigene_cuff137058N	XLOC_084273	1	PAL_GLEAN10000288	L5L7Z0	1	1	0
Unigene_cuff137265N	XLOC_084356	4	ADRA1B	D2GUJ0	4.2282	4.4282	0.1
Unigene_cuff138493N	XLOC_085197	1	OR7A17	G3SKH1	1.36563	1.36563	0
Unigene_cuff138846N	XLOC_085448	1	HTR2C	F6PSU6	2.8792	2.9792	0
Unigene_cuff138926N	XLOC_085513	1	GNRHR	H2PDA7	1.8896	1.8896	0
Unigene_cuff138998N	XLOC_085560	1	ENSG00000228198	H2R7X9	1.3177	1.3177	0
Unigene_cuff138999N	XLOC_085561	1	LOC100657896	G3U8K4	0.2	0.2	0
Unigene_cuff139002N	XLOC_085563	1	OR2T6	H0WRF2	1.2621	1.2621	0
Unigene_cuff139006N	XLOC_085566	1	LOC100476268	G1MMP9	0.2	0.2	0
Unigene_cuff139007N	XLOC_085567	1	OR2T11	H0XAQ7	0.2	0.2	0
Unigene_cuff139008N	XLOC_085568	1	OR2L13	F1PQ65	0.2	0.2	0
Unigene_cuff139009N	XLOC_085569	1	EGM_01733	G7NVK5	1.3559	1.3559	0
Unigene_cuff139010N	XLOC_085570	1	ENSG00000228198	H2R7X9	1.3241	1.3241	0
Unigene_cuff139483N	XLOC_085855	1	OR7A10	G3RGE1	0.2	0.2	0
Unigene_cuff139484N	XLOC_085856	1	OR7A10	G3RGE1	0.2	0.2	0
Unigene_cuff139815N	XLOC_086037	1	OPN4	G3SXB6	1.855	1.955	0
Unigene_cuff140158N	XLOC_086287	2	CCRL1	F6VNE0	1.47018	1.67017	0.1
Unigene_cuff140223N	XLOC_086342	1	tr|H0XPP6|H0XPP6_OTOGA	H0XPP6	0.2	0.2	0
Unigene_cuff140224N	XLOC_086343	1	tr|H0Y0T0|H0Y0T0_OTOGA	H0Y0T0	0.2	0.2	0
Unigene_cuff140225N	XLOC_086344	1	Olfr765	Q7TRI6	1.07337	1.07337	0
Unigene_cuff140226N	XLOC_086345	1	LOC100676955	G3T7C3	0.2	0.2	0
Unigene_cuff140227N	XLOC_086346	1	OR10P1	H0XXU0	0.2	0.2	0
Unigene_cuff140340N	XLOC_086370	1	OR10P1	G3UF53	0.2	0.2	0
Unigene_cuff140775N	XLOC_086687	1	tr|H0X0M7|H0X0M7_OTOGA (Fragment)	H0X0M7	1.07842	1.07842	0
Unigene_cuff140777N	XLOC_086689	1	OR4K5	I3NDS0	1.07717	1.07717	0
Unigene_cuff140778N	XLOC_086690	1	MDA_GLEAN10005546	L5MB55	0.2	0.2	0
Unigene_cuff140779N	XLOC_086691	1	LOC100341550	G1TNY3	0.2	0.2	0
Unigene_cuff140780N	XLOC_086692	1	LOC100346389	G1SFT1	0.2	0.2	0
Unigene_cuff140781N	XLOC_086693	1	LOC100346389	G1SFT1	0.2	0.2	0
Unigene_cuff140782N	XLOC_086694	1	tr|H0XYW7|H0XYW7_OTOGA	H0XYW7	1.07583	1.07583	0
Unigene_cuff140789N	XLOC_086701	1	GW7_12375	G5C745	1.0771	1.0771	0
Unigene_cuff140790N	XLOC_086702	1	OR4L1	G1SHQ5	0.2	0.2	0
Unigene_cuff140941N	XLOC_086819	1	OR4P4	G1SZS7	0.2	0.2	0
Unigene_cuff141229N	XLOC_087011	1	MDA_GLEAN10019102	L5LCU9	0.2	0.2	0
Unigene_cuff141230N	XLOC_087012	1	ENSG00000186117	H2Q3L4	0.2	0.2	0
Unigene_cuff141234N	XLOC_087016	1	tr|H0XMR2|H0XMR2_OTOGA	H0XMR2	0.2	0.2	0
Unigene_cuff141235N	XLOC_087017	1	OR5D13	F1PZM3	0.2	0.2	0
Unigene_cuff141636N	XLOC_087280	1	ENSG00000177174	H2Q1H9	0.2	0.2	0
Unigene_cuff141642N	XLOC_087284	1	I79_024003	G3IJG8	0.2	0.2	0
Unigene_cuff141643N	XLOC_087285	1	Olfr168	Q8VF05	0.2	0.2	0
Unigene_cuff141741N	XLOC_087346	1	LOC100475220	G1M8A5	1.08147	1.08147	0
Unigene_cuff141744N	XLOC_087349	1	LOC100514444	F1RTE9	0.2	0.2	0
Unigene_cuff141995N	XLOC_087515	1	tr|I3MX90|I3MX90_SPETR	I3MX90	0.2	0.2	0
Unigene_cuff141996N	XLOC_087516	1	OR7A17	G3SKH1	0.2	0.2	0
Unigene_cuff141997N	XLOC_087517	1	LOC785865	G3MX18	0.2	0.2	0
Unigene_cuff142094N	XLOC_087599	1	LOC783597	E1BER0	0.2	0.2	0
Unigene_cuff142095N	XLOC_087600	1	tr|H0XVL6|H0XVL6_OTOGA	H0XVL6	0.2	0.2	0
Unigene_cuff142096N	XLOC_087601	1	tr|H0WW49|H0WW49_OTOGA (Fragment)	H0WW49	0.2	0.2	0
Unigene_cuff142097N	XLOC_087602	1	tr|G1Q183|G1Q183_MYOLU	G1Q183	0.2	0.2	0
Unigene_cuff142098N	XLOC_087603	1	Olfr607	Q7TRQ9	0.2	0.2	0
Unigene_cuff142102N	XLOC_087605	1	OLR94	B8K190	0.2	0.2	0
Unigene_cuff142103N	XLOC_087606	1	PANDA_021299	D2I692	0.2	0.2	0
Unigene_cuff142106N	XLOC_087609	1	tr|F6VSY4|F6VSY4_HORSE	F6VSY4	1.11928	1.11928	0
Unigene_cuff142107N	XLOC_087610	1	tr|G1Q619|G1Q619_MYOLU	G1Q619	0.2	0.2	0
Unigene_cuff142109N	XLOC_087612	1	tr|G1P1P5|G1P1P5_MYOLU (Fragment)	G1P1P5	0.2	0.2	0
Unigene_cuff142110N	XLOC_087613	1	Olr110	D4ABG1	0.2	0.2	0
Unigene_cuff142111N	XLOC_087614	1	tr|H0XQJ2|H0XQJ2_OTOGA	H0XQJ2	0.2	0.2	0
Unigene_cuff142112N	XLOC_087615	1	Olfr613	Q8VH02	0.2	0.2	0
Unigene_cuff142117N	XLOC_087618	2	LOC784187	G5E6H0	0.2	0.2	0
Unigene_cuff142122N	XLOC_087621	1	cOR52AB4	F1PV22	0.2	0.2	0
Unigene_cuff14230N	XLOC_009051	2	GIPR	H0X783	1.4507	1.5507	0
Unigene_cuff142315N	XLOC_087754	2	GPR156	F7CLU6	1	1	0
Unigene_cuff142483N	XLOC_087852	2	RAMP3	I3NBE6	1	1.1	0
Unigene_cuff14302N	XLOC_009071	3	C5AR1	G3QZV7	1.91005	2.01005	0
Unigene_cuff14304N	XLOC_009072	1	C5AR1	G3QZV7	1.91005	2.01005	0
Unigene_cuff14307N	XLOC_009073	2	GPR77	Q6NWR0	1.38555	1.48555	0
Unigene_cuff143426N	XLOC_088415	2	OR4C6	I3NG09	0.2	0.2	0
Unigene_cuff143528N	XLOC_088462	1	tr|I3NFI6|I3NFI6_SPETR (Fragment)	I3NFI6	0.2	0.2	0
Unigene_cuff143602N	XLOC_088525	1	NPFFR1	H0Y1B9	2.68165	2.78165	0
Unigene_cuff143624N	XLOC_088540	1	Olfr1256	Q8VGP1	0.2	0.2	0
Unigene_cuff143724N	XLOC_088596	1	PANDA_013967	D2HQ36	0.2	0.2	0
Unigene_cuff144311N	XLOC_088897	1	OLFR600	B4USM2	0.2	0.2	0
Unigene_cuff144312N	XLOC_088898	1	MDA_GLEAN10003587	L5LZ34	0.2	0.2	0
Unigene_cuff144313N	XLOC_088899	1	MDA_GLEAN10003587	L5LZ34	0.2	0.2	0
Unigene_cuff144315N	XLOC_088901	1	Olfr593	Q8VF28	0.2	0.2	0
Unigene_cuff144316N	XLOC_088902	1	OR52E2	B0VXA5	0.2	0.2	0
Unigene_cuff144319N	XLOC_088905	1	OR51G1	B3RF95	0.2	0.2	0
Unigene_cuff144320N	XLOC_088906	1	OR51G2	I3NCL5	0.2	0.2	0
Unigene_cuff144323N	XLOC_088909	1	OR51H1P	E2RMH4	0.2	0.2	0
Unigene_cuff144324N	XLOC_088910	1	OR51S1	E2RMI6	0.2	0.2	0
Unigene_cuff144325N	XLOC_088911	1	OR52R1	B8K148	0.2	0.2	0
Unigene_cuff144326N	XLOC_088912	1	LOC610217	F1PV36	0.2	0.2	0
Unigene_cuff144327N	XLOC_088913	1	OLR87	B4USM1	0.2	0.2	0
Unigene_cuff144328N	XLOC_088914	1	OR52E1	B8K158	0.2	0.2	0
Unigene_cuff144329N	XLOC_088915	2	Olfr594	B2RU88	0.2	0.3	0.1
Unigene_cuff144332N	XLOC_088917	1	PAL_GLEAN10003358	L5KD29	0.2	0.2	0
Unigene_cuff144333N	XLOC_088918	1	MDA_GLEAN10003582	L5M0S2	0.2	0.2	0
Unigene_cuff144334N	XLOC_088919	1	OR51L1	I3M6N2	0.2	0.2	0
Unigene_cuff144337N	XLOC_088922	1	OR51A7	B4USR2	0.2	0.2	0
Unigene_cuff144338N	XLOC_088923	1	OR51A7	B4USR2	0.2	0.2	0
Unigene_cuff144339N	XLOC_088924	1	OR51T1	F6UKB8	0.2	0.2	0
Unigene_cuff144341N	XLOC_088926	1	OLFR572	G1SDV1	0.2	0.2	0
Unigene_cuff144342N	XLOC_088927	1	tr|I3N8Y5|I3N8Y5_SPETR	I3N8Y5	0.2	0.2	0
Unigene_cuff144343N	XLOC_088928	1	OR51F2	B4USQ6	0.2	0.2	0
Unigene_cuff144560N	XLOC_089083	1	EGM_09372	G7PZM8	0.2	0.2	0
Unigene_cuff144851N	XLOC_089230	4	Alpha-2B adrenoceptor	Q8HYY8	3.35312	3.45312	0
Unigene_cuff14491N	XLOC_009127	4	GPR4	G1QP19	1.36942	1.46942	0
Unigene_cuff145281N	XLOC_089544	1	I79_025925	G3IPL1	0.2	0.2	0
Unigene_cuff145282N	XLOC_089545	1	Olr110	D4ABG1	0.2	0.2	0
Unigene_cuff145284N	XLOC_089547	1	tr|G1Q619|G1Q619_MYOLU	G1Q619	0.2	0.2	0
Unigene_cuff145285N	XLOC_089548	1	OLR108	G1TN30	0.2	0.2	0
Unigene_cuff145286N	XLOC_089549	1	tr|G1Q619|G1Q619_MYOLU	G1Q619	0.2	0.2	0
Unigene_cuff145287N	XLOC_089550	1	tr|G1Q619|G1Q619_MYOLU	G1Q619	0.2	0.2	0
Unigene_cuff145310N	XLOC_089573	1	OR5K3	G1TL79	0.2	0.2	0
Unigene_cuff145313N	XLOC_089575	1	tr|H0X6V1|H0X6V1_OTOGA	H0X6V1	0.2	0.2	0
Unigene_cuff145452N	XLOC_089644	2	OPN1LW	Q9TU70	2.05875	2.05875	0
Unigene_cuff145459N	XLOC_089647	1	I79_013962	G3HSW4	1.873	1.873	0
Unigene_cuff145554N	XLOC_089717	1	tr|G3U9T3|G3U9T3_LOXAF	G3U9T3	0.2	0.2	0
Unigene_cuff14556N	XLOC_009144	1	PTGIR	I3N269	1.8238	1.8238	0
Unigene_cuff145625N	XLOC_089743	1	V1rg12	F6MCG2	0	0	0
Unigene_cuff145663N	XLOC_089760	2	tr|G3UHJ5|G3UHJ5_LOXAF	G3UHJ5	0.2	0.2	0
Unigene_cuff145779N	XLOC_089797	1	LOC100058913	F6XPT0	0.2	0.2	0
Unigene_cuff146013N	XLOC_089996	1	BOSTAUV1R433	F1MG99	0	0	0
Unigene_cuff146038N	XLOC_090005	1	BOSTAUV1R424	F1MEM2	0	0	0
Unigene_cuff147004N	XLOC_090654	1	NTSR1	H2P2J6	2.84333	2.94333	0
Unigene_cuff147103N	XLOC_090675	4	OPRL1	E2RPU9	2.7243	2.9243	0.1
Unigene_cuff147219N	XLOC_090702	2	GW7_09705	G5C8A5	2.73905	2.83905	0
Unigene_cuff147384N	XLOC_090846	2	cDNA FLJ77072, highly similar to Homo sapiens prostaglandin E receptor 3 (subtype EP3) (PTGER3), transcript variant 9, mRNA	A8K3L9	1.23687	1.53687	0.3
Unigene_cuff147566N	XLOC_090963	1	tr|H0XHF0|H0XHF0_OTOGA	H0XHF0	0.2	0.2	0
Unigene_cuff147580N	XLOC_090973	1	OR6C68	G3U0N1	0.2	0.2	0
Unigene_cuff148897N	XLOC_091791	3	GPR173	I3MSP5	1.27535	1.27535	0
Unigene_cuff149560N	XLOC_092210	1	OR1P2	A4GXA4	1.40732	1.40732	0
Unigene_cuff149561N	XLOC_092211	1	OR1P2	A4GXA4	1.40063	1.40063	0
Unigene_cuff149562N	XLOC_092212	1	OR1P2	A4GXA4	1.3913	1.3913	0
Unigene_cuff149563N	XLOC_092213	1	tr|H0XVW8|H0XVW8_OTOGA	H0XVW8	0.2	0.2	0
Unigene_cuff149564N	XLOC_092214	1	tr|H0X2Q6|H0X2Q6_OTOGA	H0X2Q6	0.2	0.2	0
Unigene_cuff149565N	XLOC_092215	1	tr|H0XPE1|H0XPE1_OTOGA	H0XPE1	0.2	0.2	0
Unigene_cuff149566N	XLOC_092216	1	LOC100739378	F1RLK4	0.2	0.2	0
Unigene_cuff149567N	XLOC_092217	1	EGM_07247	G7PT11	1.0819	1.0819	0
Unigene_cuff149568N	XLOC_092218	1	EGM_07247	G7PT11	1.0785	1.0785	0
Unigene_cuff149569N	XLOC_092219	1	PAL_GLEAN10010062	L5JZL4	1.0785	1.0785	0
Unigene_cuff149570N	XLOC_092220	1	Olfactory receptor	Q9TSM8	1.07935	1.07935	0
Unigene_cuff149699N	XLOC_092256	1	tr|H0XX24|H0XX24_OTOGA	H0XX24	0.2	0.2	0
Unigene_cuff149700N	XLOC_092257	2	tr|H0X664|H0X664_OTOGA	H0X664	0.2	0.2	0
Unigene_cuff149702N	XLOC_092258	2	OR1A2	H0XHK3	1.31103	1.31103	0
Unigene_cuff149704N	XLOC_092259	2	EGK_08008	G7NHU5	1.0817	1.0817	0
Unigene_cuff149706N	XLOC_092260	2	OR1A1	F7AZU3	1.08137	1.08137	0
Unigene_cuff149708N	XLOC_092261	2	OR3A1	F7GSU7	1.3406	1.3406	0
Unigene_cuff149710N	XLOC_092262	2	LOC508980	F1MXR7	1.07737	1.07737	0
Unigene_cuff149714N	XLOC_092265	1	PAL_GLEAN10010067	L5JZL9	1.08175	1.08175	0
Unigene_cuff149715N	XLOC_092266	1	PAL_GLEAN10010067	L5JZL9	1.32565	1.32565	0
Unigene_cuff151069N	XLOC_093241	2	F2RL2	F6Q506	1.54428	1.64427	0
Unigene_cuff151117N	XLOC_093258	2	LOC100519703	F1S2H4	1.61875	1.71875	0
Unigene_cuff151119N	XLOC_093259	2	F2R	F1PTF6	2.04675	2.24675	0.1
Unigene_cuff151768N	XLOC_093698	1	GPER	G1MP46	2.1395	2.2395	0
Unigene_cuff151771N	XLOC_093700	2	GW7_14519	G5BUF5	1	1.1	0.1
Unigene_cuff151892N	XLOC_093805	1	OR7A17	G3SKH1	0.2	0.2	0
Unigene_cuff151922N	XLOC_093814	1	ENSG00000174417	H2R9Q8	2.0182	2.1182	0
Unigene_cuff152887N	XLOC_094555	1	LOC521252	F1MSZ3	0.2	0.2	0
Unigene_cuff153905N	XLOC_095147	1	tr|I3NCZ6|I3NCZ6_SPETR (Fragment)	I3NCZ6	0.2	0.2	0
Unigene_cuff154720N	XLOC_095784	1	MDA_GLEAN10003559	L5LZ35	0.2	0.2	0
Unigene_cuff157043N	XLOC_097224	1	OR10J5	H0XI82	1.35195	1.35195	0
Unigene_cuff157044N	XLOC_097225	1	OR10J3	H0XL51	0.2	0.2	0
Unigene_cuff157045N	XLOC_097226	1	tr|I3N4S7|I3N4S7_SPETR	I3N4S7	0.2	0.2	0
Unigene_cuff157090N	XLOC_097247	1	OR10J1	H0XUM0	1.35282	1.35282	0
Unigene_cuff157092N	XLOC_097249	1	tr|H0XR51|H0XR51_OTOGA	H0XR51	0.2	0.2	0
Unigene_cuff157096N	XLOC_097252	1	DARC	Q95LF8	0	0.2	0.2
Unigene_cuff157207N	XLOC_097336	1	LOC100669250	G3U4J4	0.2	0.2	0
Unigene_cuff157370N	XLOC_097438	1	OR5K4	H0XTP2	0.2	0.2	0
Unigene_cuff15766N	XLOC_009838	1	OPN3	F1PZ49	1.8143	1.8143	0
Unigene_cuff158031N	XLOC_097899	1	ENSG00000157240	H2R570	0.45	0.65	0.1
Unigene_cuff158219N	XLOC_098014	2	GPR88	G1MKP9	0	0	0
Unigene_cuff158506N	XLOC_098192	1	Olfr827	Q8VEV5	0.2	0.2	0
Unigene_cuff158507N	XLOC_098193	1	LOC100524142	F1SR45	0.2	0.2	0
Unigene_cuff158586N	XLOC_098211	2	ENSG00000139572	H2Q642	1.4822	1.4822	0
Unigene_cuff158605N	XLOC_098217	1	tr|G1P870|G1P870_MYOLU (Fragment)	G1P870	1.07215	1.07215	0
Unigene_cuff159775N	XLOC_098941	2	GPR62	I3LQP6	0	0	0
Unigene_cuff159791N	XLOC_098946	2	GRM2	H0X6Y0	3.47225	3.57225	0
Unigene_cuff160242N	XLOC_099204	1	tr|I3NDJ0|I3NDJ0_SPETR	I3NDJ0	1.07855	1.07855	0
Unigene_cuff160955N	XLOC_099741	1	SCTR	G3SXX0	1.8277	2.0277	0.1
Unigene_cuff161475N	XLOC_100115	4	PTGDR2	H2ND97	1.974	2.074	0
Unigene_cuff161588N	XLOC_100177	1	PAL_GLEAN10018787	L5L2L7	2.62308	2.72308	0
Unigene_cuff161942N	XLOC_100406	2	CXCR4	C0KTR5	2.72025	2.82025	0
Unigene_cuff162715N	XLOC_100890	1	GPR150	Q05C22	0	0	0
Unigene_cuff163070N	XLOC_101089	1	LOC100623897	I3LVL8	0.2	0.2	0
Unigene_cuff16326N	XLOC_010296	3	FZD5	H0Y136	0	0.2	0.1
Unigene_cuff163270N	XLOC_101229	1	OR10D3	G3TX37	0.2	0.2	0
Unigene_cuff163271N	XLOC_101230	1	GW7_06674	G5C599	0.2	0.2	0
Unigene_cuff163272N	XLOC_101231	1	OR6T1	F7D2M6	1	1	0
Unigene_cuff163273N	XLOC_101232	1	LOC100030153	F6S2M4	0.2	0.2	0
Unigene_cuff1633N	XLOC_001097	2	EDNRB	G1S310	4.051	4.251	0.1
Unigene_cuff16366N	XLOC_010314	2	GPR1	H0X4D8	2.1882	2.2882	0
Unigene_cuff163915N	XLOC_101576	1	CCR9	F7F023	3.0232	3.1232	0
Unigene_cuff163918N	XLOC_101578	1	CXCR6	G5E7B6	1.5682	1.6682	0
Unigene_cuff163920N	XLOC_101580	1	CCR3	F1MP16	2.95852	3.05852	0
Unigene_cuff163923N	XLOC_101582	2	CCR2	C0KUQ6	3.131	3.231	0
Unigene_cuff163927N	XLOC_101583	3	CCR5	B2BJC2	3.0624	3.1624	0
Unigene_cuff163928N	XLOC_101584	2	CCRL2	B2R8C0	1.47572	1.57573	0
Unigene_cuff163969N	XLOC_101593	2	XCR1	F7DZF1	2.2508	2.3508	0
Unigene_cuff163971N	XLOC_101594	2	CCR1	I3MTT8	2.27128	2.37127	0
Unigene_cuff164337N	XLOC_101825	2	ENSG00000186629	G3S6Y0	0.2	0.3	0
Unigene_cuff164495N	XLOC_101878	6	EMR1	Q2Q422	1.39847	1.49848	0
Unigene_cuff165506N	XLOC_102574	1	tr|I3NGX6|I3NGX6_SPETR (Fragment)	I3NGX6	3.09563	3.19563	0
Unigene_cuff166000N	XLOC_102845	1	LOC100674120	G3U417	0.2	0.2	0
Unigene_cuff166323N	XLOC_103103	1	AGTR2	F6Q2S1	4.1728	4.2728	0
Unigene_cuff166494N	XLOC_103174	1	GPR124	F1RX85	0.7	0.9	0.1
Unigene_cuff166557N	XLOC_103231	1	OR7A17	G1QZ72	0.2	0.2	0
Unigene_cuff166564N	XLOC_103238	1	EGK_10226	G7NM06	0.2	0.2	0
Unigene_cuff166565N	XLOC_103239	1	tr|H0XHF0|H0XHF0_OTOGA	H0XHF0	0.2	0.2	0
Unigene_cuff166566N	XLOC_103240	1	tr|H0XHF0|H0XHF0_OTOGA	H0XHF0	0.2	0.2	0
Unigene_cuff166567N	XLOC_103241	1	PAL_GLEAN10000153	L5KIV7	0.2	0.2	0
Unigene_cuff166568N	XLOC_103242	1	PAL_GLEAN10000153	L5KIV7	0.2	0.2	0
Unigene_cuff166569N	XLOC_103243	1	OR7A10	G3RGE1	0.2	0.2	0
Unigene_cuff16692N	XLOC_010504	1	LOC100387772	F7H5A0	0	0	0
Unigene_cuff167222N	XLOC_103637	5	LPAR5	I3MZA4	1.39325	1.49325	0
Unigene_cuff167337N	XLOC_103664	2	GPR162	G3TPF8	0	0.1	0.1
Unigene_cuff167543N	XLOC_103806	1	LOC100523534	I3LSL2	0.2	0.2	0
Unigene_cuff167545N	XLOC_103808	1	OR4X1	F1N793	0.2	0.2	0
Unigene_cuff167546N	XLOC_103809	1	LOC100624489	F1SJ44	0.2	0.2	0
Unigene_cuff167547N	XLOC_103810	1	I79_021254	G3IC66	0.2	0.2	0
Unigene_cuff167549N	XLOC_103812	1	OR4C12	D2I623	0.2	0.2	0
Unigene_cuff167550N	XLOC_103813	1	LOC100358408	G1TLN4	0.2	0.2	0
Unigene_cuff167553N	XLOC_103816	1	PANDA_021185	D2I626	0.2	0.2	0
Unigene_cuff167554N	XLOC_103817	1	tr|G1TKU1|G1TKU1_RABIT (Fragment)	G1TKU1	0.2	0.2	0
Unigene_cuff167556N	XLOC_103819	1	LOC483599	J9NRM7	0.2	0.2	0
Unigene_cuff167557N	XLOC_103820	1	PAL_GLEAN10018159	L5KYN2	0.2	0.2	0
Unigene_cuff167559N	XLOC_103822	1	LOC100398156	F7I162	0.2	0.2	0
Unigene_cuff167561N	XLOC_103824	1	OR5AS1	G1TXT3	0.2	0.2	0
Unigene_cuff168133N	XLOC_104193	3	CELSR3	H0WUZ1	1.5	1.7	0.1
Unigene_cuff168181N	XLOC_104203	4	PTH1R	G3TAT5	2.4069	2.6069	0.1
Unigene_cuff168519N	XLOC_104378	1	LOC100471897	G1MLU5	0.2	0.2	0
Unigene_cuff168943N	XLOC_104639	2	EGM_04396	G7PK96	1.5452	1.6452	0
Unigene_cuff168944N	XLOC_104640	1	HTR2B	F1SMV8	2.8344	2.9344	0
Unigene_cuff169025N	XLOC_104687	1	NMUR1	I3NFU3	1.7052	1.8052	0
Unigene_cuff169238N	XLOC_104859	1	GPR50	G3RAM3	3.3134	3.4134	0
Unigene_cuff169337N	XLOC_104943	1	LOC100344026	G1TJF8	0.2	0.2	0
Unigene_cuff169342N	XLOC_104948	1	OR7A10	G3RGE1	0.2	0.2	0
Unigene_cuff169344N	XLOC_104950	1	LOC783355	E1B851	0.2	0.2	0
Unigene_cuff169345N	XLOC_104951	1	tr|I3MX76|I3MX76_SPETR (Fragment)	I3MX76	1.0821	1.0821	0
Unigene_cuff169432N	XLOC_104988	4	MRGPRF	F7E2L2	1	1	0
Unigene_cuff169437N	XLOC_104989	1	EGK_05902	G7NBU6	1.06395	1.06395	0
Unigene_cuff169495N	XLOC_105007	2	GPR152	H2NCN1	1	1	0
Unigene_cuff171127N	XLOC_106127	1	PAL_GLEAN10000288	L5L7Z0	0.2	0.2	0
Unigene_cuff171129N	XLOC_106129	1	PAL_GLEAN10000288	L5L7Z0	0.2	0.2	0
Unigene_cuff171130N	XLOC_106130	1	LOC100664176	G3TU89	0.2	0.2	0
Unigene_cuff171131N	XLOC_106131	1	PAL_GLEAN10000288	L5L7Z0	0.2	0.2	0
Unigene_cuff171132N	XLOC_106132	1	LOC100664176	G3TU89	0.2	0.2	0
Unigene_cuff171315N	XLOC_106229	1	MDA_GLEAN10008220	L5LUY4	1	1.1	0
Unigene_cuff171318N	XLOC_106231	2	FFAR2	I3N590	1.3265	1.4265	0
Unigene_cuff172309N	XLOC_106687	1	TBXA2R	Q05C92	1.9085	1.9085	0
Unigene_cuff172771N	XLOC_106960	1	ENSG00000183813	H2QM91	2.18703	2.28702	0
Unigene_cuff18096N	XLOC_011299	5	Putative lysophosphatidic acid receptor 1	K9IJ70	2.77562	2.87562	0
Unigene_cuff18103N	XLOC_011300	1	OR2K2	G1U2B2	0.2	0.2	0
Unigene_cuff1884N	XLOC_001213	3	OPRM1	G1LUY8	4.202	4.302	0
Unigene_cuff19168N	XLOC_012075	2	NPFFR2	A0PJM9	2.6447	2.7447	0
Unigene_cuff19743N	XLOC_012373	1	GPR141	G3R9M9	1.12948	1.12948	0
Unigene_cuff19972N	XLOC_012549	2	GRM7	E1BLE8	3.491	3.691	0.1
Unigene_cuff20580N	XLOC_012824	1	tr|G1QEU4|G1QEU4_MYOLU (Fragment)	G1QEU4	0.2	0.2	0
Unigene_cuff20581N	XLOC_012825	1	OR13J1	H0XZG8	1.33317	1.33317	0
Unigene_cuff20584N	XLOC_012828	2	ENSG00000122718	H2QX93	0.2	0.2	0
Unigene_cuff21287N	XLOC_013330	1	TAS2R1	H2PF62	0	0	0
Unigene_cuff21556N	XLOC_013474	1	Htr1e	H0VYV1	3.4555	3.5555	0
Unigene_cuff21557N	XLOC_013475	1	Htr1e	H0VYV1	3.4555	3.5555	0
Unigene_cuff21597N	XLOC_013488	2	HTR1B	F7FV48	4.1884	4.2884	0
Unigene_cuff22153N	XLOC_013892	1	EDNRA	I3N9Y5	2.883	3.083	0.1
Unigene_cuff22716N	XLOC_014295	1	ENSG00000144820	H2QN06	0	0	0
Unigene_cuff23072N	XLOC_014453	1	tr|I3MX74|I3MX74_SPETR (Fragment)	I3MX74	0.2	0.2	0
Unigene_cuff23577N	XLOC_014862	1	GABBR2	H9FCL7	1.269	1.369	0.1
Unigene_cuff23669N	XLOC_014892	1	LOC100733419	H0VSU0	0.2	0.2	0
Unigene_cuff23670N	XLOC_014893	1	Olfr156	Q8VGA9	0.2	0.2	0
Unigene_cuff23671N	XLOC_014894	1	LOC100406879	F7G6R5	0.2	0.2	0
Unigene_cuff23672N	XLOC_014895	1	tr|I3MZ62|I3MZ62_SPETR	I3MZ62	0.2	0.2	0
Unigene_cuff23674N	XLOC_014897	1	tr|H0XSR2|H0XSR2_OTOGA	H0XSR2	0.2	0.2	0
Unigene_cuff23780N	XLOC_014932	1	PAL_GLEAN10008067	L5KMX6	0.2	0.2	0
Unigene_cuff24068N	XLOC_015175	2	EGM_13131	G7P240	2.80877	2.90877	0
Unigene_cuff24252N	XLOC_015240	1	VIPR2	F1SHW4	1.3753	1.4753	0
Unigene_cuff24255N	XLOC_015242	1	LOC100071983	F7BVD0	0.2	0.2	0
Unigene_cuff2429N	XLOC_001640	1	PTH2R	G1R692	1.15797	1.25798	0
Unigene_cuff24818N	XLOC_015555	3	GPR26	H2NBW4	1.4938	1.6938	0.1
Unigene_cuff25058N	XLOC_015722	1	OR5P3	G1TPS5	0.2	0.2	0
Unigene_cuff25059N	XLOC_015723	1	OR5P3	G1TPS5	0.2	0.2	0
Unigene_cuff25060N	XLOC_015724	1	I79_025105	G3IMG6	0.2	0.2	0
Unigene_cuff25067N	XLOC_015725	1	LOC100339699	G1U1C4	0.2	0.2	0
Unigene_cuff25068N	XLOC_015727	1	I79_025105	G3IMG6	1	1	0
Unigene_cuff25069N	XLOC_015728	1	I79_025105	G3IMG6	0.2	0.2	0
Unigene_cuff25071N	XLOC_015730	1	I79_025105	G3IMG6	1.0822	1.0822	0
Unigene_cuff25074N	XLOC_015733	1	PAL_GLEAN10007420	L5L2N4	1	1	0
Unigene_cuff25833N	XLOC_016113	1	GRM4	G1L2N3	3.476	3.576	0
Unigene_cuff26224N	XLOC_016323	1	TAAR9	F1MX10	3.0384	3.1384	0
Unigene_cuff26229N	XLOC_016326	2	TAAR8	D2HL27	3.0202	3.1202	0
Unigene_cuff26232N	XLOC_016329	1	TAAR8	H0WMF1	3.0164	3.1164	0
Unigene_cuff26233N	XLOC_016330	1	I79_019328	G3I743	2.76825	2.86825	0
Unigene_cuff26376N	XLOC_016386	1	TAAR5	D8KZS4	2.9975	3.0975	0
Unigene_cuff26378N	XLOC_016388	1	TAAR4	G1U8E1	3.1458	3.2458	0
Unigene_cuff26379N	XLOC_016389	1	PAL_GLEAN10014068	L5KDQ6	3.112	3.212	0
Unigene_cuff26380N	XLOC_016390	1	TAAR1	F6WUY8	3.5179	3.6179	0
Unigene_cuff27427N	XLOC_017108	1	LOC100056663	F6YXN2	1.2838	1.2838	0
Unigene_cuff27428N	XLOC_017109	1	Olfr49	Q8VFB7	1.2857	1.2857	0
Unigene_cuff27429N	XLOC_017110	1	Olfr49	Q8VFB7	1.2789	1.2789	0
Unigene_cuff27430N	XLOC_017111	1	tr|H0XU66|H0XU66_OTOGA (Fragment)	H0XU66	1.2684	1.2684	0
Unigene_cuff27545N	XLOC_017144	2	LTB4R2	F6TFK0	1.49535	1.59535	0
Unigene_cuff27547N	XLOC_017145	1	LTB4R	H0XH67	1.26537	1.36538	0
Unigene_cuff28277N	XLOC_017579	1	GPR32	I3LV36	2.7024	2.8024	0
Unigene_cuff28594N	XLOC_017747	1	CCR6	H0XM17	1.531	1.631	0
Unigene_cuff28907N	XLOC_017912	2	EGK_18237	G7MY15	0	0.1	0.1
Unigene_cuff29519N	XLOC_018323	5	GRM5	J9JH96	3.48537	3.68538	0.1
Unigene_cuff29537N	XLOC_018331	2	FZD4	G1S251	0.45	0.55	0
Unigene_cuff29971N	XLOC_018597	2	CHRM2	F1PWR7	4.1972	4.3972	0.1
Unigene_cuff30071N	XLOC_018634	1	Tugl-T2R3	Q50KX8	0	0	0
Unigene_cuff30072N	XLOC_018635	1	OR9A4	H0XLE1	1.35655	1.35655	0
Unigene_cuff30073N	XLOC_018636	1	OR9A4	H0XLE1	1.37882	1.37882	0
Unigene_cuff30142N	XLOC_018684	1	OR6V1	E2QZQ7	0.2	0.2	0
Unigene_cuff30143N	XLOC_018685	1	OR6V1	E2QZQ7	0.2	0.2	0
Unigene_cuff30145N	XLOC_018687	1	TAS2R39	G1MMR0	0	0	0
Unigene_cuff30342N	XLOC_018764	1	OR9A2	F7CR82	1.38647	1.38647	0
Unigene_cuff30572N	XLOC_018987	1	EGK_14214	Q645S6	0	0	0
Unigene_cuff30978N	XLOC_019245	3	HTR1D	F7FW05	4.1438	4.2438	0
Unigene_cuff31158N	XLOC_019308	1	TAS1R2	F7GW51	3.3301	3.4301	0
Unigene_cuff31371N	XLOC_019378	2	GPR157	F1PA37	0	0	0
Unigene_cuff31430N	XLOC_019397	4	Gpr153	A2A8K5	0	0.3	0.3
Unigene_cuff31554N	XLOC_019455	1	Htr6	Q63004	3.34187	3.44188	0
Unigene_cuff31924N	XLOC_019578	5	TAS1R1	H0WIR9	2.8901	3.0901	0.1
Unigene_cuff33257N	XLOC_020652	1	FZD6	F7C0H4	0.45	0.55	0
Unigene_cuff34149N	XLOC_021090	1	UTS2R	H0V8P2	1.2752	1.3752	0
Unigene_cuff34191N	XLOC_021105	2	GCGR	F6Q776	2.1083	2.3083	0.1
Unigene_cuff34458N	XLOC_021184	1	GALR2	H2NUS3	2.75997	2.85997	0
Unigene_cuff34590N	XLOC_021211	6	GPRC5C	F6X2T0	1	1.3	0.3
Unigene_cuff34591N	XLOC_021212	1	GPR142	G3SLK3	0	0	0
Unigene_cuff34623N	XLOC_021221	2	SSTR2	F6RFN7	4.1524	4.3524	0.1
Unigene_cuff35030N	XLOC_021504	5	CHRM3	G1U308	4.1106	4.3106	0.1
Unigene_cuff35632N	XLOC_021848	1	PTGFR	G1SHR1	1.9549	1.9549	0
Unigene_cuff35635N	XLOC_021849	2	PTGFR	G1SHR1	1.9549	1.9549	0
Unigene_cuff35730N	XLOC_021885	2	ELTD1	F1P9I0	1.41708	1.71707	0.2
Unigene_cuff35948N	XLOC_022024	1	EGM_18869	G7Q2Y4	1.73975	1.83975	0
Unigene_cuff36207N	XLOC_022177	1	LGR5	G1PIW1	2.175	2.275	0
Unigene_cuff36536N	XLOC_022424	1	ENSG00000106128	H2QUD8	1.7842	1.8842	0
Unigene_cuff36540N	XLOC_022426	3	ENSG00000078549	H2QUD9	1.62647	1.82648	0.1
Unigene_cuff36589N	XLOC_022441	3	crf2b	Q8WML8	1.73942	1.83943	0
Unigene_cuff36683N	XLOC_022528	6	LPHN3	E9PE04	1.31563	1.51562	0.1
Unigene_cuff37248N	XLOC_022832	1	GW7_12959	G5BXU2	2.41487	2.51487	0
Unigene_cuff38346N	XLOC_023298	3	GPRC5B	F1RPA3	1	1.3	0.3
Unigene_cuff38589N	XLOC_023530	1	GPR139	G3X3B0	0	0	0
Unigene_cuff38664N	XLOC_023560	3	PAL_GLEAN10015593	L5KI54	1.18613	1.28612	0
Unigene_cuff39761N	XLOC_024189	2	OR2T27	I3M9D6	1	1	0
Unigene_cuff39797N	XLOC_024213	2	OPN1SW	I3N347	2.78262	2.78262	0
Unigene_cuff39913N	XLOC_024263	2	GRM8	B1MT50	3.46525	3.56525	0
Unigene_cuff40320N	XLOC_024499	2	I79_020649	G3IAM4	0	0	0
Unigene_cuff40355N	XLOC_024510	1	Olfr523	Q8VFE7	1.3796	1.3796	0
Unigene_cuff40361N	XLOC_024514	1	GW7_18526	G5AYA5	1.344	1.344	0
Unigene_cuff40362N	XLOC_024515	1	GW7_18526	G5AYA5	0.2	0.2	0
Unigene_cuff40365N	XLOC_024518	1	LOC100673520	G3UDZ9	1.3333	1.3333	0
Unigene_cuff40499N	XLOC_024564	1	LOC100066808	F6UUB4	0.2	0.2	0
Unigene_cuff40500N	XLOC_024565	1	GW7_07873	G5AVA3	0.2	0.2	0
Unigene_cuff40503N	XLOC_024568	1	LOC100724345	H0WCK5	0.2	0.2	0
Unigene_cuff40504N	XLOC_024569	1	Olfr46	Q7TRT4	0.2	0.2	0
Unigene_cuff40505N	XLOC_024570	1	Olr315	F1LUD2	0.2	0.2	0
Unigene_cuff40507N	XLOC_024572	1	Olr315	F1LUD2	0.2	0.2	0
Unigene_cuff40509N	XLOC_024574	1	Olfr46	Q7TRT4	0.2	0.2	0
Unigene_cuff40801N	XLOC_024789	2	GPR161	H0VP87	1.61888	1.71887	0
Unigene_cuff41258N	XLOC_025150	1	EGM_09372	G7PZM8	0.2	0.2	0
Unigene_cuff41272N	XLOC_025155	2	LPAR2	G1PA97	2.65855	2.75855	0
Unigene_cuff41588N	XLOC_025270	2	LOC100396997	F7IPB8	1.5047	1.6047	0
Unigene_cuff41784N	XLOC_025423	1	LOC100298103	F1MEY6	0.2	0.2	0
Unigene_cuff41852N	XLOC_025476	1	tr|G1QDI8|G1QDI8_MYOLU (Fragment)	G1QDI8	0.2	0.2	0
Unigene_cuff4229N	XLOC_002743	5	CXCR7	G1RIE0	1.5958	1.8958	0.2
Unigene_cuff42754N	XLOC_025970	9	GPR133	H2NJ55	1.06702	1.16702	0
Unigene_cuff42869N	XLOC_026053	1	FZD10	H0XTN9	0	0.1	0
Unigene_cuff4290N	XLOC_002783	2	OPRK1	I3MHU2	4.1552	4.2552	0
Unigene_cuff43217N	XLOC_026301	1	OR5AN1	F7C1Z5	0.2	0.2	0
Unigene_cuff43218N	XLOC_026302	1	LOC609788	F1P876	0.2	0.2	0
Unigene_cuff43219N	XLOC_026303	1	OR5AN1	F7C1Z5	0.2	0.2	0
Unigene_cuff43220N	XLOC_026304	1	OR5AN1	F7C1Z5	0.2	0.2	0
Unigene_cuff43221N	XLOC_026305	1	OR5A1	G1U1N6	0.2	0.2	0
Unigene_cuff43222N	XLOC_026306	1	OR4D6	D2I6T7	0.2	0.2	0
Unigene_cuff43223N	XLOC_026307	1	LOC100856761	J9NSW4	0.2	0.2	0
Unigene_cuff43224N	XLOC_026308	1	OR4D10	J9P7P1	1.07535	1.07535	0
Unigene_cuff43225N	XLOC_026309	1	OR4D11	L7N0M8	1.30555	1.30555	0
Unigene_cuff43226N	XLOC_026310	1	OR4D11	F1RMI6	0.2	0.2	0
Unigene_cuff43233N	XLOC_026314	1	Olfr1417	Q8VGJ6	0.2	0.2	0
Unigene_cuff43252N	XLOC_026325	1	cOR5A3	F1Q2Q7	0.2	0.2	0
Unigene_cuff43253N	XLOC_026326	1	tr|H0XRR2|H0XRR2_OTOGA	H0XRR2	0.2	0.2	0
Unigene_cuff43254N	XLOC_026327	1	LOC609788	F1P876	0.2	0.2	0
Unigene_cuff43256N	XLOC_026329	1	LOC100667745	G3TYJ1	0.2	0.2	0
Unigene_cuff43257N	XLOC_026330	1	LOC100407563	H9KXU8	0.2	0.2	0
Unigene_cuff43258N	XLOC_026331	1	OR5A2	H0XHY8	0.2	0.2	0
Unigene_cuff43271N	XLOC_026337	1	Olfr1420	Q8VF55	0.2	0.2	0
Unigene_cuff4327N	XLOC_002802	1	NPBWR1	F7H731	2.455	2.555	0
Unigene_cuff43294N	XLOC_026355	1	GW7_12684	G5B1G5	0.2	0.2	0
Unigene_cuff43295N	XLOC_026356	1	I79_019858	G3I8I5	1.08672	1.08672	0
Unigene_cuff43305N	XLOC_026360	1	PAL_GLEAN10000324	L5KI67	0.2	0.2	0
Unigene_cuff43317N	XLOC_026366	2	Olr1386	D3ZNH9	0.2	0.2	0
Unigene_cuff43332N	XLOC_026374	2	OR2Y1	I3MYH9	0.2	0.2	0
Unigene_cuff43421N	XLOC_026397	1	GRM6	G3R0Z8	3.04212	3.14213	0
Unigene_cuff43422N	XLOC_026398	1	OR2G6	H2P0U8	0.2	0.2	0
Unigene_cuff43423N	XLOC_026399	1	LOC788323	F1N080	0.2	0.2	0
Unigene_cuff43424N	XLOC_026400	1	LOC507971	G3N2U4	0.2	0.2	0
Unigene_cuff43425N	XLOC_026401	1	ENSG00000196944	H2R7X7	1	1	0
Unigene_cuff43428N	XLOC_026404	1	OR2T10	G1QW83	0.2	0.2	0
Unigene_cuff43461N	XLOC_026418	1	Olr1386	D3ZNH9	0.2	0.2	0
Unigene_cuff44332N	XLOC_026934	1	O3FAR1	H0X8W7	0	0.1	0.1
Unigene_cuff44428N	XLOC_026973	1	PANDA_021596	D2I6V8	0.2	0.2	0
Unigene_cuff44486N	XLOC_026992	1	HTR7	Q684P8	3.468	3.568	0
Unigene_cuff44638N	XLOC_027055	1	tr|H0XR83|H0XR83_OTOGA (Fragment)	H0XR83	0.2	0.2	0
Unigene_cuff44640N	XLOC_027057	1	OR13A1	D2I7N0	0.2	0.2	0
Unigene_cuff44856N	XLOC_027245	3	tr|I3MZK0|I3MZK0_SPETR	I3MZK0	0.2	0.2	0
Unigene_cuff44967N	XLOC_027289	2	NPY Y4	O97505	2.7792	2.8792	0
Unigene_cuff45050N	XLOC_027341	2	EGK_20257	G7NS33	0	0	0
Unigene_cuff45357N	XLOC_027533	3	CALCRL	D3DPG9	1.48645	1.58645	0
Unigene_cuff46642N	XLOC_028261	1	GPR151	G3TQJ5	0.2	0.2	0
Unigene_cuff46671N	XLOC_028273	2	HTR4	I3M9T3	4.2052	4.3052	0
Unigene_cuff46672N	XLOC_028274	1	HTR4	E2RK32	4.2134	4.3134	0
Unigene_cuff46725N	XLOC_028325	1	MDA_GLEAN10001215	L5LQB0	0.2	0.2	0
Unigene_cuff46726N	XLOC_028326	1	MDA_GLEAN10001215	L5LQB0	0.2	0.2	0
Unigene_cuff46727N	XLOC_028327	1	LOC100409175	F7I6W7	1	1	0
Unigene_cuff46729N	XLOC_028329	2	LOC100409175	F7I6W7	1	1	0
Unigene_cuff46745N	XLOC_028335	1	MDA_GLEAN10001216	L5LML3	0.2	0.2	0
Unigene_cuff46747N	XLOC_028337	1	Ssc.95433	F1RMQ9	1.07848	1.07848	0
Unigene_cuff48269N	XLOC_029157	2	GPR114	I3LS65	0	0	0
Unigene_cuff48270N	XLOC_029158	7	GPR56	H0XEV4	0	0.4	0.4
Unigene_cuff48277N	XLOC_029159	2	GPR97	G3QZF8	0	0	0
Unigene_cuff4869N	XLOC_003534	1	CYSLTR2	G3QYB7	2.1868	2.2868	0
Unigene_cuff4921N	XLOC_003586	1	LPAR6	G1SHF2	1.426	1.526	0
Unigene_cuff49315N	XLOC_029711	1	GLP1R	I3M889	2.2058	2.4058	0.1
Unigene_cuff49857N	XLOC_030092	1	RGR	H2NAE2	1.83587	1.83587	0
Unigene_cuff49995N	XLOC_030184	1	OR5T2	L7N0A4	0.2	0.2	0
Unigene_cuff49996N	XLOC_030185	1	LOC519317	E1BJZ7	0.2	0.2	0
Unigene_cuff49997N	XLOC_030186	1	tr|G1Q1Y1|G1Q1Y1_MYOLU	G1Q1Y1	0.2	0.2	0
Unigene_cuff49998N	XLOC_030187	1	tr|I3MW41|I3MW41_SPETR	I3MW41	0.2	0.2	0
Unigene_cuff49999N	XLOC_030188	1	tr|G1Q1Y1|G1Q1Y1_MYOLU	G1Q1Y1	0.2	0.2	0
Unigene_cuff50000N	XLOC_030189	1	OR8K5	G1MJM0	0.2	0.2	0
Unigene_cuff50001N	XLOC_030190	1	OR1S1	F7D507	0.2	0.2	0
Unigene_cuff50004N	XLOC_030193	1	LOC514057	G3N1M3	0.2	0.2	0
Unigene_cuff50005N	XLOC_030194	1	EGK_06249	G7NDC6	0.2	0.2	0
Unigene_cuff50009N	XLOC_030198	1	OR8K5	F7BVF5	0.2	0.2	0
Unigene_cuff50011N	XLOC_030200	1	tr|I3N351|I3N351_SPETR (Fragment)	I3N351	0.2	0.2	0
Unigene_cuff50012N	XLOC_030201	1	tr|I3N351|I3N351_SPETR (Fragment)	I3N351	0.2	0.2	0
Unigene_cuff50013N	XLOC_030202	1	tr|I3N351|I3N351_SPETR (Fragment)	I3N351	0.2	0.2	0
Unigene_cuff50015N	XLOC_030204	1	LOC100342267	G1SEP6	0.2	0.2	0
Unigene_cuff50016N	XLOC_030205	1	OR8U1	G1TK66	0.2	0.2	0
Unigene_cuff50017N	XLOC_030206	1	OR8U1	F1PPA7	0.2	0.2	0
Unigene_cuff50020N	XLOC_030209	1	ENSG00000150269	H2Q3M7	0.2	0.2	0
Unigene_cuff50021N	XLOC_030210	1	OR5M1	H9H3S9	0.2	0.2	0
Unigene_cuff50022N	XLOC_030211	1	OR5J2	H0X2E1	0.2	0.2	0
Unigene_cuff50024N	XLOC_030213	1	EGK_06249	G7NDC6	0.2	0.2	0
Unigene_cuff50025N	XLOC_030214	1	EGK_06249	G7NDC6	0.2	0.2	0
Unigene_cuff50026N	XLOC_030215	1	OR5J2	F1RHZ3	0.2	0.2	0
Unigene_cuff50027N	XLOC_030216	1	MDA_GLEAN10004640	L5MB02	0.2	0.2	0
Unigene_cuff50030N	XLOC_030219	1	LOC100414074	F7B535	0.2	0.2	0
Unigene_cuff50032N	XLOC_030221	1	LOC100414074	F7B535	0.2	0.2	0
Unigene_cuff50033N	XLOC_030222	1	PAL_GLEAN10000368	L5K9N0	0.2	0.2	0
Unigene_cuff50034N	XLOC_030223	1	tr|H0XWJ9|H0XWJ9_OTOGA (Fragment)	H0XWJ9	1.07855	1.07855	0
Unigene_cuff50035N	XLOC_030224	1	OR5M11	E2RMY4	0.2	0.2	0
Unigene_cuff50036N	XLOC_030225	1	OR5M11	E2RMY4	0.2	0.2	0
Unigene_cuff50037N	XLOC_030226	1	OR5M11	E2RMY4	0.2	0.2	0
Unigene_cuff50038N	XLOC_030227	1	OR5M1	H9H3S9	1	1	0
Unigene_cuff50039N	XLOC_030228	1	OR5M1	G1SCB3	1	1	0
Unigene_cuff50040N	XLOC_030229	1	LOC100677618	G3UGW7	1	1	0
Unigene_cuff50076N	XLOC_030244	2	CYSLTR1	J9NVP1	3.3644	3.4644	0
Unigene_cuff50636N	XLOC_030656	6	GPR34	F6X145	1.6518	1.7518	0
Unigene_cuff50844N	XLOC_030793	1	LOC100341492	G1TUJ3	2.9282	3.0282	0
Unigene_cuff50845N	XLOC_030794	1	tr|G3UJS2|G3UJS2_LOXAF	G3UJS2	0	0	0
Unigene_cuff50988N	XLOC_030888	2	PANDA_001607	D2GXH7	2.98042	3.08042	0
Unigene_cuff5128N	XLOC_003748	1	LOC100065048	F7DH90	1.0725	1.0725	0
Unigene_cuff51680N	XLOC_031312	3	GPR111	G1T4I9	0	0	0
Unigene_cuff51683N	XLOC_031313	1	OPN5	F6PH93	2.0464	2.1464	0
Unigene_cuff51785N	XLOC_031351	6	GPR116	F1PUX7	0.2	0.6	0.3
Unigene_cuff51797N	XLOC_031352	3	GPR110	F6PGJ2	0	0.1	0.1
Unigene_cuff52362N	XLOC_031710	1	PAL_GLEAN10025305	L5JPX5	2.79255	2.89255	0
Unigene_cuff52486N	XLOC_031825	2	GPR37	G1SRI6	1.5326	1.9326	0.3
Unigene_cuff52787N	XLOC_031971	2	PANDA_000920	D2GVY4	2.2155	2.6155	0.3
Unigene_cuff52790N	XLOC_031972	2	EGM_03868	G7PJ85	3.30313	3.50312	0.1
Unigene_cuff5279N	XLOC_003813	3	MLNR	G1QTN9	2.75252	2.95253	0.1
Unigene_cuff53445N	XLOC_032285	1	LOC517667	F1MI77	0.2	0.2	0
Unigene_cuff53447N	XLOC_032287	1	OR11G2	F1MS80	0.2	0.2	0
Unigene_cuff53451N	XLOC_032291	1	OR16G03	L7N0K0	0.2	0.2	0
Unigene_cuff53453N	XLOC_032293	1	tr|I3LYD9|I3LYD9_SPETR	I3LYD9	0.2	0.2	0
Unigene_cuff53454N	XLOC_032294	1	LOC100154723	F1SBV4	0.2	0.2	0
Unigene_cuff53463N	XLOC_032300	1	LOC100058174	F6SLP1	0.2	0.2	0
Unigene_cuff53594N	XLOC_032379	1	LPAR3	F1PAB1	2.6606	2.7606	0
Unigene_cuff53780N	XLOC_032502	3	Gpr85	Q6ZWR2	1.482	1.582	0
Unigene_cuff53978N	XLOC_032637	5	CELSR2	G3QRB0	1.5	1.7	0.1
Unigene_cuff54000N	XLOC_032643	2	ENSG00000156097	H2PZK8	1.39475	1.49475	0
Unigene_cuff54235N	XLOC_032779	1	OR11A1	F1PKK6	1.07353	1.07353	0
Unigene_cuff54406N	XLOC_032849	1	tr|G1LFM6|G1LFM6_AILME (Fragment)	G1LFM6	3.0614	3.1614	0
Unigene_cuff54976N	XLOC_033216	2	SUCNR1	G1QTJ5	3.15888	3.25888	0
Unigene_cuff54993N	XLOC_033219	3	ENSG00000169860	H2QNL8	1.61655	1.71655	0
Unigene_cuff55024N	XLOC_033233	1	tr|I3MGN8|I3MGN8_SPETR	I3MGN8	3.1074	3.2074	0
Unigene_cuff55113N	XLOC_033266	3	ENSG00000174944	H2R7Z5	1.8606	1.9606	0
Unigene_cuff55116N	XLOC_033267	1	GPR87	G1SPV7	1.4626	1.5626	0
Unigene_cuff55119N	XLOC_033268	1	P2RY13	G1QTG4	1.9818	2.0818	0
Unigene_cuff55120N	XLOC_033269	2	EGM_10984	G7NZL9	2.8626	2.9626	0
Unigene_cuff55133N	XLOC_033275	1	GPR149	G1QU74	0	0	0
Unigene_cuff55247N	XLOC_033351	1	ENSG00000174946	H2QNL2	1.6954	1.7954	0
Unigene_cuff5558N	XLOC_003939	4	tr|H0XZF8|H0XZF8_OTOGA	H0XZF8	0.2	0.3	0.1
Unigene_cuff5562N	XLOC_003940	2	tr|I3MUN0|I3MUN0_SPETR	I3MUN0	0.2	0.2	0
Unigene_cuff5563N	XLOC_003941	1	LOC100345101	G1TW40	0.2	0.2	0
Unigene_cuff5565N	XLOC_003942	1	tr|G1MNZ6|G1MNZ6_AILME	G1MNZ6	0.2	0.2	0
Unigene_cuff5575N	XLOC_003948	2	CHRM5	F6U3J9	3.0996	3.1996	0
Unigene_cuff57230N	XLOC_034472	1	OR2AE1	F1PCR4	0.2	0.2	0
Unigene_cuff5765N	XLOC_003171	1	LOC100724391	H0VIQ5	0.2	0.6	0.4
Unigene_cuff57N	XLOC_000022	1	GPR158	F7B1J6	0	0.1	0.1
Unigene_cuff58963N	XLOC_035522	1	LOC100071346	F6QJK9	0.2	0.2	0
Unigene_cuff58965N	XLOC_035524	1	PAL_GLEAN10000428	L5K802	1.07908	1.07908	0
Unigene_cuff58966N	XLOC_035525	1	PANDA_021244	D2I665	1.29293	1.29293	0
Unigene_cuff58967N	XLOC_035526	1	LOC505451	E1BLN9	0.2	0.2	0
Unigene_cuff58970N	XLOC_035528	1	OR1L8	F1PBY4	0.2	0.2	0
Unigene_cuff58973N	XLOC_035531	1	LOC100484173	G1MLY1	1.08587	1.08587	0
Unigene_cuff59011N	XLOC_035549	1	tr|H0XI07|H0XI07_OTOGA	H0XI07	1.07262	1.07262	0
Unigene_cuff59012N	XLOC_035550	1	OR1N2	I3N3G0	1.08028	1.08028	0
Unigene_cuff59013N	XLOC_035551	1	OR1J4	G1U955	1.07475	1.07475	0
Unigene_cuff59018N	XLOC_035556	1	LOC505451	E1BLN9	1.40813	1.40813	0
Unigene_cuff5905N	XLOC_003253	3	OR8D2	H0WWG3	0.2	0.9	0.7
Unigene_cuff59460N	XLOC_035833	1	OR13C8	D2I310	0.2	0.2	0
Unigene_cuff59461N	XLOC_035834	1	OR13C8	D2I310	0.2	0.2	0
Unigene_cuff59462N	XLOC_035835	1	tr|H0X5Q2|H0X5Q2_OTOGA	H0X5Q2	0.2	0.2	0
Unigene_cuff59465N	XLOC_035838	1	tr|J9NZT5|J9NZT5_CANFA (Fragment)	J9NZT5	0.2	0.2	0
Unigene_cuff59466N	XLOC_035839	1	OR13D1	H0XHL5	0.2	0.2	0
Unigene_cuff59469N	XLOC_035842	2	tr|J9NZT5|J9NZT5_CANFA (Fragment)	J9NZT5	0.2	0.2	0
Unigene_cuff59475N	XLOC_035845	1	Olr853	F1LW03	1.07737	1.07737	0
Unigene_cuff59476N	XLOC_035846	1	Olfr270	Q7TS19	0.2	0.2	0
Unigene_cuff59543N	XLOC_035867	1	LOC100061720	F6XTE2	0.2	0.2	0
Unigene_cuff59546N	XLOC_035869	1	tr|H0XHM7|H0XHM7_OTOGA	H0XHM7	0.2	0.2	0
Unigene_cuff60414N	XLOC_036368	2	MCHR1	G1RZH5	2.0526	2.1526	0
Unigene_cuff60632N	XLOC_036520	1	OR14A16	F1S6M8	0.2	0.2	0
Unigene_cuff60662N	XLOC_036546	1	GPR39	F7IEA5	1	1	0
Unigene_cuff60665N	XLOC_036547	1	tr|F7DB25|F7DB25_HORSE	F7DB25	1	1.1	0.1
Unigene_cuff60849N	XLOC_036697	1	PAL_GLEAN10000153	L5KIV7	0.2	0.2	0
Unigene_cuff60858N	XLOC_036706	1	LOC100343014	G1TL12	0.2	0.2	0
Unigene_cuff6089N	XLOC_003332	1	HTR2A	B3VRB4	2.9172	3.0172	0
Unigene_cuff6090N	XLOC_003333	1	HTR2A	B3VRB4	2.9166	3.0166	0
Unigene_cuff61032N	XLOC_036795	2	ADRB2	G1TAV7	4.0246	4.2246	0.1
Unigene_cuff61250N	XLOC_036879	4	AGTR1	K7BAD0	3.2054	3.5054	0.2
Unigene_cuff61831N	XLOC_037172	2	DRD2	I3M2I3	4.2142	4.3142	0
Unigene_cuff62140N	XLOC_037403	2	GPR126	K7A6I0	1.6034	1.7034	0
Unigene_cuff62183N	XLOC_037420	1	NMBR	E1BMN4	2.47843	2.57843	0
Unigene_cuff62988N	XLOC_037987	1	TACR1	I3MGM6	4.191	4.291	0
Unigene_cuff63387N	XLOC_038139	2	PROKR1	F6SCG3	2.6355	2.8355	0.1
Unigene_cuff64423N	XLOC_038846	4	CMKLR1	G1T2X4	1.9757	2.0757	0
Unigene_cuff65736N	XLOC_039697	1	MDA_GLEAN10001462	L5MDW7	0.2	0.2	0
Unigene_cuff65737N	XLOC_039698	1	OR51B2	D2HU47	0.2	0.2	0
Unigene_cuff65738N	XLOC_039699	1	OR51B2	D2HU47	0.2	0.2	0
Unigene_cuff65739N	XLOC_039700	1	OR51B4	G1MLI1	0.2	0.2	0
Unigene_cuff65740N	XLOC_039701	1	OR51B4	B8K177	0.2	0.2	0
Unigene_cuff65744N	XLOC_039705	1	OR51V1	F7DWJ8	1.1141	1.1141	0
Unigene_cuff65745N	XLOC_039706	1	tr|I3MX61|I3MX61_SPETR (Fragment)	I3MX61	0.2	0.2	0
Unigene_cuff65748N	XLOC_039709	1	OR52A1	G1S977	1.1201	1.1201	0
Unigene_cuff65749N	XLOC_039710	1	LOC100386927	F6VEW5	0.2	0.2	0
Unigene_cuff65751N	XLOC_039712	1	ENSG00000182070	H2Q2Z4	0.2	0.2	0
Unigene_cuff65752N	XLOC_039713	1	OR52A1	G3QRE5	0.2	0.2	0
Unigene_cuff65754N	XLOC_039715	1	OR52W1	F6VSH0	0.2	0.2	0
Unigene_cuff65755N	XLOC_039716	1	cOR51K2	E2RQS4	0.2	0.2	0
Unigene_cuff65756N	XLOC_039717	1	LOC485262	F1Q297	0.2	0.2	0
Unigene_cuff65757N	XLOC_039718	1	PAL_GLEAN10003327	L5KD08	0.2	0.2	0
Unigene_cuff65758N	XLOC_039719	1	OR51B6	L7N0K4	0.2	0.2	0
Unigene_cuff66405N	XLOC_039994	3	LOC100660521	G3UN04	0.2	0.2	0
Unigene_cuff66409N	XLOC_039995	1	LOC100660521	G3UN04	0.2	0.2	0
Unigene_cuff66477N	XLOC_040022	6	GPR35	I3N908	1.36625	1.46625	0
Unigene_cuff66493N	XLOC_040026	1	tr|I3NEN7|I3NEN7_SPETR	I3NEN7	0.2	0.2	0
Unigene_cuff66494N	XLOC_040027	1	Olr1347	G3V9E6	0.2	0.2	0
Unigene_cuff66495N	XLOC_040028	1	LOC100478083	G1MPB4	0.2	0.2	0
Unigene_cuff66543N	XLOC_040050	7	RAMP1	H9YXZ4	1.5	2	0.4
Unigene_cuff66745N	XLOC_040172	2	OXTR	I3N166	2.7306	2.7306	0
Unigene_cuff67260N	XLOC_040382	3	BAI1	H0VBV8	1.06757	1.26757	0.1
Unigene_cuff68172N	XLOC_041008	1	MAS1	D2HS51	1	1	0
Unigene_cuff68537N	XLOC_041251	1	CXCR5	I3N534	2.81672	2.91673	0
Unigene_cuff68872N	XLOC_041407	1	LOC100662096	G3UAT0	1.4245	1.5245	0
Unigene_cuff68934N	XLOC_041428	1	SSTR1	H0XNK5	3.49638	3.69638	0.1
Unigene_cuff68935N	XLOC_041427	3	SSTR1	H0XNK5	3.49638	3.69638	0.1
Unigene_cuff70565N	XLOC_042448	1	MC1R	A3KF60	1.62447	1.72447	0
Unigene_cuff71472N	XLOC_042998	1	LOC100669250	G3U4J4	0.2	0.2	0
Unigene_cuff72127N	XLOC_043261	1	Alpha-2C adrenoceptor	Q8HY80	3.41925	3.51925	0
Unigene_cuff72222N	XLOC_043307	2	GPR78	G1RMM9	0	0	0
Unigene_cuff7224N	XLOC_004647	2	NTSR2	H0X9G7	1.91142	2.11143	0.1
Unigene_cuff72602N	XLOC_043573	2	FZD7	H0XWH9	0.45	0.55	0
Unigene_cuff73133N	XLOC_043893	1	QRFPR	H2PE80	2.8207	2.9207	0
Unigene_cuff73642N	XLOC_044228	1	ADORA2B	F6TXR6	3.0332	3.3332	0.2
Unigene_cuff73861N	XLOC_044360	1	ADRA1A	F6QIG0	3.43825	3.63825	0.1
Unigene_cuff73904N	XLOC_044377	1	FZD3	F1RJQ7	0.45	0.55	0
Unigene_cuff74484N	XLOC_044711	1	GPR52	G3SEW2	1.84173	1.84173	0
Unigene_cuff74885N	XLOC_044952	1	tr|H0XSU7|H0XSU7_OTOGA	H0XSU7	0.2	0.2	0
Unigene_cuff74886N	XLOC_044953	1	EGM_01752	G7NWJ6	0.2	0.2	0
Unigene_cuff74890N	XLOC_044956	1	LOC100668783	G3U6X8	0.2	0.2	0
Unigene_cuff74892N	XLOC_044958	1	Olfr303	Q8VFP0	0.2	0.2	0
Unigene_cuff74893N	XLOC_044959	1	I79_023965	G3IJD2	1.07797	1.07797	0
Unigene_cuff74895N	XLOC_044961	1	OR2G3	H0XNK4	0.2	0.2	0
Unigene_cuff74899N	XLOC_044965	1	LOC100341492	G1TUJ3	2.9216	3.0216	0
Unigene_cuff75453N	XLOC_045276	1	LOC100677278	G3UFU2	0.2	0.2	0
Unigene_cuff76302N	XLOC_045780	2	PANDA_017563	D2HY12	2.1565	2.3565	0.1
Unigene_cuff76437N	XLOC_045874	1	LOC100677660	G3UGN0	0.2	0.2	0
Unigene_cuff76438N	XLOC_045875	1	Olfr1342	Q8VFY3	0.2	0.2	0
Unigene_cuff76439N	XLOC_045876	1	Olfr1342	Q8VFY3	0.2	0.2	0
Unigene_cuff76440N	XLOC_045877	1	LOC100654523	G3UIF2	0.2	0.2	0
Unigene_cuff76611N	XLOC_045920	1	LOC100066878	F6VXV6	0.2	0.2	0
Unigene_cuff76612N	XLOC_045921	1	I79_009323	G3HFI3	0.2	0.2	0
Unigene_cuff77263N	XLOC_046315	1	Alpha-2A adrenoceptor	Q8HY79	4.2152	4.3152	0
Unigene_cuff77756N	XLOC_046521	1	AVPR1A	K7BH31	2.7406	2.9406	0.1
Unigene_cuff78739N	XLOC_047079	2	EGK_07841	G7NEM6	1.21667	1.31668	0
Unigene_cuff7995N	XLOC_005171	1	OLFR582	B8K145	0.2	0.2	0
Unigene_cuff7996N	XLOC_005172	1	tr|H0XKM6|H0XKM6_OTOGA	H0XKM6	0.2	0.2	0
Unigene_cuff7998N	XLOC_005174	1	OLFR582	G1TFC6	0.2	0.2	0
Unigene_cuff7999N	XLOC_005175	1	OLFR582	B8K145	0.2	0.2	0
Unigene_cuff8000N	XLOC_005176	1	OR51F1	B0VX93	0.2	0.2	0
Unigene_cuff8002N	XLOC_005178	1	LOC100480128	G1MKQ1	1.13393	1.13393	0
Unigene_cuff8004N	XLOC_005180	1	OR51C1P	G1PPX5	1.1384	1.1384	0
Unigene_cuff8005N	XLOC_005181	1	OR51E2	G1MP33	0.2	0.2	0
Unigene_cuff8007N	XLOC_005183	2	MDA_GLEAN10003559	L5LZ35	0.2	0.2	0
Unigene_cuff8009N	XLOC_005184	1	MDA_GLEAN10003559	L5LZ35	0.2	0.2	0
Unigene_cuff8010N	XLOC_005185	3	MDA_GLEAN10003559	L5LZ35	0.2	0.2	0
Unigene_cuff8013N	XLOC_005186	1	MDA_GLEAN10003559	L5LZ35	0.2	0.2	0
Unigene_cuff8019N	XLOC_005189	1	LOC100855985	F1PK28	1.1279	1.1279	0
Unigene_cuff8020N	XLOC_005190	1	LOC100518442	F1RHP0	0.2	0.2	0
Unigene_cuff8026N	XLOC_005192	1	Olfr547	Q8VGY3	0.2	0.2	0
Unigene_cuff8027N	XLOC_005193	1	tr|I3N642|I3N642_SPETR	I3N642	0.2	0.2	0
Unigene_cuff8029N	XLOC_005195	1	Olfr544	E9PX47	0.2	0.2	0
Unigene_cuff8030N	XLOC_005196	2	LOC618173	E1BAQ7	0.2	0.2	0
Unigene_cuff80550N	XLOC_048210	1	tr|H0WUV5|H0WUV5_OTOGA	H0WUV5	0.2	0.2	0
Unigene_cuff80551N	XLOC_048211	1	OR4D1	G1MKX4	0.2	0.2	0
Unigene_cuff8096N	XLOC_005222	5	ENSG00000175591	H2Q4D2	2.124	2.324	0.1
Unigene_cuff8101N	XLOC_005223	3	P2RY6	G1S5L9	2.13485	2.23485	0
Unigene_cuff82119N	XLOC_049183	1	GPR125	F7D2U7	0	0.2	0.2
Unigene_cuff82122N	XLOC_049184	2	EGK_15610	G7MSN3	0	0.1	0.1
Unigene_cuff82169N	XLOC_049207	2	CCKAR	H2PD27	2.64188	2.84187	0.1
Unigene_cuff82450N	XLOC_049440	1	FZD9	I3NBQ1	0.45	0.55	0
Unigene_cuff8289N	XLOC_005277	2	EGM_13391	G7P3V2	0	0	0
Unigene_cuff83022N	XLOC_049814	2	GHSR	C0LUT8	2.7525	2.8525	0
Unigene_cuff8309N	XLOC_005283	1	I79_023033	G3IGV6	1.13575	1.13575	0
Unigene_cuff8310N	XLOC_005284	1	OLFR561	B0VX91	0.2	0.2	0
Unigene_cuff8312N	XLOC_005286	1	LOC100388850	F7A314	0.2	0.2	0
Unigene_cuff8313N	XLOC_005287	1	LOC100388850	F7A314	0.2	0.2	0
Unigene_cuff8315N	XLOC_005288	2	OR51D1	F7D327	0.2	0.2	0
Unigene_cuff8317N	XLOC_005290	1	tr|F1MB62|F1MB62_BOVIN (Fragment)	F1MB62	1.4293	1.4293	0
Unigene_cuff8321N	XLOC_005294	1	tr|G1TGJ4|G1TGJ4_RABIT	G1TGJ4	1.37525	1.37525	0
Unigene_cuff8322N	XLOC_005295	1	OR52M1	F6T538	0.2	0.2	0
Unigene_cuff8323N	XLOC_005296	1	OR52K1	E1BDS3	0.2	0.2	0
Unigene_cuff8324N	XLOC_005297	1	OR52K2	E1BAX8	0.2	0.2	0
Unigene_cuff8325N	XLOC_005298	1	LOC100346598	G1TLS1	0.2	0.2	0
Unigene_cuff8326N	XLOC_005299	1	OLFR549	B4USR0	0.2	0.2	0
Unigene_cuff8330N	XLOC_005303	1	OR52B4	G1Q1Q6	0.2	0.2	0
Unigene_cuff8331N	XLOC_005304	1	LOC100346082	G1TJU6	0.2	0.2	0
Unigene_cuff8332N	XLOC_005305	1	LOC100066712	F7E3L5	0.2	0.2	0
Unigene_cuff83835N	XLOC_050375	1	RXFP4	G3SKU7	1.32993	1.42992	0
Unigene_cuff84413N	XLOC_050681	1	GPR3	G1U7X3	2.8594	2.9594	0
Unigene_cuff8453N	XLOC_005355	1	tr|H0XPG8|H0XPG8_OTOGA	H0XPG8	1.34318	1.34318	0
Unigene_cuff8454N	XLOC_005356	1	PAL_GLEAN10025505	L5JLW3	1.4169	1.4169	0
Unigene_cuff8455N	XLOC_005357	1	LOC100658904	G3U075	1.14865	1.14865	0
Unigene_cuff84574N	XLOC_050787	3	HTR1F	H2PA06	3.446	3.546	0
Unigene_cuff84818N	XLOC_050913	2	VIPR1	G1T4R1	1.21418	1.41417	0.1
Unigene_cuff84848N	XLOC_050919	3	CCBP2	G1TG81	1.08523	1.18522	0
Unigene_cuff85611N	XLOC_051367	1	OR13F1	G1SRY8	0.2	0.2	0
Unigene_cuff8590N	XLOC_005412	1	ENSG00000182170	H2R5M7	0	0	0
Unigene_cuff8591N	XLOC_005413	2	MRGPRE	H2NCI4	0	0	0
Unigene_cuff87034N	XLOC_052162	1	PAL_GLEAN10003412	L5KDY5	1.41688	1.51687	0
Unigene_cuff87037N	XLOC_052164	2	P2RY10	F6YIM8	1.37698	1.47697	0
Unigene_cuff87038N	XLOC_052165	2	Lpar4	D3ZHA3	2.41242	2.51242	0
Unigene_cuff87359N	XLOC_052277	1	CCR7	F6WHR2	2.6923	2.7923	0
Unigene_cuff87640N	XLOC_052458	1	RAMP2	G1TYN2	1	1.7	0.6
Unigene_cuff87723N	XLOC_052483	1	CC chemokine receptor 10	Q1WLP8	1.6311	1.7311	0
Unigene_cuff87761N	XLOC_052516	2	GPR63	F1PF40	2.8066	2.9066	0
Unigene_cuff88082N	XLOC_052738	1	MDA_GLEAN10002651	L5MH95	0.2	0.2	0
Unigene_cuff88083N	XLOC_052739	1	LOC100062547	F6WK29	1	1	0
Unigene_cuff88084N	XLOC_052740	1	LOC100471200	G1LND8	1.3762	1.3762	0
Unigene_cuff88085N	XLOC_052741	1	OR7G1	G3RGW0	0.2	0.2	0
Unigene_cuff88086N	XLOC_052742	1	PANDA_010869	D2HI69	0.2	0.2	0
Unigene_cuff88087N	XLOC_052743	1	OR7G1	G3RGW0	1.08455	1.08455	0
Unigene_cuff88088N	XLOC_052744	1	LOC100298718	F1N201	1.08452	1.08452	0
Unigene_cuff88090N	XLOC_052746	1	LOC100298718	F1N201	1	1	0
Unigene_cuff88091N	XLOC_052747	1	PANDA_010869	D2HI69	1.33555	1.33555	0
Unigene_cuff88092N	XLOC_052748	1	tr|I3NHH8|I3NHH8_SPETR	I3NHH8	0.2	0.2	0
Unigene_cuff88093N	XLOC_052749	1	OR7G3	F1MZK3	1.381	1.381	0
Unigene_cuff88095N	XLOC_052750	2	OR1M1	J9NZG6	0.2	0.2	0
Unigene_cuff88113N	XLOC_052753	1	LOC100662769	G3TUD4	0.2	0.2	0
Unigene_cuff88114N	XLOC_052754	1	LOC100059658	F6SNY0	1	1	0
Unigene_cuff88116N	XLOC_052756	1	LOC484973	J9NYW9	0.2	0.2	0
Unigene_cuff88118N	XLOC_052758	1	LOC484973	J9NYW9	0.2	0.2	0
Unigene_cuff88127N	XLOC_052762	1	OR7G1	G3RGW0	0.2	0.2	0
Unigene_cuff88491N	XLOC_052982	1	LOC100685095	L7N0A5	0.2	0.2	0
Unigene_cuff88492N	XLOC_052983	1	LOC100685095	L7N0A5	0.2	0.2	0
Unigene_cuff88494N	XLOC_052985	1	LOC100685095	L7N0A5	0.2	0.2	0
Unigene_cuff88496N	XLOC_052987	1	Olfactory receptor OR0505	G3FJ97	0.2	0.2	0
Unigene_cuff88497N	XLOC_052988	1	LOC100671343	G3TTP6	0.2	0.2	0
Unigene_cuff88498N	XLOC_052989	1	LOC100340210	G1U3F6	0.2	0.2	0
Unigene_cuff88503N	XLOC_052994	1	LOC100512761	F1RWS2	0.2	0.2	0
Unigene_cuff88509N	XLOC_053000	1	LOC100686849	L7N0M9	0.2	0.2	0
Unigene_cuff88510N	XLOC_053001	1	LOC100670435	G3TX14	0.2	0.2	0
Unigene_cuff88512N	XLOC_053003	1	OR5T2	L7N0A4	0.2	0.2	0
Unigene_cuff88514N	XLOC_053005	1	OR8I2	F7FTU5	0.2	0.2	0
Unigene_cuff88517N	XLOC_053008	1	OR5AS1	G1TXT3	0.2	0.2	0
Unigene_cuff88518N	XLOC_053009	1	LOC100671343	G3TTP6	0.2	0.2	0
Unigene_cuff88519N	XLOC_053010	1	OR5AS1	G1TXT3	0.2	0.2	0
Unigene_cuff88696N	XLOC_053085	1	PTGER4	G1MAD1	2.16325	2.16325	0
Unigene_cuff88779N	XLOC_053118	2	RXFP3	I3MTL4	1.15955	1.25955	0
Unigene_cuff89223N	XLOC_053455	1	GLP2R	Q4VAT2	1.4279	1.5279	0
Unigene_cuff89536N	XLOC_053603	3	ENSG00000164128	H2QQD5	2.79513	2.99512	0.1
Unigene_cuff89653N	XLOC_053653	1	npy5r	B6VRS7	1.77418	1.87417	0
Unigene_cuff89910N	XLOC_053810	2	SSTR3	Q4L144	3.07835	3.17835	0
Unigene_cuff90056N	XLOC_053922	3	CHRM1	H0XLS9	3.2152	3.4152	0.1
Unigene_cuff90971N	XLOC_054524	1	MDA_GLEAN10015059	L5LWT9	1.0739	1.0739	0
Unigene_cuff90972N	XLOC_054525	1	MDA_GLEAN10015059	L5LWT9	1.07862	1.07862	0
Unigene_cuff90974N	XLOC_054527	2	GW7_15628	G5B7D0	0.2	0.2	0
Unigene_cuff90976N	XLOC_054528	1	GW7_15628	G5B7D0	0.2	0.2	0
Unigene_cuff90977N	XLOC_054529	1	LOC100661721	G3UKJ7	0.2	0.2	0
Unigene_cuff90978N	XLOC_054530	1	OR5P3	G1TPS5	0.2	0.2	0
Unigene_cuff90979N	XLOC_054531	2	LOC539064	F1MUY1	0.2	0.2	0
Unigene_cuff90981N	XLOC_054532	1	LOC523139	G3N185	0.2	0.2	0
Unigene_cuff90982N	XLOC_054533	1	LOC485372	L7N0L1	0.2	0.2	0
Unigene_cuff91448N	XLOC_054820	3	HTR1A	G1S9D2	4.1182	4.2182	0
Unigene_cuff91504N	XLOC_054869	2	LOC100521089	F1SQ98	0.2	0.2	0
Unigene_cuff91506N	XLOC_054870	1	tr|G3FJD9|G3FJD9_CANFA Olfactory receptor OR18B06	G3FJD9	0.2	0.2	0
Unigene_cuff92039N	XLOC_055201	1	MC4R	G1TZU3	2.97218	3.07218	0
Unigene_cuff92135N	XLOC_055247	1	I79_002515	G3GXM3	2.40187	2.50188	0
Unigene_cuff92689N	XLOC_055592	2	TSHR	F6VJS7	2.404	2.504	0
Unigene_cuff92975N	XLOC_055774	1	LOC100399755	F7H8V1	1.8176	2.0176	0.1
Unigene_cuff93009N	XLOC_055788	1	PANDA_013967	D2HQ36	0.2	0.2	0
Unigene_cuff93120N	XLOC_055852	1	ADORA2A	G3RAD0	3.1328	3.2328	0
Unigene_cuff93857N	XLOC_056333	1	LPHN2	F6UU77	1.31435	1.41435	0
Unigene_cuff93858N	XLOC_056334	1	LPHN2	G1RFL1	1.3125	1.6125	0.2
Unigene_cuff93861N	XLOC_056332	9	LPHN2	E2RKR8	1.31435	1.71435	0.3
Unigene_cuff94616N	XLOC_056809	1	CXCR1	I3MKA8	3.228	3.328	0
Unigene_cuff94706N	XLOC_056832	1	GPBAR1	G3UAW1	0	0.7	0.7
Unigene_cuff94710N	XLOC_056833	1	CXCR2	I3MKA3	3.24708	3.34707	0
Unigene_cuff96093N	XLOC_057727	2	LGR4	K7D663	1.7046	2.3046	0.5
Unigene_cuff96367N	XLOC_057889	1	HRH3	G1NT07	2.13187	2.23188	0.1
Unigene_cuff96448N	XLOC_057939	2	FRPL1	A7ISL6	2.37372	2.47372	0
Unigene_cuff96507N	XLOC_057950	2	FPR	G1SVH2	1.98162	2.08162	0
Unigene_cuff96537N	XLOC_057972	1	tr|F7A3J5|F7A3J5_HORSE	F7A3J5	0	0	0
Unigene_cuff96794N	XLOC_058077	1	PAL_GLEAN10018118	L5KZ48	4.204	4.304	0
Unigene_cuff97087N	XLOC_058256	2	GPRC6A	F7AD15	2.9554	3.0554	0
Unigene_cuff97185N	XLOC_058329	1	LOC100353078	G1TG58	0.2	0.2	0
Unigene_cuff97186N	XLOC_058330	1	LOC100401791	F6XCB8	0.2	0.2	0
Unigene_cuff97187N	XLOC_058331	1	LOC100484729	G1MMW8	1.08563	1.08563	0
Unigene_cuff97188N	XLOC_058332	1	LOC100338040	G1TJ65	1.08333	1.08333	0
Unigene_cuff97189N	XLOC_058333	1	tr|G3U9T3|G3U9T3_LOXAF	G3U9T3	0.2	0.2	0
Unigene_cuff97191N	XLOC_058335	1	OR4S2	G1SAN9	0.2	0.2	0
Unigene_cuff97194N	XLOC_058338	1	LOC100674120	G3U417	0.2	0.2	0
Unigene_cuff97195N	XLOC_058339	1	LOC100519081	F1RL61	0.2	0.2	0
Unigene_cuff97196N	XLOC_058340	1	OR5D13	F1PZM3	0.2	0.2	0
Unigene_cuff97197N	XLOC_058341	1	OR5D13	F1PZM3	0.2	0.2	0
Unigene_cuff97198N	XLOC_058342	1	OR5D13	F1PZM3	0.2	0.2	0
Unigene_cuff97199N	XLOC_058343	1	LOC100676197	G3U4R1	0.2	0.2	0
Unigene_cuff97200N	XLOC_058344	1	ENSG00000186117	H2Q3L4	0.2	0.2	0
Unigene_cuff97203N	XLOC_058347	1	MDA_GLEAN10019102	L5LCU9	0.2	0.2	0
Unigene_cuff97204N	XLOC_058348	1	GW7_06175	G5BMA1	0.2	0.2	0
Unigene_cuff97205N	XLOC_058349	1	LOC100523534	I3LSL2	0.2	0.2	0
Unigene_cuff97208N	XLOC_058352	1	MDA_GLEAN10019091	L5LCA7	0.2	0.2	0
Unigene_cuff97211N	XLOC_058355	1	Olfr1134	Q7TR43	0.2	0.2	0
Unigene_cuff97212N	XLOC_058356	1	LOC100672126	G3UG59	0.2	0.2	0
Unigene_cuff97362N	XLOC_058454	1	GRPR	E2QTA7	2.82287	3.02287	0.1
Unigene_cuff97481N	XLOC_058488	4	GPR64	F6YN77	1	1.1	0.1
Unigene_cuff97609N	XLOC_058593	4	GPR68	I3NGA3	1.64613	1.74612	0
Unigene_cuff98336N	XLOC_059110	1	CXCR3	F6U4S6	1.23542	1.33543	0
Unigene_cuff98486N	XLOC_059165	7	BAI2	B4DKC3	1.0675	1.2675	0.1
Unigene_cuff98642N	XLOC_059222	2	HCRTR1	G1QN38	2.75648	2.85648	0
Unigene_cuff99069N	XLOC_059546	1	GW7_20008	G5BP86	0.2	0.2	0
Unigene_cuff99070N	XLOC_059547	1	tr|H0XJ64|H0XJ64_OTOGA (Fragment)	H0XJ64	0.2	0.2	0
Unigene_cuff99071N	XLOC_059548	1	tr|H0XJ64|H0XJ64_OTOGA (Fragment)	H0XJ64	0.2	0.2	0
Unigene_cuff99072N	XLOC_059549	1	LOC100071218	F6UGR3	0.2	0.2	0
Unigene_cuff99075N	XLOC_059552	1	LOC100364599	F1M1N8	1.328	1.328	0
Unigene_cuff99077N	XLOC_059554	1	LOC100364599	F1M1N8	1.08177	1.08177	0
Unigene_cuff99078N	XLOC_059555	1	OR5C1	I3N9E0	0.2	0.2	0
Unigene_cuff99081N	XLOC_059557	1	OR1K1	D2I817	0.2	0.2	0
Unigene_cuff99091N	XLOC_059560	1	GPR21	F1SKU6	2.0248	2.5248	0.5
Unigene_cuff99119N	XLOC_059576	1	tr|F1MYG4|F1MYG4_BOVIN (Fragment)	F1MYG4	1.06965	1.16965	0
Unigene_cuff99180N	XLOC_059594	2	tr|I3MY51|I3MY51_SPETR	I3MY51	0.2	0.3	0.1
Unigene_cuff99639N	XLOC_059850	13	PARD3	G1MB25	0.7	1.2	0.4
Unigene_cuff99943N	XLOC_060093	1	LOC100724629	H0W4L3	0.2	0.2	0
Unigene_cuff99944N	XLOC_060094	1	OR5AP2	G1NTL3	0.2	0.2	0
Unigene_cuff99946N	XLOC_060096	1	LOC100677618	G3UGW7	1	1	0
Unigene_cuff99949N	XLOC_060099	1	LOC100468258	G1MNW6	0.2	0.2	0
Unigene_cuff99950N	XLOC_060100	1	LOC100468258	G1MNW6	0.2	0.2	0
Unigene_cuff99951N	XLOC_060101	1	LOC483472	J9P011	0.2	0.2	0
Unigene_cuff99952N	XLOC_060102	1	LOC100724629	H0W4L3	0.2	0.2	0
Unigene_cuff99953N	XLOC_060103	1	I79_013279	G3HR19	0.2	0.2	0
Unigene_cuff99954N	XLOC_060104	1	MDA_GLEAN10006128	L5LDM8	0.2	0.2	0
Unigene_cuff99955N	XLOC_060105	1	OR5AR1	G1NTL8	0.2	0.2	0
