# Supplementary material for: Drug Target Mining and Analysis of the Chinese Tree Shrew for Pharmacological Testing
Source: PLoS One. 2014 Aug 8;9(8):e104191. doi: 10.1371/journal.pone.0104191 (PMC4126716; doi:10.1371/journal.pone.0104191)
Supplement: File S1 — Contains additional tables. (ZIP) [file pone.0104191.s001.zip › Supplementary Table 3.xlsx]

## Sheet: Ion channel
Gene id	Target LGIC	Identity	E-value	Bit score
Unigene_cuff101493	LGICdbp:GLUr7mumu	91.58	0	1115
Unigene_cuff101494	LGICdbp:GLUr7hosa	87.04	0	677
Unigene_cuff101495	LGICdbp:GLUr7mumu	88.17	0	663
Unigene_cuff101496	LGICdbp:GLUr7mumu	88.17	0	663
Unigene_cuff101497	LGICdbp:GLUr7mumu	92.26	0	1502
Unigene_cuff102162	LGICdbp:GLU3_3arth	22.32	5e-11	61.6
Unigene_cuff102163	LGICdbp:GLU3_3arth	22.32	5e-11	61.6
Unigene_cuff10290	LGICdbp:GABb1rasp	96.84	0	957
Unigene_cuff10291	LGICdbp:GABb1rasp	96.84	0	957
Unigene_cuff10454	LGICdbp:GABa4rara	97.74	3e-127	368
Unigene_cuff10455	LGICdbp:GABa4rara	95.44	1e-171	485
Unigene_cuff10460	LGICdbp:GABb1bota	100	2e-17	70.1
Unigene_cuff1105	LGICdbp:GLU3_7arth	25.93	2e-11	63.2
Unigene_cuff1105	LGICdbp:GLU3_7arth	25.93	2e-11	63.2
Unigene_cuff1106	LGICdbp:GLU3_7arth	25.93	7e-11	61.6
Unigene_cuff11801	LGICdbp:ACHa6hosa	88.26	0	905
Unigene_cuff11802	LGICdbp:ACHa6hosa	88.26	0	905
Unigene_cuff11897	LGICdbp:ACHb3patr	100	7e-26	94
Unigene_cuff11898	LGICdbp:ACHb3hosa	86.26	0	813
Unigene_cuff120079	LGICdbp:GLYa2rano	100	2e-100	295
Unigene_cuff120080	GLYa2hosa	99.35	0	647
Unigene_cuff120081	LGICdbp:GLYa2hosa-B	99.35	0	647
Unigene_cuff120082	LGICdbp:GLYa2hosa-B	98.86	9e-129	369
Unigene_cuff123434	LGICdbp:GLU3_6arth	27.04	1e-17	83.2
Unigene_cuff123435	LGICdbp:GLU3_6arth	27.04	1e-17	83.2
Unigene_cuff141836	LGICdbp:GLUr3hosa-flop	97.14	3e-19	76.3
Unigene_cuff141838	LGICdbp:GLUr3hosa-flip	94.96	3e-175	506
Unigene_cuff141839	LGICdbp:GLUr3gaga-flop	98.18	3e-34	119
Unigene_cuff14341	LGICdbp:GLUka2rano	100	0	677
Unigene_cuff14342	LGICdbp:GLUka2rano	100	0	677
Unigene_cuff14343	LGICdbp:GLUka2rano	99.63	0	572
Unigene_cuff14344	LGICdbp:GLUka2rano	100	0	548
Unigene_cuff14345	LGICdbp:GLUka2rano	99.66	0	600
Unigene_cuff14346	LGICdbp:GLUka2rano	99.38	0	649
Unigene_cuff161597	LGICdbp:GLUr1hosa-flip	99.86	0	1545
Unigene_cuff161596	LGICdbp:GLUr1hosa-flop	100	1e-86	269
Unigene_cuff161597	LGICdbp:GLUr1hosa-flip	99.86	0	1545
Unigene_cuff161598	LGICdbp:GLUr3coli	97.01	1e-41	135
Unigene_cuff161599	LGICdbp:GLUr1hosa-flop	100	1e-82	258
Unigene_cuff161600	LGICdbp:GLUr1hosa-flop	100	1e-82	258
Unigene_cuff17301	LGICdbp:ACHa5hosa	91.36	0	737
Unigene_cuff17301	LGICdbp:ACHa5hosa	91.36	0	737
Unigene_cuff23577	LGICdbp:GLU3_7arth	23.31	3e-18	85.1
Unigene_cuff2848	LGICdbp:GLUr6hosa	90.56	0	923
Unigene_cuff2848	LGICdbp:GLUr6hosa	90.56	0	923
Unigene_cuff2849	LGICdbp:GLUr6mumu-c	98.31	0	849
Unigene_cuff2850	LGICdbp:GLUr6hosa	99.66	0	1224
Unigene_cuff2851	LGICdbp:GLUr6mumu-c	100	5e-52	170
Unigene_cuff2852	LGICdbp:GLUr6hosa	99.05	0	656
Unigene_cuff2853	LGICdbp:GLUr6mumu-a	100	4e-98	300
Unigene_cuff3304	LGICdbp:ATPp2x6hosa	77.15	0	604
Unigene_cuff3303	LGICdbp:ATPp2x6hosa	83.45	3e-180	504
Unigene_cuff3304	LGICdbp:ATPp2x6hosa	77.15	0	604
Unigene_cuff3305	LGICdbp:ATPp2x6hosa	83.29	0	663
Unigene_cuff3306	LGICdbp:ATPp2x6hosa	83.51	0	673
Unigene_cuff3307	LGICdbp:ATPp2x6hosa	77.9	0	611
Unigene_cuff42689	LGICdbp:ATPp2x2capo-1	73.6	7e-168	471
Unigene_cuff42691	LGICdbp:ATPp2x2capo-1	72.27	0	509
Unigene_cuff42692	LGICdbp:ATPp2x2capo-1	65	3e-86	258
Unigene_cuff42693	LGICdbp:ATPp2x2capo-1	65	3e-86	258
Unigene_cuff42696	LGICdbp:ATPp2x2capo-1	72.27	0	509
Unigene_cuff43421	LGICdbp:GLU3_7arth	34.07	1e-11	63.5
Unigene_cuff60873	LGICdbp:GLYa1hosa	99.55	0	938
Unigene_cuff60874	LGICdbp:GLYa1rano-1	98.47	0	946
Unigene_cuff60875	LGICdbp:GLYa1hosa	99.52	0	867
Unigene_cuff61497	LGICdbp:GLUr4rano-cflop	99.74	0	1594
Unigene_cuff61498	LGICdbp:GLUr4mumu	99.74	0	1597
Unigene_cuff61499	LGICdbp:GLUr4rano-flop	99.44	0	1861
Unigene_cuff61500	LGICdbp:GLUr4mumu	99.78	0	1868
Unigene_cuff61500	LGICdbp:GLUr4mumu	99.78	0	1868
Unigene_cuff61501	LGICdbp:GLUr4rano-flip	99.71	0	1426
Unigene_cuff61502	LGICdbp:GLUr4mumu	90.76	0	1101
Unigene_cuff61503	LGICdbp:GLUr4rano-cflop	98.89	1e-126	377
Unigene_cuff61660	LGICdbp:5HT3Bhosa	78.36	0	579
Unigene_cuff61661	LGICdbp:5HT3Bhosa	78.36	0	579
Unigene_cuff61662	LGICdbp:5HT3Ahosa-short	90.28	0	855
Unigene_cuff61663	LGICdbp:5HT3Amupu	91.95	4e-100	297
Unigene_cuff8049	LGICdbp:ACHa10hosa	93.83	0	709
Unigene_cuff8050	LGICdbp:ACHa10hosa	94.02	0	793
Unigene_cuff84231	LGICdbp:GLUr5mumu-1	98.44	0	1719
Unigene_cuff84232	LGICdbp:GLUr5rano-Q1c	97.41	0	1731
Unigene_cuff84233	LGICdbp:GLUr5hosa-Q1d	96.57	0	1343
Unigene_cuff84275	LGICdbp:GLUr5hosa-Q1d	85	2e-20	79.3
Unigene_cuff84300	LGICdbp:GABr2hosa	94.7	0	857
Unigene_cuff84300	LGICdbp:GABr2hosa	94.7	0	857
Unigene_cuff84301	LGICdbp:GABr1hosa	91.9	0	796
Unigene_cuff84302	LGICdbp:GABr2hosa	94.2	6e-155	438
Unigene_cuff84303	LGICdbp:GABr2hosa	92.68	6e-109	318
Unigene_cuff84304	LGICdbp:GABr1hosa	83.09	0	779
Unigene_cuff84305	LGICdbp:GABr1hosa	93.23	0	900
Unigene_cuff17026	LGICdbp:ACHb4bota	87.53	0	825
Unigene_cuff17027	LGICdbp:ACHa3hosa	94.14	0	946
Unigene_cuff17300	LGICdbp:ACHa5patr	90.91	9e-31	107
Unigene_cuff17301	LGICdbp:ACHa5hosa	91.36	0	737
Unigene_cuff17302	LGICdbp:ACHa5hosa	91.01	0	706
Unigene_cuff17303	LGICdbp:ACHa5hosa	91.01	0	706
Unigene_cuff110241	LGICdbp:GLUnr2dmumu	99.73	0	759
Unigene_cuff110244	LGICdbp:GLUnr2dhosa	99.45	0	740
Unigene_cuff110654	LGICdbp:GLU3_3arth	22.78	3e-14	69.3
Unigene_cuff110655	LGICdbp:GLU3_3arth	22.78	5e-13	65.1
Unigene_cuff110656	LGICdbp:GLU3_3arth	23.63	2e-21	92
Unigene_cuff110657	LGICdbp:GLU3_3arth	23.63	5e-21	92.4
Unigene_cuff110658	LGICdbp:GLU3_3arth	23.63	1e-20	92.8
Unigene_cuff110659	LGICdbp:GLU3_3arth	22.97	1e-20	92.4
Unigene_cuff110660	LGICdbp:GLU3_3arth	23.63	1e-20	93.2
Unigene_cuff110661	LGICdbp:GLU3_3arth	22.97	6e-21	92
Unigene_cuff110662	LGICdbp:GLU3_3arth	23.63	5e-21	92.4
Unigene_cuff110663	LGICdbp:GLU3_3arth	22.97	2e-20	92.4
Unigene_cuff113187	LGICdbp:5HT3Chosa	78.8	2e-159	452
Unigene_cuff113188	LGICdbp:5HT3Chosa	79.1	2e-148	424
Unigene_cuff113189	LGICdbp:5HT3Chosa	74.06	0	693
Unigene_cuff113190	LGICdbp:5HT3Chosa	76.79	0	704
Unigene_cuff113434	LGICdbp:ATPp2x3rano-2	94.46	0	777
Unigene_cuff113435	LGICdbp:ATPp2x3rano-2	87.82	0	761
Unigene_cuff117629	LGICdbp:GABdhosa	95.65	0	821
Unigene_cuff117631	LGICdbp:GABdhosa	95.82	0	811
Unigene_cuff126182	LGICdbp:GABg1hosa	94.59	0	864
Unigene_cuff128519	LGICdbp:GLUnr1hosa-1a	98.76	0	1167
Unigene_cuff128520	LGICdbp:GLUnr1rano-1a	92.25	0	1638
Unigene_cuff128521	LGICdbp:GLUnr1hosa-1a	98.9	0	1317
Unigene_cuff128522	LGICdbp:GLUnr1hosa-1a	99.06	0	885
Unigene_cuff128523	LGICdbp:GLUnr1hosa-1a	99.06	0	885
Unigene_cuff128524	LGICdbp:GLUnr1rano-1a	92.17	0	1714
Unigene_cuff129404	LGICdbp:GLYa4adare	83.58	0	689
Unigene_cuff129405	LGICdbp:GLYa4adare	83.58	0	689
Unigene_cuff131360	LGICdbp:GLUr3mumu	100	0	817
Unigene_cuff131981	LGICdbp:GLU3_5arth	27.76	5e-18	84.3
Unigene_cuff132703	LGICdbp:GLUr2rano-flip	99.26	0	1659
Unigene_cuff132704	LGICdbp:GLUr2mumu-long	98.51	0	1650
Unigene_cuff132705	LGICdbp:GLUr2hosa-flop	98.61	0	1761
Unigene_cuff132706	LGICdbp:GLUr2rano-flip	98.72	0	1760
Unigene_cuff132707	LGICdbp:GLUr2hosa-flop	97.68	0	1651
Unigene_cuff132708	LGICdbp:GLYbhosa	93.81	0	871
Unigene_cuff132709	LGICdbp:GLYbhosa	93.86	0	878
Unigene_cuff132710	LGICdbp:GLYbhosa	93.75	0	896
Unigene_cuff132711	LGICdbp:GLYbhosa	93.86	0	878
Unigene_cuff132712	LGICdbp:GLYbhosa	98.68	0	933
Unigene_cuff132713	LGICdbp:GLYbhosa	98.35	0	987
Unigene_cuff134146	LGICdbp:GLUd2hosa	97.22	0	1000
Unigene_cuff135533	LGICdbp:GABa2mumu	98.17	0	895
Unigene_cuff135534	LGICdbp:GABa2mumu	98.17	0	895
Unigene_cuff135976	LGICdbp:GLUnr2bhosa-U90278	99.26	0	1123
Unigene_cuff135977	LGICdbp:GLUnr2bhosa-U90278	99.26	0	1123
Unigene_cuff135978	LGICdbp:GLUnr2bhosa-U90278	99.26	0	1123
Unigene_cuff135982	LGICdbp:GLUnr2bhosa-U90278	98.67	0	1879
Unigene_cuff135985	LGICdbp:GLUnr2bhosa-U90278	98.05	0	1271
Unigene_cuff137128	LGICdbp:GABb2rasp	100	0	629
Unigene_cuff137129	LGICdbp:GABb2hosa-short	100	0	983
Unigene_cuff137240	LGICdbp:GABg2bota	98.32	0	974
Unigene_cuff137241	LGICdbp:GABg2hosa	99.14	0	966
Unigene_cuff137242	LGICdbp:GABa1bota	99.34	0	939
Unigene_cuff137244	LGICdbp:GABa6hosa	95.25	0	870
Unigene_cuff147137	LGICdbp:ACHa4hosa	84.86	0	996
Unigene_cuff147138	LGICdbp:ACHa4hosa	84.81	0	991
Unigene_cuff148113	LGICdbp:ACHa7patr	96.5	0	635
Unigene_cuff148114	LGICdbp:ACHa7patr	79.28	0	756
Unigene_cuff148115	LGICdbp:ACHa7patr	96.79	0	633
Unigene_cuff148116	LGICdbp:ACHa7patr	96.85	0	642
Unigene_cuff148117	LGICdbp:ACHa7patr	79.6	0	764
Unigene_cuff148156	LGICdbp:GABa5hosa	94.38	0	897
Unigene_cuff148157	LGICdbp:GABa5hosa	94.38	0	897
Unigene_cuff148158	LGICdbp:GABa5hosa	94.9	0	837
Unigene_cuff148160	LGICdbp:GABg3hosa	95.07	0	909
Unigene_cuff148162	LGICdbp:GABg3hosa	94.69	0	746
Unigene_cuff148261	GABb3hosa	97.46	0	807
Unigene_cuff148262	GABb3hosa	97.71	0	806
Unigene_cuff148263	GABb3hosa	97.46	0	807
Unigene_cuff149734	LGICdbp:ATPp2x5hosa-3	73.58	0	595
Unigene_cuff149735	LGICdbp:ATPp2x5hosa-3	74.54	0	592
Unigene_cuff149749	LGICdbp:ATPp2x1hosa	91.48	0	748
Unigene_cuff149750	LGICdbp:ATPp2x1hosa	86.7	0	733
Unigene_cuff153002	LGICdbp:GABthosa	77.55	0	910
Unigene_cuff153015	LGICdbp:GABg4hosa	87.64	0	652
Unigene_cuff153017	LGICdbp:GABa3hosa	97.56	0	976
Unigene_cuff153018	LGICdbp:GABa3hosa	97.56	0	976
Unigene_cuff153019	LGICdbp:GABa3hosa	97.56	0	976
Unigene_cuff153020	LGICdbp:GABa3hosa	97.56	0	976
Unigene_cuff159129	LGICdbp:ACHa9hosa	89.35	0	903
Unigene_cuff159791	LGICdbp:GLU3_3arth	21.37	2e-11	63.2
Unigene_cuff159792	LGICdbp:GLU3_3arth	21.37	2e-11	62.8
Unigene_cuff168865	LGICdbp:ACHdmumu	82.38	0	887
Unigene_cuff168866	LGICdbp:ACHgbota	74.85	0	683
Unigene_cuff171626	LGICdbp:GLUnr3bmumu	83.42	0	645
Unigene_cuff25833	LGICdbp:GLU3_7arth	28.14	9e-14	69.3
Unigene_cuff29519	LGICdbp:GLU3_7arth	25.94	8e-16	77.4
Unigene_cuff29520	LGICdbp:GLU3_7arth	25.94	9e-16	77
Unigene_cuff29521	LGICdbp:GLU3_7arth	25.94	8e-16	77.4
Unigene_cuff29991	LGICdbp:GABc27h5_4cael	39.66	3e-112	360
Unigene_cuff29992	LGICdbp:GABc27h5_4cael	39.61	7e-121	385
Unigene_cuff29993	LGICdbp:GABc27h5_4cael	35.07	7e-94	307
Unigene_cuff29994	LGICdbp:GABc27h5_4cael	35.4	4e-71	238
Unigene_cuff29995	LGICdbp:GABc27h5_4cael	41.27	8e-98	316
Unigene_cuff31158	LGICdbp:GLU3_6arth	25.42	5e-14	71.2
Unigene_cuff31924	LGICdbp:GLU3_3arth	26.7	2e-11	62.8
Unigene_cuff31925	LGICdbp:GLU3_3arth	26.7	2e-11	62.8
Unigene_cuff31926	LGICdbp:GLU3_3arth	26.7	2e-12	63.9
Unigene_cuff31928	LGICdbp:GLU3_3arth	26.7	8e-12	62.4
Unigene_cuff33107	LGICdbp:GLUnr3ahosa	94.9	0	1972
Unigene_cuff33108	LGICdbp:GLUnr3ahosa	87.51	0	1937
Unigene_cuff34036	LGICdbp:GLUnr2cmumu	93.57	0	712
Unigene_cuff34037	LGICdbp:GLUnr2crano	88.85	0	969
Unigene_cuff34037	LGICdbp:GLUnr2crano	91.86	3e-47	174
Unigene_cuff34038	LGICdbp:GLUnr2crano	94.11	0	1003
Unigene_cuff34457	LGICdbp:5HT3Brano	26.37	9e-29	112
Unigene_cuff37791	LGICdbp:GLYa3rano	99.55	1e-165	465
Unigene_cuff38186	LGICdbp:GLUnr2arano-D13211	95.56	0	2583
Unigene_cuff38187	LGICdbp:GLUnr2amumu	97.2	0	2992
Unigene_cuff39837	LGICdbp:GLU3_7arth	29.03	1e-12	63.9
Unigene_cuff47900	LGICdbp:GABphosa	82.32	0	662
Unigene_cuff47902	LGICdbp:GABphosa	82.32	0	662
Unigene_cuff47904	LGICdbp:GABphosa	95	0	652
Unigene_cuff49932	LGICdbp:GLUd1hosa	95.81	0	783
Unigene_cuff49933	LGICdbp:GLUd1hosa	96.79	0	547
Unigene_cuff49935	LGICdbp:GLUd1hosa	96.63	0	808
Unigene_cuff49942	LGICdbp:GLUd1rano-Z17238	99.65	0	594
Unigene_cuff50174	LGICdbp:GLUd2rano	99.09	0	685
Unigene_cuff50207	LGICdbp:GLUka1hosa	98.56	0	1857
Unigene_cuff50208	LGICdbp:GLUka1hosa	98.96	0	795
Unigene_cuff50210	LGICdbp:GLUka4mumu	95.23	0	759
Unigene_cuff53029	LGICdbp:ATPp2x4rano-2	88.13	0	636
Unigene_cuff53030	LGICdbp:ATPp2x7hosa	81.51	0	739
Unigene_cuff53031	LGICdbp:ATPp2x7hosa	81.51	0	739
Unigene_cuff53032	LGICdbp:ATPp2x7hosa	81.51	0	739
Unigene_cuff53033	LGICdbp:ATPp2x7hosa	80.62	0	1014
Unigene_cuff53034	LGICdbp:ATPp2x7hosa	81.51	0	739
Unigene_cuff53035	LGICdbp:ATPp2x7hosa	83.03	0	1023
Unigene_cuff53036	LGICdbp:ATPp2x7hosa	81.56	0	741
Unigene_cuff55024	LGICdbp:GLU3_6arth	25.11	5e-13	68.6
Unigene_cuff66128	LGICdbp:ACHb1hosa	86.97	0	779
Unigene_cuff66129	LGICdbp:ACHb1patr	83.74	0	525
Unigene_cuff66130	LGICdbp:ACHb1hosa	86.43	0	778
Unigene_cuff66131	LGICdbp:ACHb1hosa	88.46	0	786
Unigene_cuff66132	LGICdbp:ACHb1patr	86.67	0	534
Unigene_cuff66133	LGICdbp:ACHb1hosa	85.01	0	771
Unigene_cuff66224	LGICdbp:ACHepatr	80.25	0	638
Unigene_cuff66225	LGICdbp:ACHemumu	81.82	0	802
Unigene_cuff66226	LGICdbp:ACHepatr	91.4	0	525
Unigene_cuff73852	LGICdbp:ACHa2hosa	83.55	0	848
Unigene_cuff74838	LGICdbp:ACHb2hosa	85.94	0	808
Unigene_cuff74839	LGICdbp:ACHb2hosa	85.94	0	808
Unigene_cuff74840	LGICdbp:ACHb2hosa	86.12	0	790
Unigene_cuff97087	LGICdbp:GLU3_3arth	26.16	5e-13	68.2
Unigene_cuff97088	LGICdbp:GLU3_3arth	26.16	5e-13	68.2
Unigene_cuff49931	LGICdbp:GLUd1rano-Z17238	95.17	0	632
Unigene_cuff148119	LGICdbp:ACHa7patr	73.53	0	551
Unigene_cuff148118	LGICdbp:ACHa7patr	97.74	0	544
Unigene_cuff153001	LGICdbp:GABtmumu	80.9	0	573
Unigene_cuff31927	LGICdbp:GLU3_3arth	26.7	3e-12	62.8
Unigene_cuff135537	LGICdbp:GABa2hosa	99.24	0	540
Unigene_cuff135536	LGICdbp:GABa2hosa	99.24	0	540
Unigene_cuff126183	LGICdbp:GABg1rano	90.91	6e-179	501
Unigene_cuff50209	LGICdbp:GLUka1hosa	98.67	6e-163	475
Unigene_cuff47899	LGICdbp:GABphosa	80.9	0	538
Unigene_cuff137243	LGICdbp:GABa1bota	98.7	8e-171	478
Unigene_cuff39839	LGICdbp:GLU3_7arth	33.33	5e-12	60.8
Unigene_cuff135535	LGICdbp:GABa2hosa	99.17	2e-176	493
Unigene_cuff148165	LGICdbp:GABg3hosa	85.82	9e-173	485
Unigene_cuff49934	LGICdbp:GLUd1rano-Z17238	89.64	2e-166	485
Unigene_cuff137131	LGICdbp:GABb2hosa-short	98.02	0	511
Unigene_cuff29522	LGICdbp:GLU3_7arth	29.92	3e-13	63.9
Unigene_cuff135979	LGICdbp:GLUnr2bhosa-U90278	99.12	3e-154	464
Unigene_cuff29518	LGICdbp:GLU3_7arth	29.92	3e-13	63.9
Unigene_cuff153016	LGICdbp:GABg4hosa	90.62	1e-103	305
Unigene_cuff137245	LGICdbp:GABa6hosa	97.17	5e-154	435
Unigene_cuff134147	LGICdbp:GLUd2mumu	99.53	4e-149	439
Unigene_cuff66126	LGICdbp:ACHb1bota	92.21	2e-139	400
Unigene_cuff139806	LGICdbp:GLUd1rano-U08255	100	2e-128	384
Unigene_cuff139807	LGICdbp:GLUd1rano-U08255	100	2e-128	384
Unigene_cuff47903	LGICdbp:GABphosa	96.35	1e-135	386
Unigene_cuff38188	LGICdbp:GLUnr2amumu	99.44	5e-121	371
Unigene_cuff153014	LGICdbp:GABg4hosa	84.58	8e-116	338
Unigene_cuff66227	LGICdbp:ACHemumu	89.02	2e-110	323
Unigene_cuff148166	LGICdbp:GABg3mumu	66.91	2e-124	360
Unigene_cuff50173	LGICdbp:GLUd2rano	99.39	9e-113	342
Unigene_cuff135529	LGICdbp:GABa4hosa	95.03	5e-107	316
Unigene_cuff49948	LGICdbp:GLUd1rano-Z17238	91.18	2e-107	326
Unigene_cuff34456	LGICdbp:5HT3Apatr	35.51	8e-15	68.2
Unigene_cuff148167	LGICdbp:GABg3mumu	77.11	3e-89	266
Unigene_cuff66223	LGICdbp:ACHemumu	68.2	1e-94	284
Unigene_cuff50175	LGICdbp:GLUd2mumu	97.08	3e-90	280
Unigene_cuff113186	LGICdbp:5HT3Ehosa-short	72.4	1e-108	319
Unigene_cuff135980	LGICdbp:GLUnr2bhosa-U11287	98.54	2e-90	283
Unigene_cuff66228	LGICdbp:ACHerara	89.29	8e-88	263
Unigene_cuff53037	LGICdbp:ATPp2x7hosa	88.36	8e-87	264
Unigene_cuff53038	LGICdbp:ATPp2x7hosa	88.36	8e-87	264
Unigene_cuff171628	LGICdbp:GLUnr3bmumu	90.37	2e-82	258
Unigene_cuff49936	LGICdbp:GLUd1rano-Z17238	95.65	3e-83	260
Unigene_cuff137132	LGICdbp:GABb2hosa-short	100	4e-90	268
Unigene_cuff171625	LGICdbp:GLUnr3bhosa	87.84	2e-86	269
Unigene_cuff171623	LGICdbp:GLUnr3bhosa	77.64	6e-83	260
Unigene_cuff171624	LGICdbp:GLUnr3bhosa	87.25	1e-86	269
Unigene_cuff37790	LGICdbp:GLYa3mumu	95.37	9e-73	222
Unigene_cuff49941	LGICdbp:GLUd1rano-Z17238	97.41	6e-76	239
Unigene_cuff137338	LGICdbp:GLUr1hosa-flip	93.38	3e-93	287
Unigene_cuff73851	LGICdbp:ACHa2mumu	83.33	5e-70	217
Unigene_cuff137337	LGICdbp:GLUr1hosa-flip	96.03	1e-95	294
Unigene_cuff134148	LGICdbp:GLUd2mumu	100	2e-68	217
Unigene_cuff34035	LGICdbp:GLUnr2cmumu	89.29	2e-62	202
Unigene_cuff49947	LGICdbp:GLUd1rano-Z17238	77.1	6e-64	206
Unigene_cuff126184	LGICdbp:GABg1hosa	93.46	6e-52	167
Unigene_cuff131361	LGICdbp:GLUr3hosa-flop_alt	98.4	5e-88	272
Unigene_cuff148161	LGICdbp:GABg3hosa	93.62	4e-52	167
Unigene_cuff137127	LGICdbp:GABg2rara	54.55	4e-56	180
Unigene_cuff152998	LGICdbp:GABa3hosa	97.94	4e-61	192
Unigene_cuff66125	LGICdbp:ACHb1bota	92.71	2e-57	182
Unigene_cuff131362	LGICdbp:GLUr3coli	99.13	2e-80	236
Unigene_cuff33109	LGICdbp:GLUnr3ahosa	90	9e-37	131
Unigene_cuff33109	LGICdbp:GLUnr3ahosa	75.32	1e-27	105
Unigene_cuff148159	LGICdbp:GABg3hosa	96.67	4e-51	165
Unigene_cuff50171	LGICdbp:GLUd2hosa	86.17	3e-50	167
Unigene_cuff110242	LGICdbp:GLUnr2drano-1	100	1e-52	173
Unigene_cuff171627	LGICdbp:GLUnr3brano	89.29	2e-47	158
Unigene_cuff49939	LGICdbp:GLUd1hosa	96.1	4e-46	154
Unigene_cuff49938	LGICdbp:GLUd1hosa	96.1	4e-46	154
Unigene_cuff113185	LGICdbp:5HT3Chosa	69.89	1e-45	150
Unigene_cuff49937	LGICdbp:GLUd1hosa	94.2	2e-41	140
Unigene_cuff135981	LGICdbp:GLUnr2bmumu-var2	98.28	1e-37	130
Unigene_cuff50283	LGICdbp:GLUka4mumu	85.47	3e-64	206
Unigene_cuff50284	LGICdbp:GLUka4mumu	85.47	3e-64	206
Unigene_cuff148163	LGICdbp:GABg3hosa	100	6e-38	127
Unigene_cuff171763	LGICdbp:GLUnr3bhosa	75.64	9e-33	116
Unigene_cuff132702	LGICdbp:GLUr2hosa-flip	96.34	2e-48	160
Unigene_cuff110243	LGICdbp:GLUnr2dhosa	100	8e-31	110
Unigene_cuff171764	LGICdbp:GLUnr3bhosa	75.64	9e-33	116
Unigene_cuff137130	LGICdbp:GABb2hosa-long	98.57	3e-45	148
Unigene_cuff135530	LGICdbp:GABa4rara	100	9e-32	110
Unigene_cuff50172	LGICdbp:GLUd2mumu	73.42	6e-30	108
Unigene_cuff114058	LGICdbp:5HT3Cpatr	94.23	4e-27	97.4
Unigene_cuff171115	LGICdbp:GABr3rano	60.56	2e-20	80.1
Unigene_cuff113353	LGICdbp:5HT3Dhosa	68.85	7e-24	87
Unigene_cuff113351	LGICdbp:5HT3Dhosa	65.57	1e-22	84
Unigene_cuff110290	LGICdbp:GLUnr2drano-1	100	3e-16	67.4
Unigene_cuff58681	LGICdbp:ATPp2x6mumu	90	5e-14	59.7
Unigene_cuff135538	LGICdbp:GABa4mumu	100	3e-18	72.4
Unigene_cuff148164	LGICdbp:GABg3hosa	90.62	3e-17	68.9
Unigene_cuff148265	LGICdbp:GABa2rara	100	7e-15	62
Unigene_cuff114006	LGICdbp:GLUnr1rano-4a	100	7e-12	54.3

## Sheet: Drug targets
Transcripts_id	Gene_id	Num_Isoforms	Annotation	Uniprot_Hit	Drug_Score	Total Score	Expreesion Score
Unigene_cuff123434N	Unigene_cuff123434N	XLOC_075660	2	CASR	G3T043	4.1294	4.3294	0.1
Unigene_cuff29519N	Unigene_cuff29519N	XLOC_018323	5	GRM5	J9JH96	3.48537	3.68538	0.1
Unigene_cuff25833N	Unigene_cuff25833N	XLOC_016113	1	GRM4	G1L2N3	3.476	3.576	0
Unigene_cuff102162N	Unigene_cuff102162N	XLOC_061466	2	GRM3	G1RXY7	3.46275	3.66275	0.1
Unigene_cuff159791N	Unigene_cuff159791N	XLOC_098946	2	GRM2	H0X6Y0	3.47225	3.57225	0
Unigene_cuff31158N	Unigene_cuff31158N	XLOC_019308	1	TAS1R2	F7GW51	3.3301	3.4301	0
Unigene_cuff84232N	Unigene_cuff84232N	XLOC_050569	3	LOC100385676	F6V6U8	4.2308	4.3308	0
Unigene_cuff148116N	Unigene_cuff148116N	XLOC_091360	7	CHRNA7	H2NMP0	4.187	4.287	0
Unigene_cuff38188N	Unigene_cuff38188N	XLOC_023241	3	PAL_GLEAN10009686	L5KQK8	4.1714	4.2714	0
Unigene_cuff2849N	Unigene_cuff2849N	XLOC_001891	4	GRIK2	G1RUY9	4.1297	4.3297	0.1
Unigene_cuff55024N	Unigene_cuff55024N	XLOC_033233	1	tr|I3MGN8|I3MGN8_SPETR	I3MGN8	3.1074	3.2074	0
Unigene_cuff61662N	Unigene_cuff61662N	XLOC_037121	2	tr|G1PBT5|G1PBT5_MYOLU (Fragment)	G1PBT5	4.0556	4.1556	0
Unigene_cuff43421N	Unigene_cuff43421N	XLOC_026397	1	GRM6	G3R0Z8	3.04212	3.14213	0
Unigene_cuff147137N	Unigene_cuff147137N	XLOC_090683	2	CHRNA4	F7AT89	3.9472	4.1472	0.1
Unigene_cuff97087N	Unigene_cuff97087N	XLOC_058256	2	GPRC6A	F7AD15	2.9554	3.0554	0
Unigene_cuff73852N	Unigene_cuff73852N	XLOC_044356	2	CHRNA2	F7FFT5	3.921	4.021	0
Unigene_cuff2853N	Unigene_cuff2853N	XLOC_001892	2	GRIK2	G3X1D5	4.0052	4.0052	0
Unigene_cuff101493N	Unigene_cuff101493N	XLOC_061137	5	GRIK3	H9FAS2	3.9039	4.0039	0
Unigene_cuff31924N	Unigene_cuff31924N	XLOC_019578	5	TAS1R1	H0WIR9	2.8901	3.0901	0.1
Unigene_cuff14344N	Unigene_cuff14344N	XLOC_009084	4	LOC100737141	F1RGG3	3.8662	4.1662	0.2
Unigene_cuff131981N	Unigene_cuff131981N	XLOC_081037	1	TAS1R3	I3MK76	2.8259	2.9259	0
Unigene_cuff50210N	Unigene_cuff50210N	XLOC_030355	4	GRIK4	G3UJJ8	3.7936	3.8936	0
Unigene_cuff17027N	Unigene_cuff17027N	XLOC_010703	2	CHRNA3	G1RBG7	3.7685	3.8685	0
Unigene_cuff11801N	Unigene_cuff11801N	XLOC_007554	2	CHRNA6	I3LZR9	3.6609	3.7609	0
Unigene_cuff17301N	Unigene_cuff17301N	XLOC_010779	4	EGK_17726	G7MYG2	3.6812	3.6812	0
Unigene_cuff17301N	Unigene_cuff17301N	XLOC_010779	4	EGK_17726	G7MYG2	3.6812	3.6812	0
Unigene_cuff17301N	Unigene_cuff17301N	XLOC_010779	4	EGK_17726	G7MYG2	3.6812	3.6812	0
Unigene_cuff39837N	Unigene_cuff39837N	XLOC_024227	2	GRM8	B6A7Q5	3.49175	3.79175	0.2
Unigene_cuff135976N	Unigene_cuff135976N	XLOC_083584	6	GRIN2B	I3LXL2	3.49075	3.79075	0.2
Unigene_cuff126182N	Unigene_cuff126182N	XLOC_077438	3	GABRG1	A6QQP6	2.9567	3.4567	0.4
Unigene_cuff1105N	Unigene_cuff1105N	XLOC_000759	2	GRM1	F7E6E2	2.48025	2.58025	0
Unigene_cuff1105N	Unigene_cuff1105N	XLOC_000759	2	GRM1	F7E6E2	2.48025	2.58025	0
Unigene_cuff11898N	Unigene_cuff11898N	XLOC_007583	2	CHRNB3	G1RR29	3.5668	3.6668	0.1
Unigene_cuff132705N	Unigene_cuff132705N	XLOC_081559	12	Gria2	G5E8H1	3.42165	3.62165	0.1
Unigene_cuff8050N	Unigene_cuff8050N	XLOC_005203	2	CHRNA10	G3R215	3.42525	3.52525	0
Unigene_cuff61497N	Unigene_cuff61497N	XLOC_037068	7	Glutamate receptor, ionotrophic variant (Fragment)	Q59GL7	3.41122	3.61123	0.1
Unigene_cuff161596N	Unigene_cuff161596N	XLOC_100180	5	Gria1	C9K0Y8	3.5	3.7	0.2
Unigene_cuff137245N	Unigene_cuff137245N	XLOC_084347	2	GABRA6	E1BE96	3.40232	3.50232	0
Unigene_cuff159129N	Unigene_cuff159129N	XLOC_098588	1	CHRNA9	G1LSX1	3.36687	3.46687	0
Unigene_cuff110244N	Unigene_cuff110244N	XLOC_066463	1	EGM_09930	G7PY19	3.34775	3.44775	0
Unigene_cuff137337N	Unigene_cuff137337N	XLOC_084385	2	GRIA1	H9FAR8	3.41662	3.51662	0.1
Unigene_cuff34035N	Unigene_cuff34035N	XLOC_021052	4	GRIN2C	Q6PCC5	3.27493	3.37493	0
Unigene_cuff137128N	Unigene_cuff137128N	XLOC_084307	5	GABRB2	G1QWY8	3.25	3.45	0.1
Unigene_cuff110241N	Unigene_cuff110241N	XLOC_066462	3	GRIN2D	G3TDF3	3.2549	3.3549	0
Unigene_cuff137241N	Unigene_cuff137241N	XLOC_084345	2	GABRG2	G1QXE5	3.2328	3.4328	0.1
Unigene_cuff137242N	Unigene_cuff137242N	XLOC_084346	2	PAL_GLEAN10018847	L5L1N8	3.228	3.428	0.1
Unigene_cuff141838N	Unigene_cuff141838N	XLOC_087417	2	Gria3	Q3UY17	3.31697	3.41697	0.1
Unigene_cuff74840N	Unigene_cuff74840N	XLOC_044913	3	ENSG00000160716	H2Q056	3.3265	3.3265	0
Unigene_cuff14345N	Unigene_cuff14345N	XLOC_009085	2	GRIK5	I3MID5	3.2466	3.4466	0.2
Unigene_cuff139806N	Unigene_cuff139806N	XLOC_086034	2	tr|F1M9D7|F1M9D7_RAT (Fragment)	F1M9D7	3.25	3.35	0.1
Unigene_cuff50174N	Unigene_cuff50174N	XLOC_030333	3	EGK_15922	G7MTE5	3.2409	3.2409	0
Unigene_cuff113185N	Unigene_cuff113185N	XLOC_068428	6	HTR3D	G3SRN7	3.2066	3.3066	0.1
Unigene_cuff66228N	Unigene_cuff66228N	XLOC_039867	6	CHRNE	H0W8Y5	3.1564	3.2564	0.1
Unigene_cuff135529N	Unigene_cuff135529N	XLOC_083251	2	GABRA4	F1P9P9	3.0657	3.1657	0
Unigene_cuff148262N	Unigene_cuff148262N	XLOC_091408	3	LOC100387971	F7EXR4	3.0246	3.2246	0.1
Unigene_cuff10290N	Unigene_cuff10290N	XLOC_006525	2	Gabrb1	Q53WT3	2.9919	3.0919	0
Unigene_cuff148265N	Unigene_cuff148265N	XLOC_091410	1	GABRA2	H0Y9V8	3	3	0
Unigene_cuff49941N	Unigene_cuff49941N	XLOC_030138	3	GRID1	H0WIA2	2.8824	2.9824	0
Unigene_cuff148162N	Unigene_cuff148162N	XLOC_091374	1	GABRG3	G1T1K2	2.8813	2.9813	0
Unigene_cuff134147N	Unigene_cuff134147N	XLOC_082333	2	PAL_GLEAN10010929	L5KQN4	2.8765	2.9765	0
Unigene_cuff148160N	Unigene_cuff148160N	XLOC_091373	8	GABRG3	I3LXL1	2.8602	2.9602	0
Unigene_cuff128521N	Unigene_cuff128521N	XLOC_078824	6	GRIN1	H9FTE5	2.826	3.026	0.1
Unigene_cuff66132N	Unigene_cuff66132N	XLOC_039839	8	EGM_07362	G7PTH5	2.87938	2.97938	0.1
Unigene_cuff134148N	Unigene_cuff134148N	XLOC_082334	1	GRID2	Q4W5F4	2.8842	2.8842	0
Unigene_cuff135982N	Unigene_cuff135982N	XLOC_083585	1	GRIN2B	G3R3A9	2.73475	2.83475	0
Unigene_cuff131360N	Unigene_cuff131360N	XLOC_080725	3	MDA_GLEAN10001807	L5M7L2	2.70205	2.90205	0.1
Unigene_cuff47903N	Unigene_cuff47903N	XLOC_028928	5	GABRP	G1SUN5	2.7052	2.8052	0
Unigene_cuff120082N	Unigene_cuff120082N	XLOC_073418	3	GW7_09920	G5C7U9	2.6989	2.7989	0
Unigene_cuff153015N	Unigene_cuff153015N	XLOC_094649	3	GABRE	G1RTZ6	2.6659	2.7659	0
Unigene_cuff153001N	Unigene_cuff153001N	XLOC_094646	2	Gabrq	B1AUQ5	2.6085	2.7085	0
Unigene_cuff84300N	Unigene_cuff84300N	XLOC_050624	6	GABRR2	G1SEE6	2.5937	2.7937	0.1
Unigene_cuff84300N	Unigene_cuff84300N	XLOC_050624	6	GABRR2	G1SEE6	2.5937	2.7937	0.1
Unigene_cuff168866N	Unigene_cuff168866N	XLOC_104620	1	CHRNG	H7BYH0	2.67275	2.67275	0
Unigene_cuff49933N	Unigene_cuff49933N	XLOC_030136	8	LOC100410255	F7EIT5	2.5679	2.6679	0
Unigene_cuff171627N	Unigene_cuff171627N	XLOC_106391	5	Grin3b	F7ARC5	2.49867	2.69868	0.1
Unigene_cuff135536N	Unigene_cuff135536N	XLOC_083253	5	GABRA2	H2PD79	2.4867	2.7867	0.2
Unigene_cuff60874N	Unigene_cuff60874N	XLOC_036721	3	EGM_15574	G7P8R5	2.4945	2.5945	0
Unigene_cuff153017N	Unigene_cuff153017N	XLOC_094650	4	GABRA3	H2PX35	2.4695	2.6695	0.1
Unigene_cuff37791N	Unigene_cuff37791N	XLOC_023034	2	GLRA3	F1MNR0	2.47523	2.57523	0
Unigene_cuff148158N	Unigene_cuff148158N	XLOC_091372	3	GABRA5	D2HI26	2.43625	2.63625	0.1
Unigene_cuff120079N	Unigene_cuff120079N	XLOC_073417	1	I79_009999	G3HHA1	2.3975	2.3975	0
Unigene_cuff49939N	Unigene_cuff49939N	XLOC_030137	1	LOC100739538	I3L657	2.35855	2.35855	0
Unigene_cuff129404N	Unigene_cuff129404N	XLOC_079360	2	GLRA4	E1BHI1	2.2386	2.3386	0
Unigene_cuff135985N	Unigene_cuff135985N	XLOC_083587	1	GRIN2B	G1T8R7	2.22763	2.32762	0
Unigene_cuff23577N	Unigene_cuff23577N	XLOC_014862	1	GABBR2	H9FCL7	1.269	1.369	0.1
Unigene_cuff171623N	Unigene_cuff171623N	XLOC_106390	1	GRIN3B	C7G3M6	2.2764	2.2764	0
Unigene_cuff110660N	Unigene_cuff110660N	XLOC_066757	10	GABBR1	I3M0I2	1.25	1.45	0.2
Unigene_cuff10454N	Unigene_cuff10454N	XLOC_006586	2	Gabra4	Q3TRC7	2.15112	2.25113	0
Unigene_cuff152998N	Unigene_cuff152998N	XLOC_094644	1	GABRA3	I3M419	2.22425	2.22425	0
Unigene_cuff53037N	Unigene_cuff53037N	XLOC_032037	10	P2RX7	J3KN30	0.2	0.5	0.3
Unigene_cuff61660N	Unigene_cuff61660N	XLOC_037120	2	HTR3B	H0WPM6	2.1476	2.1476	0
Unigene_cuff110290N	Unigene_cuff110290N	XLOC_066502	1	EGK_10837	G7NNP8	2	2	0
Unigene_cuff135538N	Unigene_cuff135538N	XLOC_083254	1	tr|G1KX63|G1KX63_ANOCA (Fragment)	G1KX63	2	2	0
Unigene_cuff141836N	Unigene_cuff141836N	XLOC_087416	1	DKFZp469J1423	Q5RAT1	1.9714	2.0714	0.1
Unigene_cuff168865N	Unigene_cuff168865N	XLOC_104619	1	CHRND	G1U7L8	1.70115	1.80115	0
Unigene_cuff171763N	Unigene_cuff171763N	XLOC_106427	2	GRIN3B	G1PIW9	1.7564	1.7564	0
Unigene_cuff34456N	Unigene_cuff34456N	XLOC_021183	2	PAL_GLEAN10014703	L5KNC4	1.3551	1.3551	0
Unigene_cuff10460N	Unigene_cuff10460N	XLOC_006590	1	tr|I3L6U0|I3L6U0_PIG	I3L6U0	1	1.1	0
Unigene_cuff137127N	Unigene_cuff137127N	XLOC_084306	1	GABRG2	I3MH60	1	1.1	0
Unigene_cuff114058N	Unigene_cuff114058N	XLOC_069089	1	HTR3E	F7E6G7	1	1.1	0.1
Unigene_cuff171115N	Unigene_cuff171115N	XLOC_106122	1	tr|H2P9Y4|H2P9Y4_PONAB	H2P9Y4	1	1	0
Unigene_cuff49947N	Unigene_cuff49947N	XLOC_030139	1	tr|I3L6W8|I3L6W8_PIG	I3L6W8	1	1	0
Unigene_cuff50171N	Unigene_cuff50171N	XLOC_030332	2	GRID2	H9EZ33	1	1	0
Unigene_cuff50283N	Unigene_cuff50283N	XLOC_030388	2	GRIK4	H0UZN3	1	1	0
Unigene_cuff84275N	Unigene_cuff84275N	XLOC_050604	1	GRIK1	H9EZ66	1	1	0
Unigene_cuff42691N	Unigene_cuff42691N	XLOC_025961	5	P2rx2	E0WC18	0.2	0.4	0.2
Unigene_cuff114006N	Unigene_cuff114006N	XLOC_069037	1	NULL	NULL	0	0.5	0.5
Unigene_cuff113434N	Unigene_cuff113434N	XLOC_068561	2	P2RX3	I3L7H5	0.2	0.2	0
Unigene_cuff149734N	Unigene_cuff149734N	XLOC_092273	2	ENSG00000083454	G3RV39	0.2	0.2	0
Unigene_cuff149749N	Unigene_cuff149749N	XLOC_092276	2	P2RX1	H0WZ99	0.2	0.2	0
Unigene_cuff3303N	Unigene_cuff3303N	XLOC_002129	5	P2RX6	G1TKF3	0.2	0.2	0
Unigene_cuff113353N	Unigene_cuff113353N	XLOC_068486	1	HTR3C	G1SYL6	0	0.1	0.1
Unigene_cuff113351N	Unigene_cuff113351N	XLOC_068484	1	HTR3C	G1SYL6	0	0	0
Unigene_cuff29991N	Unigene_cuff29991N	XLOC_018606	5	TTC26	E2QTM7	0	0	0
Unigene_cuff58681N	Unigene_cuff58681N	XLOC_035330	1	P2RX6	E2RMW1	0	0	0
