# Supplementary material for: Drug Target Mining and Analysis of the Chinese Tree Shrew for Pharmacological Testing
Source: PLoS One. 2014 Aug 8;9(8):e104191. doi: 10.1371/journal.pone.0104191 (PMC4126716; doi:10.1371/journal.pone.0104191)
Supplement: File S1 — Contains additional tables. (ZIP) [file pone.0104191.s001.zip › Supplementary Table 4.xlsx]

## Sheet: Immune genes
Gene id	Annotation
Unigene_cuff100019	TIR domain-containing adaptor molecule 2 [Homo sapiens]
Unigene_cuff100020	TIR domain-containing adaptor molecule 2 [Homo sapiens]
Unigene_cuff100494	PREDICTED: caspase 8 associated protein 2 [Oryctolagus cuniculus]
Unigene_cuff100773	interleukin 1 receptor accessory protein-like 1 (IL1RAPL1) [synthetic construct]
Unigene_cuff100774	interleukin 1 receptor accessory protein-like 1 (IL1RAPL1) [synthetic construct]
Unigene_cuff100815	mitogen-activated protein kinase kinase kinase 7 interacting protein 3 [Mustela putorius furo]
Unigene_cuff100816	mitogen-activated protein kinase kinase kinase 7 interacting protein 3 [Mustela putorius furo]
Unigene_cuff100817	PREDICTED: TGF-beta-activated kinase 1 and MAP3K7-binding protein 3 [Loxodonta africana]
Unigene_cuff100818	PREDICTED: TGF-beta-activated kinase 1 and MAP3K7-binding protein 3 [Loxodonta africana]
Unigene_cuff100819	PREDICTED: TGF-beta-activated kinase 1 and MAP3K7-binding protein 3 [Loxodonta africana]
Unigene_cuff100851	PREDICTED: tumor necrosis factor receptor superfamily member 19L-like [Monodelphis domestica]
Unigene_cuff100946	complement component 5 protein [Ginglymostoma cirratum]
Unigene_cuff101725	PREDICTED: leukocyte tyrosine kinase receptor isoform 2 [Papio anubis]
Unigene_cuff101726	PREDICTED: leukocyte tyrosine kinase receptor isoform 2 [Papio anubis]
Unigene_cuff101885	PREDICTED: mitogen-activated protein kinase-binding protein 1 isoform 1 [Canis lupus familiaris]
Unigene_cuff101886	PREDICTED: mitogen-activated protein kinase-binding protein 1 [Loxodonta africana]
Unigene_cuff101887	PREDICTED: mitogen-activated protein kinase-binding protein 1 isoform 1 [Canis lupus familiaris]
Unigene_cuff101888	PREDICTED: mitogen-activated protein kinase-binding protein 1 isoform 1 [Canis lupus familiaris]
Unigene_cuff101979	PREDICTED: putative TRAF4-associated factor 1-like isoform 1 [Canis lupus familiaris]
Unigene_cuff101980	PREDICTED: putative TRAF4-associated factor 1-like isoform 1 [Canis lupus familiaris]
Unigene_cuff101982	PREDICTED: putative TRAF4-associated factor 1-like isoform 1 [Canis lupus familiaris]
Unigene_cuff102087	PREDICTED: putative TRAF4-associated factor 1-like [Loxodonta africana]
Unigene_cuff102120	multidrug resistance protein 1 [Homo sapiens]
Unigene_cuff102121	multidrug resistance protein 1 [Homo sapiens]
Unigene_cuff102122	multidrug resistance protein 1 [Homo sapiens]
Unigene_cuff102123	multidrug resistance protein 1 [Homo sapiens]
Unigene_cuff102124	multidrug resistance protein 1 [Homo sapiens]
Unigene_cuff102125	multidrug resistance protein 1 [Homo sapiens]
Unigene_cuff102126	multidrug resistance protein 1 [Homo sapiens]
Unigene_cuff102147	multidrug resistance protein 1 [Homo sapiens]
Unigene_cuff102218	PREDICTED: TGF-beta-activated kinase 1 and MAP3K7-binding protein 2 [Otolemur garnettii]
Unigene_cuff102219	PREDICTED: TGF-beta-activated kinase 1 and MAP3K7-binding protein 2 [Otolemur garnettii]
Unigene_cuff102220	PREDICTED: TGF-beta-activated kinase 1 and MAP3K7-binding protein 2 [Otolemur garnettii]
Unigene_cuff10248	heat shock protein 90kDa beta (Grp94), member 1, isoform CRA_b [Homo sapiens]
Unigene_cuff102550	interferon regulatory factor 5 isoform a [Homo sapiens]
Unigene_cuff102551	interferon regulatory factor 5 isoform a [Homo sapiens]
Unigene_cuff102552	interferon regulatory factor 5 isoform a [Homo sapiens]
Unigene_cuff10289	peptidyl-prolyl cis-trans isomerase A [Macaca mulatta]
Unigene_cuff10301	unnamed protein product [Homo sapiens]
Unigene_cuff103150	fibroblast growth factor receptor 4 [Homo sapiens]
Unigene_cuff103151	fibroblast growth factor receptor 4 [Homo sapiens]
Unigene_cuff103152	fibroblast growth factor receptor 4 [Homo sapiens]
Unigene_cuff103153	fibroblast growth factor receptor 4 [Homo sapiens]
Unigene_cuff103154	fibroblast growth factor receptor 4 [Homo sapiens]
Unigene_cuff103208	histamine receptor H2 [Homo sapiens]
Unigene_cuff103209	histamine receptor H2 [Homo sapiens]
Unigene_cuff103210	histamine receptor H2 [Homo sapiens]
Unigene_cuff103211	histamine receptor H2 [Homo sapiens]
Unigene_cuff10348	PREDICTED: inhibitor of nuclear factor kappa-B kinase-interacting protein-like isoform 1 [Ailuropoda melanoleuca]
Unigene_cuff10349	PREDICTED: inhibitor of nuclear factor kappa-B kinase-interacting protein-like isoform 1 [Ailuropoda melanoleuca]
Unigene_cuff10350	hypothetical protein PANDA_009040 [Ailuropoda melanoleuca]
Unigene_cuff10351	hypothetical protein PANDA_009040 [Ailuropoda melanoleuca]
Unigene_cuff103524	CKLF-like MARVEL transmembrane domain containing 8 [Homo sapiens]
Unigene_cuff103525	CKLF-like MARVEL transmembrane domain containing 8 [Homo sapiens]
Unigene_cuff103526	CKLF-like MARVEL transmembrane domain containing 7, isoform CRA_b [Homo sapiens]
Unigene_cuff103527	CKLF-like MARVEL transmembrane domain containing 7, isoform CRA_b [Homo sapiens]
Unigene_cuff103528	CKLF-like MARVEL transmembrane domain containing 7, isoform CRA_b [Homo sapiens]
Unigene_cuff103529	CKLF-like MARVEL transmembrane domain containing 7, isoform CRA_b [Homo sapiens]
Unigene_cuff103568	CKLF-like MARVEL transmembrane domain containing 6, isoform CRA_a [Homo sapiens]
Unigene_cuff104101	hypothetical protein [Pongo abelii]
Unigene_cuff104433	integrin, beta 3 [synthetic construct]
Unigene_cuff104434	integrin, beta 3 [synthetic construct]
Unigene_cuff104514	ERGIC and golgi 2 [synthetic construct]
Unigene_cuff104774	inhibitor of nuclear factor kappa-B kinase subunit epsilon [synthetic construct]
Unigene_cuff104775	inhibitor of nuclear factor kappa-B kinase subunit epsilon [synthetic construct]
Unigene_cuff104776	inhibitor of nuclear factor kappa-B kinase subunit epsilon [synthetic construct]
Unigene_cuff104777	inhibitor of nuclear factor kappa-B kinase subunit epsilon [synthetic construct]
Unigene_cuff104778	inhibitor of nuclear factor kappa-B kinase subunit epsilon [synthetic construct]
Unigene_cuff104779	inhibitor of nuclear factor kappa-B kinase subunit epsilon [synthetic construct]
Unigene_cuff104780	inhibitor of nuclear factor kappa-B kinase subunit epsilon [synthetic construct]
Unigene_cuff104781	inhibitor of nuclear factor kappa-B kinase subunit epsilon [synthetic construct]
Unigene_cuff104782	inhibitor of nuclear factor kappa-B kinase subunit epsilon [synthetic construct]
Unigene_cuff104796	interleukin-19 isoform 2 precursor [Homo sapiens]
Unigene_cuff105111	interleukin 10 [synthetic construct]
Unigene_cuff105154	peptidyl-prolyl cis-trans isomerase A [Macaca mulatta]
Unigene_cuff105692	platelet-activating factor acetylhydrolase 2, 40kDa [synthetic construct]
Unigene_cuff105693	platelet-activating factor acetylhydrolase 2, 40kDa [synthetic construct]
Unigene_cuff105694	platelet-activating factor acetylhydrolase 2, 40kDa [synthetic construct]
Unigene_cuff105695	platelet-activating factor acetylhydrolase 2, 40kDa [synthetic construct]
Unigene_cuff105696	platelet-activating factor acetylhydrolase 2, 40kDa [synthetic construct]
Unigene_cuff105697	platelet-activating factor acetylhydrolase 2, 40kDa [synthetic construct]
Unigene_cuff105698	platelet-activating factor acetylhydrolase 2, 40kDa [synthetic construct]
Unigene_cuff105699	platelet-activating factor acetylhydrolase 2, 40kDa [synthetic construct]
Unigene_cuff105700	platelet-activating factor acetylhydrolase 2, 40kDa [synthetic construct]
Unigene_cuff105701	platelet-activating factor acetylhydrolase 2, 40kDa [synthetic construct]
Unigene_cuff106010	interleukin 17D [synthetic construct]
Unigene_cuff106011	interleukin 17D [synthetic construct]
Unigene_cuff106548	caspase 2, apoptosis-related cysteine peptidase [synthetic construct]
Unigene_cuff106549	caspase 2, apoptosis-related cysteine peptidase [synthetic construct]
Unigene_cuff106550	caspase 2, apoptosis-related cysteine peptidase [synthetic construct]
Unigene_cuff106551	caspase 2, apoptosis-related cysteine peptidase [synthetic construct]
Unigene_cuff106785	tumor necrosis factor (ligand) superfamily, member 13b [synthetic construct]
Unigene_cuff106786	tumor necrosis factor (ligand) superfamily, member 13b [synthetic construct]
Unigene_cuff106787	tumor necrosis factor (ligand) superfamily, member 13b [synthetic construct]
Unigene_cuff106968	ligase IV, DNA, ATP-dependent [synthetic construct]
Unigene_cuff106969	ligase IV, DNA, ATP-dependent [synthetic construct]
Unigene_cuff106970	ligase IV, DNA, ATP-dependent [synthetic construct]
Unigene_cuff107269	14-3-3 protein zeta/delta [Macaca mulatta]
Unigene_cuff107270	14-3-3 protein zeta/delta [Macaca mulatta]
Unigene_cuff107271	14-3-3 protein zeta/delta [Macaca mulatta]
Unigene_cuff107272	14-3-3 protein zeta/delta [Macaca mulatta]
Unigene_cuff107621	complement C1q-like protein 3 precursor [Macaca mulatta]
Unigene_cuff107645	DNA cross-link repair 1C (PSO2 homolog, S. cerevisiae) [Homo sapiens]
Unigene_cuff107646	DNA cross-link repair 1C (PSO2 homolog, S. cerevisiae) [Homo sapiens]
Unigene_cuff107666	macrophage mannose receptor 1 precursor [Homo sapiens]
Unigene_cuff107667	macrophage mannose receptor 1 precursor [Homo sapiens]
Unigene_cuff107668	macrophage mannose receptor 1 precursor [Homo sapiens]
Unigene_cuff107669	macrophage mannose receptor 1 precursor [Homo sapiens]
Unigene_cuff107670	macrophage mannose receptor 1 precursor [Homo sapiens]
Unigene_cuff107937	immunoglobulin superfamily, member 4D, isoform CRA_a [Homo sapiens]
Unigene_cuff107938	immunoglobulin superfamily, member 4D, isoform CRA_a [Homo sapiens]
Unigene_cuff108280	interleukin enhancer-binding factor 2 [Macaca mulatta]
Unigene_cuff108281	interleukin enhancer-binding factor 2 [Macaca mulatta]
Unigene_cuff108282	interleukin enhancer-binding factor 2 [Macaca mulatta]
Unigene_cuff108283	interleukin enhancer-binding factor 2 [Macaca mulatta]
Unigene_cuff108284	interleukin enhancer-binding factor 2 [Macaca mulatta]
Unigene_cuff108285	interleukin enhancer-binding factor 2 [Macaca mulatta]
Unigene_cuff108316	peptidoglycan recognition protein 3 [synthetic construct]
Unigene_cuff108611	suppressor of cytokine signaling 5 [synthetic construct]
Unigene_cuff108612	suppressor of cytokine signaling 5 [synthetic construct]
Unigene_cuff108613	suppressor of cytokine signaling 5 [synthetic construct]
Unigene_cuff108614	suppressor of cytokine signaling 5 [synthetic construct]
Unigene_cuff109529	TNF receptor-associated factor 3 [synthetic construct]
Unigene_cuff109530	TNF receptor-associated factor 3 [synthetic construct]
Unigene_cuff109531	TNF receptor-associated factor 3 [synthetic construct]
Unigene_cuff109532	TNF receptor-associated factor 3 [synthetic construct]
Unigene_cuff109533	TNF receptor-associated factor 3 [synthetic construct]
Unigene_cuff109534	TNF receptor-associated factor 3 [synthetic construct]
Unigene_cuff109535	TNF receptor-associated factor 3 [synthetic construct]
Unigene_cuff109536	TNF receptor-associated factor 3 [synthetic construct]
Unigene_cuff109537	TNF receptor-associated factor 3 [synthetic construct]
Unigene_cuff109538	TNF receptor-associated factor 3 [synthetic construct]
Unigene_cuff109908	L-amino-acid oxidase precursor [synthetic construct]
Unigene_cuff109913	L-amino-acid oxidase precursor [synthetic construct]
Unigene_cuff10994	integrin, alpha 6, isoform CRA_b [Homo sapiens]
Unigene_cuff10995	integrin, alpha 6, isoform CRA_b [Homo sapiens]
Unigene_cuff10996	integrin, alpha 6, isoform CRA_b [Homo sapiens]
Unigene_cuff10997	integrin, alpha 6, isoform CRA_b [Homo sapiens]
Unigene_cuff10998	integrin, alpha 6, isoform CRA_b [Homo sapiens]
Unigene_cuff10999	integrin, alpha 6, isoform CRA_b [Homo sapiens]
Unigene_cuff11000	integrin, alpha 6, isoform CRA_b [Homo sapiens]
Unigene_cuff110456	dipeptidyl-peptidase 4 [synthetic construct]
Unigene_cuff110457	dipeptidyl-peptidase 4 [synthetic construct]
Unigene_cuff110458	dipeptidyl-peptidase 4 [synthetic construct]
Unigene_cuff110459	dipeptidyl-peptidase 4 [synthetic construct]
Unigene_cuff110460	dipeptidyl-peptidase 4 [synthetic construct]
Unigene_cuff110461	dipeptidyl-peptidase 4 [synthetic construct]
Unigene_cuff110486	phospholipase A2 receptor 1, 180kDa, isoform CRA_a [Homo sapiens]
Unigene_cuff110487	phospholipase A2 receptor 1, 180kDa, isoform CRA_a [Homo sapiens]
Unigene_cuff110489	Lymphocyte antigen 75 [synthetic construct]
Unigene_cuff110490	Lymphocyte antigen 75 [synthetic construct]
Unigene_cuff110492	Lymphocyte antigen 75 [synthetic construct]
Unigene_cuff110493	Lymphocyte antigen 75 [synthetic construct]
Unigene_cuff110494	Lymphocyte antigen 75 [synthetic construct]
Unigene_cuff110495	CD302 antigen precursor [synthetic construct]
Unigene_cuff110496	CD302 antigen precursor [synthetic construct]
Unigene_cuff110497	CD302 antigen precursor [synthetic construct]
Unigene_cuff110531	Lymphocyte antigen 75 [synthetic construct]
Unigene_cuff111362	toll-like receptor 3 [Homo sapiens]
Unigene_cuff111363	toll-like receptor 3 [Homo sapiens]
Unigene_cuff111364	toll-like receptor 3 [Homo sapiens]
Unigene_cuff111400	interferon regulatory factor 2 [synthetic construct]
Unigene_cuff111402	interferon regulatory factor 2 [synthetic construct]
Unigene_cuff111403	interferon regulatory factor 2 [synthetic construct]
Unigene_cuff111404	interferon regulatory factor 2 [synthetic construct]
Unigene_cuff111406	caspase 3, apoptosis-related cysteine peptidase [synthetic construct]
Unigene_cuff111407	caspase 3, apoptosis-related cysteine peptidase [synthetic construct]
Unigene_cuff111408	caspase 3, apoptosis-related cysteine peptidase [synthetic construct]
Unigene_cuff111409	caspase 3, apoptosis-related cysteine peptidase [synthetic construct]
Unigene_cuff111542	heat shock protein 90kDa beta (Grp94), member 1, isoform CRA_b [Homo sapiens]
Unigene_cuff111826	suppressor of cytokine signaling 4 [synthetic construct]
Unigene_cuff111827	suppressor of cytokine signaling 4 [synthetic construct]
Unigene_cuff11190	Epstein-Barr virus induced gene 2 [synthetic construct]
Unigene_cuff11191	Epstein-Barr virus induced gene 2 [synthetic construct]
Unigene_cuff11214	peptidyl-prolyl cis-trans isomerase A [Macaca mulatta]
Unigene_cuff112912	CD40 ligand (TNF superfamily, member 5, hyper-IgM syndrome) [synthetic construct]
Unigene_cuff113438	epididymis tissue protein Li 173 [Homo sapiens]
Unigene_cuff113439	epididymis tissue protein Li 173 [Homo sapiens]
Unigene_cuff113440	epididymis tissue protein Li 173 [Homo sapiens]
Unigene_cuff113441	epididymis tissue protein Li 173 [Homo sapiens]
Unigene_cuff113957	TNF receptor-associated factor 6 [synthetic construct]
Unigene_cuff11405	PREDICTED: tumor necrosis factor receptor superfamily member 17-like [Ornithorhynchus anatinus]
Unigene_cuff114080	transporter 2, ATP-binding cassette, sub-family B (MDR/TAP) [Homo sapiens]
Unigene_cuff114397	TNF receptor-associated factor 6 [synthetic construct]
Unigene_cuff114419	transporter 2, ATP-binding cassette, sub-family B (MDR/TAP) [Homo sapiens]
Unigene_cuff114446	fibroblast growth factor receptor 4 [Homo sapiens]
Unigene_cuff114877	CD83 antigen (activated B lymphocytes, immunoglobulin superfamily) variant [Homo sapiens]
Unigene_cuff114901	fibroblast growth factor receptor 4 [Homo sapiens]
Unigene_cuff114963	insulin receptor isoform Long preproprotein [Homo sapiens]
Unigene_cuff11503	unnamed protein product [Homo sapiens]
Unigene_cuff115034	neutrophil cytosolic factor 4 [synthetic construct]
Unigene_cuff115128	integrin, beta 1 [synthetic construct]
Unigene_cuff115141	regulatory factor X, 1 (influences HLA class II expression) [Homo sapiens]
Unigene_cuff115197	fibroblast growth factor receptor 4 [Homo sapiens]
Unigene_cuff115272	unnamed protein product [Homo sapiens]
Unigene_cuff11531	PREDICTED: early activation antigen CD69-like [Loxodonta africana]
Unigene_cuff115316	nucleotide-binding oligomerization domain containing 2 [synthetic construct]
Unigene_cuff11532	PREDICTED: early activation antigen CD69-like [Loxodonta africana]
Unigene_cuff11540	PREDICTED: natural killer cells antigen CD94-like [Sus scrofa]
Unigene_cuff11541	PREDICTED: natural killer cells antigen CD94-like [Sus scrofa]
Unigene_cuff11543	PREDICTED: natural killer cells antigen CD94-like [Sus scrofa]
Unigene_cuff115676	regulatory factor X, 1 (influences HLA class II expression) [Homo sapiens]
Unigene_cuff115677	regulatory factor X, 1 (influences HLA class II expression) [Homo sapiens]
Unigene_cuff115678	regulatory factor X, 1 (influences HLA class II expression) [Homo sapiens]
Unigene_cuff115679	regulatory factor X, 1 (influences HLA class II expression) [Homo sapiens]
Unigene_cuff115680	regulatory factor X, 1 (influences HLA class II expression) [Homo sapiens]
Unigene_cuff115681	regulatory factor X, 1 (influences HLA class II expression) [Homo sapiens]
Unigene_cuff115682	regulatory factor X, 1 (influences HLA class II expression) [Homo sapiens]
Unigene_cuff11751	PREDICTED: tumor necrosis factor receptor superfamily member 17-like [Ornithorhynchus anatinus]
Unigene_cuff117554	chemokine (C-X3-C motif) receptor 1 [Homo sapiens]
Unigene_cuff117555	chemokine (C-X3-C motif) receptor 1 [Homo sapiens]
Unigene_cuff117556	chemokine (C-X3-C motif) receptor 1 [Homo sapiens]
Unigene_cuff117593	unnamed protein product [Homo sapiens]
Unigene_cuff117680	insulin-like growth factor 1 receptor, isoform CRA_a [Homo sapiens]
Unigene_cuff117681	insulin-like growth factor 1 receptor, isoform CRA_a [Homo sapiens]
Unigene_cuff117682	insulin-like growth factor 1 receptor, isoform CRA_a [Homo sapiens]
Unigene_cuff117683	insulin-like growth factor 1 receptor, isoform CRA_a [Homo sapiens]
Unigene_cuff117684	insulin-like growth factor 1 receptor, isoform CRA_a [Homo sapiens]
Unigene_cuff117685	insulin-like growth factor 1 receptor, isoform CRA_a [Homo sapiens]
Unigene_cuff117686	insulin-like growth factor 1 receptor, isoform CRA_a [Homo sapiens]
Unigene_cuff117687	insulin-like growth factor 1 receptor, isoform CRA_a [Homo sapiens]
Unigene_cuff117689	insulin-like growth factor 1 receptor, isoform CRA_a [Homo sapiens]
Unigene_cuff117895	Prostaglandin F2 receptor negative regulator [synthetic construct]
Unigene_cuff117896	Prostaglandin F2 receptor negative regulator [synthetic construct]
Unigene_cuff117897	Prostaglandin F2 receptor negative regulator [synthetic construct]
Unigene_cuff117898	immunoglobulin superfamily, member 2 precursor [synthetic construct]
Unigene_cuff117899	immunoglobulin superfamily, member 2 precursor [synthetic construct]
Unigene_cuff118152	peptidyl-prolyl cis-trans isomerase A [Macaca mulatta]
Unigene_cuff118153	peptidyl-prolyl cis-trans isomerase A [Macaca mulatta]
Unigene_cuff118661	tyrosine kinase 2, isoform CRA_a [Homo sapiens]
Unigene_cuff118662	tyrosine kinase 2, isoform CRA_a [Homo sapiens]
Unigene_cuff118663	tyrosine kinase 2, isoform CRA_a [Homo sapiens]
Unigene_cuff118664	tyrosine kinase 2, isoform CRA_a [Homo sapiens]
Unigene_cuff118668	tyrosine kinase 2, isoform CRA_a [Homo sapiens]
Unigene_cuff118669	tyrosine kinase 2, isoform CRA_a [Homo sapiens]
Unigene_cuff118670	tyrosine kinase 2, isoform CRA_a [Homo sapiens]
Unigene_cuff118776	interleukin enhancer binding factor 3, 90kDa, isoform CRA_a [Homo sapiens]
Unigene_cuff118777	interleukin enhancer binding factor 3, 90kDa, isoform CRA_a [Homo sapiens]
Unigene_cuff118778	interleukin enhancer binding factor 3, 90kDa, isoform CRA_a [Homo sapiens]
Unigene_cuff118779	interleukin enhancer binding factor 3, 90kDa, isoform CRA_a [Homo sapiens]
Unigene_cuff118813	complement component 3
Unigene_cuff119090	tumor necrosis factor receptor superfamily, member 13B, isoform CRA_a [Homo sapiens]
Unigene_cuff11910	inhibitor of kappa light polypeptide gene enhancer in B-cells, kinase beta [synthetic construct]
Unigene_cuff11912	inhibitor of kappa light polypeptide gene enhancer in B-cells, kinase beta [synthetic construct]
Unigene_cuff11913	inhibitor of kappa light polypeptide gene enhancer in B-cells, kinase beta [synthetic construct]
Unigene_cuff11914	inhibitor of kappa light polypeptide gene enhancer in B-cells, kinase beta [synthetic construct]
Unigene_cuff120284	Interleukin-12 receptor beta-1 chain, partial [Heterocephalus glaber]
Unigene_cuff120285	Interleukin-12 receptor beta-1 chain, partial [Heterocephalus glaber]
Unigene_cuff120286	Interleukin-12 receptor beta-1 chain, partial [Heterocephalus glaber]
Unigene_cuff120501	mitogen-activated protein kinase kinase 6 homolog, partial [Bos taurus]
Unigene_cuff120633	PREDICTED: complement factor H-related protein 1-like [Loxodonta africana]
Unigene_cuff121452	Fc-gamma-RIIb2, partial [Homo sapiens]
Unigene_cuff121685	chemokine (C-C motif) ligand 7 [Mus musculus]
Unigene_cuff121923	lysozyme [Homo sapiens]
Unigene_cuff122004	CD44 antigen isoform 1 precursor [Homo sapiens]
Unigene_cuff122005	CD44 antigen isoform 1 precursor [Homo sapiens]
Unigene_cuff122007	CD44 antigen isoform 1 precursor [Homo sapiens]
Unigene_cuff122008	CD44 antigen isoform 1 precursor [Homo sapiens]
Unigene_cuff122120	Anaplastic lymphoma receptor tyrosine kinase [synthetic construct]
Unigene_cuff122121	Anaplastic lymphoma receptor tyrosine kinase [synthetic construct]
Unigene_cuff122122	Anaplastic lymphoma receptor tyrosine kinase [synthetic construct]
Unigene_cuff122123	Anaplastic lymphoma receptor tyrosine kinase [synthetic construct]
Unigene_cuff122124	Anaplastic lymphoma receptor tyrosine kinase [synthetic construct]
Unigene_cuff122125	Anaplastic lymphoma receptor tyrosine kinase [synthetic construct]
Unigene_cuff122126	Anaplastic lymphoma receptor tyrosine kinase [synthetic construct]
Unigene_cuff122127	Anaplastic lymphoma receptor tyrosine kinase [synthetic construct]
Unigene_cuff122128	Anaplastic lymphoma receptor tyrosine kinase [synthetic construct]
Unigene_cuff122129	Anaplastic lymphoma receptor tyrosine kinase [synthetic construct]
Unigene_cuff122659	AP-1 complex-associated regulatory protein isoform b [Macaca mulatta]
Unigene_cuff122661	AP-1 complex-associated regulatory protein isoform b [Macaca mulatta]
Unigene_cuff122662	PREDICTED: AP-1 complex-associated regulatory protein isoform 2 [Otolemur garnettii]
Unigene_cuff122715	caspase 6, apoptosis-related cysteine peptidase [synthetic construct]
Unigene_cuff122716	caspase 6, apoptosis-related cysteine peptidase [synthetic construct]
Unigene_cuff122717	caspase 6, apoptosis-related cysteine peptidase [synthetic construct]
Unigene_cuff122718	caspase 6, apoptosis-related cysteine peptidase [synthetic construct]
Unigene_cuff122719	caspase 6, apoptosis-related cysteine peptidase [synthetic construct]
Unigene_cuff122723	PREDICTED: complement factor I [Oryctolagus cuniculus]
Unigene_cuff122724	PREDICTED: complement factor I [Oryctolagus cuniculus]
Unigene_cuff122725	PREDICTED: complement factor I [Oryctolagus cuniculus]
Unigene_cuff122726	PREDICTED: complement factor I-like [Loxodonta africana]
Unigene_cuff122727	PREDICTED: complement factor I [Oryctolagus cuniculus]
Unigene_cuff122728	PREDICTED: complement factor I [Oryctolagus cuniculus]
Unigene_cuff122729	PREDICTED: complement factor I [Oryctolagus cuniculus]
Unigene_cuff122730	PREDICTED: complement factor I [Oryctolagus cuniculus]
Unigene_cuff122731	PREDICTED: complement factor I-like [Loxodonta africana]
Unigene_cuff122732	PREDICTED: complement factor I-like [Loxodonta africana]
Unigene_cuff122733	PREDICTED: complement factor I-like [Macaca mulatta]
Unigene_cuff122966	PREDICTED: caspase-14-like [Pan troglodytes]
Unigene_cuff122967	PREDICTED: caspase-14-like [Pan troglodytes]
Unigene_cuff123125	PREDICTED: NACHT, LRR and PYD domains-containing protein 14 [Cricetulus griseus]
Unigene_cuff123436	CD86 antigen
Unigene_cuff123588	PREDICTED: src kinase-associated phosphoprotein 2 isoform 1 [Pan paniscus]
Unigene_cuff123589	PREDICTED: src kinase-associated phosphoprotein 2 isoform 1 [Pan paniscus]
Unigene_cuff123590	PREDICTED: src kinase-associated phosphoprotein 2 isoform 1 [Pan paniscus]
Unigene_cuff123591	src kinase-associated phosphoprotein 2 [Macaca mulatta]
Unigene_cuff123791	MHC class I antigen [Homo sapiens]
Unigene_cuff123928	PREDICTED: NF-kappa-B inhibitor-like protein 2-like [Macaca mulatta]
Unigene_cuff123929	PREDICTED: NF-kappa-B inhibitor-like protein 2-like [Macaca mulatta]
Unigene_cuff123930	PREDICTED: NF-kappa-B inhibitor-like protein 2-like [Macaca mulatta]
Unigene_cuff123931	PREDICTED: NF-kappa-B inhibitor-like protein 2-like [Macaca mulatta]
Unigene_cuff123932	PREDICTED: NF-kappa-B inhibitor-like protein 2-like [Macaca mulatta]
Unigene_cuff124060	proteasome (prosome, macropain) inhibitor subunit 1 (PI31) [Homo sapiens]
Unigene_cuff124061	proteasome (prosome, macropain) inhibitor subunit 1 (PI31) [Homo sapiens]
Unigene_cuff124062	proteasome (prosome, macropain) inhibitor subunit 1 (PI31) [Homo sapiens]
Unigene_cuff124063	proteasome (prosome, macropain) inhibitor subunit 1 (PI31) [Homo sapiens]
Unigene_cuff124064	proteasome (prosome, macropain) inhibitor subunit 1 (PI31) [Homo sapiens]
Unigene_cuff124065	proteasome (prosome, macropain) inhibitor subunit 1 (PI31) [Homo sapiens]
Unigene_cuff12423	disintegrin and metalloproteinase domain-containing protein 10 precursor [Macaca mulatta]
Unigene_cuff12424	disintegrin and metalloproteinase domain-containing protein 10 precursor [Macaca mulatta]
Unigene_cuff124497	MRE11 meiotic recombination 11 homolog A (S. cerevisiae), isoform CRA_c [Homo sapiens]
Unigene_cuff124498	MRE11 meiotic recombination 11 homolog A (S. cerevisiae), isoform CRA_c [Homo sapiens]
Unigene_cuff124499	MRE11 meiotic recombination 11 homolog A (S. cerevisiae), isoform CRA_c [Homo sapiens]
Unigene_cuff125498	caspase 7, apoptosis-related cysteine peptidase, isoform CRA_b [Homo sapiens]
Unigene_cuff125499	caspase 7, apoptosis-related cysteine peptidase, isoform CRA_b [Homo sapiens]
Unigene_cuff125500	caspase 7, apoptosis-related cysteine peptidase, isoform CRA_b [Homo sapiens]
Unigene_cuff125501	caspase 7, apoptosis-related cysteine peptidase, isoform CRA_b [Homo sapiens]
Unigene_cuff125502	caspase 7, apoptosis-related cysteine peptidase, isoform CRA_b [Homo sapiens]
Unigene_cuff12596	disintegrin and metalloproteinase domain-containing protein 10 precursor [Macaca mulatta]
Unigene_cuff12597	disintegrin and metalloproteinase domain-containing protein 10 precursor [Macaca mulatta]
Unigene_cuff126427	nuclear factor, interleukin 3 regulated [synthetic construct]
Unigene_cuff126428	nuclear factor, interleukin 3 regulated [synthetic construct]
Unigene_cuff126429	nuclear factor, interleukin 3 regulated [synthetic construct]
Unigene_cuff126430	nuclear factor, interleukin 3 regulated [synthetic construct]
Unigene_cuff126659	tumor necrosis factor receptor superfamily, member 12A [synthetic construct]
Unigene_cuff126788	unnamed protein product [Homo sapiens]
Unigene_cuff126789	unnamed protein product [Homo sapiens]
Unigene_cuff126790	unnamed protein product [Homo sapiens]
Unigene_cuff126848	interleukin 12A [synthetic construct]
Unigene_cuff126979	MHC class II antigen [Homo sapiens]
Unigene_cuff126998	purine nucleoside phosphorylase [synthetic construct]
Unigene_cuff126999	purine nucleoside phosphorylase [synthetic construct]
Unigene_cuff127000	purine nucleoside phosphorylase [synthetic construct]
Unigene_cuff127102	Fc fragment of IgE, high affinity I, receptor for; gamma polypeptide, isoform CRA_b [Homo sapiens]
Unigene_cuff127103	Fc fragment of IgE, high affinity I, receptor for; gamma polypeptide, isoform CRA_b [Homo sapiens]
Unigene_cuff127503	peptidyl-prolyl cis-trans isomerase A [Macaca mulatta]
Unigene_cuff127552	cytokine-like 1 [synthetic construct]
Unigene_cuff128126	Wiskott-Aldrich syndrome protein family member 3 [synthetic construct]
Unigene_cuff128127	Wiskott-Aldrich syndrome protein family member 3 [synthetic construct]
Unigene_cuff128128	Wiskott-Aldrich syndrome protein family member 3 [synthetic construct]
Unigene_cuff128544	complement component 8 subunit gamma
Unigene_cuff128545	complement component 8 subunit gamma
Unigene_cuff129081	forkhead box P3 (FOXP3), transcript variant 1 [synthetic construct]
Unigene_cuff129082	forkhead box P3 (FOXP3), transcript variant 1 [synthetic construct]
Unigene_cuff129223	scavenger receptor class B, member 1, isoform CRA_b [Homo sapiens]
Unigene_cuff129224	scavenger receptor class B, member 1, isoform CRA_b [Homo sapiens]
Unigene_cuff129225	scavenger receptor class B, member 1, isoform CRA_b [Homo sapiens]
Unigene_cuff129226	scavenger receptor class B, member 1, isoform CRA_b [Homo sapiens]
Unigene_cuff129227	scavenger receptor class B, member 1, isoform CRA_b [Homo sapiens]
Unigene_cuff129228	scavenger receptor class B, member 1, isoform CRA_b [Homo sapiens]
Unigene_cuff129229	scavenger receptor class B, member 1, isoform CRA_b [Homo sapiens]
Unigene_cuff129354	MHC class I antigen [Homo sapiens]
Unigene_cuff129486	ras-related C3 botulinum toxin substrate 2 precursor [Macaca mulatta]
Unigene_cuff13008	PREDICTED: TNF receptor-associated factor 5-like [Meleagris gallopavo]
Unigene_cuff130183	TNF receptor-associated factor 5 [synthetic construct]
Unigene_cuff130184	TNF receptor-associated factor 5 [synthetic construct]
Unigene_cuff130185	TNF receptor-associated factor 5 [synthetic construct]
Unigene_cuff130468	T-cell acute lymphocytic leukemia 1 [synthetic construct]
Unigene_cuff130469	T-cell acute lymphocytic leukemia 1 [synthetic construct]
Unigene_cuff130470	T-cell acute lymphocytic leukemia 1 [synthetic construct]
Unigene_cuff130965	MHC class I antigen [Homo sapiens]
Unigene_cuff130966	MHC class I antigen [Homo sapiens]
Unigene_cuff130967	MHC class I antigen [Homo sapiens]
Unigene_cuff130969	MHC class I antigen [Homo sapiens]
Unigene_cuff131095	insulin-like growth factor 1 receptor, isoform CRA_a [Homo sapiens]
Unigene_cuff131218	human leucocyte antigen DQA1 [Homo sapiens]
Unigene_cuff131219	human leucocyte antigen DQA1 [Homo sapiens]
Unigene_cuff131415	early B-cell factor 1 [synthetic construct]
Unigene_cuff131495	prion protein [Homo sapiens]
Unigene_cuff131496	prion protein [Homo sapiens]
Unigene_cuff131584	sialic acid binding Ig-like lectin 1, sialoadhesin [Homo sapiens]
Unigene_cuff131585	sialic acid binding Ig-like lectin 1, sialoadhesin [Homo sapiens]
Unigene_cuff13231	PREDICTED: tumor necrosis factor receptor superfamily member 11A [Otolemur garnettii]
Unigene_cuff13232	PREDICTED: tumor necrosis factor receptor superfamily member 11A [Otolemur garnettii]
Unigene_cuff13233	PREDICTED: tumor necrosis factor receptor superfamily member 11A [Otolemur garnettii]
Unigene_cuff132906	immunoglobulin heavy chain
Unigene_cuff132907	immunoglobulin heavy chain
Unigene_cuff133508	MHC class I antigen [Homo sapiens]
Unigene_cuff133877	single Ig IL-1-related receptor [Homo sapiens]
Unigene_cuff133878	single Ig IL-1-related receptor [Homo sapiens]
Unigene_cuff133886	interferon induced transmembrane protein 1 [synthetic construct]
Unigene_cuff133897	interferon induced transmembrane protein 1 [synthetic construct]
Unigene_cuff133898	interferon induced transmembrane protein 1 [synthetic construct]
Unigene_cuff133899	interferon induced transmembrane protein 1 [synthetic construct]
Unigene_cuff133940	CD151 molecule [synthetic construct]
Unigene_cuff133941	CD151 molecule [synthetic construct]
Unigene_cuff133942	CD151 molecule [synthetic construct]
Unigene_cuff133943	CD151 molecule [synthetic construct]
Unigene_cuff133944	CD151 molecule [synthetic construct]
Unigene_cuff133945	CD151 molecule [synthetic construct]
Unigene_cuff134459	major histocompatibility complex, class II, DM alpha [synthetic construct]
Unigene_cuff134466	Antigen peptide transporter 1 [synthetic construct]
Unigene_cuff134468	Antigen peptide transporter 1 [synthetic construct]
Unigene_cuff134469	Antigen peptide transporter 1 [synthetic construct]
Unigene_cuff134470	proteasome (prosome, macropain) subunit, beta type, 8 (large multifunctional peptidase 7) [Homo sapiens]
Unigene_cuff134471	proteasome (prosome, macropain) subunit, beta type, 8 (large multifunctional peptidase 7) [Homo sapiens]
Unigene_cuff134472	transporter 2, ATP-binding cassette, sub-family B (MDR/TAP) [Homo sapiens]
Unigene_cuff134474	MHC class II antigen [Homo sapiens]
Unigene_cuff134475	MHC class II antigen [Homo sapiens]
Unigene_cuff134477	MHC class II antigen [Homo sapiens]
Unigene_cuff134492	proteasome (prosome, macropain) subunit, beta type, 9 [synthetic construct]
Unigene_cuff134493	proteasome (prosome, macropain) subunit, beta type, 9 [synthetic construct]
Unigene_cuff134494	proteasome (prosome, macropain) subunit, beta type, 9 [synthetic construct]
Unigene_cuff134532	transporter 2, ATP-binding cassette, sub-family B (MDR/TAP) [Homo sapiens]
Unigene_cuff134628	platelet-activating factor receptor protein [synthetic construct]
Unigene_cuff134629	platelet-activating factor receptor protein [synthetic construct]
Unigene_cuff135277	major histocompatibility complex, class I, E [Homo sapiens]
Unigene_cuff135491	CD180 antigen precursor [Homo sapiens]
Unigene_cuff135492	CD180 antigen precursor [Homo sapiens]
Unigene_cuff136432	Integrin, alpha V (vitronectin receptor, alpha polypeptide, antigen CD51) [Homo sapiens]
Unigene_cuff136433	Integrin, alpha V (vitronectin receptor, alpha polypeptide, antigen CD51) [Homo sapiens]
Unigene_cuff136434	Integrin, alpha V (vitronectin receptor, alpha polypeptide, antigen CD51) [Homo sapiens]
Unigene_cuff136435	Integrin, alpha V (vitronectin receptor, alpha polypeptide, antigen CD51) [Homo sapiens]
Unigene_cuff136436	Integrin, alpha V (vitronectin receptor, alpha polypeptide, antigen CD51) [Homo sapiens]
Unigene_cuff137148	C1q and tumor necrosis factor related protein 2 [synthetic construct]
Unigene_cuff137149	C1q and tumor necrosis factor related protein 2 [synthetic construct]
Unigene_cuff137160	interleukin 12B [synthetic construct]
Unigene_cuff137161	interleukin 12B [synthetic construct]
Unigene_cuff137162	interleukin 12B [synthetic construct]
Unigene_cuff137168	early B-cell factor 1 [synthetic construct]
Unigene_cuff137169	early B-cell factor 1 [synthetic construct]
Unigene_cuff137170	early B-cell factor 1 [synthetic construct]
Unigene_cuff13727	ArfGAP with FG repeats 1 [Homo sapiens]
Unigene_cuff13728	ArfGAP with FG repeats 1 [Homo sapiens]
Unigene_cuff13729	ArfGAP with FG repeats 1 [Homo sapiens]
Unigene_cuff13730	ArfGAP with FG repeats 1 [Homo sapiens]
Unigene_cuff13731	ArfGAP with FG repeats 1 [Homo sapiens]
Unigene_cuff13732	ArfGAP with FG repeats 1 [Homo sapiens]
Unigene_cuff13733	ArfGAP with FG repeats 1 [Homo sapiens]
Unigene_cuff13734	ArfGAP with FG repeats 1 [Homo sapiens]
Unigene_cuff13735	ArfGAP with FG repeats 1 [Homo sapiens]
Unigene_cuff13736	ArfGAP with FG repeats 1 [Homo sapiens]
Unigene_cuff13737	ArfGAP with FG repeats 1 [Homo sapiens]
Unigene_cuff138066	unnamed protein product [Homo sapiens]
Unigene_cuff138067	unnamed protein product [Homo sapiens]
Unigene_cuff138830	interleukin 13 receptor, alpha 2 [synthetic construct]
Unigene_cuff138831	interleukin 13 receptor, alpha 2 [synthetic construct]
Unigene_cuff138905	PC4 and SFRS1-interacting protein [Pan troglodytes]
Unigene_cuff138906	PC4 and SFRS1-interacting protein [Pan troglodytes]
Unigene_cuff138907	PC4 and SFRS1-interacting protein [Pan troglodytes]
Unigene_cuff138908	PC4 and SFRS1-interacting protein [Pan troglodytes]
Unigene_cuff138909	PC4 and SFRS1-interacting protein [Pan troglodytes]
Unigene_cuff138910	PC4 and SFRS1-interacting protein [Pan troglodytes]
Unigene_cuff138911	PC4 and SFRS1-interacting protein [Pan troglodytes]
Unigene_cuff138912	PC4 and SFRS1-interacting protein [Pan troglodytes]
Unigene_cuff139074	interleukin-17 receptor D precursor [Homo sapiens]
Unigene_cuff139075	interleukin-17 receptor D precursor [Homo sapiens]
Unigene_cuff139076	interleukin-17 receptor D precursor [Homo sapiens]
Unigene_cuff139077	interleukin-17 receptor D precursor [Homo sapiens]
Unigene_cuff139078	interleukin-17 receptor D precursor [Homo sapiens]
Unigene_cuff139079	interleukin-17 receptor D precursor [Homo sapiens]
Unigene_cuff139145	recombination activating protein [Homo sapiens]
Unigene_cuff139150	TNF receptor-associated factor 6 [synthetic construct]
Unigene_cuff139151	TNF receptor-associated factor 6 [synthetic construct]
Unigene_cuff139152	TNF receptor-associated factor 6 [synthetic construct]
Unigene_cuff139153	TNF receptor-associated factor 6 [synthetic construct]
Unigene_cuff139154	TNF receptor-associated factor 6 [synthetic construct]
Unigene_cuff139155	TNF receptor-associated factor 6 [synthetic construct]
Unigene_cuff139156	TNF receptor-associated factor 6 [synthetic construct]
Unigene_cuff139158	recombination activating gene 2 [synthetic construct]
Unigene_cuff139159	recombination activating gene 2 [synthetic construct]
Unigene_cuff139501	unnamed protein product [Homo sapiens]
Unigene_cuff139521	TNF receptor-associated factor 4 [synthetic construct]
Unigene_cuff139522	TNF receptor-associated factor 4 [synthetic construct]
Unigene_cuff139609	stromal cell-derived factor 2 [synthetic construct]
Unigene_cuff140158	chemokine (C-C motif) receptor-like 1 [synthetic construct]
Unigene_cuff140159	chemokine (C-C motif) receptor-like 1 [synthetic construct]
Unigene_cuff140321	interleukin 23, alpha subunit p19 [synthetic construct]
Unigene_cuff140348	CD63 antigen isoform B [Homo sapiens]
Unigene_cuff140349	CD63 antigen isoform B [Homo sapiens]
Unigene_cuff14039	CD79a molecule, immunoglobulin-associated alpha [synthetic construct]
Unigene_cuff140408	signal transducer and activator of transcription 2 [synthetic construct]
Unigene_cuff140409	signal transducer and activator of transcription 2 [synthetic construct]
Unigene_cuff140410	signal transducer and activator of transcription 2 [synthetic construct]
Unigene_cuff140411	signal transducer and activator of transcription 2 [synthetic construct]
Unigene_cuff140412	signal transducer and activator of transcription 2 [synthetic construct]
Unigene_cuff140413	signal transducer and activator of transcription 2 [synthetic construct]
Unigene_cuff140414	signal transducer and activator of transcription 2 [synthetic construct]
Unigene_cuff140415	signal transducer and activator of transcription 2 [synthetic construct]
Unigene_cuff141251	toll interacting protein [synthetic construct]
Unigene_cuff141252	toll interacting protein [synthetic construct]
Unigene_cuff141253	toll interacting protein [synthetic construct]
Unigene_cuff141254	toll interacting protein [synthetic construct]
Unigene_cuff141255	toll interacting protein [synthetic construct]
Unigene_cuff141256	toll interacting protein [synthetic construct]
Unigene_cuff141257	toll interacting protein [synthetic construct]
Unigene_cuff141326	nuclear factor of activated T-cells c1 isoform IA-IXS [Homo sapiens]
Unigene_cuff141327	nuclear factor of activated T-cells c1 isoform IA-IXS [Homo sapiens]
Unigene_cuff141328	nuclear factor of activated T-cells c1 isoform IA-IXS [Homo sapiens]
Unigene_cuff141469	complement factor properdin, isoform CRA_b [Homo sapiens]
Unigene_cuff141473	complement factor properdin, isoform CRA_b [Homo sapiens]
Unigene_cuff141477	unnamed protein product [Homo sapiens]
Unigene_cuff141478	unnamed protein product [Homo sapiens]
Unigene_cuff141479	PREDICTED: LOW QUALITY PROTEIN: serine/threonine-protein kinase A-Raf isoform 1 [Canis lupus familiaris]
Unigene_cuff141480	PREDICTED: LOW QUALITY PROTEIN: serine/threonine-protein kinase A-Raf isoform 1 [Canis lupus familiaris]
Unigene_cuff141481	PREDICTED: LOW QUALITY PROTEIN: serine/threonine-protein kinase A-Raf isoform 1 [Canis lupus familiaris]
Unigene_cuff141562	receptor-type tyrosine-protein kinase FLT3 [Homo sapiens]
Unigene_cuff141563	receptor-type tyrosine-protein kinase FLT3 [Homo sapiens]
Unigene_cuff141564	receptor-type tyrosine-protein kinase FLT3 [Homo sapiens]
Unigene_cuff141666	PREDICTED: interleukin-7-like [Equus caballus]
Unigene_cuff141667	PREDICTED: interleukin-7-like [Equus caballus]
Unigene_cuff14183	v-rel reticuloendotheliosis viral oncogene homolog B, nuclear factor of kappa light polypeptide gene enhancer in B-cells 3 (avian) [Homo sapiens]
Unigene_cuff14184	v-rel reticuloendotheliosis viral oncogene homolog B, nuclear factor of kappa light polypeptide gene enhancer in B-cells 3 (avian) [Homo sapiens]
Unigene_cuff141844	major histocompatibility complex, class II, DR beta 5 [synthetic construct]
Unigene_cuff141845	major histocompatibility complex, class II, DR beta 5 [synthetic construct]
Unigene_cuff141846	MHC class II antigen [Homo sapiens]
Unigene_cuff14186	v-rel reticuloendotheliosis viral oncogene homolog B, nuclear factor of kappa light polypeptide gene enhancer in B-cells 3 (avian) [Homo sapiens]
Unigene_cuff141898	PC4 and SFRS1-interacting protein [Pan troglodytes]
Unigene_cuff142002	MHC class I antigen [Homo sapiens]
Unigene_cuff142003	MHC class I antigen [Homo sapiens]
Unigene_cuff142064	MHC class II antigen [Macaca mulatta]
Unigene_cuff142065	MHC class II antigen [Macaca mulatta]
Unigene_cuff142193	myelin basic protein [Homo sapiens]
Unigene_cuff142194	myelin basic protein [Homo sapiens]
Unigene_cuff142196	myelin basic protein [Homo sapiens]
Unigene_cuff142197	myelin basic protein [Homo sapiens]
Unigene_cuff142198	myelin basic protein [Homo sapiens]
Unigene_cuff142199	myelin basic protein [Homo sapiens]
Unigene_cuff142200	myelin basic protein [Homo sapiens]
Unigene_cuff142250	Wiskott-Aldrich syndrome [synthetic construct]
Unigene_cuff142251	Wiskott-Aldrich syndrome [synthetic construct]
Unigene_cuff142252	Wiskott-Aldrich syndrome [synthetic construct]
Unigene_cuff142253	Wiskott-Aldrich syndrome [synthetic construct]
Unigene_cuff142254	Wiskott-Aldrich syndrome [synthetic construct]
Unigene_cuff142255	Wiskott-Aldrich syndrome [synthetic construct]
Unigene_cuff142338	serine/threonine-protein phosphatase 2B catalytic subunit alpha isoform isoform 1 [Macaca mulatta]
Unigene_cuff142339	serine/threonine-protein phosphatase 2B catalytic subunit alpha isoform isoform 1 [Macaca mulatta]
Unigene_cuff142340	serine/threonine-protein phosphatase 2B catalytic subunit alpha isoform isoform 1 [Macaca mulatta]
Unigene_cuff142341	serine/threonine-protein phosphatase 2B catalytic subunit alpha isoform isoform 1 [Macaca mulatta]
Unigene_cuff142342	serine/threonine-protein phosphatase 2B catalytic subunit alpha isoform isoform 1 [Macaca mulatta]
Unigene_cuff142464	peptidyl-prolyl cis-trans isomerase A [Macaca mulatta]
Unigene_cuff142465	peptidyl-prolyl cis-trans isomerase A [Macaca mulatta]
Unigene_cuff142467	peptidyl-prolyl cis-trans isomerase A [Macaca mulatta]
Unigene_cuff142852	T-box 21 [synthetic construct]
Unigene_cuff142853	T-box 21 [synthetic construct]
Unigene_cuff142892	Suppressor of cytokine signaling 7 [synthetic construct]
Unigene_cuff142893	Suppressor of cytokine signaling 7 [synthetic construct]
Unigene_cuff142894	Suppressor of cytokine signaling 7 [synthetic construct]
Unigene_cuff142895	Suppressor of cytokine signaling 7 [synthetic construct]
Unigene_cuff142896	Suppressor of cytokine signaling 7 [synthetic construct]
Unigene_cuff142897	Suppressor of cytokine signaling 7 [synthetic construct]
Unigene_cuff142898	Suppressor of cytokine signaling 7 [synthetic construct]
Unigene_cuff142937	src kinase associated phosphoprotein 1 [synthetic construct]
Unigene_cuff142938	src kinase-associated phosphoprotein 1 isoform 1 [Macaca mulatta]
Unigene_cuff142939	src kinase-associated phosphoprotein 1 isoform 1 [Macaca mulatta]
Unigene_cuff142940	src kinase-associated phosphoprotein 1 isoform 1 [Macaca mulatta]
Unigene_cuff142941	PREDICTED: src kinase-associated phosphoprotein 1 [Nomascus leucogenys]
Unigene_cuff142978	Epstein-Barr virus induced 3 [Bos taurus]
Unigene_cuff143034	PREDICTED: tumor necrosis factor receptor superfamily member 16 isoform 2 [Pan troglodytes]
Unigene_cuff143035	PREDICTED: tumor necrosis factor receptor superfamily member 16 isoform 2 [Pan troglodytes]
Unigene_cuff143036	PREDICTED: tumor necrosis factor receptor superfamily member 16 isoform 2 [Pan troglodytes]
Unigene_cuff143037	unnamed protein product [Homo sapiens]
Unigene_cuff143051	Integrin, alpha 3 (antigen CD49C, alpha 3 subunit of VLA-3 receptor) [Homo sapiens]
Unigene_cuff143052	Integrin, alpha 3 (antigen CD49C, alpha 3 subunit of VLA-3 receptor) [Homo sapiens]
Unigene_cuff143053	Integrin, alpha 3 (antigen CD49C, alpha 3 subunit of VLA-3 receptor) [Homo sapiens]
Unigene_cuff143054	Integrin, alpha 3 (antigen CD49C, alpha 3 subunit of VLA-3 receptor) [Homo sapiens]
Unigene_cuff143055	Integrin, alpha 3 (antigen CD49C, alpha 3 subunit of VLA-3 receptor) [Homo sapiens]
Unigene_cuff143056	Integrin, alpha 3 (antigen CD49C, alpha 3 subunit of VLA-3 receptor) [Homo sapiens]
Unigene_cuff143452	ras-related C3 botulinum toxin substrate 2 precursor [Macaca mulatta]
Unigene_cuff143453	ras-related C3 botulinum toxin substrate 2 precursor [Macaca mulatta]
Unigene_cuff143454	ras-related C3 botulinum toxin substrate 2 precursor [Macaca mulatta]
Unigene_cuff143462	caspase recruitment domain-containing protein 10 [Macaca mulatta]
Unigene_cuff143463	PREDICTED: caspase recruitment domain-containing protein 10 [Canis lupus familiaris]
Unigene_cuff143464	caspase recruitment domain-containing protein 10 [Macaca mulatta]
Unigene_cuff143465	caspase recruitment domain-containing protein 10 [Macaca mulatta]
Unigene_cuff143466	Caspase recruitment domain family, member 10 [Homo sapiens]
Unigene_cuff143598	immunoglobulin heavy chain
Unigene_cuff143660	MHC class I antigen [Homo sapiens]
Unigene_cuff14367	platelet-activating factor acetylhydrolase, isoform Ib, subunit 3 [synthetic construct]
Unigene_cuff14371	PREDICTED: VEGF co-regulated chemokine 1-like [Equus caballus]
Unigene_cuff14372	PREDICTED: VEGF co-regulated chemokine 1-like [Nomascus leucogenys]
Unigene_cuff14373	PREDICTED: VEGF co-regulated chemokine 1-like [Equus caballus]
Unigene_cuff14374	PREDICTED: VEGF co-regulated chemokine 1-like [Equus caballus]
Unigene_cuff143915	PREDICTED: nuclear factor NF-kappa-B p100 subunit isoform 2 [Saimiri boliviensis boliviensis]
Unigene_cuff143916	PREDICTED: nuclear factor NF-kappa-B p100 subunit isoform 1 [Saimiri boliviensis boliviensis]
Unigene_cuff143917	PREDICTED: nuclear factor NF-kappa-B p100 subunit isoform 3 [Pan paniscus]
Unigene_cuff143918	PREDICTED: nuclear factor NF-kappa-B p100 subunit isoform 2 [Pan paniscus]
Unigene_cuff143919	PREDICTED: nuclear factor NF-kappa-B p100 subunit isoform 1 [Saimiri boliviensis boliviensis]
Unigene_cuff144203	platelet-activating factor acetylhydrolase, isoform Ib, alpha subunit 45kDa [synthetic construct]
Unigene_cuff144347	tumor necrosis factor (ligand) superfamily, member 11 [synthetic construct]
Unigene_cuff144348	tumor necrosis factor (ligand) superfamily, member 11 [synthetic construct]
Unigene_cuff144636	caspase 3, apoptosis-related cysteine peptidase [synthetic construct]
Unigene_cuff144723	Tyrosine-protein kinase ZAP-70 [synthetic construct]
Unigene_cuff144724	Tyrosine-protein kinase ZAP-70 [synthetic construct]
Unigene_cuff144725	Tyrosine-protein kinase ZAP-70 [synthetic construct]
Unigene_cuff144726	Tyrosine-protein kinase ZAP-70 [synthetic construct]
Unigene_cuff144800	Map4k4 protein [Mus musculus]
Unigene_cuff144801	mitogen-activated protein kinase kinase kinase kinase 4 [synthetic construct]
Unigene_cuff144803	mitogen-activated protein kinase kinase kinase kinase 4 [synthetic construct]
Unigene_cuff144804	mitogen-activated protein kinase kinase kinase kinase 4 [synthetic construct]
Unigene_cuff144806	mitogen-activated protein kinase kinase kinase kinase 4 [synthetic construct]
Unigene_cuff144807	mitogen-activated protein kinase kinase kinase kinase 4 [synthetic construct]
Unigene_cuff144808	PREDICTED: mitogen-activated protein kinase kinase kinase kinase 4 [Pongo abelii]
Unigene_cuff144809	PREDICTED: mitogen-activated protein kinase kinase kinase kinase 4 isoform 7 [Callithrix jacchus]
Unigene_cuff144810	PREDICTED: mitogen-activated protein kinase kinase kinase kinase 4 isoform 7 [Callithrix jacchus]
Unigene_cuff144811	PREDICTED: mitogen-activated protein kinase kinase kinase kinase 4-like, partial [Ailuropoda melanoleuca]
Unigene_cuff144813	PREDICTED: LOW QUALITY PROTEIN: interleukin-1 receptor type 2 [Callithrix jacchus]
Unigene_cuff144816	PREDICTED: interleukin-1 receptor type 1 isoform 2 [Pan paniscus]
Unigene_cuff144817	PREDICTED: interleukin-1 receptor type 1 isoform 2 [Pan paniscus]
Unigene_cuff144818	interleukin 1 receptor-like 2 [Homo sapiens]
Unigene_cuff144819	PREDICTED: interleukin-1 receptor type 1 isoform 2 [Pan paniscus]
Unigene_cuff144820	PREDICTED: interleukin-1 receptor type 1 isoform 2 [Pan paniscus]
Unigene_cuff144821	interleukin 1 receptor-like 2 [Homo sapiens]
Unigene_cuff144822	PREDICTED: interleukin-1 receptor-like 2 isoform 2 [Nomascus leucogenys]
Unigene_cuff144825	PREDICTED: interleukin 1 receptor-like 1 [Canis lupus familiaris]
Unigene_cuff144827	PREDICTED: interleukin 1 receptor-like 1 [Canis lupus familiaris]
Unigene_cuff144828	interleukin 18 receptor 1 [synthetic construct]
Unigene_cuff144950	lysozyme-like, isoform CRA_b [Homo sapiens]
Unigene_cuff145325	MHC class I antigen [Homo sapiens]
Unigene_cuff145326	MHC class I antigen [Homo sapiens]
Unigene_cuff145327	MHC class I antigen [Homo sapiens]
Unigene_cuff14536	PREDICTED: interferon regulatory factor 2-binding protein 1 [Saimiri boliviensis boliviensis]
Unigene_cuff14537	PREDICTED: interferon regulatory factor 2-binding protein 1 [Saimiri boliviensis boliviensis]
Unigene_cuff145403	interleukin-1 receptor-associated kinase 1
Unigene_cuff145405	interleukin-1 receptor-associated kinase 1
Unigene_cuff145422	L1 cell adhesion molecule [Homo sapiens]
Unigene_cuff145423	L1 cell adhesion molecule [Homo sapiens]
Unigene_cuff145424	L1 cell adhesion molecule [Homo sapiens]
Unigene_cuff145425	L1 cell adhesion molecule [Homo sapiens]
Unigene_cuff145426	L1 cell adhesion molecule [Homo sapiens]
Unigene_cuff145427	L1 cell adhesion molecule [Homo sapiens]
Unigene_cuff145428	L1 cell adhesion molecule [Homo sapiens]
Unigene_cuff145429	L1 cell adhesion molecule [Homo sapiens]
Unigene_cuff145430	L1 cell adhesion molecule [Homo sapiens]
Unigene_cuff145434	B-cell receptor-associated protein 31 [synthetic construct]
Unigene_cuff145435	B-cell receptor-associated protein 31 [synthetic construct]
Unigene_cuff145436	B-cell receptor-associated protein 31 [synthetic construct]
Unigene_cuff146066	C-X-C motif chemokine 14 precursor [Macaca mulatta]
Unigene_cuff146067	C-X-C motif chemokine 14 precursor [Macaca mulatta]
Unigene_cuff146068	C-X-C motif chemokine 14 precursor [Macaca mulatta]
Unigene_cuff146154	interferon regulatory factor 1 [synthetic construct]
Unigene_cuff146155	interferon regulatory factor 1 [synthetic construct]
Unigene_cuff146261	transcription factor 7 (T-cell specific, HMG-box) [synthetic construct]
Unigene_cuff146262	transcription factor 7 (T-cell specific, HMG-box) [synthetic construct]
Unigene_cuff146263	transcription factor 7 (T-cell specific, HMG-box) [synthetic construct]
Unigene_cuff146264	transcription factor 7 (T-cell specific, HMG-box) [synthetic construct]
Unigene_cuff146275	liver-expressed antimicrobial peptide 2, isoform CRA_a [Homo sapiens]
Unigene_cuff14641	14-3-3 protein zeta/delta [Macaca mulatta]
Unigene_cuff146600	complement component C6 precursor peptide [Homo sapiens]
Unigene_cuff146601	complement component C6 precursor peptide [Homo sapiens]
Unigene_cuff146602	complement component C6 precursor peptide [Homo sapiens]
Unigene_cuff146603	complement component C6 precursor peptide [Homo sapiens]
Unigene_cuff146604	complement component C6 precursor peptide [Homo sapiens]
Unigene_cuff146605	complement component C6 precursor peptide [Homo sapiens]
Unigene_cuff146662	complement component 7 [synthetic construct]
Unigene_cuff146663	complement component 7 [synthetic construct]
Unigene_cuff146664	complement component 7 [synthetic construct]
Unigene_cuff146666	complement component 7 [synthetic construct]
Unigene_cuff146989	major histocompatibility complex, class II, DR alpha [synthetic construct]
Unigene_cuff146990	major histocompatibility complex, class II, DR beta 5 [synthetic construct]
Unigene_cuff14807	unnamed protein product [Homo sapiens]
Unigene_cuff14808	PREDICTED: caspase recruitment domain-containing protein 8 isoform 7 [Pan troglodytes]
Unigene_cuff14809	PREDICTED: caspase recruitment domain-containing protein 8-like [Nomascus leucogenys]
Unigene_cuff14842	unnamed protein product [Homo sapiens]
Unigene_cuff14843	unnamed protein product [Homo sapiens]
Unigene_cuff14844	unnamed protein product [Homo sapiens]
Unigene_cuff14845	unnamed protein product [Homo sapiens]
Unigene_cuff14846	unnamed protein product [Homo sapiens]
Unigene_cuff14847	unnamed protein product [Homo sapiens]
Unigene_cuff14848	unnamed protein product [Homo sapiens]
Unigene_cuff14849	unnamed protein product [Homo sapiens]
Unigene_cuff148717	integrin, alpha 2b [synthetic construct]
Unigene_cuff148718	integrin, alpha 2b [synthetic construct]
Unigene_cuff148720	integrin, alpha 2b [synthetic construct]
Unigene_cuff148721	integrin, alpha 2b [synthetic construct]
Unigene_cuff148723	integrin, alpha 2b [synthetic construct]
Unigene_cuff148735	anion exchanger-1 variant [Homo sapiens]
Unigene_cuff148736	anion exchanger-1 variant [Homo sapiens]
Unigene_cuff148737	anion exchanger-1 variant [Homo sapiens]
Unigene_cuff148738	anion exchanger-1 variant [Homo sapiens]
Unigene_cuff148739	anion exchanger-1 variant [Homo sapiens]
Unigene_cuff148900	TSPY-like 2 protein [synthetic construct]
Unigene_cuff149408	glucose-6-phosphate dehydrogenase, isoform CRA_c [Homo sapiens]
Unigene_cuff149409	glucose-6-phosphate dehydrogenase, isoform CRA_c [Homo sapiens]
Unigene_cuff149410	glucose-6-phosphate dehydrogenase, isoform CRA_c [Homo sapiens]
Unigene_cuff149423	NF-kappa-B essential modulator [synthetic construct]
Unigene_cuff149424	NF-kappa-B essential modulator [synthetic construct]
Unigene_cuff149425	NF-kappa-B essential modulator [synthetic construct]
Unigene_cuff149426	NF-kappa-B essential modulator [synthetic construct]
Unigene_cuff149427	NF-kappa-B essential modulator [synthetic construct]
Unigene_cuff149428	NF-kappa-B essential modulator [synthetic construct]
Unigene_cuff149429	NF-kappa-B essential modulator [synthetic construct]
Unigene_cuff149545	platelet-activating factor acetylhydrolase, isoform Ib, alpha subunit 45kDa [synthetic construct]
Unigene_cuff149546	platelet-activating factor acetylhydrolase, isoform Ib, alpha subunit 45kDa [synthetic construct]
Unigene_cuff149619	14-3-3 protein zeta/delta [Macaca mulatta]
Unigene_cuff150030	CD80 antigen
Unigene_cuff150119	MHC class II antigen [Homo sapiens]
Unigene_cuff150120	MHC class II antigen [Homo sapiens]
Unigene_cuff151111	unnamed protein product [Homo sapiens]
Unigene_cuff152679	C-X-C chemokine receptor type 7 [synthetic construct]
Unigene_cuff153352	lysozyme [Homo sapiens]
Unigene_cuff15342	hypothetical protein [Pongo abelii]
Unigene_cuff153583	peptidyl-prolyl cis-trans isomerase A [Macaca mulatta]
Unigene_cuff153706	complement component 1, q subcomponent-like 4 [Homo sapiens]
Unigene_cuff154096	interleukin 13 receptor, alpha 1 [synthetic construct]
Unigene_cuff154129	interleukin 13 receptor, alpha 1 [synthetic construct]
Unigene_cuff154338	CD109 molecule [synthetic construct]
Unigene_cuff154339	CD109 molecule [synthetic construct]
Unigene_cuff154340	CD109 molecule [synthetic construct]
Unigene_cuff154341	CD109 molecule [synthetic construct]
Unigene_cuff154732	CD8B antigen, beta polypeptide
Unigene_cuff154734	CD8A antigen, alpha polypeptide
Unigene_cuff154735	CD8A antigen, alpha polypeptide
Unigene_cuff154851	MHC class I antigen [Homo sapiens]
Unigene_cuff154854	MHC class II antigen [Homo sapiens]
Unigene_cuff154938	regulatory factor X, 5 [synthetic construct]
Unigene_cuff154939	regulatory factor X, 5 [synthetic construct]
Unigene_cuff154940	regulatory factor X, 5 [synthetic construct]
Unigene_cuff154941	regulatory factor X, 5 [synthetic construct]
Unigene_cuff154942	regulatory factor X, 5 [synthetic construct]
Unigene_cuff154943	regulatory factor X, 5 [synthetic construct]
Unigene_cuff154944	regulatory factor X, 5 [synthetic construct]
Unigene_cuff154993	cathepsin S, isoform CRA_b [Homo sapiens]
Unigene_cuff154994	cathepsin S, isoform CRA_b [Homo sapiens]
Unigene_cuff154995	cathepsin S, isoform CRA_b [Homo sapiens]
Unigene_cuff15507	peptidyl-prolyl cis-trans isomerase A [Macaca mulatta]
Unigene_cuff155372	Anaplastic lymphoma receptor tyrosine kinase [synthetic construct]
Unigene_cuff155373	Anaplastic lymphoma receptor tyrosine kinase [synthetic construct]
Unigene_cuff155470	interleukin-1 receptor-associated kinase 4 [synthetic construct]
Unigene_cuff155471	interleukin-1 receptor-associated kinase 4 [synthetic construct]
Unigene_cuff155472	interleukin-1 receptor-associated kinase 4 [synthetic construct]
Unigene_cuff155473	interleukin-1 receptor-associated kinase 4 [synthetic construct]
Unigene_cuff155474	interleukin-1 receptor-associated kinase 4 [synthetic construct]
Unigene_cuff155475	interleukin-1 receptor-associated kinase 4 [synthetic construct]
Unigene_cuff155476	interleukin-1 receptor-associated kinase 4 [synthetic construct]
Unigene_cuff155477	interleukin-1 receptor-associated kinase 4 [synthetic construct]
Unigene_cuff155478	interleukin-1 receptor-associated kinase 4 [synthetic construct]
Unigene_cuff155479	interleukin-1 receptor-associated kinase 4 [synthetic construct]
Unigene_cuff15631	interferon alpha responsive protein isoform a [Macaca mulatta]
Unigene_cuff156316	unnamed protein product [Homo sapiens]
Unigene_cuff15688	peroxiredoxin 6 [synthetic construct]
Unigene_cuff15692	Fas ligand [synthetic construct]
Unigene_cuff15693	Fas ligand [synthetic construct]
Unigene_cuff157022	immunoglobulin superfamily, member 8 [synthetic construct]
Unigene_cuff157023	immunoglobulin superfamily, member 8 [synthetic construct]
Unigene_cuff157096	Duffy blood group glycoprotein
Unigene_cuff157168	ERGIC and golgi 2 [synthetic construct]
Unigene_cuff157169	ERGIC and golgi 2 [synthetic construct]
Unigene_cuff157817	myeloid differentiation primary response gene [synthetic construct]
Unigene_cuff157818	myeloid differentiation primary response gene [synthetic construct]
Unigene_cuff158221	vascular cell adhesion molecule 1 [synthetic construct]
Unigene_cuff158222	vascular cell adhesion molecule 1 [synthetic construct]
Unigene_cuff158376	unnamed protein product [Homo sapiens]
Unigene_cuff158377	unnamed protein product [Homo sapiens]
Unigene_cuff158590	integrin alpha-5 precursor [synthetic construct]
Unigene_cuff158591	integrin alpha-5 precursor [synthetic construct]
Unigene_cuff158592	integrin alpha-5 precursor [synthetic construct]
Unigene_cuff159006	MHC class I antigen [Homo sapiens]
Unigene_cuff159076	toll-like receptor 6
Unigene_cuff159077	toll-like receptor 1 [Homo sapiens]
Unigene_cuff159078	toll-like receptor 1
Unigene_cuff159079	toll-like receptor 1 [Homo sapiens]
Unigene_cuff159584	toll-like receptor 9
Unigene_cuff159585	toll-like receptor 9
Unigene_cuff159622	cytokine inducible SH2-containing protein [synthetic construct]
Unigene_cuff159623	cytokine inducible SH2-containing protein [synthetic construct]
Unigene_cuff159624	cytokine inducible SH2-containing protein [synthetic construct]
Unigene_cuff159942	interleukin 13 receptor, alpha 2 [synthetic construct]
Unigene_cuff159960	cell surface adhesion glycoprotein (LFA-1/CR3/P150,959 beta subunit precursor) [Homo sapiens]
Unigene_cuff159961	cell surface adhesion glycoprotein (LFA-1/CR3/P150,959 beta subunit precursor) [Homo sapiens]
Unigene_cuff159962	cell surface adhesion glycoprotein (LFA-1/CR3/P150,959 beta subunit precursor) [Homo sapiens]
Unigene_cuff160129	cell surface adhesion glycoprotein (LFA-1/CR3/P150,959 beta subunit precursor) [Homo sapiens]
Unigene_cuff160348	phosphatidylinositol 3-kinase regulatory subunit alpha isoform 2 [Macaca mulatta]
Unigene_cuff160349	phosphatidylinositol 3-kinase regulatory subunit alpha isoform 3 [Macaca mulatta]
Unigene_cuff160350	hypothetical protein [Pongo abelii]
Unigene_cuff160713	PREDICTED: mitogen-activated protein kinase kinase kinase 15-like [Bombus terrestris]
Unigene_cuff160822	MHC class II antigen [Macaca fascicularis]
Unigene_cuff160823	MHC class II antigen [Macaca fascicularis]
Unigene_cuff160824	MHC class II antigen [Macaca fascicularis]
Unigene_cuff160948	complement component 1, q subcomponent-like 2 [Homo sapiens]
Unigene_cuff160949	complement component 1, q subcomponent-like 2 [Homo sapiens]
Unigene_cuff161394	PREDICTED: t-cell differentiation antigen CD6 isoform 2 [Nomascus leucogenys]
Unigene_cuff161398	PREDICTED: t-cell differentiation antigen CD6 isoform 1 [Nomascus leucogenys]
Unigene_cuff161399	PREDICTED: t-cell differentiation antigen CD6 isoform 2 [Nomascus leucogenys]
Unigene_cuff161402	CD6 antigen, isoform CRA_a [Homo sapiens]
Unigene_cuff161408	T-cell surface glycoprotein CD5 precursor [Homo sapiens]
Unigene_cuff161853	MHC Class II DRB Antigen, partial [Macaca nemestrina]
Unigene_cuff161854	MHC class II antigen, partial [Homo sapiens]
Unigene_cuff16187	PREDICTED: LOW QUALITY PROTEIN: glutathione peroxidase 2 [Callithrix jacchus]
Unigene_cuff161928	mitogen-activated protein kinase kinase kinase 5-like [Bos taurus]
Unigene_cuff161942	chemokine (C-X-C motif) receptor 4 [synthetic construct]
Unigene_cuff161943	chemokine (C-X-C motif) receptor 4 [synthetic construct]
Unigene_cuff162404	v-src sarcoma (Schmidt-Ruppin A-2) viral oncogene homolog (avian), isoform CRA_b [Homo sapiens]
Unigene_cuff162650	PREDICTED: interleukin-6-like [Loxodonta africana]
Unigene_cuff162651	PREDICTED: interleukin-6-like [Loxodonta africana]
Unigene_cuff163286	MHC Class II DRB Antigen, partial [Macaca nemestrina]
Unigene_cuff163382	complement component 1, q subcomponent-like 1 [Homo sapiens]
Unigene_cuff163383	complement component 1, q subcomponent-like 1 [Homo sapiens]
Unigene_cuff163400	mitogen-activated protein kinase kinase kinase 14, partial [Macaca mulatta]
Unigene_cuff163401	PREDICTED: mitogen-activated protein kinase kinase kinase 14 [Pan paniscus]
Unigene_cuff163402	PREDICTED: mitogen-activated protein kinase kinase kinase 14 [Equus caballus]
Unigene_cuff163473	protein phosphatase 3 (formerly 2B), catalytic subunit, beta isoform [synthetic construct]
Unigene_cuff163474	protein phosphatase 3 (formerly 2B), catalytic subunit, beta isoform [synthetic construct]
Unigene_cuff163475	protein phosphatase 3 (formerly 2B), catalytic subunit, beta isoform [synthetic construct]
Unigene_cuff163476	protein phosphatase 3 (formerly 2B), catalytic subunit, beta isoform [synthetic construct]
Unigene_cuff163477	protein phosphatase 3 (formerly 2B), catalytic subunit, beta isoform [synthetic construct]
Unigene_cuff163478	protein phosphatase 3 (formerly 2B), catalytic subunit, beta isoform [synthetic construct]
Unigene_cuff163875	platelet-activating factor acetylhydrolase, isoform Ib, subunit 3 [synthetic construct]
Unigene_cuff163915	chemokine (C-C motif) receptor 9, isoform CRA_b [Homo sapiens]
Unigene_cuff163918	C-X-C chemokine receptor type 6
Unigene_cuff163920	PREDICTED: c-C chemokine receptor type 3 [Otolemur garnettii]
Unigene_cuff163923	PREDICTED: c-C chemokine receptor type 2 isoform 2 [Saimiri boliviensis boliviensis]
Unigene_cuff163924	PREDICTED: c-C chemokine receptor type 2 isoform 2 [Saimiri boliviensis boliviensis]
Unigene_cuff163925	PREDICTED: c-C chemokine receptor type 5 [Loxodonta africana]
Unigene_cuff163926	PREDICTED: c-C chemokine receptor type 5 [Loxodonta africana]
Unigene_cuff163927	chemokine receptor 5 [Loxodonta africana]
Unigene_cuff163928	C-C chemokine receptor-like 2
Unigene_cuff163929	C-C chemokine receptor-like 2
Unigene_cuff163969	PREDICTED: chemokine XC receptor 1-like [Equus caballus]
Unigene_cuff163970	PREDICTED: chemokine XC receptor 1-like [Equus caballus]
Unigene_cuff163971	chemokine (C-C motif) receptor 1 [synthetic construct]
Unigene_cuff163972	chemokine (C-C motif) receptor 1 [synthetic construct]
Unigene_cuff164028	Tyrosine-protein kinase BTK [Macaca fascicularis]
Unigene_cuff164274	CD20 [Callithrix jacchus]
Unigene_cuff164328	insulin receptor isoform Long preproprotein [Homo sapiens]
Unigene_cuff164329	insulin receptor isoform Long preproprotein [Homo sapiens]
Unigene_cuff164330	insulin receptor isoform Long preproprotein [Homo sapiens]
Unigene_cuff164331	insulin receptor isoform Long preproprotein [Homo sapiens]
Unigene_cuff164332	insulin receptor isoform Long preproprotein [Homo sapiens]
Unigene_cuff164333	insulin receptor isoform Long preproprotein [Homo sapiens]
Unigene_cuff164334	insulin receptor isoform Long preproprotein [Homo sapiens]
Unigene_cuff164347	Complement component 3 [Homo sapiens]
Unigene_cuff164348	Complement component 3 [Homo sapiens]
Unigene_cuff164349	>gi|78101271|pdb|2A74|C Chain C, Human Complement Component C3c >gi|78101274|pdb|2A74|F Chain F, Human Complement Component C3c >gi|119390094|pdb|2ICE|C Chain C, Crig Bound To C3c >gi|119390098|pdb|2ICE|F Chain F, Crig Bound To C3c >gi|157835960|pdb|2QKI|C Chain C, Human C3c In Complex With The Inhibitor Compstatin >gi|157835963|pdb|2QKI|F Chain F, Human C3c In Complex With The Inhibitor Compstat…
Unigene_cuff164350	tumor necrosis factor (ligand) superfamily, member 14 [synthetic construct]
Unigene_cuff164351	tumor necrosis factor (ligand) superfamily, member 14 [synthetic construct]
Unigene_cuff164421	PREDICTED: c-C motif chemokine 25-like [Equus caballus]
Unigene_cuff164431	Dual specificity mitogen-activated protein kinase kinase 7 [Cricetulus griseus]
Unigene_cuff164433	mitogen-activated protein kinase kinase 7 [Bos taurus]
Unigene_cuff164434	mitogen-activated protein kinase kinase 7 [Bos taurus]
Unigene_cuff164435	mitogen-activated protein kinase kinase 7 [Bos taurus]
Unigene_cuff164436	mitogen-activated protein kinase kinase 7 [Bos taurus]
Unigene_cuff164486	insulin receptor isoform Long preproprotein [Homo sapiens]
Unigene_cuff164487	insulin receptor isoform Long preproprotein [Homo sapiens]
Unigene_cuff164878	peptidyl-prolyl cis-trans isomerase A [Macaca mulatta]
Unigene_cuff16494	TLR9 [Ictalurus punctatus]
Unigene_cuff165078	peptidyl-prolyl cis-trans isomerase A [Macaca mulatta]
Unigene_cuff165082	PREDICTED: AP-1 complex subunit sigma-3-like [Cricetulus griseus]
Unigene_cuff165114	major histocompatibility complex, class II, DP alpha 1 [Homo sapiens]
Unigene_cuff165137	nitric oxide synthase 2, inducible [synthetic construct]
Unigene_cuff165138	nitric oxide synthase 2, inducible [synthetic construct]
Unigene_cuff165554	integrin alpha FG-GAP repeat containing 1 [synthetic construct]
Unigene_cuff165555	integrin alpha FG-GAP repeat containing 1 [synthetic construct]
Unigene_cuff165614	multidrug resistance protein 1 [Homo sapiens]
Unigene_cuff165615	multidrug resistance protein 1 [Homo sapiens]
Unigene_cuff166332	peroxiredoxin 6 [synthetic construct]
Unigene_cuff166408	unnamed protein product [Homo sapiens]
Unigene_cuff166409	unnamed protein product [Homo sapiens]
Unigene_cuff166410	unnamed protein product [Homo sapiens]
Unigene_cuff166411	unnamed protein product [Homo sapiens]
Unigene_cuff166412	unnamed protein product [Homo sapiens]
Unigene_cuff166413	unnamed protein product [Homo sapiens]
Unigene_cuff166414	unnamed protein product [Homo sapiens]
Unigene_cuff166415	unnamed protein product [Homo sapiens]
Unigene_cuff166416	unnamed protein product [Homo sapiens]
Unigene_cuff166417	unnamed protein product [Homo sapiens]
Unigene_cuff167161	multidrug resistance protein 1 [Homo sapiens]
Unigene_cuff167173	complement component 1, r subcomponent-like, isoform CRA_a [Homo sapiens]
Unigene_cuff167174	complement component 1, r subcomponent [synthetic construct]
Unigene_cuff167175	complement component 1, r subcomponent [synthetic construct]
Unigene_cuff167176	complement component 1, r subcomponent [synthetic construct]
Unigene_cuff167280	complement component 1, s subcomponent [EC:3.4.21.42]
Unigene_cuff167281	complement component 1, s subcomponent [EC:3.4.21.42]
Unigene_cuff167283	complement component 1, s subcomponent [EC:3.4.21.42]
Unigene_cuff167285	complement component 1, s subcomponent [EC:3.4.21.42]
Unigene_cuff167340	CD4 antigen
Unigene_cuff167341	CD4 antigen
Unigene_cuff167342	CD4 antigen
Unigene_cuff167343	CD4 antigen
Unigene_cuff167385	CD9 molecule [synthetic construct]
Unigene_cuff167386	CD9 molecule [synthetic construct]
Unigene_cuff167535	Protein tyrosine phosphatase, receptor type, J [synthetic construct]
Unigene_cuff167536	Protein tyrosine phosphatase, receptor type, J [synthetic construct]
Unigene_cuff167537	Protein tyrosine phosphatase, receptor type, J [synthetic construct]
Unigene_cuff167538	Protein tyrosine phosphatase, receptor type, J [synthetic construct]
Unigene_cuff167539	Protein tyrosine phosphatase, receptor type, J [synthetic construct]
Unigene_cuff167540	Protein tyrosine phosphatase, receptor type, J [synthetic construct]
Unigene_cuff167663	epididymis tissue protein Li 177 [Homo sapiens]
Unigene_cuff168017	macrophage-stimulating protein receptor isoform 1 preproprotein [Homo sapiens]
Unigene_cuff168018	macrophage-stimulating protein receptor isoform 1 preproprotein [Homo sapiens]
Unigene_cuff168523	dyskeratosis congenita 1, dyskerin [synthetic construct]
Unigene_cuff168524	dyskeratosis congenita 1, dyskerin [synthetic construct]
Unigene_cuff168525	dyskeratosis congenita 1, dyskerin [synthetic construct]
Unigene_cuff168526	dyskeratosis congenita 1, dyskerin [synthetic construct]
Unigene_cuff168527	dyskeratosis congenita 1, dyskerin [synthetic construct]
Unigene_cuff168528	dyskeratosis congenita 1, dyskerin [synthetic construct]
Unigene_cuff168632	phosphoinositide-3-kinase, catalytic, gamma polypeptide, isoform CRA_a [Homo sapiens]
Unigene_cuff168633	phosphoinositide-3-kinase, catalytic, gamma polypeptide, isoform CRA_a [Homo sapiens]
Unigene_cuff168634	phosphoinositide-3-kinase, catalytic, gamma polypeptide, isoform CRA_a [Homo sapiens]
Unigene_cuff168635	phosphoinositide-3-kinase, catalytic, gamma polypeptide, isoform CRA_a [Homo sapiens]
Unigene_cuff169221	CD99 molecule-like 2 [synthetic construct]
Unigene_cuff169505	cardiotrophin-like cytokine factor 1 [synthetic construct]
Unigene_cuff169506	cardiotrophin-like cytokine factor 1 [synthetic construct]
Unigene_cuff169563	CD248 antigen, endosialin [Homo sapiens]
Unigene_cuff169584	Fas (TNFRSF6)-associated via death domain [synthetic construct]
Unigene_cuff170016	Interleukin 23 receptor [synthetic construct]
Unigene_cuff170362	glycoprotein V (platelet) [Homo sapiens]
Unigene_cuff17117	interleukin 16 (lymphocyte chemoattractant factor), isoform CRA_b [Homo sapiens]
Unigene_cuff17118	PREDICTED: pro-interleukin-16 [Otolemur garnettii]
Unigene_cuff17119	PREDICTED: pro-interleukin-16 [Otolemur garnettii]
Unigene_cuff17120	PREDICTED: pro-interleukin-16 [Otolemur garnettii]
Unigene_cuff17121	PREDICTED: pro-interleukin-16 [Otolemur garnettii]
Unigene_cuff17122	PREDICTED: pro-interleukin-16 [Otolemur garnettii]
Unigene_cuff17123	PREDICTED: pro-interleukin-16 [Pan paniscus]
Unigene_cuff17124	PREDICTED: pro-interleukin-16 [Pan paniscus]
Unigene_cuff17125	PREDICTED: pro-interleukin-16 [Otolemur garnettii]
Unigene_cuff171610	complement factor D [synthetic construct]
Unigene_cuff171837	complement factor D [synthetic construct]
Unigene_cuff172354	toll-like receptor adapter molecule 1
Unigene_cuff172475	signal transducer and activator of transcription 6 [synthetic construct]
Unigene_cuff172476	signal transducer and activator of transcription 6 [synthetic construct]
Unigene_cuff172477	signal transducer and activator of transcription 6 [synthetic construct]
Unigene_cuff172478	signal transducer and activator of transcription 6 [synthetic construct]
Unigene_cuff172479	signal transducer and activator of transcription 6 [synthetic construct]
Unigene_cuff172480	signal transducer and activator of transcription 6 [synthetic construct]
Unigene_cuff172481	signal transducer and activator of transcription 6 [synthetic construct]
Unigene_cuff172482	signal transducer and activator of transcription 6 [synthetic construct]
Unigene_cuff172483	signal transducer and activator of transcription 6 [synthetic construct]
Unigene_cuff172581	prolow-density lipoprotein receptor-related protein 1 precursor [Homo sapiens]
Unigene_cuff172582	prolow-density lipoprotein receptor-related protein 1 precursor [Homo sapiens]
Unigene_cuff172583	prolow-density lipoprotein receptor-related protein 1 precursor [Homo sapiens]
Unigene_cuff172584	prolow-density lipoprotein receptor-related protein 1 precursor [Homo sapiens]
Unigene_cuff172585	prolow-density lipoprotein receptor-related protein 1 precursor [Homo sapiens]
Unigene_cuff172586	prolow-density lipoprotein receptor-related protein 1 precursor [Homo sapiens]
Unigene_cuff172587	prolow-density lipoprotein receptor-related protein 1 precursor [Homo sapiens]
Unigene_cuff172588	prolow-density lipoprotein receptor-related protein 1 precursor [Homo sapiens]
Unigene_cuff172589	prolow-density lipoprotein receptor-related protein 1 precursor [Homo sapiens]
Unigene_cuff172590	signal transducer and activator of transcription 6 [synthetic construct]
Unigene_cuff172621	peptidyl-prolyl cis-trans isomerase A [Macaca mulatta]
Unigene_cuff17268	proline-serine-threonine phosphatase interacting protein 1 [Homo sapiens]
Unigene_cuff17269	proline-serine-threonine phosphatase interacting protein 1 [Homo sapiens]
Unigene_cuff17270	proline-serine-threonine phosphatase interacting protein 1 [Homo sapiens]
Unigene_cuff17271	proline-serine-threonine phosphatase interacting protein 1 [Homo sapiens]
Unigene_cuff17272	proline-serine-threonine phosphatase interacting protein 1 [Homo sapiens]
Unigene_cuff17273	proline-serine-threonine phosphatase interacting protein 1 [Homo sapiens]
Unigene_cuff172755	unnamed protein product [Homo sapiens]
Unigene_cuff172756	unnamed protein product [Homo sapiens]
Unigene_cuff172771	chemokine (C-C motif) receptor 4 [synthetic construct]
Unigene_cuff17315	hypothetical protein EGK_17721 [Macaca mulatta]
Unigene_cuff17742	PREDICTED: interleukin-18-like [Anolis carolinensis]
Unigene_cuff18033	PREDICTED: toll-like receptor 4-like [Loxodonta africana]
Unigene_cuff18034	toll-like receptor 4 [Homo sapiens]
Unigene_cuff18035	PREDICTED: toll-like receptor 4 isoform 1 [Saimiri boliviensis boliviensis]
Unigene_cuff18036	PREDICTED: toll-like receptor 4 isoform 1 [Saimiri boliviensis boliviensis]
Unigene_cuff18037	PREDICTED: toll-like receptor 4 isoform 1 [Saimiri boliviensis boliviensis]
Unigene_cuff18038	PREDICTED: toll-like receptor 4 isoform 1 [Saimiri boliviensis boliviensis]
Unigene_cuff18583	PREDICTED: NACHT, LRR and PYD domains-containing protein 12-like [Loxodonta africana]
Unigene_cuff18584	PREDICTED: NACHT, LRR and PYD domains-containing protein 12-like [Loxodonta africana]
Unigene_cuff18585	PREDICTED: NACHT, LRR and PYD domains-containing protein 12-like [Loxodonta africana]
Unigene_cuff18586	PREDICTED: NACHT, LRR and PYD domains-containing protein 12-like [Loxodonta africana]
Unigene_cuff18587	PREDICTED: NACHT, LRR and PYD domains-containing protein 12-like [Loxodonta africana]
Unigene_cuff19179	neutrophil attractant/activation protein-1 [Oryctolagus cuniculus]
Unigene_cuff19180	neutrophil attractant/activation protein-1 [Oryctolagus cuniculus]
Unigene_cuff19182	chemokine (C-X-C motif) ligand 2 [synthetic construct]
Unigene_cuff19183	CXC chemokine CXCL1Lbeta [Macaca fascicularis]
Unigene_cuff19184	chemokine (C-X-C motif) ligand 2 [synthetic construct]
Unigene_cuff19185	chemokine (C-X-C motif) ligand 2 [synthetic construct]
Unigene_cuff19267	immunoglobulin J polypeptide, linker protein for immunoglobulin alpha and mu polypeptides [synthetic construct]
Unigene_cuff19268	immunoglobulin J polypeptide, linker protein for immunoglobulin alpha and mu polypeptides [synthetic construct]
Unigene_cuff19269	immunoglobulin J polypeptide, linker protein for immunoglobulin alpha and mu polypeptides [synthetic construct]
Unigene_cuff19270	immunoglobulin J polypeptide, linker protein for immunoglobulin alpha and mu polypeptides [synthetic construct]
Unigene_cuff19271	immunoglobulin J polypeptide, linker protein for immunoglobulin alpha and mu polypeptides [synthetic construct]
Unigene_cuff19348	PREDICTED: c-X-C motif chemokine 9-like [Ailuropoda melanoleuca]
Unigene_cuff19349	chemokine (C-X-C motif) ligand 10 [synthetic construct]
Unigene_cuff19350	chemokine (C-X-C motif) ligand 10 [synthetic construct]
Unigene_cuff19351	C-X-C motif chemokine 11 precursor [Bos taurus]
Unigene_cuff19352	chemokine (C-X-C motif) ligand 11 [synthetic construct]
Unigene_cuff19358	unnamed protein product [Homo sapiens]
Unigene_cuff19359	unnamed protein product [Homo sapiens]
Unigene_cuff19360	unnamed protein product [Homo sapiens]
Unigene_cuff19361	unnamed protein product [Homo sapiens]
Unigene_cuff19560	T cell receptor gamma chain variable region 1.1e [Oryctolagus cuniculus]
Unigene_cuff19561	T cell receptor gamma chain variable region 1.1d [Oryctolagus cuniculus]
Unigene_cuff19563	T-cell receptor gamma chain, partial [Sus scrofa]
Unigene_cuff19564	T-cell receptor gamma chain, partial [Sus scrofa]
Unigene_cuff19566	PREDICTED: hypothetical protein LOC100630905 [Equus caballus]
Unigene_cuff19567	similar to T-cell receptor gamma chain V region PT-gamma-1/2 precursor [Homo sapiens]
Unigene_cuff1971	PREDICTED: TGF-beta-activated kinase 1 and MAP3K7-binding protein 2 [Otolemur garnettii]
Unigene_cuff20081	interferon regulatory factor 4 [Mustela putorius furo]
Unigene_cuff20082	PREDICTED: interferon regulatory factor 4 [Oryctolagus cuniculus]
Unigene_cuff20115	PREDICTED: serine/threonine-protein kinase LMTK1 [Sus scrofa]
Unigene_cuff20192	angiopoietin-1 receptor precursor [synthetic construct]
Unigene_cuff20193	angiopoietin-1 receptor precursor [synthetic construct]
Unigene_cuff20194	angiopoietin-1 receptor precursor [synthetic construct]
Unigene_cuff20195	angiopoietin-1 receptor precursor [synthetic construct]
Unigene_cuff20198	hypothetical protein PANDA_015579 [Ailuropoda melanoleuca]
Unigene_cuff20199	hypothetical protein PANDA_015579 [Ailuropoda melanoleuca]
Unigene_cuff20254	interleukin-11 receptor subunit alpha isoform 1 precursor [Homo sapiens]
Unigene_cuff20255	PREDICTED: interleukin-11 receptor subunit alpha isoform 2 [Macaca mulatta]
Unigene_cuff20256	PREDICTED: interleukin-11 receptor subunit alpha isoform 2 [Macaca mulatta]
Unigene_cuff20257	PREDICTED: interleukin-11 receptor subunit alpha [Papio anubis]
Unigene_cuff20259	interleukin-11 receptor subunit alpha isoform 1 precursor [Homo sapiens]
Unigene_cuff20260	interleukin-11 receptor subunit alpha isoform 1 precursor [Homo sapiens]
Unigene_cuff20262	interleukin-11 receptor subunit alpha isoform 1 precursor [Homo sapiens]
Unigene_cuff20263	interleukin-11 receptor subunit alpha isoform 1 precursor [Homo sapiens]
Unigene_cuff20264	interleukin-11 receptor subunit alpha isoform 1 precursor [Homo sapiens]
Unigene_cuff20355	PREDICTED: caspase activity and apoptosis inhibitor 1 [Otolemur garnettii]
Unigene_cuff20357	phospholipase A2-activating protein [synthetic construct]
Unigene_cuff20358	phospholipase A2-activating protein [synthetic construct]
Unigene_cuff20359	phospholipase A2-activating protein [synthetic construct]
Unigene_cuff20360	phospholipase A2-activating protein [synthetic construct]
Unigene_cuff20361	phospholipase A2-activating protein [synthetic construct]
Unigene_cuff20488	cutaneous T cell attracting chemokine [Canis lupus familiaris]
Unigene_cuff20492	PREDICTED: c-C motif chemokine 19-like [Mus musculus]
Unigene_cuff20493	PREDICTED: c-C motif chemokine 21 [Pongo abelii]
Unigene_cuff20494	PREDICTED: c-C motif chemokine 21 [Pongo abelii]
Unigene_cuff20495	CC chemokine ligand 21 [Canis lupus familiaris]
Unigene_cuff20541	PREDICTED: b-cell differentiation antigen CD72-like [Nomascus leucogenys]
Unigene_cuff20542	PREDICTED: b-cell differentiation antigen CD72-like [Nomascus leucogenys]
Unigene_cuff20543	PREDICTED: b-cell differentiation antigen CD72-like [Nomascus leucogenys]
Unigene_cuff20725	unnamed protein product [Mus musculus]
Unigene_cuff20841	PREDICTED: mitogen-activated protein kinase 10 isoform 3 [Canis lupus familiaris]
Unigene_cuff20843	mitogen-activated protein kinase 10, isoform CRA_b [Homo sapiens]
Unigene_cuff20844	mitogen-activated protein kinase 10, isoform CRA_b [Homo sapiens]
Unigene_cuff20853	PREDICTED: mitogen-activated protein kinase 10 [Equus caballus]
Unigene_cuff21214	peptidyl-prolyl cis-trans isomerase A [Macaca mulatta]
Unigene_cuff21305	PREDICTED: interleukin-20 receptor subunit alpha isoform 2 [Macaca mulatta]
Unigene_cuff21471	PREDICTED: interleukin-1 receptor-associated kinase 1-binding protein 1-like [Sus scrofa]
Unigene_cuff21472	interleukin-1 receptor-associated kinase 1 binding protein 1 [synthetic construct]
Unigene_cuff21473	PREDICTED: interleukin-1 receptor-associated kinase 1 binding protein 1 isoform 2 [Oryctolagus cuniculus]
Unigene_cuff21474	PREDICTED: interleukin-1 receptor-associated kinase 1 binding protein 1 isoform 2 [Oryctolagus cuniculus]
Unigene_cuff21475	interleukin-1 receptor-associated kinase 1 binding protein 1 [synthetic construct]
Unigene_cuff21547	5'-nucleotidase, ecto (CD73) [Homo sapiens]
Unigene_cuff21548	5'-nucleotidase, ecto (CD73) [Homo sapiens]
Unigene_cuff21606	PREDICTED: putative TRAF4-associated factor 1-like [Ailuropoda melanoleuca]
Unigene_cuff2228	PREDICTED: DEP domain-containing mTOR-interacting protein [Papio anubis]
Unigene_cuff2229	PREDICTED: DEP domain-containing mTOR-interacting protein [Papio anubis]
Unigene_cuff2230	PREDICTED: DEP domain-containing mTOR-interacting protein [Papio anubis]
Unigene_cuff2231	PREDICTED: DEP domain-containing mTOR-interacting protein [Papio anubis]
Unigene_cuff2232	PREDICTED: DEP domain-containing mTOR-interacting protein, partial [Pan troglodytes]
Unigene_cuff2269	PREDICTED: tumor necrosis factor receptor superfamily member 11B [Saimiri boliviensis boliviensis]
Unigene_cuff2270	PREDICTED: tumor necrosis factor receptor superfamily member 11B [Callithrix jacchus]
Unigene_cuff22736	PREDICTED: NF-kappa-B inhibitor zeta [Equus caballus]
Unigene_cuff22737	PREDICTED: NF-kappa-B inhibitor zeta [Equus caballus]
Unigene_cuff22738	PREDICTED: NF-kappa-B inhibitor zeta [Equus caballus]
Unigene_cuff22739	PREDICTED: NF-kappa-B inhibitor zeta [Equus caballus]
Unigene_cuff22740	PREDICTED: NF-kappa-B inhibitor zeta [Otolemur garnettii]
Unigene_cuff22807	PREDICTED: TNF receptor-associated factor 2-like [Amphimedon queenslandica]
Unigene_cuff23104	ras-related C3 botulinum toxin substrate 2 precursor [Macaca mulatta]
Unigene_cuff23105	ras-related C3 botulinum toxin substrate 2 precursor [Macaca mulatta]
Unigene_cuff23106	ras-related C3 botulinum toxin substrate 2 precursor [Macaca mulatta]
Unigene_cuff23107	ras-related C3 botulinum toxin substrate 2 precursor [Macaca mulatta]
Unigene_cuff23108	ras-related C3 botulinum toxin substrate 2 precursor [Macaca mulatta]
Unigene_cuff23109	ras-related C3 botulinum toxin substrate 2 precursor [Macaca mulatta]
Unigene_cuff23467	hypothetical protein [Pongo abelii]
Unigene_cuff23493	platelet-derived growth factor receptor, alpha polypeptide, isoform CRA_b [Homo sapiens]
Unigene_cuff23494	platelet-derived growth factor receptor, alpha polypeptide, isoform CRA_b [Homo sapiens]
Unigene_cuff23500	v-kit Hardy-Zuckerman 4 feline sarcoma viral oncogene homolog, isoform CRA_a [Homo sapiens]
Unigene_cuff23501	v-kit Hardy-Zuckerman 4 feline sarcoma viral oncogene homolog, isoform CRA_a [Homo sapiens]
Unigene_cuff23502	v-kit Hardy-Zuckerman 4 feline sarcoma viral oncogene homolog, isoform CRA_a [Homo sapiens]
Unigene_cuff23503	v-kit Hardy-Zuckerman 4 feline sarcoma viral oncogene homolog, isoform CRA_a [Homo sapiens]
Unigene_cuff23504	v-kit Hardy-Zuckerman 4 feline sarcoma viral oncogene homolog, isoform CRA_a [Homo sapiens]
Unigene_cuff23505	v-kit Hardy-Zuckerman 4 feline sarcoma viral oncogene homolog, isoform CRA_a [Homo sapiens]
Unigene_cuff23506	v-kit Hardy-Zuckerman 4 feline sarcoma viral oncogene homolog, isoform CRA_a [Homo sapiens]
Unigene_cuff23527	kinase insert domain receptor (a type III receptor tyrosine kinase), isoform CRA_a [Homo sapiens]
Unigene_cuff23528	kinase insert domain receptor (a type III receptor tyrosine kinase), isoform CRA_a [Homo sapiens]
Unigene_cuff23529	kinase insert domain receptor (a type III receptor tyrosine kinase), isoform CRA_a [Homo sapiens]
Unigene_cuff23530	kinase insert domain receptor (a type III receptor tyrosine kinase), isoform CRA_a [Homo sapiens]
Unigene_cuff23531	kinase insert domain receptor (a type III receptor tyrosine kinase), isoform CRA_a [Homo sapiens]
Unigene_cuff23532	kinase insert domain receptor (a type III receptor tyrosine kinase), isoform CRA_a [Homo sapiens]
Unigene_cuff23533	kinase insert domain receptor (a type III receptor tyrosine kinase), isoform CRA_a [Homo sapiens]
Unigene_cuff23622	Src-like proteiny 2 domain containing adaptor protein B [Mustela putorius furo]
Unigene_cuff23678	unnamed protein product [Homo sapiens]
Unigene_cuff23679	unnamed protein product [Homo sapiens]
Unigene_cuff2383	PREDICTED: tumor necrosis factor receptor superfamily member 17-like [Ornithorhynchus anatinus]
Unigene_cuff24351	interleukin enhancer-binding factor 2 [Macaca mulatta]
Unigene_cuff24480	neutrophil cytosolic factor 2 (65kDa, chronic granulomatous disease, autosomal 2) [Homo sapiens]
Unigene_cuff24598	interleukin 17 receptor A [Mustela putorius furo]
Unigene_cuff24612	complement regulatory protein [Rodent herpesvirus Peru]
Unigene_cuff24751	fibroblast growth factor receptor 2 [synthetic construct]
Unigene_cuff24752	fibroblast growth factor receptor 2 [synthetic construct]
Unigene_cuff24753	fibroblast growth factor receptor 2 [synthetic construct]
Unigene_cuff24754	fibroblast growth factor receptor 2 [synthetic construct]
Unigene_cuff24755	fibroblast growth factor receptor 2 [synthetic construct]
Unigene_cuff24756	fibroblast growth factor receptor 2 [synthetic construct]
Unigene_cuff24758	fibroblast growth factor receptor 2 [synthetic construct]
Unigene_cuff24759	fibroblast growth factor receptor 2 [synthetic construct]
Unigene_cuff24817	family with sequence similarity 19 (chemokine (C-C motif)-like), member A5, isoform CRA_a [Homo sapiens]
Unigene_cuff263	Mitogen-activated protein kinase kinase kinase 8 [Macaca fascicularis]
Unigene_cuff264	Mitogen-activated protein kinase kinase kinase 8 [Macaca fascicularis]
Unigene_cuff265	Mitogen-activated protein kinase kinase kinase 8 [Macaca fascicularis]
Unigene_cuff266	Mitogen-activated protein kinase kinase kinase 8 [Macaca fascicularis]
Unigene_cuff26903	unnamed protein product [Homo sapiens]
Unigene_cuff27456	interleukin 25 [synthetic construct]
Unigene_cuff27458	interleukin 25 [synthetic construct]
Unigene_cuff27459	interleukin 25 [synthetic construct]
Unigene_cuff27461	CKLF-like MARVEL transmembrane domain-containing protein 5 isoform c [Homo sapiens]
Unigene_cuff27517	proteasome (prosome, macropain) activator subunit 1 [synthetic construct]
Unigene_cuff27518	proteasome (prosome, macropain) activator subunit 1 [synthetic construct]
Unigene_cuff27551	nuclear factor of activated T-cells, cytoplasmic, calcineurin-dependent 4 [synthetic construct]
Unigene_cuff27552	nuclear factor of activated T-cells, cytoplasmic, calcineurin-dependent 4 [synthetic construct]
Unigene_cuff27553	nuclear factor of activated T-cells, cytoplasmic, calcineurin-dependent 4 [synthetic construct]
Unigene_cuff27556	nuclear factor of activated T-cells, cytoplasmic, calcineurin-dependent 4 [synthetic construct]
Unigene_cuff27630	proteasome (prosome, macropain) subunit, beta type, 5 [synthetic construct]
Unigene_cuff27631	proteasome (prosome, macropain) subunit, beta type, 5 [synthetic construct]
Unigene_cuff27652	CCAAT/enhancer binding protein (C/EBP), epsilon [synthetic construct]
Unigene_cuff27702	peptidyl-prolyl cis-trans isomerase A [Macaca mulatta]
Unigene_cuff27718	PSME2 [Homo sapiens]
Unigene_cuff27719	PSME2 [Homo sapiens]
Unigene_cuff27940	CCR4 carbon catabolite repression 4-like (S. cerevisiae), isoform CRA_a [Homo sapiens]
Unigene_cuff27941	CCR4 carbon catabolite repression 4-like (S. cerevisiae), isoform CRA_a [Homo sapiens]
Unigene_cuff28029	interleukin 15 [synthetic construct]
Unigene_cuff28031	interleukin 15 [synthetic construct]
Unigene_cuff28032	interleukin 15 [synthetic construct]
Unigene_cuff28594	chemokine (C-C motif) receptor 6 [synthetic construct]
Unigene_cuff29323	bone marrow stromal cell antigen 1 [synthetic construct]
Unigene_cuff29324	bone marrow stromal cell antigen 1 [synthetic construct]
Unigene_cuff29325	bone marrow stromal cell antigen 1 [synthetic construct]
Unigene_cuff29326	bone marrow stromal cell antigen 1 [synthetic construct]
Unigene_cuff29327	bone marrow stromal cell antigen 1 [synthetic construct]
Unigene_cuff29339	C1q and tumor necrosis factor related protein 7 protein [synthetic construct]
Unigene_cuff29340	C1q and tumor necrosis factor related protein 7 protein [synthetic construct]
Unigene_cuff29341	C1q and tumor necrosis factor related protein 7 protein [synthetic construct]
Unigene_cuff29342	C1q and tumor necrosis factor related protein 7 protein [synthetic construct]
Unigene_cuff29343	C1q and tumor necrosis factor related protein 7 protein [synthetic construct]
Unigene_cuff30322	unnamed protein product [Homo sapiens]
Unigene_cuff3042	homologous to the ORF13 of Herpesvirus Saimiri [Mus musculus]
Unigene_cuff30723	TRAF and TNF receptor associated protein [synthetic construct]
Unigene_cuff30724	TRAF and TNF receptor associated protein [synthetic construct]
Unigene_cuff30725	TRAF and TNF receptor associated protein [synthetic construct]
Unigene_cuff31275	peptidyl-prolyl cis-trans isomerase A [Macaca mulatta]
Unigene_cuff31321	Mannan-binding lectin serine peptidase 2 [synthetic construct]
Unigene_cuff31322	Mannan-binding lectin serine peptidase 2 [synthetic construct]
Unigene_cuff31323	Mannan-binding lectin serine peptidase 2 [synthetic construct]
Unigene_cuff31324	Mannan-binding lectin serine peptidase 2 [synthetic construct]
Unigene_cuff31325	Mannan-binding lectin serine peptidase 2 [synthetic construct]
Unigene_cuff31326	Mannan-binding lectin serine peptidase 2 [synthetic construct]
Unigene_cuff31327	Mannan-binding lectin serine peptidase 2 [synthetic construct]
Unigene_cuff31328	Mannan-binding lectin serine peptidase 2 [synthetic construct]
Unigene_cuff31329	Mannan-binding lectin serine peptidase 2 [synthetic construct]
Unigene_cuff31492	complement component 1, q subcomponent, C chain [synthetic construct]
Unigene_cuff31493	complement component 1, q subcomponent, C chain [synthetic construct]
Unigene_cuff31494	complement component 1, q subcomponent, C chain [synthetic construct]
Unigene_cuff31495	complement component 1, q subcomponent, C chain [synthetic construct]
Unigene_cuff31988	complement component 1, q subcomponent, B chain [synthetic construct]
Unigene_cuff3256	stromal cell-derived factor 2-like 1 [synthetic construct]
Unigene_cuff32982	peptidyl-prolyl cis-trans isomerase A [Macaca mulatta]
Unigene_cuff3300	macrophage migration inhibitory factor, partial [Homo sapiens]
Unigene_cuff3301	macrophage migration inhibitory factor [Vicugna pacos]
Unigene_cuff33110	protein phosphatase 3 (formerly 2B), regulatory subunit B, beta isoform [synthetic construct]
Unigene_cuff33111	protein phosphatase 3 (formerly 2B), regulatory subunit B, beta isoform [synthetic construct]
Unigene_cuff3341	PREDICTED: mitogen-activated protein kinase 1-like [Cavia porcellus]
Unigene_cuff3342	PREDICTED: mitogen-activated protein kinase 1 [Pan paniscus]
Unigene_cuff3343	PREDICTED: mitogen-activated protein kinase 1-like [Nomascus leucogenys]
Unigene_cuff3345	PREDICTED: mitogen-activated protein kinase 1-like [Oryctolagus cuniculus]
Unigene_cuff33626	lymphocyte antigen 9 [synthetic construct]
Unigene_cuff33627	lymphocyte antigen 9 [synthetic construct]
Unigene_cuff33631	lymphocyte antigen 9 [synthetic construct]
Unigene_cuff33633	lymphocyte antigen 9 [synthetic construct]
Unigene_cuff33636	lymphocyte antigen 9 [synthetic construct]
Unigene_cuff3364	macrophage migration inhibitory factor, partial [Homo sapiens]
Unigene_cuff33825	hypothetical protein EGK_09041 [Macaca mulatta]
Unigene_cuff33872	phosphatidylserine receptor, isoform CRA_c [Homo sapiens]
Unigene_cuff33873	phosphatidylserine receptor, isoform CRA_c [Homo sapiens]
Unigene_cuff33874	phosphatidylserine receptor, isoform CRA_c [Homo sapiens]
Unigene_cuff33875	phosphatidylserine receptor, isoform CRA_c [Homo sapiens]
Unigene_cuff33876	phosphatidylserine receptor, isoform CRA_c [Homo sapiens]
Unigene_cuff33877	phosphatidylserine receptor, isoform CRA_c [Homo sapiens]
Unigene_cuff33878	phosphatidylserine receptor, isoform CRA_c [Homo sapiens]
Unigene_cuff33879	phosphatidylserine receptor, isoform CRA_c [Homo sapiens]
Unigene_cuff33880	phosphatidylserine receptor, isoform CRA_c [Homo sapiens]
Unigene_cuff33881	phosphatidylserine receptor, isoform CRA_c [Homo sapiens]
Unigene_cuff33882	phosphatidylserine receptor, isoform CRA_c [Homo sapiens]
Unigene_cuff339	interleukin-13 receptor subunit alpha-2 precursor [Sus scrofa]
Unigene_cuff340	interleukin 13 receptor, alpha 2 [synthetic construct]
Unigene_cuff34132	forkhead box protein K2 [Homo sapiens]
Unigene_cuff34133	forkhead box protein K2 [Homo sapiens]
Unigene_cuff34134	forkhead box protein K2 [Homo sapiens]
Unigene_cuff34136	forkhead box protein K2 [Homo sapiens]
Unigene_cuff34168	ras-related C3 botulinum toxin substrate 2 precursor [Macaca mulatta]
Unigene_cuff34481	integrin, beta 4, isoform CRA_f [Homo sapiens]
Unigene_cuff34483	integrin, beta 4, isoform CRA_f [Homo sapiens]
Unigene_cuff34484	integrin, beta 4, isoform CRA_f [Homo sapiens]
Unigene_cuff34485	integrin, beta 4, isoform CRA_f [Homo sapiens]
Unigene_cuff3558	ERGIC and golgi 2 [synthetic construct]
Unigene_cuff3559	ERGIC and golgi 2 [synthetic construct]
Unigene_cuff35859	complement component 8, beta polypeptide [Homo sapiens]
Unigene_cuff35925	interleukin 2 receptor, gamma [synthetic construct]
Unigene_cuff35926	interleukin 2 receptor, gamma [synthetic construct]
Unigene_cuff35951	complement component 8 subunit alpha
Unigene_cuff35953	complement component 8 subunit alpha
Unigene_cuff35954	Complement component 8, alpha polypeptide [Homo sapiens]
Unigene_cuff36169	lysozyme [Homo sapiens]
Unigene_cuff36522	PC4 and SFRS1-interacting protein [Pan troglodytes]
Unigene_cuff36725	activated leukocyte cell adhesion molecule [synthetic construct]
Unigene_cuff36726	activated leukocyte cell adhesion molecule [synthetic construct]
Unigene_cuff36853	TNF receptor-associated factor 4 [synthetic construct]
Unigene_cuff36854	TNF receptor-associated factor 4 [synthetic construct]
Unigene_cuff37087	discoidin domain receptor tyrosine kinase 1 [synthetic construct]
Unigene_cuff37088	discoidin domain receptor tyrosine kinase 1 [synthetic construct]
Unigene_cuff37089	discoidin domain receptor tyrosine kinase 1 [synthetic construct]
Unigene_cuff37090	discoidin domain receptor tyrosine kinase 1 [synthetic construct]
Unigene_cuff37091	discoidin domain receptor tyrosine kinase 1 [synthetic construct]
Unigene_cuff37112	ATP-binding cassette, sub-family F (GCN20), member 1 [Homo sapiens]
Unigene_cuff37113	ATP-binding cassette, sub-family F (GCN20), member 1 [Homo sapiens]
Unigene_cuff37114	ATP-binding cassette, sub-family F (GCN20), member 1 [Homo sapiens]
Unigene_cuff37115	ATP-binding cassette, sub-family F (GCN20), member 1 [Homo sapiens]
Unigene_cuff37116	ATP-binding cassette, sub-family F (GCN20), member 1 [Homo sapiens]
Unigene_cuff37353	TNF receptor-associated factor 7, isoform CRA_b [Homo sapiens]
Unigene_cuff37354	TNF receptor-associated factor 7, isoform CRA_b [Homo sapiens]
Unigene_cuff37355	TNF receptor-associated factor 7, isoform CRA_b [Homo sapiens]
Unigene_cuff37356	TNF receptor-associated factor 7, isoform CRA_b [Homo sapiens]
Unigene_cuff37357	TNF receptor-associated factor 7, isoform CRA_b [Homo sapiens]
Unigene_cuff38049	class II, major histocompatibility complex, transactivator
Unigene_cuff38050	class II, major histocompatibility complex, transactivator
Unigene_cuff38051	class II, major histocompatibility complex, transactivator
Unigene_cuff38195	suppressor of cytokine signaling 1 [synthetic construct]
Unigene_cuff38206	lipopolysaccharide-induced TNF factor protein [synthetic construct]
Unigene_cuff38207	lipopolysaccharide-induced TNF factor protein [synthetic construct]
Unigene_cuff3840	Interleukin-31 receptor A, partial [Heterocephalus glaber]
Unigene_cuff38600	activation-induced cytidine deaminase [synthetic construct]
Unigene_cuff38629	scavenger receptor cysteine-rich type 1 protein M130 isoform a precursor [Homo sapiens]
Unigene_cuff38630	scavenger receptor cysteine-rich type 1 protein M130 isoform a precursor [Homo sapiens]
Unigene_cuff38631	scavenger receptor cysteine-rich type 1 protein M130 isoform a precursor [Homo sapiens]
Unigene_cuff38632	scavenger receptor cysteine-rich type 1 protein M130 isoform a precursor [Homo sapiens]
Unigene_cuff38633	scavenger receptor cysteine-rich type 1 protein M130 isoform a precursor [Homo sapiens]
Unigene_cuff38634	scavenger receptor cysteine-rich type 1 protein M130 isoform a precursor [Homo sapiens]
Unigene_cuff38635	scavenger receptor cysteine-rich type 1 protein M130 isoform a precursor [Homo sapiens]
Unigene_cuff38642	Alpha-2-macroglobulin-like 1 [synthetic construct]
Unigene_cuff39037	neural cell adhesion molecule L1-like protein isoform 1 precursor [Homo sapiens]
Unigene_cuff39038	neural cell adhesion molecule L1-like protein isoform 1 precursor [Homo sapiens]
Unigene_cuff39039	neural cell adhesion molecule L1-like protein isoform 1 precursor [Homo sapiens]
Unigene_cuff39040	neural cell adhesion molecule L1-like protein isoform 1 precursor [Homo sapiens]
Unigene_cuff39041	neural cell adhesion molecule L1-like protein isoform 1 precursor [Homo sapiens]
Unigene_cuff39042	neural cell adhesion molecule L1-like protein isoform 1 precursor [Homo sapiens]
Unigene_cuff39043	neural cell adhesion molecule L1-like protein isoform 1 precursor [Homo sapiens]
Unigene_cuff39044	neural cell adhesion molecule L1-like protein isoform 1 precursor [Homo sapiens]
Unigene_cuff39577	angiotensin I converting enzyme (peptidyl-dipeptidase A) 1 [Homo sapiens]
Unigene_cuff39579	angiotensin I converting enzyme (peptidyl-dipeptidase A) 1 [Homo sapiens]
Unigene_cuff39580	angiotensin I converting enzyme (peptidyl-dipeptidase A) 1 [Homo sapiens]
Unigene_cuff39581	angiotensin I converting enzyme (peptidyl-dipeptidase A) 1 [Homo sapiens]
Unigene_cuff39601	C-type mannose receptor 2 precursor [Homo sapiens]
Unigene_cuff39602	C-type mannose receptor 2 precursor [Homo sapiens]
Unigene_cuff39603	C-type mannose receptor 2 precursor [Homo sapiens]
Unigene_cuff39604	C-type mannose receptor 2 precursor [Homo sapiens]
Unigene_cuff39605	C-type mannose receptor 2 precursor [Homo sapiens]
Unigene_cuff40281	janus kinase and microtubule-interacting protein 3 [Rattus norvegicus] >gi|172045942|sp|Q5DTN8.2|JKIP3_MOUSE RecName: Full=Janus kinase and microtubule-interacting protein 3; AltName: Full=Neuroendocrine long coiled-coil protein 2
Unigene_cuff40431	early B-cell factor 1 [synthetic construct]
Unigene_cuff40433	early B-cell factor 1 [synthetic construct]
Unigene_cuff40434	early B-cell factor 1 [synthetic construct]
Unigene_cuff40435	early B-cell factor 1 [synthetic construct]
Unigene_cuff40437	PREDICTED: similar to Transcription factor COE2 (Early B-cell factor 2) (EBF-2) (Olf-1/EBF-like 3) (OE-3) (O/E-3) (Metencephalon-mesencephalon-olfactory transcription factor 1) (MET-mesencephalon-olfactory transcription factor 1) (MET-mesencephalon-olfactory ... isoform 1 [Homo sapiens]
Unigene_cuff40438	early B-cell factor 1 [synthetic construct]
Unigene_cuff40772	unnamed protein product [Homo sapiens]
Unigene_cuff40773	unnamed protein product [Homo sapiens]
Unigene_cuff40774	unnamed protein product [Homo sapiens]
Unigene_cuff40775	unnamed protein product [Homo sapiens]
Unigene_cuff40776	unnamed protein product [Homo sapiens]
Unigene_cuff40777	unnamed protein product [Homo sapiens]
Unigene_cuff40778	unnamed protein product [Homo sapiens]
Unigene_cuff40779	unnamed protein product [Homo sapiens]
Unigene_cuff40780	unnamed protein product [Homo sapiens]
Unigene_cuff40781	unnamed protein product [Homo sapiens]
Unigene_cuff41337	cytokine receptor-like factor 1 protein [synthetic construct]
Unigene_cuff41338	cytokine receptor-like factor 1 protein [synthetic construct]
Unigene_cuff41339	cytokine receptor-like factor 1 protein [synthetic construct]
Unigene_cuff41340	cytokine receptor-like factor 1 protein [synthetic construct]
Unigene_cuff41370	Janus kinase 3 (a protein tyrosine kinase, leukocyte), isoform CRA_b [Homo sapiens]
Unigene_cuff41371	Janus kinase 3 (a protein tyrosine kinase, leukocyte), isoform CRA_b [Homo sapiens]
Unigene_cuff41372	Janus kinase 3 (a protein tyrosine kinase, leukocyte), isoform CRA_b [Homo sapiens]
Unigene_cuff4142	interferon beta protein [Sus scrofa]
Unigene_cuff41441	regulatory factor X-associated ankyrin-containing protein, isoform CRA_a [Homo sapiens]
Unigene_cuff41442	regulatory factor X-associated ankyrin-containing protein, isoform CRA_a [Homo sapiens]
Unigene_cuff41443	regulatory factor X-associated ankyrin-containing protein, isoform CRA_a [Homo sapiens]
Unigene_cuff41444	regulatory factor X-associated ankyrin-containing protein, isoform CRA_a [Homo sapiens]
Unigene_cuff41489	PREDICTED: phosphatidylinositol 3-kinase regulatory subunit beta [Nomascus leucogenys]
Unigene_cuff41490	PREDICTED: phosphatidylinositol 3-kinase regulatory subunit beta [Nomascus leucogenys]
Unigene_cuff41491	PREDICTED: phosphatidylinositol 3-kinase regulatory subunit beta [Nomascus leucogenys]
Unigene_cuff41590	NACHT and WD repeat domain-containing protein 1 [Macaca fascicularis]
Unigene_cuff41591	NACHT and WD repeat domain-containing protein 1 [Macaca fascicularis]
Unigene_cuff41592	NACHT and WD repeat domain-containing protein 1 [Macaca fascicularis]
Unigene_cuff41593	NACHT and WD repeat domain-containing protein 1 [Macaca fascicularis]
Unigene_cuff41594	NACHT and WD repeat domain-containing protein 1 [Macaca fascicularis]
Unigene_cuff41595	NACHT and WD repeat domain-containing protein 1 [Macaca fascicularis]
Unigene_cuff41767	PREDICTED: AP-1 complex subunit mu-1-like [Meleagris gallopavo]
Unigene_cuff41768	PREDICTED: AP-1 complex subunit mu-1-like [Meleagris gallopavo]
Unigene_cuff41769	unnamed protein product [Homo sapiens]
Unigene_cuff41884	suppressor of cytokine signaling 6 [synthetic construct]
Unigene_cuff41885	suppressor of cytokine signaling 6 [synthetic construct]
Unigene_cuff41886	suppressor of cytokine signaling 6 [synthetic construct]
Unigene_cuff41954	Neuropilin and tolloid-like protein 1 [Heterocephalus glaber]
Unigene_cuff41955	Neuropilin and tolloid-like protein 1 [Heterocephalus glaber]
Unigene_cuff41956	Neuropilin and tolloid-like protein 1 [Heterocephalus glaber]
Unigene_cuff41957	Neuropilin and tolloid-like protein 1 [Heterocephalus glaber]
Unigene_cuff41958	neuropilin (NRP) and tolloid (TLL)-like 1, isoform CRA_b [Homo sapiens]
Unigene_cuff42274	interleukin-1 receptor-associated kinase 3 isoform a [Homo sapiens]
Unigene_cuff42275	PREDICTED: interleukin-1 receptor-associated kinase 3 [Pan troglodytes]
Unigene_cuff42276	interleukin-1 receptor-associated kinase 3 isoform a [Homo sapiens]
Unigene_cuff42277	interleukin-1 receptor-associated kinase 3 isoform a [Homo sapiens]
Unigene_cuff4229	C-X-C chemokine receptor type 7 [synthetic construct]
Unigene_cuff4230	C-X-C chemokine receptor type 7 [synthetic construct]
Unigene_cuff4231	C-X-C chemokine receptor type 7 [synthetic construct]
Unigene_cuff4232	C-X-C chemokine receptor type 7 [synthetic construct]
Unigene_cuff4233	C-X-C chemokine receptor type 7 [synthetic construct]
Unigene_cuff42337	interferon-gamma [Rhinoceros unicornis]
Unigene_cuff42338	Interleukin-26 [Macaca fascicularis]
Unigene_cuff42340	PREDICTED: interleukin-22-like [Loxodonta africana]
Unigene_cuff4264	PREDICTED: c-X-C chemokine receptor type 7 [Sarcophilus harrisii]
Unigene_cuff42651	ERGIC and golgi 2 [synthetic construct]
Unigene_cuff42652	ERGIC and golgi 2 [synthetic construct]
Unigene_cuff42779	TBK1 binding protein 1 [Mus musculus]
Unigene_cuff42780	TBK1 binding protein 1 [Mus musculus]
Unigene_cuff43337	fms-related tyrosine kinase 4 [Macaca mulatta]
Unigene_cuff43341	FMS-like tyrosine kinase 4 [Mus musculus]
Unigene_cuff43346	mitogen-activated protein kinase 9, isoform CRA_a [Rattus norvegicus]
Unigene_cuff43347	mitogen activated protein kinase 9 [Mus musculus]
Unigene_cuff43348	mitogen activated protein kinase 9 [Mus musculus]
Unigene_cuff43350	mitogen-activated protein kinase 9, isoform CRA_b [Rattus norvegicus]
Unigene_cuff43351	mitogen activated protein kinase 9 [Mus musculus]
Unigene_cuff43352	mitogen-activated protein kinase 9, isoform CRA_b [Rattus norvegicus]
Unigene_cuff43354	mitogen-activated protein kinase 9, isoform CRA_b [Rattus norvegicus]
Unigene_cuff43358	mitogen-activated protein kinase 9 isoform JNK2 alpha2 [Macaca mulatta]
Unigene_cuff43492	calnexin [synthetic construct]
Unigene_cuff43493	calnexin [synthetic construct]
Unigene_cuff43496	calnexin [synthetic construct]
Unigene_cuff43570	PREDICTED: interleukin-17C [Callithrix jacchus]
Unigene_cuff43761	tyrosine-protein kinase JAK1 [synthetic construct]
Unigene_cuff43762	tyrosine-protein kinase JAK1 [synthetic construct]
Unigene_cuff43763	tyrosine-protein kinase JAK1 [synthetic construct]
Unigene_cuff44070	14-3-3 protein zeta/delta [Macaca mulatta]
Unigene_cuff44226	PREDICTED: tumor necrosis factor receptor superfamily member 6-like isoform 4 [Nomascus leucogenys]
Unigene_cuff44227	PREDICTED: tumor necrosis factor receptor superfamily member 6-like isoform 1 [Nomascus leucogenys]
Unigene_cuff44228	PREDICTED: tumor necrosis factor receptor superfamily member 6-like isoform 1 [Nomascus leucogenys]
Unigene_cuff44414	chemokine (C-X-C motif) ligand 12, isoform CRA_c [Rattus norvegicus]
Unigene_cuff44630	unnamed protein product [Homo sapiens]
Unigene_cuff44631	unnamed protein product [Homo sapiens]
Unigene_cuff44632	unnamed protein product [Homo sapiens]
Unigene_cuff44633	unnamed protein product [Homo sapiens]
Unigene_cuff44634	unnamed protein product [Homo sapiens]
Unigene_cuff45291	unnamed protein product [Homo sapiens]
Unigene_cuff45292	unnamed protein product [Homo sapiens]
Unigene_cuff45293	unnamed protein product [Homo sapiens]
Unigene_cuff45294	signal transducer and activator of transcription 4 [synthetic construct]
Unigene_cuff45295	signal transducer and activator of transcription 4 [synthetic construct]
Unigene_cuff45296	unnamed protein product [Homo sapiens]
Unigene_cuff45297	unnamed protein product [Homo sapiens]
Unigene_cuff45298	unnamed protein product [Homo sapiens]
Unigene_cuff45299	unnamed protein product [Homo sapiens]
Unigene_cuff45300	unnamed protein product [Homo sapiens]
Unigene_cuff45301	unnamed protein product [Homo sapiens]
Unigene_cuff4560	flavodoxin/nitric oxide synthase [Nitratireductor aquibiodomus RA22]
Unigene_cuff45702	transcobalamin II, TC II [human, endothelial cells, Peptide, 427 aa]
Unigene_cuff45707	transcobalamin II, TC II [human, endothelial cells, Peptide, 427 aa]
Unigene_cuff46008	leukemia inhibitory factor [synthetic construct]
Unigene_cuff46009	leukemia inhibitory factor [synthetic construct]
Unigene_cuff46010	leukemia inhibitory factor [synthetic construct]
Unigene_cuff46011	leukemia inhibitory factor [synthetic construct]
Unigene_cuff46012	leukemia inhibitory factor [synthetic construct]
Unigene_cuff46765	glucuronidase, beta [synthetic construct]
Unigene_cuff46767	glucuronidase, beta [synthetic construct]
Unigene_cuff46875	unnamed protein product [Homo sapiens]
Unigene_cuff46876	unnamed protein product [Homo sapiens]
Unigene_cuff46877	unnamed protein product [Homo sapiens]
Unigene_cuff4703	interferon-lambda3 [Tupaia belangeri]
Unigene_cuff4704	hypothetical protein PANDA_000802 [Ailuropoda melanoleuca]
Unigene_cuff47076	integrin alpha-X precursor [Homo sapiens]
Unigene_cuff47252	interleukin 21 receptor [synthetic construct]
Unigene_cuff4743	Interleukin 28A (interferon, lambda 2) [Homo sapiens]
Unigene_cuff47837	lymphocyte cytosolic protein 2 [synthetic construct]
Unigene_cuff47838	lymphocyte cytosolic protein 2 [synthetic construct]
Unigene_cuff47839	lymphocyte cytosolic protein 2 [synthetic construct]
Unigene_cuff47840	lymphocyte cytosolic protein 2 [synthetic construct]
Unigene_cuff47841	lymphocyte cytosolic protein 2 [synthetic construct]
Unigene_cuff47842	lymphocyte cytosolic protein 2 [synthetic construct]
Unigene_cuff47921	dedicator of cytokinesis 2 [synthetic construct]
Unigene_cuff47922	dedicator of cytokinesis 2 [synthetic construct]
Unigene_cuff47923	dedicator of cytokinesis 2 [synthetic construct]
Unigene_cuff47924	dedicator of cytokinesis 2 [synthetic construct]
Unigene_cuff47925	dedicator of cytokinesis 2 [synthetic construct]
Unigene_cuff47926	dedicator of cytokinesis 2 [synthetic construct]
Unigene_cuff47927	dedicator of cytokinesis 2 [synthetic construct]
Unigene_cuff47928	dedicator of cytokinesis 2 [synthetic construct]
Unigene_cuff47929	dedicator of cytokinesis 2 [synthetic construct]
Unigene_cuff49426	mitogen-activated protein kinase 14 [Bos taurus]
Unigene_cuff49427	mitogen-activated protein kinase 14 [Bos taurus]
Unigene_cuff49428	mitogen-activated protein kinase 14 [Bos taurus]
Unigene_cuff49430	mitogen-activated protein kinase 14 [Bos taurus]
Unigene_cuff4971	PREDICTED: mitogen-activated protein kinase kinase kinase 10 [Pan paniscus]
Unigene_cuff4972	PREDICTED: mitogen-activated protein kinase kinase kinase 10 [Pan paniscus]
Unigene_cuff4973	PREDICTED: mitogen-activated protein kinase kinase kinase 10 [Pan paniscus]
Unigene_cuff50076	unnamed protein product [Homo sapiens]
Unigene_cuff50077	unnamed protein product [Homo sapiens]
Unigene_cuff50261	T-cell surface glycoprotein CD3 delta chain
Unigene_cuff50350	T-cell surface glycoprotein CD3 epsilon chain
Unigene_cuff50356	interleukin 10 receptor alpha
Unigene_cuff50357	interleukin 10 receptor alpha
Unigene_cuff5060	v-akt murine thymoma viral oncogene-like 2 [Sus scrofa]
Unigene_cuff5061	v-akt murine thymoma viral oncogene-like 2 [Sus scrofa]
Unigene_cuff5062	v-akt murine thymoma viral oncogene-like 2 [Sus scrofa]
Unigene_cuff5063	v-akt murine thymoma viral oncogene-like 2 [Sus scrofa]
Unigene_cuff50635	peptidyl-prolyl cis-trans isomerase A [Macaca mulatta]
Unigene_cuff5064	v-akt murine thymoma viral oncogene-like 2 [Sus scrofa]
Unigene_cuff5065	v-akt murine thymoma viral oncogene-like 2 [Sus scrofa]
Unigene_cuff5066	v-akt murine thymoma viral oncogene-like 2 [Sus scrofa]
Unigene_cuff5067	v-akt murine thymoma viral oncogene-like 2 [Sus scrofa]
Unigene_cuff50769	unnamed protein product [Homo sapiens]
Unigene_cuff50785	unnamed protein product [Homo sapiens]
Unigene_cuff50787	unnamed protein product [Homo sapiens]
Unigene_cuff51257	interleukin-6 receptor subunit beta precursor [synthetic construct]
Unigene_cuff51258	interleukin-6 receptor subunit beta precursor [synthetic construct]
Unigene_cuff51421	integrin alpha-2 precursor [synthetic construct]
Unigene_cuff51422	integrin alpha-2 precursor [synthetic construct]
Unigene_cuff51423	Integrin, alpha 1 [Homo sapiens]
Unigene_cuff51424	Integrin, alpha 1 [Homo sapiens]
Unigene_cuff51425	Integrin, alpha 1 [Homo sapiens]
Unigene_cuff51426	Integrin, alpha 1 [Homo sapiens]
Unigene_cuff51427	Integrin, alpha 1 [Homo sapiens]
Unigene_cuff51675	CD2-associated protein [Homo sapiens]
Unigene_cuff51676	CD2-associated protein [Homo sapiens]
Unigene_cuff51677	CD2-associated protein [Homo sapiens]
Unigene_cuff51678	CD2-associated protein [Homo sapiens]
Unigene_cuff51777	phospholipase A2, group VII (platelet-activating factor acetylhydrolase, plasma) [Homo sapiens]
Unigene_cuff51778	phospholipase A2, group VII (platelet-activating factor acetylhydrolase, plasma) [Homo sapiens]
Unigene_cuff51779	phospholipase A2, group VII (platelet-activating factor acetylhydrolase, plasma) [Homo sapiens]
Unigene_cuff51780	phospholipase A2, group VII (platelet-activating factor acetylhydrolase, plasma) [Homo sapiens]
Unigene_cuff51823	Rh-associated glycoprotein, isoform CRA_b [Homo sapiens]
Unigene_cuff51824	Rh-associated glycoprotein, isoform CRA_b [Homo sapiens]
Unigene_cuff52799	restin (Reed-Steinberg cell-expressed intermediate filament-associated protein), isoform CRA_b [Homo sapiens]
Unigene_cuff52800	restin (Reed-Steinberg cell-expressed intermediate filament-associated protein), isoform CRA_b [Homo sapiens]
Unigene_cuff52801	restin (Reed-Steinberg cell-expressed intermediate filament-associated protein), isoform CRA_b [Homo sapiens]
Unigene_cuff52802	restin (Reed-Steinberg cell-expressed intermediate filament-associated protein), isoform CRA_b [Homo sapiens]
Unigene_cuff52803	restin (Reed-Steinberg cell-expressed intermediate filament-associated protein), isoform CRA_b [Homo sapiens]
Unigene_cuff52804	restin (Reed-Steinberg cell-expressed intermediate filament-associated protein), isoform CRA_b [Homo sapiens]
Unigene_cuff52805	restin (Reed-Steinberg cell-expressed intermediate filament-associated protein), isoform CRA_b [Homo sapiens]
Unigene_cuff52806	restin (Reed-Steinberg cell-expressed intermediate filament-associated protein), isoform CRA_b [Homo sapiens]
Unigene_cuff52807	restin (Reed-Steinberg cell-expressed intermediate filament-associated protein), isoform CRA_b [Homo sapiens]
Unigene_cuff52808	restin (Reed-Steinberg cell-expressed intermediate filament-associated protein), isoform CRA_b [Homo sapiens]
Unigene_cuff52809	restin (Reed-Steinberg cell-expressed intermediate filament-associated protein), isoform CRA_b [Homo sapiens]
Unigene_cuff54025	colony stimulating factor 1 [synthetic construct]
Unigene_cuff54027	colony stimulating factor 1 [synthetic construct]
Unigene_cuff54236	CD53 molecule [synthetic construct]
Unigene_cuff54238	CD53 molecule [synthetic construct]
Unigene_cuff54910	unnamed protein product [Homo sapiens]
Unigene_cuff54911	unnamed protein product [Homo sapiens]
Unigene_cuff54912	unnamed protein product [Homo sapiens]
Unigene_cuff54913	unnamed protein product [Homo sapiens]
Unigene_cuff55011	membrane metallo-endopeptidase variant 1 [Homo sapiens]
Unigene_cuff55012	membrane metallo-endopeptidase variant 1 [Homo sapiens]
Unigene_cuff55013	membrane metallo-endopeptidase variant 1 [Homo sapiens]
Unigene_cuff55014	membrane metallo-endopeptidase variant 1 [Homo sapiens]
Unigene_cuff55015	membrane metallo-endopeptidase variant 1 [Homo sapiens]
Unigene_cuff55016	membrane metallo-endopeptidase variant 1 [Homo sapiens]
Unigene_cuff55017	membrane metallo-endopeptidase variant 1 [Homo sapiens]
Unigene_cuff55553	v-rel reticuloendotheliosis viral oncogene homolog A, nuclear factor of kappa light polypeptide gene enhancer in B-cells 3, p65 [synthetic construct]
Unigene_cuff55744	v-rel reticuloendotheliosis viral oncogene homolog A, nuclear factor of kappa light polypeptide gene enhancer in B-cells 3, p65 [synthetic construct]
Unigene_cuff55745	v-rel reticuloendotheliosis viral oncogene homolog A, nuclear factor of kappa light polypeptide gene enhancer in B-cells 3, p65 [synthetic construct]
Unigene_cuff55746	v-rel reticuloendotheliosis viral oncogene homolog A, nuclear factor of kappa light polypeptide gene enhancer in B-cells 3, p65 [synthetic construct]
Unigene_cuff55747	v-rel reticuloendotheliosis viral oncogene homolog A, nuclear factor of kappa light polypeptide gene enhancer in B-cells 3, p65 [synthetic construct]
Unigene_cuff55748	v-rel reticuloendotheliosis viral oncogene homolog A, nuclear factor of kappa light polypeptide gene enhancer in B-cells 3, p65 [synthetic construct]
Unigene_cuff55749	v-rel reticuloendotheliosis viral oncogene homolog A, nuclear factor of kappa light polypeptide gene enhancer in B-cells 3, p65 [synthetic construct]
Unigene_cuff56065	platelet-activating factor acetylhydrolase IB subunit beta isoform a [Macaca mulatta]
Unigene_cuff56066	platelet-activating factor acetylhydrolase IB subunit beta isoform a [Macaca mulatta]
Unigene_cuff56286	interleukin 15 receptor alpha
Unigene_cuff56288	interleukin 15 receptor, alpha, isoform CRA_b [Homo sapiens]
Unigene_cuff56289	interleukin 15 receptor alpha
Unigene_cuff56293	interleukin 15 receptor alpha
Unigene_cuff56294	interleukin 15 receptor, alpha, isoform CRA_b [Homo sapiens]
Unigene_cuff58149	toll-like receptor 2
Unigene_cuff58150	toll-like receptor 2
Unigene_cuff58151	toll-like receptor 2
Unigene_cuff58486	interleukin 11 [synthetic construct]
Unigene_cuff5877	TIR domain-containing adaptor protein [Gorilla gorilla]
Unigene_cuff5878	TIR domain-containing adaptor protein [Gorilla gorilla]
Unigene_cuff59486	solute carrier family 44, member 1 [synthetic construct]
Unigene_cuff59487	solute carrier family 44, member 1 [synthetic construct]
Unigene_cuff59488	solute carrier family 44, member 1 [synthetic construct]
Unigene_cuff59489	solute carrier family 44, member 1 [synthetic construct]
Unigene_cuff59490	solute carrier family 44, member 1 [synthetic construct]
Unigene_cuff59491	solute carrier family 44, member 1 [synthetic construct]
Unigene_cuff59577	unnamed protein product [Homo sapiens]
Unigene_cuff59578	unnamed protein product [Homo sapiens]
Unigene_cuff59579	unnamed protein product [Homo sapiens]
Unigene_cuff59580	unnamed protein product [Homo sapiens]
Unigene_cuff59581	unnamed protein product [Homo sapiens]
Unigene_cuff59583	unnamed protein product [Homo sapiens]
Unigene_cuff59584	unnamed protein product [Homo sapiens]
Unigene_cuff60241	tumor necrosis factor receptor superfamily, member 13C [synthetic construct]
Unigene_cuff60305	platelet-derived growth factor beta polypeptide [synthetic construct]
Unigene_cuff60306	platelet-derived growth factor beta polypeptide [synthetic construct]
Unigene_cuff60308	platelet-derived growth factor beta polypeptide [synthetic construct]
Unigene_cuff60466	PREDICTED: TGF-beta-activated kinase 1 and MAP3K7-binding protein 1 [Saimiri boliviensis boliviensis]
Unigene_cuff60467	mitogen-activated protein kinase kinase kinase 7 interacting protein 1 [Homo sapiens]
Unigene_cuff60468	PREDICTED: TGF-beta-activated kinase 1 and MAP3K7-binding protein 1 [Saimiri boliviensis boliviensis]
Unigene_cuff60942	Glutathione peroxidase 3 [Rattus norvegicus]
Unigene_cuff60943	Glutathione peroxidase 3 [Rattus norvegicus]
Unigene_cuff60945	Glutathione peroxidase 3 [Rattus norvegicus]
Unigene_cuff60946	Glutathione peroxidase 3 [Rattus norvegicus]
Unigene_cuff60947	Glutathione peroxidase 3 [Rattus norvegicus]
Unigene_cuff61150	interleukin 17B [synthetic construct]
Unigene_cuff61151	interleukin 17B [synthetic construct]
Unigene_cuff61152	interleukin 17B [synthetic construct]
Unigene_cuff61171	colony stimulating factor 1 receptor [synthetic construct]
Unigene_cuff61172	colony stimulating factor 1 receptor [synthetic construct]
Unigene_cuff61173	colony stimulating factor 1 receptor [synthetic construct]
Unigene_cuff61174	beta platelet-derived growth factor receptor precursor [synthetic construct]
Unigene_cuff61175	beta platelet-derived growth factor receptor precursor [synthetic construct]
Unigene_cuff61176	beta platelet-derived growth factor receptor precursor [synthetic construct]
Unigene_cuff61177	beta platelet-derived growth factor receptor precursor [synthetic construct]
Unigene_cuff61178	beta platelet-derived growth factor receptor precursor [synthetic construct]
Unigene_cuff61179	beta platelet-derived growth factor receptor precursor [synthetic construct]
Unigene_cuff61180	beta platelet-derived growth factor receptor precursor [synthetic construct]
Unigene_cuff61200	CD74 antigen (invariant polypeptide of major histocompatibility complex, class II antigen-associated), isoform CRA_a [Homo sapiens]
Unigene_cuff61393	MHC class II antigen [Homo sapiens]
Unigene_cuff61539	ataxia telangiectasia mutated (includes complementation groups A, C and D), isoform CRA_a [Homo sapiens]
Unigene_cuff61540	ataxia telangiectasia mutated (includes complementation groups A, C and D), isoform CRA_a [Homo sapiens]
Unigene_cuff61541	ataxia telangiectasia mutated (includes complementation groups A, C and D), isoform CRA_a [Homo sapiens]
Unigene_cuff61542	ataxia telangiectasia mutated (includes complementation groups A, C and D), isoform CRA_a [Homo sapiens]
Unigene_cuff61543	ataxia telangiectasia mutated (includes complementation groups A, C and D), isoform CRA_a [Homo sapiens]
Unigene_cuff61545	ataxia telangiectasia mutated (includes complementation groups A, C and D), isoform CRA_a [Homo sapiens]
Unigene_cuff61546	ataxia telangiectasia mutated (includes complementation groups A, C and D), isoform CRA_a [Homo sapiens]
Unigene_cuff61548	ataxia telangiectasia mutated (includes complementation groups A, C and D), isoform CRA_a [Homo sapiens]
Unigene_cuff61549	ataxia telangiectasia mutated (includes complementation groups A, C and D), isoform CRA_a [Homo sapiens]
Unigene_cuff61551	ataxia telangiectasia mutated (includes complementation groups A, C and D), isoform CRA_a [Homo sapiens]
Unigene_cuff61553	ataxia telangiectasia mutated (includes complementation groups A, C and D), isoform CRA_a [Homo sapiens]
Unigene_cuff61635	N-CAM [Homo sapiens]
Unigene_cuff61636	N-CAM [Homo sapiens]
Unigene_cuff61637	N-CAM [Homo sapiens]
Unigene_cuff61638	N-CAM [Homo sapiens]
Unigene_cuff61639	N-CAM [Homo sapiens]
Unigene_cuff61640	N-CAM [Homo sapiens]
Unigene_cuff61641	N-CAM [Homo sapiens]
Unigene_cuff61642	N-CAM [Homo sapiens]
Unigene_cuff61674	PREDICTED: caspase-12-like [Equus caballus]
Unigene_cuff61675	PREDICTED: caspase-12-like [Loxodonta africana]
Unigene_cuff61676	PREDICTED: caspase-12-like [Equus caballus]
Unigene_cuff61677	PREDICTED: caspase-12-like [Loxodonta africana]
Unigene_cuff61678	PREDICTED: caspase-4 isoform 1 [Nomascus leucogenys]
Unigene_cuff61679	PREDICTED: caspase-4 isoform 1 [Nomascus leucogenys]
Unigene_cuff61680	PREDICTED: caspase-4 isoform 1 [Nomascus leucogenys]
Unigene_cuff61681	PREDICTED: caspase-4 isoform 2 [Nomascus leucogenys]
Unigene_cuff61682	Caspase-12 [Cricetulus griseus]
Unigene_cuff61684	PREDICTED: caspase-1-like [Equus caballus]
Unigene_cuff61773	POU class 2 associating factor 1 [synthetic construct]
Unigene_cuff61774	POU class 2 associating factor 1 [synthetic construct]
Unigene_cuff61775	POU class 2 associating factor 1 [synthetic construct]
Unigene_cuff61810	interleukin-18 [Sus scrofa]
Unigene_cuff61811	PREDICTED: interleukin-18 [Saimiri boliviensis boliviensis]
Unigene_cuff61812	PREDICTED: interleukin-18 [Saimiri boliviensis boliviensis]
Unigene_cuff62127	tumor necrosis factor receptor-associated factor 6 [Mizuhopecten yessoensis]
Unigene_cuff62128	tumor necrosis factor receptor-associated factor 6 [Mizuhopecten yessoensis]
Unigene_cuff62301	unknown [Homo sapiens]
Unigene_cuff62302	unknown [Homo sapiens]
Unigene_cuff62303	unknown [Homo sapiens]
Unigene_cuff62376	unknown [Homo sapiens]
Unigene_cuff62408	PREDICTED: mitogen-activated protein kinase kinase kinase MLT-like isoform 1 [Nomascus leucogenys]
Unigene_cuff62409	PREDICTED: mitogen-activated protein kinase kinase kinase MLT-like isoform 1 [Nomascus leucogenys]
Unigene_cuff62412	PREDICTED: mitogen-activated protein kinase kinase kinase MLT-like [Sarcophilus harrisii]
Unigene_cuff62464	PREDICTED: tumor necrosis factor receptor superfamily member 25 isoform 4 [Saimiri boliviensis boliviensis]
Unigene_cuff6251	PREDICTED: tumor necrosis factor receptor superfamily member 10A [Macaca mulatta]
Unigene_cuff6252	tumor necrosis factor receptor superfamily member 10a variant 2 [Homo sapiens]
Unigene_cuff6253	PREDICTED: tumor necrosis factor receptor superfamily member 10A [Macaca mulatta]
Unigene_cuff6254	PREDICTED: tumor necrosis factor receptor superfamily member 10A [Macaca mulatta]
Unigene_cuff6255	tumor necrosis factor receptor superfamily member 10a variant 2 [Homo sapiens]
Unigene_cuff62617	B-cell scaffold protein with ankyrin repeats 1 [synthetic construct]
Unigene_cuff62622	B-cell scaffold protein with ankyrin repeats 1 [synthetic construct]
Unigene_cuff62623	B-cell scaffold protein with ankyrin repeats 1 [synthetic construct]
Unigene_cuff62632	nuclear factor NF-kappa-B p105 subunit isoform 1, partial [Macaca mulatta]
Unigene_cuff62691	unnamed protein product [Homo sapiens]
Unigene_cuff62692	unnamed protein product [Homo sapiens]
Unigene_cuff62935	PREDICTED: LOW QUALITY PROTEIN: serine/threonine-protein kinase LMTK3-like [Cavia porcellus]
Unigene_cuff63200	Calcineurin subunit B type 1 [Crotalus adamanteus]
Unigene_cuff63201	Calcineurin subunit B type 1 [Crotalus adamanteus]
Unigene_cuff63202	Calcineurin subunit B type 1 [Crotalus adamanteus]
Unigene_cuff63203	Calcineurin subunit B type 1 [Crotalus adamanteus]
Unigene_cuff63240	docking protein 1, 62kDa (downstream of tyrosine kinase 1), isoform CRA_a [Homo sapiens]
Unigene_cuff63243	docking protein 1, 62kDa (downstream of tyrosine kinase 1), isoform CRA_a [Homo sapiens]
Unigene_cuff6342	ectodysplasin A receptor [synthetic construct]
Unigene_cuff63426	interleukin 17 receptor A, isoform CRA_a [Mus musculus]
Unigene_cuff6343	PREDICTED: tumor necrosis factor receptor superfamily member EDAR-like [Cavia porcellus]
Unigene_cuff63849	PREDICTED: mitogen-activated protein kinase kinase kinase kinase 3 isoform 1 [Canis lupus familiaris]
Unigene_cuff63850	PREDICTED: mitogen-activated protein kinase kinase kinase kinase 3 isoform 1 [Canis lupus familiaris]
Unigene_cuff63851	PREDICTED: mitogen-activated protein kinase kinase kinase kinase 3 [Equus caballus]
Unigene_cuff63852	PREDICTED: mitogen-activated protein kinase kinase kinase kinase 3 isoform 1 [Canis lupus familiaris]
Unigene_cuff63853	PREDICTED: mitogen-activated protein kinase kinase kinase kinase 3 isoform 1 [Canis lupus familiaris]
Unigene_cuff64176	chemokine ligand 13 [Mustela putorius furo]
Unigene_cuff64423	PREDICTED: chemokine-like receptor 1 [Oryctolagus cuniculus]
Unigene_cuff64424	PREDICTED: chemokine-like receptor 1 [Oryctolagus cuniculus]
Unigene_cuff64425	PREDICTED: chemokine-like receptor 1 [Oryctolagus cuniculus]
Unigene_cuff64426	PREDICTED: chemokine-like receptor 1 [Oryctolagus cuniculus]
Unigene_cuff64602	uracil-DNA glycosylase [Homo sapiens]
Unigene_cuff64603	uracil-DNA glycosylase [Homo sapiens]
Unigene_cuff65050	collectin sub-family member 12 isoform II [Homo sapiens]
Unigene_cuff65051	collectin sub-family member 12 isoform II [Homo sapiens]
Unigene_cuff65052	collectin sub-family member 12 isoform II [Homo sapiens]
Unigene_cuff65340	integrin, alpha 4 [synthetic construct]
Unigene_cuff65341	integrin, alpha 4 [synthetic construct]
Unigene_cuff65342	integrin, alpha 4 [synthetic construct]
Unigene_cuff65873	APRIL [Homo sapiens]
Unigene_cuff65955	proteasome (prosome, macropain) subunit, beta type, 6 [synthetic construct]
Unigene_cuff65956	proteasome (prosome, macropain) subunit, beta type, 6 [synthetic construct]
Unigene_cuff66115	APRIL [Homo sapiens]
Unigene_cuff66116	APRIL [Homo sapiens]
Unigene_cuff66117	APRIL [Homo sapiens]
Unigene_cuff66260	complement component 1, q subcomponent binding protein [synthetic construct]
Unigene_cuff6652	PREDICTED: LITAF-like protein-like isoform 1 [Cavia porcellus]
Unigene_cuff66799	IL17Rhom [Homo sapiens]
Unigene_cuff66800	IL17Rhom [Homo sapiens]
Unigene_cuff66802	IL17Rhom [Homo sapiens]
Unigene_cuff6703	PREDICTED: protein NLRC3 isoform 2 [Pan paniscus]
Unigene_cuff68174	Insulin-like growth factor 2 receptor [synthetic construct]
Unigene_cuff68175	Insulin-like growth factor 2 receptor [synthetic construct]
Unigene_cuff68176	Insulin-like growth factor 2 receptor [synthetic construct]
Unigene_cuff68177	Insulin-like growth factor 2 receptor [synthetic construct]
Unigene_cuff68178	Insulin-like growth factor 2 receptor [synthetic construct]
Unigene_cuff68537	chemokine (C-X-C motif) receptor 5 [synthetic construct]
Unigene_cuff68588	poliovirus receptor-related 1 (herpesvirus entry mediator C) [synthetic construct]
Unigene_cuff68647	melanoma cell adhesion molecule protein [synthetic construct]
Unigene_cuff68648	melanoma cell adhesion molecule protein [synthetic construct]
Unigene_cuff68649	melanoma cell adhesion molecule protein [synthetic construct]
Unigene_cuff68650	melanoma cell adhesion molecule protein [synthetic construct]
Unigene_cuff68665	Thy-1 cell surface antigen [synthetic construct]
Unigene_cuff68666	Thy-1 cell surface antigen [synthetic construct]
Unigene_cuff68667	Thy-1 cell surface antigen [synthetic construct]
Unigene_cuff68676	poliovirus receptor-related 1 (herpesvirus entry mediator C) [synthetic construct]
Unigene_cuff68677	poliovirus receptor-related 1 (herpesvirus entry mediator C) [synthetic construct]
Unigene_cuff68678	poliovirus receptor-related 1 (herpesvirus entry mediator C) [synthetic construct]
Unigene_cuff68830	nuclear factor of kappa light polypeptide gene enhancer in B-cells inhibitor, alpha [synthetic construct]
Unigene_cuff68831	nuclear factor of kappa light polypeptide gene enhancer in B-cells inhibitor, alpha [synthetic construct]
Unigene_cuff68832	nuclear factor of kappa light polypeptide gene enhancer in B-cells inhibitor, alpha [synthetic construct]
Unigene_cuff69607	Janus kinase 2 (a protein tyrosine kinase) [Homo sapiens]
Unigene_cuff69608	Janus kinase 2 (a protein tyrosine kinase) [Homo sapiens]
Unigene_cuff69609	Janus kinase 2 (a protein tyrosine kinase) [Homo sapiens]
Unigene_cuff70142	cytochrome b-245 light chain [Homo sapiens]
Unigene_cuff70143	cytochrome b-245 light chain [Homo sapiens]
Unigene_cuff70144	cytochrome b-245 light chain [Homo sapiens]
Unigene_cuff70155	solute carrier family 7 (cationic amino acid transporter, y+ system), member 5, isoform CRA_c [Homo sapiens]
Unigene_cuff70156	solute carrier family 7 (cationic amino acid transporter, y+ system), member 5, isoform CRA_c [Homo sapiens]
Unigene_cuff70158	solute carrier family 7 (cationic amino acid transporter, y+ system), member 5, isoform CRA_c [Homo sapiens]
Unigene_cuff70159	solute carrier family 7 (cationic amino acid transporter, y+ system), member 5, isoform CRA_c [Homo sapiens]
Unigene_cuff70160	solute carrier family 7 (cationic amino acid transporter, y+ system), member 5, isoform CRA_c [Homo sapiens]
Unigene_cuff70162	solute carrier family 7 (cationic amino acid transporter, y+ system), member 5, isoform CRA_c [Homo sapiens]
Unigene_cuff70669	interferon regulatory factor 8 [synthetic construct]
Unigene_cuff70670	interferon regulatory factor 8 [synthetic construct]
Unigene_cuff70671	interferon regulatory factor 8 [synthetic construct]
Unigene_cuff71507	interferon stimulated gene [synthetic construct]
Unigene_cuff71508	interferon stimulated gene [synthetic construct]
Unigene_cuff71509	interferon stimulated gene [synthetic construct]
Unigene_cuff71714	alanyl (membrane) aminopeptidase (aminopeptidase N, aminopeptidase M, microsomal aminopeptidase, CD13, p150), isoform CRA_a [Homo sapiens]
Unigene_cuff71715	alanyl (membrane) aminopeptidase (aminopeptidase N, aminopeptidase M, microsomal aminopeptidase, CD13, p150), isoform CRA_a [Homo sapiens]
Unigene_cuff71716	alanyl (membrane) aminopeptidase (aminopeptidase N, aminopeptidase M, microsomal aminopeptidase, CD13, p150), isoform CRA_a [Homo sapiens]
Unigene_cuff71717	alanyl (membrane) aminopeptidase (aminopeptidase N, aminopeptidase M, microsomal aminopeptidase, CD13, p150), isoform CRA_a [Homo sapiens]
Unigene_cuff71774	Bloom syndrome, isoform CRA_b [Homo sapiens]
Unigene_cuff71776	Bloom syndrome, isoform CRA_b [Homo sapiens]
Unigene_cuff71777	Bloom syndrome, isoform CRA_b [Homo sapiens]
Unigene_cuff71778	Bloom syndrome, isoform CRA_b [Homo sapiens]
Unigene_cuff71779	Bloom syndrome, isoform CRA_b [Homo sapiens]
Unigene_cuff72016	Fibroblast growth factor receptor 3 [synthetic construct]
Unigene_cuff72017	Fibroblast growth factor receptor 3 [synthetic construct]
Unigene_cuff72018	Fibroblast growth factor receptor 3 [synthetic construct]
Unigene_cuff72019	Fibroblast growth factor receptor 3 [synthetic construct]
Unigene_cuff72020	Fibroblast growth factor receptor 3 [synthetic construct]
Unigene_cuff72021	Fibroblast growth factor receptor 3 [synthetic construct]
Unigene_cuff72022	Fibroblast growth factor receptor 3 [synthetic construct]
Unigene_cuff72666	CD28 antigen
Unigene_cuff7279	14-3-3 protein zeta/delta [Macaca mulatta]
Unigene_cuff7280	ADAM metallopeptidase domain 18 [Homo sapiens]
Unigene_cuff7281	ADAM metallopeptidase domain 18 [Homo sapiens]
Unigene_cuff7282	ADAM metallopeptidase domain 18 [Homo sapiens]
Unigene_cuff7283	ADAM metallopeptidase domain 18 [Homo sapiens]
Unigene_cuff73167	interleukin 2
Unigene_cuff73849	clusterin [synthetic construct]
Unigene_cuff73850	clusterin [synthetic construct]
Unigene_cuff73876	PREDICTED: similar to Transcription factor COE2 (Early B-cell factor 2) (EBF-2) (Olf-1/EBF-like 3) (OE-3) (O/E-3) (Metencephalon-mesencephalon-olfactory transcription factor 1) (MET-mesencephalon-olfactory transcription factor 1) (MET-mesencephalon-olfactory ... isoform 1 [Homo sapiens]
Unigene_cuff73877	PREDICTED: similar to Transcription factor COE2 (Early B-cell factor 2) (EBF-2) (Olf-1/EBF-like 3) (OE-3) (O/E-3) (Metencephalon-mesencephalon-olfactory transcription factor 1) (MET-mesencephalon-olfactory transcription factor 1) (MET-mesencephalon-olfactory ... isoform 1 [Homo sapiens]
Unigene_cuff73878	PREDICTED: similar to Transcription factor COE2 (Early B-cell factor 2) (EBF-2) (Olf-1/EBF-like 3) (OE-3) (O/E-3) (Metencephalon-mesencephalon-olfactory transcription factor 1) (MET-mesencephalon-olfactory transcription factor 1) (MET-mesencephalon-olfactory ... isoform 1 [Homo sapiens]
Unigene_cuff73879	PREDICTED: similar to Transcription factor COE2 (Early B-cell factor 2) (EBF-2) (Olf-1/EBF-like 3) (OE-3) (O/E-3) (Metencephalon-mesencephalon-olfactory transcription factor 1) (MET-mesencephalon-olfactory transcription factor 1) (MET-mesencephalon-olfactory ... isoform 1 [Homo sapiens]
Unigene_cuff74379	B7-H3 protein [Homo sapiens]
Unigene_cuff74380	B7-H3 protein [Homo sapiens]
Unigene_cuff74381	B7-H3 protein [Homo sapiens]
Unigene_cuff74441	neuroplastin isoform b precursor [Macaca mulatta]
Unigene_cuff74442	neuroplastin isoform b precursor [Macaca mulatta]
Unigene_cuff74443	neuroplastin isoform b precursor [Macaca mulatta]
Unigene_cuff74848	interleukin 6 receptor [synthetic construct]
Unigene_cuff74949	unnamed protein product [Homo sapiens]
Unigene_cuff74950	unnamed protein product [Homo sapiens]
Unigene_cuff74951	unnamed protein product [Homo sapiens]
Unigene_cuff74952	unnamed protein product [Homo sapiens]
Unigene_cuff74953	unnamed protein product [Homo sapiens]
Unigene_cuff75528	peptidyl-prolyl cis-trans isomerase A [Macaca mulatta]
Unigene_cuff76325	glycophorin C [synthetic construct]
Unigene_cuff76466	myeloproliferative leukemia virus oncogene [synthetic construct]
Unigene_cuff76467	myeloproliferative leukemia virus oncogene [synthetic construct]
Unigene_cuff76559	polo-like kinase 3 (Drosophila) protein [synthetic construct]
Unigene_cuff76560	polo-like kinase 3 (Drosophila) protein [synthetic construct]
Unigene_cuff76561	polo-like kinase 3 (Drosophila) protein [synthetic construct]
Unigene_cuff76990	interleukin 10 receptor beta
Unigene_cuff76991	interleukin 10 receptor beta
Unigene_cuff76992	interleukin 10 receptor beta
Unigene_cuff774	CD24 [Homo sapiens]
Unigene_cuff78051	unnamed protein product [Homo sapiens]
Unigene_cuff78052	unnamed protein product [Homo sapiens]
Unigene_cuff78438	unnamed protein product [Homo sapiens]
Unigene_cuff78440	complement factor B [Homo sapiens]
Unigene_cuff78441	complement factor B [Homo sapiens]
Unigene_cuff78447	Complement component 4B (Chido blood group) [synthetic construct]
Unigene_cuff78448	Complement component 4B (Chido blood group) [synthetic construct]
Unigene_cuff78451	Complement component 4B (Chido blood group) [synthetic construct]
Unigene_cuff78488	lymphotoxin beta [synthetic construct]
Unigene_cuff78657	sema domain, immunoglobulin domain (Ig), transmembrane domain (TM) and short cytoplasmic domain, (semaphorin) 4D [Homo sapiens]
Unigene_cuff78658	sema domain, immunoglobulin domain (Ig), transmembrane domain (TM) and short cytoplasmic domain, (semaphorin) 4D [Homo sapiens]
Unigene_cuff78659	sema domain, immunoglobulin domain (Ig), transmembrane domain (TM) and short cytoplasmic domain, (semaphorin) 4D [Homo sapiens]
Unigene_cuff78660	sema domain, immunoglobulin domain (Ig), transmembrane domain (TM) and short cytoplasmic domain, (semaphorin) 4D [Homo sapiens]
Unigene_cuff78661	sema domain, immunoglobulin domain (Ig), transmembrane domain (TM) and short cytoplasmic domain, (semaphorin) 4D [Homo sapiens]
Unigene_cuff78662	sema domain, immunoglobulin domain (Ig), transmembrane domain (TM) and short cytoplasmic domain, (semaphorin) 4D [Homo sapiens]
Unigene_cuff78663	sema domain, immunoglobulin domain (Ig), transmembrane domain (TM) and short cytoplasmic domain, (semaphorin) 4D [Homo sapiens]
Unigene_cuff78860	CD36 molecule [synthetic construct]
Unigene_cuff78861	CD36 molecule [synthetic construct]
Unigene_cuff78862	CD36 molecule [synthetic construct]
Unigene_cuff78863	CD36 molecule [synthetic construct]
Unigene_cuff78864	CD36 molecule [synthetic construct]
Unigene_cuff79141	cytokine receptor-like factor 3 [synthetic construct]
Unigene_cuff79329	chemokine ligand 5 [Homo sapiens]
Unigene_cuff79374	peptidyl-prolyl cis-trans isomerase A [Macaca mulatta]
Unigene_cuff79454	hCG1748235, isoform CRA_b [Homo sapiens]
Unigene_cuff80144	myosin light chain kinase isoform 6 [Homo sapiens]
Unigene_cuff80145	myosin light chain kinase isoform 6 [Homo sapiens]
Unigene_cuff80146	myosin light chain kinase isoform 6 [Homo sapiens]
Unigene_cuff80147	myosin light chain kinase isoform 6 [Homo sapiens]
Unigene_cuff80148	myosin light chain kinase isoform 6 [Homo sapiens]
Unigene_cuff80431	myeloperoxidase (MPO), nuclear gene encoding mitochondrial protein [synthetic construct]
Unigene_cuff80432	myeloperoxidase (MPO), nuclear gene encoding mitochondrial protein [synthetic construct]
Unigene_cuff80546	eosinophil peroxidase [synthetic construct]
Unigene_cuff80547	eosinophil peroxidase [synthetic construct]
Unigene_cuff80548	eosinophil peroxidase [synthetic construct]
Unigene_cuff80549	eosinophil peroxidase [synthetic construct]
Unigene_cuff8060	PREDICTED: interleukin-18-binding protein [Otolemur garnettii]
Unigene_cuff8061	PREDICTED: interleukin-18-binding protein [Otolemur garnettii]
Unigene_cuff80702	PREDICTED: probable glutathione peroxidase 8-like [Sus scrofa]
Unigene_cuff80746	PREDICTED: interleukin-22 receptor subunit alpha-2-like [Sus scrofa]
Unigene_cuff8111	PREDICTED: tumor necrosis factor receptor superfamily member 19L [Saimiri boliviensis boliviensis]
Unigene_cuff81164	nucleotide-binding oligomerization domain containing 2 [synthetic construct]
Unigene_cuff81165	nucleotide-binding oligomerization domain containing 2 [synthetic construct]
Unigene_cuff81279	PREDICTED: tumor necrosis factor receptor superfamily member 17-like [Ornithorhynchus anatinus]
Unigene_cuff81361	suppressor of cytokine signaling 2 [synthetic construct]
Unigene_cuff81362	suppressor of cytokine signaling 2 [synthetic construct]
Unigene_cuff81363	suppressor of cytokine signaling 2 [synthetic construct]
Unigene_cuff81364	suppressor of cytokine signaling 2 [synthetic construct]
Unigene_cuff81366	suppressor of cytokine signaling 2 [synthetic construct]
Unigene_cuff81367	CASP2 and RIPK1 domain containing adaptor with death domain [synthetic construct]
Unigene_cuff81368	CASP2 and RIPK1 domain containing adaptor with death domain [synthetic construct]
Unigene_cuff81369	CASP2 and RIPK1 domain containing adaptor with death domain [synthetic construct]
Unigene_cuff81370	CASP2 and RIPK1 domain containing adaptor with death domain [synthetic construct]
Unigene_cuff81374	plexin C1 [synthetic construct]
Unigene_cuff81375	plexin C1 [synthetic construct]
Unigene_cuff81376	plexin C1 [synthetic construct]
Unigene_cuff81377	plexin C1 [synthetic construct]
Unigene_cuff81378	plexin C1 [synthetic construct]
Unigene_cuff81379	plexin C1 [synthetic construct]
Unigene_cuff81380	plexin C1 [synthetic construct]
Unigene_cuff81782	gi|33341240|gb|AAQ15173.1|AF357909_1 TRAFIP10 [Homo sapiens]
Unigene_cuff81783	gi|33341240|gb|AAQ15173.1|AF357909_1 TRAFIP10 [Homo sapiens]
Unigene_cuff81784	gi|33341240|gb|AAQ15173.1|AF357909_1 TRAFIP10 [Homo sapiens]
Unigene_cuff81786	gi|33341240|gb|AAQ15173.1|AF357909_1 TRAFIP10 [Homo sapiens]
Unigene_cuff81787	gi|33341240|gb|AAQ15173.1|AF357909_1 TRAFIP10 [Homo sapiens]
Unigene_cuff81788	gi|33341240|gb|AAQ15173.1|AF357909_1 TRAFIP10 [Homo sapiens]
Unigene_cuff81978	Transcription factor AP-1 [Heterocephalus glaber]
Unigene_cuff81979	Transcription factor AP-1 [Heterocephalus glaber]
Unigene_cuff82491	CAP-GLY domain containing linker protein 2 [synthetic construct]
Unigene_cuff82492	CAP-GLY domain containing linker protein 2 [synthetic construct]
Unigene_cuff82493	CAP-GLY domain containing linker protein 2 [synthetic construct]
Unigene_cuff82494	CAP-GLY domain containing linker protein 2 [synthetic construct]
Unigene_cuff82495	CAP-GLY domain containing linker protein 2 [synthetic construct]
Unigene_cuff82496	CAP-GLY domain containing linker protein 2 [synthetic construct]
Unigene_cuff82497	CAP-GLY domain containing linker protein 2 [synthetic construct]
Unigene_cuff82516	unknown [Homo sapiens]
Unigene_cuff82517	unknown [Homo sapiens]
Unigene_cuff82518	unknown [Homo sapiens]
Unigene_cuff82519	Macrophage migration inhibitory factor [Cricetulus griseus]
Unigene_cuff8259	CD81 molecule [synthetic construct]
Unigene_cuff8260	CD81 molecule [synthetic construct]
Unigene_cuff8261	CD81 molecule [synthetic construct]
Unigene_cuff8262	CD81 molecule [synthetic construct]
Unigene_cuff83017	tumor necrosis factor (ligand) superfamily, member 10 [synthetic construct]
Unigene_cuff83701	OX-2 membrane glycoprotein isoform b [Homo sapiens]
Unigene_cuff83702	OX-2 membrane glycoprotein isoform b [Homo sapiens]
Unigene_cuff83706	OX-2 membrane glycoprotein isoform b [Homo sapiens]
Unigene_cuff83708	OX-2 membrane glycoprotein isoform b [Homo sapiens]
Unigene_cuff83709	OX-2 membrane glycoprotein isoform b [Homo sapiens]
Unigene_cuff83711	OX-2 membrane glycoprotein isoform b [Homo sapiens]
Unigene_cuff83744	CD96 antigen, isoform CRA_a [Homo sapiens]
Unigene_cuff84005	insulin receptor-related receptor
Unigene_cuff84006	insulin receptor-related receptor
Unigene_cuff84007	insulin receptor-related receptor
Unigene_cuff84055	AAEL000850-PA, partial [Aedes aegypti]
Unigene_cuff84153	multidrug resistance protein 1 [Homo sapiens]
Unigene_cuff84154	multidrug resistance protein 1 [Homo sapiens]
Unigene_cuff84155	multidrug resistance protein 1 [Homo sapiens]
Unigene_cuff84156	multidrug resistance protein 1 [Homo sapiens]
Unigene_cuff84243	superoxide dismutase 1, soluble [synthetic construct]
Unigene_cuff84359	PREDICTED: interferon alpha-inducible protein 6 isoform 2 [Saimiri boliviensis boliviensis]
Unigene_cuff84360	PREDICTED: interferon alpha-inducible protein 6 isoform 2 [Saimiri boliviensis boliviensis]
Unigene_cuff84382	PREDICTED: mitogen-activated protein kinase kinase kinase 6 [Saimiri boliviensis boliviensis]
Unigene_cuff84383	PREDICTED: mitogen-activated protein kinase kinase kinase 6 [Pongo abelii]
Unigene_cuff84384	PREDICTED: mitogen-activated protein kinase kinase kinase 6 [Saimiri boliviensis boliviensis]
Unigene_cuff84385	PREDICTED: mitogen-activated protein kinase kinase kinase 6 [Papio anubis]
Unigene_cuff84386	PREDICTED: mitogen-activated protein kinase kinase kinase 6 [Papio anubis]
Unigene_cuff84387	PREDICTED: mitogen-activated protein kinase kinase kinase 6 [Pongo abelii]
Unigene_cuff84388	PREDICTED: mitogen-activated protein kinase kinase kinase 6 [Papio anubis]
Unigene_cuff84389	PREDICTED: mitogen-activated protein kinase kinase kinase 6 [Pongo abelii]
Unigene_cuff84848	chemokine binding protein 2 protein [synthetic construct]
Unigene_cuff84849	chemokine binding protein 2 protein [synthetic construct]
Unigene_cuff84850	chemokine binding protein 2 protein [synthetic construct]
Unigene_cuff85029	protein tyrosine phosphatase, receptor type, C, isoform CRA_d [Homo sapiens]
Unigene_cuff85030	protein tyrosine phosphatase, receptor type, C, isoform CRA_d [Homo sapiens]
Unigene_cuff85031	protein tyrosine phosphatase, receptor type, C, isoform CRA_d [Homo sapiens]
Unigene_cuff85264	TNF receptor-associated factor 1 [synthetic construct]
Unigene_cuff85265	TNF receptor-associated factor 1 [synthetic construct]
Unigene_cuff85266	TNF receptor-associated factor 1 [synthetic construct]
Unigene_cuff85267	TNF receptor-associated factor 1 [synthetic construct]
Unigene_cuff85268	TNF receptor-associated factor 1 [synthetic construct]
Unigene_cuff85269	TNF receptor-associated factor 1 [synthetic construct]
Unigene_cuff85270	TNF receptor-associated factor 1 [synthetic construct]
Unigene_cuff85271	TNF receptor-associated factor 1 [synthetic construct]
Unigene_cuff85275	Complement component 5 [Homo sapiens]
Unigene_cuff85276	Complement component 5 [Homo sapiens]
Unigene_cuff8573	death domain-containing tumor necrosis factor receptor superfamily member 23 variant 1 [Gallus gallus]
Unigene_cuff8574	death domain-containing tumor necrosis factor receptor superfamily member 23 variant 1 [Gallus gallus]
Unigene_cuff8575	PREDICTED: tumor necrosis factor receptor superfamily member 23 [Bos taurus]
Unigene_cuff8577	tumor necrosis factor receptor superfamily, member 10a [Bos taurus]
Unigene_cuff8578	tumor necrosis factor receptor superfamily, member 10a [Bos taurus]
Unigene_cuff8579	PREDICTED: tumor necrosis factor receptor superfamily member 22-like [Equus caballus]
Unigene_cuff8580	PREDICTED: tumor necrosis factor receptor superfamily member 22-like [Equus caballus]
Unigene_cuff85803	cadherin-5 precursor [synthetic construct]
Unigene_cuff85804	cadherin-5 precursor [synthetic construct]
Unigene_cuff85805	cadherin-5 precursor [synthetic construct]
Unigene_cuff85806	cadherin-5 precursor [synthetic construct]
Unigene_cuff85807	cadherin-5 precursor [synthetic construct]
Unigene_cuff8581	PREDICTED: tumor necrosis factor receptor superfamily member 22-like [Equus caballus]
Unigene_cuff85816	chemokine-like factor isoform e [Homo sapiens]
Unigene_cuff85820	CKLF-like MARVEL transmembrane domain containing 3 [Homo sapiens]
Unigene_cuff85823	CKLF-like MARVEL transmembrane domain containing 3 [Homo sapiens]
Unigene_cuff85900	CKLF-like MARVEL transmembrane domain-containing protein 4 isoform 1 [Homo sapiens]
Unigene_cuff85901	CKLF-like MARVEL transmembrane domain-containing protein 4 isoform 1 [Homo sapiens]
Unigene_cuff85902	CKLF-like MARVEL transmembrane domain-containing protein 4 isoform 1 [Homo sapiens]
Unigene_cuff85938	TNFRSF1A-associated via death domain [synthetic construct]
Unigene_cuff85939	TNFRSF1A-associated via death domain [synthetic construct]
Unigene_cuff85982	cadherin-5 precursor [synthetic construct]
Unigene_cuff87217	signal transducer and activator of transcription 5B [synthetic construct]
Unigene_cuff87218	signal transducer and activator of transcription 5B [synthetic construct]
Unigene_cuff87359	chemokine (C-C motif) receptor 7 [synthetic construct]
Unigene_cuff87476	signal transducer and activator of transcription 5B [synthetic construct]
Unigene_cuff87477	signal transducer and activator of transcription 5B [synthetic construct]
Unigene_cuff87478	signal transducer and activator of transcription 5B [synthetic construct]
Unigene_cuff87479	signal transducer and activator of transcription 5B [synthetic construct]
Unigene_cuff87480	signal transducer and activator of transcription 5B [synthetic construct]
Unigene_cuff87481	signal transducer and activator of transcription 5B [synthetic construct]
Unigene_cuff87482	signal transducer and activator of transcription 5B [synthetic construct]
Unigene_cuff87484	signal transducer and activator of transcription 3 [synthetic construct]
Unigene_cuff87485	signal transducer and activator of transcription 3 [synthetic construct]
Unigene_cuff87486	signal transducer and activator of transcription 3 [synthetic construct]
Unigene_cuff87487	signal transducer and activator of transcription 3 [synthetic construct]
Unigene_cuff87653	proteasome activator complex subunit 3 isoform 1 [Macaca mulatta]
Unigene_cuff87654	proteasome activator complex subunit 3 isoform 1 [Macaca mulatta]
Unigene_cuff87668	interferon-induced 35 kDa protein [Homo sapiens]
Unigene_cuff87723	chemokine (C-C motif) receptor 10 protein [synthetic construct]
Unigene_cuff88345	CD14 antigen
Unigene_cuff88346	CD14 antigen
Unigene_cuff88564	complement component 9
Unigene_cuff88596	leukemia inhibitory factor receptor alpha [synthetic construct]
Unigene_cuff88597	leukemia inhibitory factor receptor alpha [synthetic construct]
Unigene_cuff88598	leukemia inhibitory factor receptor alpha [synthetic construct]
Unigene_cuff88599	leukemia inhibitory factor receptor alpha [synthetic construct]
Unigene_cuff88600	leukemia inhibitory factor receptor alpha [synthetic construct]
Unigene_cuff88686	CTRP3 variant A [Homo sapiens]
Unigene_cuff89132	myxovirus (influenza virus) resistance 1, interferon-inducible protein p78 (mouse), isoform CRA_a [Homo sapiens]
Unigene_cuff89133	myxovirus (influenza virus) resistance 1, interferon-inducible protein p78 (mouse), isoform CRA_a [Homo sapiens]
Unigene_cuff89201	peptidyl-prolyl cis-trans isomerase A [Macaca mulatta]
Unigene_cuff89202	peptidyl-prolyl cis-trans isomerase A [Macaca mulatta]
Unigene_cuff89477	protein phosphatase 3 (formerly 2B), catalytic subunit, gamma isoform [synthetic construct]
Unigene_cuff89478	protein phosphatase 3 (formerly 2B), catalytic subunit, gamma isoform [synthetic construct]
Unigene_cuff89479	protein phosphatase 3 (formerly 2B), catalytic subunit, gamma isoform [synthetic construct]
Unigene_cuff89480	protein phosphatase 3 (formerly 2B), catalytic subunit, gamma isoform [synthetic construct]
Unigene_cuff89481	protein phosphatase 3 (formerly 2B), catalytic subunit, gamma isoform [synthetic construct]
Unigene_cuff89482	protein phosphatase 3 (formerly 2B), catalytic subunit, gamma isoform [synthetic construct]
Unigene_cuff89483	protein phosphatase 3 (formerly 2B), catalytic subunit, gamma isoform [synthetic construct]
Unigene_cuff89528	epididymis tissue protein Li 177 [Homo sapiens]
Unigene_cuff89836	neutrophil cytosolic factor 4 [synthetic construct]
Unigene_cuff89837	neutrophil cytosolic factor 4 [synthetic construct]
Unigene_cuff89838	neutrophil cytosolic factor 4 [synthetic construct]
Unigene_cuff89839	neutrophil cytosolic factor 4 [synthetic construct]
Unigene_cuff9006	PREDICTED: complement receptor type 1 [Pongo abelii]
Unigene_cuff90652	interleukin 1 family, member 5 [synthetic construct]
Unigene_cuff90653	interleukin 1 family, member 10 (theta), isoform CRA_b [Homo sapiens]
Unigene_cuff90655	interleukin 1 family, member 10 (theta), isoform CRA_b [Homo sapiens]
Unigene_cuff90656	interleukin 1 receptor antagonist [synthetic construct]
Unigene_cuff90657	interleukin 1 receptor antagonist [synthetic construct]
Unigene_cuff90658	interleukin 1 receptor antagonist [synthetic construct]
Unigene_cuff90753	interleukin 1 alpha
Unigene_cuff90754	interleukin 1 alpha
Unigene_cuff90755	interleukin 1 beta
Unigene_cuff90756	interleukin 1 beta
Unigene_cuff91016	mannan-binding lectin serine peptidase 1 (C4/C2 activating component of Ra-reactive factor), isoform CRA_c [Homo sapiens]
Unigene_cuff91017	mannan-binding lectin serine peptidase 1 (C4/C2 activating component of Ra-reactive factor), isoform CRA_c [Homo sapiens]
Unigene_cuff91052	antigen p97 (melanoma associated) identified by monoclonal antibodies 133.2 and 96.5 [synthetic construct]
Unigene_cuff91053	antigen p97 (melanoma associated) identified by monoclonal antibodies 133.2 and 96.5 [synthetic construct]
Unigene_cuff91054	antigen p97 (melanoma associated) identified by monoclonal antibodies 133.2 and 96.5 [synthetic construct]
Unigene_cuff91055	antigen p97 (melanoma associated) identified by monoclonal antibodies 133.2 and 96.5 [synthetic construct]
Unigene_cuff91127	interleukin 1 receptor accessory protein [synthetic construct]
Unigene_cuff91129	interleukin 1 receptor accessory protein [synthetic construct]
Unigene_cuff91130	interleukin 1 receptor accessory protein [synthetic construct]
Unigene_cuff91131	interleukin 1 receptor accessory protein [synthetic construct]
Unigene_cuff91132	interleukin 1 receptor accessory protein [synthetic construct]
Unigene_cuff91165	ST6 beta-galactosamide alpha-2,6-sialyltranferase 1 [synthetic construct]
Unigene_cuff91166	ST6 beta-galactosamide alpha-2,6-sialyltranferase 1 [synthetic construct]
Unigene_cuff91167	ST6 beta-galactosamide alpha-2,6-sialyltranferase 1 [synthetic construct]
Unigene_cuff91168	ST6 beta-galactosamide alpha-2,6-sialyltranferase 1 [synthetic construct]
Unigene_cuff91169	ST6 beta-galactosamide alpha-2,6-sialyltranferase 1 [synthetic construct]
Unigene_cuff91170	ST6 beta-galactosamide alpha-2,6-sialyltranferase 1 [synthetic construct]
Unigene_cuff91171	ST6 beta-galactosamide alpha-2,6-sialyltranferase 1 [synthetic construct]
Unigene_cuff91525	hyaluronan-mediated motility receptor (RHAMM), isoform CRA_a [Homo sapiens]
Unigene_cuff9163	lymphocyte antigen 86 [synthetic construct]
Unigene_cuff91738	suppressor of cytokine signaling 2 [synthetic construct]
Unigene_cuff91768	nuclear factor of activated T-cells c3 isoform IB-Xa [Homo sapiens]
Unigene_cuff91769	nuclear factor of activated T-cells c3 isoform IB-Xa [Homo sapiens]
Unigene_cuff91770	nuclear factor of activated T-cells c3 isoform IB-Xa [Homo sapiens]
Unigene_cuff91771	nuclear factor of activated T-cells c3 isoform IB-Xa [Homo sapiens]
Unigene_cuff91772	nuclear factor of activated T-cells c3 isoform IB-Xa [Homo sapiens]
Unigene_cuff91854	proteasome (prosome, macropain) subunit beta type 10 [synthetic construct]
Unigene_cuff92274	Wiskott-Aldrich syndrome protein family member 1 [Pan troglodytes]
Unigene_cuff92275	Wiskott-Aldrich syndrome protein family member 1 [Pan troglodytes]
Unigene_cuff92276	Wiskott-Aldrich syndrome protein family member 1 [Pan troglodytes]
Unigene_cuff92312	tyrosine-protein kinase Fyn isoform a [Macaca mulatta]
Unigene_cuff92313	tyrosine-protein kinase Fyn isoform a [Macaca mulatta]
Unigene_cuff92314	tyrosine-protein kinase Fyn isoform a [Macaca mulatta]
Unigene_cuff92315	tyrosine-protein kinase Fyn isoform a [Macaca mulatta]
Unigene_cuff92316	tyrosine-protein kinase Fyn isoform a [Macaca mulatta]
Unigene_cuff92317	tyrosine-protein kinase Fyn isoform a [Macaca mulatta]
Unigene_cuff92318	tyrosine-protein kinase Fyn isoform a [Macaca mulatta]
Unigene_cuff92579	basic leucine zipper transcriptional factor ATF-like [Macaca mulatta]
Unigene_cuff93301	poly (ADP-ribose) polymerase family, member 1, isoform CRA_a [Homo sapiens]
Unigene_cuff93302	poly (ADP-ribose) polymerase family, member 1, isoform CRA_a [Homo sapiens]
Unigene_cuff94211	peptidyl-prolyl cis-trans isomerase A [Macaca mulatta]
Unigene_cuff94237	conserved helix-loop-helix ubiquitous kinase [Homo sapiens]
Unigene_cuff94239	conserved helix-loop-helix ubiquitous kinase [Homo sapiens]
Unigene_cuff94240	conserved helix-loop-helix ubiquitous kinase [Homo sapiens]
Unigene_cuff94241	conserved helix-loop-helix ubiquitous kinase [Homo sapiens]
Unigene_cuff94242	conserved helix-loop-helix ubiquitous kinase [Homo sapiens]
Unigene_cuff94243	conserved helix-loop-helix ubiquitous kinase [Homo sapiens]
Unigene_cuff94244	conserved helix-loop-helix ubiquitous kinase [Homo sapiens]
Unigene_cuff94245	conserved helix-loop-helix ubiquitous kinase [Homo sapiens]
Unigene_cuff9432	Nuclear factor of activated T-cells, cytoplasmic, calcineurin-dependent 2 [Homo sapiens]
Unigene_cuff9433	Nuclear factor of activated T-cells, cytoplasmic, calcineurin-dependent 2 [Homo sapiens]
Unigene_cuff9434	Nuclear factor of activated T-cells, cytoplasmic, calcineurin-dependent 2 [Homo sapiens]
Unigene_cuff9435	Nuclear factor of activated T-cells, cytoplasmic, calcineurin-dependent 2 [Homo sapiens]
Unigene_cuff9436	Nuclear factor of activated T-cells, cytoplasmic, calcineurin-dependent 2 [Homo sapiens]
Unigene_cuff9437	Nuclear factor of activated T-cells, cytoplasmic, calcineurin-dependent 2 [Homo sapiens]
Unigene_cuff9438	Nuclear factor of activated T-cells, cytoplasmic, calcineurin-dependent 2 [Homo sapiens]
Unigene_cuff9439	Nuclear factor of activated T-cells, cytoplasmic, calcineurin-dependent 2 [Homo sapiens]
Unigene_cuff9440	Nuclear factor of activated T-cells, cytoplasmic, calcineurin-dependent 2 [Homo sapiens]
Unigene_cuff9441	Nuclear factor of activated T-cells, cytoplasmic, calcineurin-dependent 2 [Homo sapiens]
Unigene_cuff94616	interleukin 8 receptor alpha
Unigene_cuff94619	interleukin 8 receptor, alpha [synthetic construct]
Unigene_cuff94710	interleukin 8 receptor, beta [synthetic construct]
Unigene_cuff94725	SWI/SNF related, matrix associated, actin dependent regulator of chromatin, subfamily a-like 1 [Homo sapiens]
Unigene_cuff94727	SWI/SNF related, matrix associated, actin dependent regulator of chromatin, subfamily a-like 1 [Homo sapiens]
Unigene_cuff94729	X-ray repair complementing defective repair in Chinese hamster cells 5 [synthetic construct]
Unigene_cuff94730	X-ray repair complementing defective repair in Chinese hamster cells 5 [synthetic construct]
Unigene_cuff95383	nibrin isoform 2 [Homo sapiens]
Unigene_cuff95384	nibrin isoform 2 [Homo sapiens]
Unigene_cuff95385	nibrin isoform 2 [Homo sapiens]
Unigene_cuff96589	CD82 antigen isoform 2 [Homo sapiens]
Unigene_cuff96723	unnamed protein product [Homo sapiens]
Unigene_cuff96724	unnamed protein product [Homo sapiens]
Unigene_cuff96866	C1q and tumor necrosis factor related protein 4 [Homo sapiens]
Unigene_cuff97081	proto-oncogene tyrosine-protein kinase ROS
Unigene_cuff97083	proto-oncogene tyrosine-protein kinase ROS
Unigene_cuff97690	peptidyl-prolyl cis-trans isomerase A [Macaca mulatta]
Unigene_cuff9770	tyrosine kinase receptor 1 [Mus musculus]
Unigene_cuff98336	chemokine (C-X-C motif) receptor 3 [synthetic construct]
Unigene_cuff98604	lymphocyte-specific protein tyrosine kinase [synthetic construct]
Unigene_cuff98605	lymphocyte-specific protein tyrosine kinase [synthetic construct]
Unigene_cuff98606	lymphocyte-specific protein tyrosine kinase [synthetic construct]
Unigene_cuff98607	lymphocyte-specific protein tyrosine kinase [synthetic construct]
Unigene_cuff98608	lymphocyte-specific protein tyrosine kinase [synthetic construct]
Unigene_cuff99210	epididymis tissue protein Li 177 [Homo sapiens]
Unigene_cuff99462	zinc finger E-box-binding homeobox 1 [synthetic construct]
Unigene_cuff99463	zinc finger E-box-binding homeobox 1 [synthetic construct]
Unigene_cuff99464	zinc finger E-box-binding homeobox 1 [synthetic construct]
Unigene_cuff99465	zinc finger E-box-binding homeobox 1 [synthetic construct]
Unigene_cuff99466	zinc finger E-box-binding homeobox 1 [synthetic construct]
Unigene_cuff99467	zinc finger E-box-binding homeobox 1 [synthetic construct]
Unigene_cuff99468	zinc finger E-box-binding homeobox 1 [synthetic construct]
Unigene_cuff99469	zinc finger E-box-binding homeobox 1 [synthetic construct]
Unigene_cuff99470	zinc finger E-box-binding homeobox 1 [synthetic construct]
Unigene_cuff99471	zinc finger E-box-binding homeobox 1 [synthetic construct]
Unigene_cuff99607	integrin, beta 1 [synthetic construct]
Unigene_cuff99608	integrin, beta 1 [synthetic construct]

## Sheet: Drug targets
Transcripts_id	Gene_id	Num_Isoforms	Annotation	Uniprot_Hit	Drug_Score	Total Score	Expreesion Score
Unigene_cuff24758N	XLOC_015532	2	FGFR2	P21802	4.2248	4.6248	0.3
Unigene_cuff23533N	XLOC_014821	7	VEGFR2	P35968	4.0776	4.4776	0.3
Unigene_cuff141479N	XLOC_087183	3	ARAF	E2RL20	3.3545	4.0545	0.6
Unigene_cuff164334N	XLOC_101824	3	INSR	K7GNV6	3.2038	3.7038	0.4
Unigene_cuff94244N	XLOC_056504	8	CHUK	H0WBA1	3.0384	3.5384	0.4
Unigene_cuff55016N	XLOC_033229	3	MME	K7CJF2	4.0896	4.3896	0.3
Unigene_cuff20259N	XLOC_012735	9	IL11RA	K7D6Y2	3.9104	4.2104	0.3
Unigene_cuff5060N	XLOC_003690	1	AKT2	G9BWQ2	2.70083	3.40083	0.6
Unigene_cuff24754N	XLOC_015530	6	FGFR2	D3DRD5	4.1986	4.4986	0.2
Unigene_cuff142464N	XLOC_087846	3	LOC100424756	F6PMJ6	3.4804	4.2804	0.7
Unigene_cuff49430N	XLOC_029750	1	MAPK14	B5TY33	2.5	2.9	0.3
Unigene_cuff43761N	XLOC_026566	3	Tyrosine-protein kinase	K9INT6	2.4459	3.2459	0.7
Unigene_cuff80144N	XLOC_048000	5	MYLK	G1PJI6	2.45912	3.05912	0.5
Unigene_cuff63849N	XLOC_038479	5	MAP4K3	J9P806	2.46095	2.86095	0.3
Unigene_cuff61173N	XLOC_036835	1	CSF1R	I3MYD4	3.88	4.18	0.2
Unigene_cuff11214N	XLOC_007166	1	Ppia	Q3UAJ1	3.3462	3.9462	0.5
Unigene_cuff136433N	XLOC_083870	5	ITGAV	G1R3V3	3.45038	3.75038	0.3
Unigene_cuff164347N	XLOC_101829	2	EGM_09161	G7PYU9	3.27188	4.07188	0.7
Unigene_cuff164349N	XLOC_101830	1	C3	G1SUZ1	3.23375	4.03375	0.7
Unigene_cuff75528N	XLOC_045312	1	Peptidyl-prolyl cis-trans isomerase	J9NV93	3.2424	3.9424	0.6
Unigene_cuff87487N	XLOC_052328	4	Stat3	Q3U5Q4	3.25	3.85	0.5
Unigene_cuff131095N	XLOC_080516	1	IGF1R	C9EEZ1	4.25	4.45	0.1
Unigene_cuff92313N	XLOC_055323	6	FYN	F7FG65	4.2388	4.4388	0.1
Unigene_cuff98607N	XLOC_059212	5	Lymphocyte-specific protein tyrosine kinase	G9K7Z3	4.2246	4.3246	0
Unigene_cuff110458N	XLOC_066629	6	DPP4	G3SI68	3.2754	3.6754	0.4
Unigene_cuff23505N	XLOC_014806	7	C-kit receptor	I1ST04	4.125	4.325	0.1
Unigene_cuff141564N	XLOC_087226	3	PAL_GLEAN10006829	L5L6R1	4.121	4.221	0
Unigene_cuff102125N	XLOC_061454	7	I79_013605	G3HRY0	3.0754	3.4754	0.3
Unigene_cuff49427N	XLOC_029748	3	MAPK14	F7DNE5	2	2.5	0.4
Unigene_cuff114080N	XLOC_069111	1	TAP2-G	Q9UMW6	3.06248	3.76247	0.7
Unigene_cuff92317N	XLOC_055324	1	PAL_GLEAN10018616	L5JNZ9	3.9898	4.0898	0
Unigene_cuff166408N	XLOC_103159	10	FGFR1	D3DSX2	3.45675	3.95675	0.4
Unigene_cuff72021N	XLOC_043238	7	FGFR3	I3LXE6	3.45375	3.75375	0.2
Unigene_cuff122726N	XLOC_075160	11	CFI	G1SKM9	2.9458	3.3458	0.3
Unigene_cuff11912N	XLOC_007588	4	IKBKB	G3QV64	3.4305	3.7305	0.2
Unigene_cuff103208N	XLOC_062066	3	HRH2	G3SUW5	3.935	4.035	0
Unigene_cuff103211N	XLOC_062065	1	HRH2	G3SUW5	3.935	4.035	0
Unigene_cuff126979N	XLOC_077905	1	MHC class II Mane-DRB1*01	Q30756	2.8994	3.3994	0.4
Unigene_cuff103150N	XLOC_062044	5	FGFR4	G3TFB6	3.38453	3.58453	0.1
Unigene_cuff114901N	XLOC_069931	1	FGFR4	H0X4T5	3.37887	3.57888	0.1
Unigene_cuff118664N	XLOC_072524	10	TYK2	I3M210	1.83357	2.43357	0.5
Unigene_cuff113438N	XLOC_068564	4	SERPING1	F7B9L5	2.8215	3.5215	0.6
Unigene_cuff61171N	XLOC_036834	2	CSF1R	G3RMC9	3.2784	3.6784	0.3
Unigene_cuff43341N	XLOC_026377	6	FLT4	G1L2F1	3.27212	3.47213	0.1
Unigene_cuff78441N	XLOC_046952	2	tr|H2PIL6|H2PIL6_PONAB	H2PIL6	2.73975	3.03975	0.2
Unigene_cuff117689N	XLOC_071912	1	IGF-IR	G1FG63	3.2054	3.5054	0.2
Unigene_cuff62691N	XLOC_037788	2	AIMP1	G3QNM8	2.7528	3.4528	0.7
Unigene_cuff114446N	XLOC_069477	1	Fibroblast growth factor receptor 4	Q9TU28	2.65802	3.25802	0.5
Unigene_cuff122129N	XLOC_074876	10	ALK	G3U8H0	3.637	3.837	0.1
Unigene_cuff149546N	XLOC_092207	2	Pafah1b1	Q5SW18	2.5419	3.2419	0.6
Unigene_cuff10248N	XLOC_006507	1	HSP90B1	F7EZT6	2.61615	3.31615	0.7
Unigene_cuff51426N	XLOC_031121	5	ITGA1	J9NUT8	2.65497	2.95498	0.3
Unigene_cuff23107N	XLOC_014464	6	RAC1	F1P489	2.5	3.3	0.7
Unigene_cuff167281N	XLOC_103652	6	PANDA_011235	D2HIZ7	2.47063	3.17062	0.6
Unigene_cuff167175N	XLOC_103628	3	C1R	G1PD83	2.45195	3.15195	0.6
Unigene_cuff165615N	XLOC_102638	1	ABCB1	H9F557	2.577	2.877	0.3
Unigene_cuff63200N	XLOC_038058	3	ENSG00000221823	H2QI05	2.5	3.1	0.6
Unigene_cuff65955N	XLOC_039797	2	LOC100390863	F6ZUS5	2.4895	3.1895	0.7
Unigene_cuff27630N	XLOC_017176	2	PSMB5	F6WX78	2.4856	3.1856	0.7
Unigene_cuff85275N	XLOC_051140	11	EGM_06682	G7PRJ3	3.9146	4.2146	0.2
Unigene_cuff117683N	XLOC_071911	9	IGF1R	F6YQU0	3.4228	3.5228	0
Unigene_cuff129486N	XLOC_079415	1	Macaca fascicularis brain cDNA clone: QmoA-12153, similar to human ras-related C3 botulinum toxin substrate 1 (rho family,small GTP binding protein Rac1) (RAC1), transcriptvariant Rac1c, mRNA, RefSeq: NM_198829.1	I7G8Q5	2.4835	2.9835	0.5
Unigene_cuff50076N	XLOC_030244	2	CYSLTR1	J9NVP1	3.3644	3.4644	0
Unigene_cuff131218N	XLOC_080614	2	Mafa-DQA	A4L272	2.3405	2.8405	0.4
Unigene_cuff128544N	XLOC_078829	2	C8G	A0SEH3	2.44828	2.64827	0.2
Unigene_cuff114963N	XLOC_069993	1	Insulin receptor (Fragment)	G9K5W1	2.25	3.05	0.7
Unigene_cuff71714N	XLOC_043074	4	ANPEP	H0XSP0	2.3443	2.6443	0.3
Unigene_cuff94710N	XLOC_056833	1	CXCR2	I3MKA3	3.24708	3.34707	0
Unigene_cuff94616N	XLOC_056809	1	CXCR1	I3MKA8	3.228	3.328	0
Unigene_cuff20195N	XLOC_012712	4	TEK	G3RIN5	2.71595	3.01595	0.2
Unigene_cuff5063N	XLOC_003693	1	AKT2	G9BWQ2	2.70083	3.00082	0.2
Unigene_cuff5062N	XLOC_003692	1	AKT2	G9BWQ2	2.70083	2.90083	0.1
Unigene_cuff99608N	XLOC_059839	2	ITGB1	E2RT60	2.25	2.95	0.7
Unigene_cuff159961N	XLOC_099055	3	CD18	D7NN74	2.25	2.45	0.2
Unigene_cuff61174N	XLOC_036836	7	PDGFRB	G3QWE1	2.62288	2.92287	0.2
Unigene_cuff163923N	XLOC_101582	2	CCR2	C0KUQ6	3.131	3.231	0
Unigene_cuff146989N	XLOC_090642	1	HLA-DRA	H0WYE1	2.0736	2.8736	0.7
Unigene_cuff163927N	XLOC_101583	3	CCR5	B2BJC2	3.0624	3.1624	0
Unigene_cuff68830N	XLOC_041391	3	LOC100402266	F7C1T1	2.03595	2.53595	0.4
Unigene_cuff164486N	XLOC_101875	2	cDNA FLJ56779, highly similar to Insulin receptor (EC 2.7.10.1)	B4DTR7	2	2.6	0.5
Unigene_cuff163915N	XLOC_101576	1	CCR9	F7F023	3.0232	3.1232	0
Unigene_cuff144811N	XLOC_089212	11	Mitogen-activated protein kinase kinase kinase kinase 4 (Fragment)	G9K9J9	2.4474	2.9474	0.4
Unigene_cuff164329N	XLOC_101823	4	INSR	F1SCK8	3.4474	3.8474	0.3
Unigene_cuff163920N	XLOC_101580	1	CCR3	F1MP16	2.95852	3.05852	0
Unigene_cuff65342N	XLOC_039390	3	ITGA4	G1R393	4.0424	4.0424	0
Unigene_cuff146990N	XLOC_090643	1	Mamu-DRB5	B3KYV8	3.9308	4.0308	0
Unigene_cuff117593N	XLOC_071873	1	CCR8	F7A6I8	2.87962	2.97962	0
Unigene_cuff165138N	XLOC_102319	2	NOS2	H2NT20	3.9728	3.9728	0
Unigene_cuff18033N	XLOC_011279	6	Toll-like receptor	B6CJZ3	1.8629	2.1629	0.2
Unigene_cuff101725N	XLOC_061255	2	LTK	G1U5J0	2.86227	2.96227	0
Unigene_cuff172482N	XLOC_106785	9	cDNA, FLJ79135, highly similar to Signal transducer and activator of transcription 6	B7ZAC1	1.8424	2.1424	0.2
Unigene_cuff55011N	XLOC_033228	4	MME	K7GN87	1.9388	2.1388	0.2
Unigene_cuff87478N	XLOC_052326	7	Signal transducer and activator of transcription 5B	G2HEE8	1.8116	2.3116	0.4
Unigene_cuff68537N	XLOC_041251	1	CXCR5	I3N534	2.81672	2.91673	0
Unigene_cuff105154N	XLOC_063186	1	LOC696020	F7HTW4	3.2962	3.6962	0.3
Unigene_cuff163474N	XLOC_101306	2	CALCINEURIN A	Q70EE9	1.73195	2.53195	0.7
Unigene_cuff68174N	XLOC_041010	5	m6p/igf2r	Q95MJ0	1.7396	2.4396	0.6
Unigene_cuff20853N	XLOC_013035	13	MAPK10	G3UNL0	2.7382	2.9382	0.1
Unigene_cuff164028N	XLOC_101636	1	EGM_18999	G7Q392	2.74395	2.84395	0
Unigene_cuff69609N	XLOC_041905	3	JAK2	G1TCI4	2.73595	2.83595	0
Unigene_cuff43346N	XLOC_026379	15	MAPK9	G1P5V8	2.7283	2.8283	0
Unigene_cuff161942N	XLOC_100406	2	CXCR4	C0KTR5	2.72025	2.82025	0
Unigene_cuff41371N	XLOC_025193	1	JAK3	G1P7K0	2.7202	2.8202	0
Unigene_cuff33631N	XLOC_020934	5	FASN	H0X162	3.2778	3.6778	0.4
Unigene_cuff41372N	XLOC_025194	1	MDA_GLEAN10002974	L5LBL5	2.70415	2.80415	0
Unigene_cuff155473N	XLOC_096212	10	ENSG00000198001	H2Q5R2	2.7014	2.8014	0
Unigene_cuff5064N	XLOC_003694	1	AKT2	G9BWQ2	2.70083	2.80083	0
Unigene_cuff5066N	XLOC_003696	1	AKT2	G9BWQ2	2.70083	2.80083	0
Unigene_cuff5067N	XLOC_003697	1	AKT2	G9BWQ2	2.70083	2.80083	0
Unigene_cuff87359N	XLOC_052277	1	CCR7	F6WHR2	2.6923	2.7923	0
Unigene_cuff167173N	XLOC_103627	2	C1R	F7B7J6	3.2882	3.3882	0.1
Unigene_cuff63203N	XLOC_038059	1	Ola.7364	H2LAK2	1.71612	2.41613	0.7
Unigene_cuff115197N	XLOC_070225	1	FGFR4	K7GKB5	2.6645	2.7645	0
Unigene_cuff160348N	XLOC_099246	3	PIK3R1	F7GX86	1.6418	2.1418	0.4
Unigene_cuff130967N	XLOC_080422	1	Tube-W18	I6XBN6	1.7064	2.4064	0.7
Unigene_cuff111406N	XLOC_067240	1	tr|I3M355|I3M355_SPETR	I3M355	3.1552	3.3552	0.1
Unigene_cuff23493N	XLOC_014802	2	PDGFRA	K7DT04	2.64213	2.84212	0.1
Unigene_cuff4973N	XLOC_003624	5	ENSG00000130758	H2QGC0	2.63045	2.93045	0.2
Unigene_cuff104777N	XLOC_063071	9	IKBKE	G7MER5	2.63132	2.73133	0
Unigene_cuff144726N	XLOC_089188	4	ZAP70	G1SPQ8	2.61727	2.71727	0
Unigene_cuff130965N	XLOC_080421	3	Tube-W17	I6W6I9	1.70575	2.00575	0.3
Unigene_cuff93301N	XLOC_055924	2	tr|B2R5W3|B2R5W3_HUMAN cDNA, FLJ92658, highly similar to Homo sapiens poly (ADP-ribose) polymerase family, member 1 (PARP1), mRNA	B2R5W3	3.1723	3.6723	0.5
Unigene_cuff164431N	XLOC_101856	6	MAP2K7	J9P3J3	2.56807	2.66807	0
Unigene_cuff126998N	XLOC_077920	3	PNP	G3SH63	3.1531	3.3531	0.2
Unigene_cuff85030N	XLOC_051011	3	PTPRC	B1ALS2	3.0628	3.2628	0.1
Unigene_cuff60942N	XLOC_036744	5	Gpx3	F1LPZ5	1.5	2.3	0.7
Unigene_cuff55744N	XLOC_033561	6	I79_021812	G3IDM9	1.5	2.2	0.6
Unigene_cuff142340N	XLOC_087764	5	PPP3CA	H9EP05	1.5	2.1	0.5
Unigene_cuff107269N	XLOC_064577	4	YWHAZ	G1SDY5	1.45	2.25	0.7
Unigene_cuff111402N	XLOC_067238	4	IRF2	G1SWT5	1.45	2.25	0.7
Unigene_cuff149619N	XLOC_092235	1	Ywhae	Q3V453	1.45	2.25	0.7
Unigene_cuff44070N	XLOC_026816	1	YWHAB	F1SDR7	1.45	2.25	0.7
Unigene_cuff144203N	XLOC_088791	1	LOC100392053	F7I3S2	1.45	2.15	0.6
Unigene_cuff37088N	XLOC_022767	5	DDR1	G1TBR0	2.47412	2.57412	0
Unigene_cuff76559N	XLOC_045903	3	PLK3	H0WV81	2.457	2.557	0
Unigene_cuff61200N	XLOC_036840	1	CD74	I3MCR9	1.5	2.2	0.7
Unigene_cuff96723N	XLOC_058050	2	MDA_GLEAN10019079	L5LD76	1.5	2.2	0.7
Unigene_cuff115128N	XLOC_070156	1	Integrin beta (Fragment)	Q866G5	1.5	2.1	0.6
Unigene_cuff31988N	XLOC_019616	1	C1QB	H0X5V6	1.5	2	0.5
Unigene_cuff51257N	XLOC_031051	2	IL6ST	F7FXC5	1.5	2	0.5
Unigene_cuff145403N	XLOC_089630	1	IRAK1	I3MAU7	2.4266	2.5266	0
Unigene_cuff263N	XLOC_000101	4	MAP3K8	G1P5D2	2.4232	2.5232	0
Unigene_cuff44630N	XLOC_027051	5	CXCL12	K7DAF8	1.5	1.9	0.4
Unigene_cuff88596N	XLOC_053051	5	LIFR	H2PFD9	1.5	1.9	0.4
Unigene_cuff42277N	XLOC_025751	4	IRAK3	F1P664	2.41065	2.51065	0
Unigene_cuff135277N	XLOC_083056	1	DKFZp686P19218	Q7Z367	1.45	2.15	0.7
Unigene_cuff160129N	XLOC_099106	1	tr|B4E0R1|B4E0R1_HUMAN Integrin beta	B4E0R1	1.5	1.7	0.2
Unigene_cuff3300N	XLOC_002127	2	MIF	I3N9F5	1.45	2.15	0.7
Unigene_cuff124060N	XLOC_076010	6	PSMF1	F6YY33	1.45	2.05	0.6
Unigene_cuff37114N	XLOC_022773	5	ABCF1	G1SGV5	1.45	2.05	0.6
Unigene_cuff33878N	XLOC_021012	11	PAL_GLEAN10014676	L5KLA3	1.45	1.95	0.5
Unigene_cuff41767N	XLOC_025416	3	AP1M1	K7B5P8	1.45	1.95	0.5
Unigene_cuff12424N	XLOC_007891	1	ADAM10	H9EQI5	1.45	1.85	0.4
Unigene_cuff91768N	XLOC_055031	5	NFATC3	D2HLK2	1.45	1.85	0.4
Unigene_cuff105692N	XLOC_063507	10	EGM_00371	G7NVX7	1.45	1.75	0.3
Unigene_cuff123588N	XLOC_075772	4	ENSG00000005020	H2QUB2	1.45	1.75	0.3
Unigene_cuff20493N	XLOC_012796	3	CCL21	Q68AM9	1.45	1.75	0.3
Unigene_cuff29327N	XLOC_018160	5	BST1	E2RJT2	1.45	1.65	0.2
Unigene_cuff51780N	XLOC_031349	4	PLA2G7	G3RC83	1.45	1.65	0.2
Unigene_cuff163402N	XLOC_101269	3	MAP3K14	F7DNE2	2.3321	2.4321	0
Unigene_cuff107669N	XLOC_064848	5	MRC1	F1PMH6	2.81	3.01	0.1
Unigene_cuff32982N	XLOC_020491	1	Peptidyl-prolyl cis-trans isomerase	G3SFW0	3.309	3.409	0
Unigene_cuff131495N	XLOC_080788	2	PRNP	Q866W8	1.25	1.95	0.6
Unigene_cuff153583N	XLOC_095039	1	Peptidyl-prolyl cis-trans isomerase (Fragment)	Q9MZD3	3.2864	3.3864	0
Unigene_cuff172584N	XLOC_106820	7	LRP1	H9EMK7	2.7375	3.3375	0.5
Unigene_cuff163971N	XLOC_101594	2	CCR1	I3MTT8	2.27128	2.37127	0
Unigene_cuff134459N	XLOC_082558	1	LOC100407771	F7I2Q9	1.25	1.65	0.3
Unigene_cuff172621N	XLOC_106844	1	LOC696020	F7HTW4	3.256	3.356	0
Unigene_cuff163969N	XLOC_101593	2	XCR1	F7DZF1	2.2508	2.3508	0
Unigene_cuff118813N	XLOC_072570	2	ENSG00000167798	G3RMX6	2.7385	2.9385	0.1
Unigene_cuff21214N	XLOC_013292	1	Peptidyl-prolyl cis-trans isomerase (Fragment)	Q6DTW0	3.2384	3.3384	0
Unigene_cuff164878N	XLOC_102116	1	Peptidyl-prolyl cis-trans isomerase	Q864S5	3.2368	3.3368	0
Unigene_cuff118152N	XLOC_072230	2	LOC100688474	F1PK62	3.2234	3.4234	0.1
Unigene_cuff127503N	XLOC_078190	1	Peptidyl-prolyl cis-trans isomerase	B2RE56	3.2334	3.3334	0
Unigene_cuff15507N	XLOC_009731	1	LOC100387304	F6SQW1	3.2196	3.3196	0
Unigene_cuff165078N	XLOC_102278	1	EGK_11191	G7MJT1	3.209	3.309	0
Unigene_cuff79374N	XLOC_047523	1	tr|H9H579|H9H579_MACMU	H9H579	3.203	3.303	0
Unigene_cuff43496N	XLOC_026428	3	CANX	H0XDX0	1.25	1.95	0.7
Unigene_cuff50635N	XLOC_030655	1	PPIA	K4P1S5	3.1952	3.2952	0
Unigene_cuff89201N	XLOC_053450	2	LOC698901	F7GHF8	3.191	3.291	0
Unigene_cuff143919N	XLOC_088691	5	NFKB2	I3LZY3	3.1896	3.2896	0
Unigene_cuff172771N	XLOC_106960	1	ENSG00000183813	H2QM91	2.18703	2.28702	0
Unigene_cuff10998N	XLOC_007047	7	ITGA6	H9FU24	2.76178	3.06177	0.3
Unigene_cuff31492N	XLOC_019422	4	C1QC	F7DBT2	1.25	1.75	0.5
Unigene_cuff122716N	XLOC_075158	5	EGM_14607	G7P629	2.668	2.868	0.1
Unigene_cuff10289N	XLOC_006524	1	EGM_16735	G7PAJ6	3.1582	3.2582	0
Unigene_cuff31275N	XLOC_019347	1	Peptidyl-prolyl cis-trans isomerase	H9H568	3.1284	3.2284	0
Unigene_cuff94211N	XLOC_056495	1	LOC100424690	F7AG60	3.117	3.217	0
Unigene_cuff97690N	XLOC_058618	1	LOC100424756	F6PMJ6	3.1154	3.2154	0
Unigene_cuff141845N	XLOC_087422	3	DRB1	Q6EWK2	3.1132	3.2132	0
Unigene_cuff4229N	XLOC_002743	5	CXCR7	G1RIE0	1.5958	1.8958	0.2
Unigene_cuff22740N	XLOC_014305	5	NFKBIZ	H0XIG0	2.5748	2.7748	0.1
Unigene_cuff143051N	XLOC_088188	6	ITGA3	F7HLW8	2.63465	3.03465	0.4
Unigene_cuff148718N	XLOC_091706	5	ITGA2B	H9H9U9	3.15448	3.15448	0
Unigene_cuff84387N	XLOC_050666	8	MAP3K6	H2N8D4	2.01045	2.11045	0
Unigene_cuff33110N	XLOC_020557	2	Testis cDNA clone: QtsA-12691, similar to human protein phosphatase 3 (formerly 2B), regulatory subunitB, 19kDa, beta isoform (calcineurin B, type II) (PPP3R2),mRNA, RefSeq: NM_147180.2	Q4R8E1	3.0971	3.1971	0.1
Unigene_cuff33111N	XLOC_020556	3	cDNA clone: QtsA-12691, similar to human protein phosphatase 3 (formerly 2B), regulatory subunitB, 19kDa, beta isoform (calcineurin B, type II) (PPP3R2),mRNA, RefSeq: NM_147180.2	Q4R8E1	3.0971	3.0971	0
Unigene_cuff45298N	XLOC_027512	11	PANDA_006420	D2H881	2.48315	2.78315	0.2
Unigene_cuff64423N	XLOC_038846	4	CMKLR1	G1T2X4	1.9757	2.0757	0
Unigene_cuff163286N	XLOC_101245	1	NULL	NULL	1	1.7	0.7
Unigene_cuff19361N	XLOC_012150	4	EGM_14390	G7P552	1	1.7	0.7
Unigene_cuff172581N	XLOC_106818	1	Lrp1	Q8C4T5	1	1.5	0.5
Unigene_cuff78864N	XLOC_047178	1	CD36	H0XFF5	1	1.5	0.5
Unigene_cuff74848N	XLOC_044915	1	IL6R	K7DDX8	1	1.2	0.2
Unigene_cuff5061N	XLOC_003691	1	tr|F1RHD4|F1RHD4_PIG	F1RHD4	1.89043	1.99043	0
Unigene_cuff5065N	XLOC_003695	1	tr|F1RHD4|F1RHD4_PIG	F1RHD4	1.89043	1.99043	0
Unigene_cuff11191N	XLOC_007158	2	ENSG00000169508	H2Q7R1	1.88617	1.98618	0
Unigene_cuff172582N	XLOC_106819	1	LRP1	K9IVL7	2.34417	2.94417	0.5
Unigene_cuff140408N	XLOC_086385	8	STAT2	K6ZXN7	2.37217	2.57218	0.1
Unigene_cuff171837N	XLOC_106454	1	CFD	G1QJT7	2.4694	2.5694	0.1
Unigene_cuff158590N	XLOC_098212	3	ITGA5	F6QLX7	2.94988	3.04988	0.1
Unigene_cuff154338N	XLOC_095487	1	CD109	F6V1V8	2.8243	2.9243	0
Unigene_cuff134492N	XLOC_082572	3	PSMB9	H9EVM2	2.40718	2.50718	0.1
Unigene_cuff158222N	XLOC_098015	2	Vascular cell adhesion molecule 1 isoform a variant (Fragment)	Q53FL7	2.297	2.497	0.1
Unigene_cuff79454N	XLOC_047555	1	LOC100057859	F6TC33	2.37228	2.47227	0.1
Unigene_cuff61684N	XLOC_037127	7	Caspase (Fragment)	G1ST71	2.7701	2.8701	0
Unigene_cuff159077N	XLOC_098570	2	TLR6	B3Y646	2.75563	2.85562	0
Unigene_cuff118776N	XLOC_072556	4	Ilf3	Q45VK5	0.7	1.5	0.7
Unigene_cuff123929N	XLOC_075936	5	TONSL	H9Z9A7	0.7	1.5	0.7
Unigene_cuff23678N	XLOC_014900	2	ANP32B	G3VN00	0.7	1.5	0.7
Unigene_cuff66260N	XLOC_039876	1	C1QBP	H2NSF1	0.7	1.5	0.7
Unigene_cuff7279N	XLOC_004670	1	GW7_14102	G5BEK1	0.7	1.5	0.7
Unigene_cuff74949N	XLOC_045003	5	LOC100065117	F6YLX4	0.7	1.5	0.7
Unigene_cuff154995N	XLOC_095922	3	Cathepsin S (Fragment)	A5HC49	0.7	1.4	0.6
Unigene_cuff20357N	XLOC_012760	6	PLAA	I3MKM5	0.7	1.4	0.6
Unigene_cuff94729N	XLOC_056844	1	XRCC5	Q6UIL5	0.7	1.3	0.5
Unigene_cuff94730N	XLOC_056845	1	XRCC5	G1SRE8	0.7	1.3	0.5
Unigene_cuff37353N	XLOC_022857	5	TRAF7	I3MKC6	0.7	1.1	0.3
Unigene_cuff91016N	XLOC_054551	2	MASP1	G3RT79	2.1984	2.3984	0.1
Unigene_cuff167161N	XLOC_103619	1	ABCB1	D2KKF0	2.25	2.75	0.5
Unigene_cuff154340N	XLOC_095488	2	CD109	H2PJL5	2.685	2.785	0
Unigene_cuff61675N	XLOC_037126	4	CASP12	G3TNB0	2.673	2.773	0
Unigene_cuff109908N	XLOC_066384	2	IL4I1	G3R3Z5	2.25	2.55	0.3
Unigene_cuff154854N	XLOC_095870	1	Mamu-DRB5	B3KYV8	2.1516	2.4516	0.2
Unigene_cuff138909N	XLOC_085500	8	PSIP1	F1SMR3	0.7	1.4	0.7
Unigene_cuff15688N	XLOC_009818	1	PRDX6	F7F6H0	0.7	1.4	0.7
Unigene_cuff163875N	XLOC_101550	1	PAFAH1B3	I3LXH4	0.7	1.4	0.7
Unigene_cuff8259N	XLOC_005271	4	CD81 antigen	A5JV21	0.7	1.4	0.7
Unigene_cuff84243N	XLOC_050574	1	Superoxide dismutase Cu-Zn	H6BDU4	0.7	1.4	0.7
Unigene_cuff159078N	XLOC_098571	2	TLR1	B3Y610	2.64162	2.74162	0
Unigene_cuff13727N	XLOC_008734	11	AGFG1	H9EP21	0.7	1.3	0.6
Unigene_cuff117554N	XLOC_071857	3	PANDA_018279	D2HZM7	1.63645	1.73645	0
Unigene_cuff87723N	XLOC_052483	1	CC chemokine receptor 10	Q1WLP8	1.6311	1.7311	0
Unigene_cuff141477N	XLOC_087182	2	Putative metalloproteinase inhibitor 1	K9IGJ9	0.7	1.2	0.5
Unigene_cuff52799N	XLOC_031974	10	CLIP1	Q6P5Z9	0.7	1.2	0.5
Unigene_cuff167663N	XLOC_103886	1	Proteasome subunit beta type 7-like protein (Fragment)	A6MLE5	0.7	1.1	0.4
Unigene_cuff45702N	XLOC_027731	2	TCN2	F6TZM8	0.7	1.1	0.4
Unigene_cuff56065N	XLOC_033727	2	PAFAH1B2	B0KWR3	0.7	1.1	0.4
Unigene_cuff134471N	XLOC_082563	2	PSMB8	H9ZBF6	2.2192	2.3192	0.1
Unigene_cuff14367N	XLOC_009089	1	LOC100514845	F1RGI2	0.7	1	0.3
Unigene_cuff2228N	XLOC_001494	4	ENSG00000155792	H2QWM8	0.7	1	0.3
Unigene_cuff21547N	XLOC_013468	2	NT5E	G1RQP1	2.1857	2.3857	0.2
Unigene_cuff163918N	XLOC_101578	1	CXCR6	G5E7B6	1.5682	1.6682	0
Unigene_cuff122966N	XLOC_075317	2	CASP14	G3QDU6	2.5622	2.6622	0
Unigene_cuff142003N	XLOC_087522	2	Tube-W07	I6W6I1	2.03918	2.23917	0.1
Unigene_cuff28594N	XLOC_017747	1	CCR6	H0XM17	1.531	1.631	0
Unigene_cuff134628N	XLOC_082636	2	PTAFR	G1RF84	1.52585	1.62585	0
Unigene_cuff74441N	XLOC_044686	3	NPTN	H0WJL1	0.45	1.25	0.7
Unigene_cuff140158N	XLOC_086287	2	CCRL1	F6VNE0	1.47018	1.67017	0.1
Unigene_cuff163928N	XLOC_101584	2	CCRL2	B2R8C0	1.47572	1.57573	0
Unigene_cuff51678N	XLOC_031310	4	CD2AP	F7AX25	0.45	0.95	0.4
Unigene_cuff168634N	XLOC_104457	4	PIK3CG	D2GX94	1.45	1.55	0
Unigene_cuff123791N	XLOC_075894	1	LOC100655144	G3UB77	0.45	1.15	0.7
Unigene_cuff102218N	XLOC_061498	3	I79_004917	G3H3T2	0.45	1.05	0.6
Unigene_cuff133508N	XLOC_081960	1	Tube-W07	I6W6I1	0.45	1.05	0.6
Unigene_cuff141251N	XLOC_087024	7	TOLLIP	E7EN89	0.45	1.05	0.6
Unigene_cuff1971N	XLOC_001247	1	Macaca fascicularis brain cDNA clone: QtrA-15038, similar to human mitogen-activated protein kinase kinase kinase 7interacting protein 2 (MAP3K7IP2), transcript variant 1, mRNA, RefSeq: NM_015093.2	I7GPD0	0.45	1.05	0.6
Unigene_cuff27517N	XLOC_017137	2	PSME1	F7FFN3	0.45	1.05	0.6
Unigene_cuff46875N	XLOC_028390	3	I79_025380	G3IN68	0.45	1.05	0.6
Unigene_cuff87653N	XLOC_052462	2	Psme3	Q5FVM2	0.45	1.05	0.6
Unigene_cuff149408N	XLOC_092169	3	G6PD	I3N7W5	2.484	2.484	0
Unigene_cuff27718N	XLOC_017195	2	ENSG00000100911	H2Q820	0.45	0.95	0.5
Unigene_cuff144636N	XLOC_089143	1	LOC100387570	F6RHB1	2.3641	2.4641	0
Unigene_cuff166332N	XLOC_103112	1	PRDX6	H9F888	0.45	0.75	0.3
Unigene_cuff36726N	XLOC_022563	2	PAL_GLEAN10013341	L5L4D4	0.45	0.75	0.3
Unigene_cuff91053N	XLOC_054563	4	MFI2	G1LAC7	2.35613	2.45613	0
Unigene_cuff80431N	XLOC_048163	2	MPO	I3MEN5	2.4525	2.4525	0
Unigene_cuff120633N	XLOC_073825	1	tr|G3SME8|G3SME8_LOXAF (Fragment)	G3SME8	0.45	0.65	0.2
Unigene_cuff111407N	XLOC_067241	3	LOC100387570	F6RHB1	2.3434	2.4434	0
Unigene_cuff106548N	XLOC_064107	4	CASP2	F6SXT6	2.33427	2.43427	0
Unigene_cuff134475N	XLOC_082566	2	mamu-9703DPB01	A2V6F5	2.30735	2.40735	0
Unigene_cuff134468N	XLOC_082562	3	TAP1	F6TVN9	1.79838	1.99838	0.1
Unigene_cuff167540N	XLOC_103805	5	Ptprj	Q3V2L7	1.79753	1.99752	0.1
Unigene_cuff161853N	XLOC_100376	2	Mane-DRB	I2ECH4	2.2797	2.3797	0
Unigene_cuff145327N	XLOC_089588	1	Tube-W10	I6WH72	1.76907	1.96907	0.1
Unigene_cuff134472N	XLOC_082564	1	TAP2	F7DH87	1.86275	1.96275	0.1
Unigene_cuff94725N	XLOC_056843	2	SMARCAL1	G1R6P9	2.25	2.45	0.1
Unigene_cuff27702N	XLOC_017189	1	JPH4	F1SS43	2.3235	2.5235	0.2
Unigene_cuff111542N	XLOC_067313	1	cDNA FLJ58812, highly similar to Endoplasmin (Heat shock protein 90kDa beta member 1)	B4DHT9	2.3423	2.3423	0
Unigene_cuff98336N	XLOC_059110	1	CXCR3	F6U4S6	1.23542	1.33543	0
Unigene_cuff125498N	XLOC_076952	5	CASP7	H2NBM7	1.72608	1.92607	0.1
Unigene_cuff89482N	XLOC_053586	6	PPP3CC	F6ZEU4	1.69105	2.19105	0.4
Unigene_cuff58150N	XLOC_035047	3	TLR2	I3NCQ5	2.2033	2.3033	0
Unigene_cuff41490N	XLOC_025246	3	PIK3R2	G1R1V3	2.2026	2.3026	0
Unigene_cuff159584N	XLOC_098897	2	TLR9	Q2EEY0	2.195	2.295	0
Unigene_cuff142064N	XLOC_087576	2	Mafa-DPA	A4L263	2.1843	2.2843	0
Unigene_cuff34485N	XLOC_021188	4	ITGB4	G1QLG7	2.25	2.35	0.1
Unigene_cuff102147N	XLOC_061461	1	PgpID	Q28966	2.25	2.25	0
Unigene_cuff104433N	XLOC_062925	2	ITGB3	F7FG54	2.25	2.25	0
Unigene_cuff133940N	XLOC_082205	6	CD151	H2NCC7	0.2	0.9	0.7
Unigene_cuff140349N	XLOC_086372	2	CD63	G3QKY3	0.2	0.9	0.7
Unigene_cuff167385N	XLOC_103680	2	PAL_GLEAN10015541	L5KIP4	0.2	0.9	0.7
Unigene_cuff50769N	XLOC_030740	1	Brain cDNA, clone: QccE-10584, similar to human transmembrane 4 superfamily member 2 (TM4SF2),	Q4R5A3	0.2	0.9	0.7
Unigene_cuff73849N	XLOC_044355	2	CLU	G1S3B8	0.2	0.9	0.7
Unigene_cuff163477N	XLOC_101307	3	PPP3CB	G1S424	0.2	0.8	0.6
Unigene_cuff84156N	XLOC_050521	4	ABCB4	Q6PJ81	1.73215	1.83215	0.1
Unigene_cuff96589N	XLOC_058015	1	ENSG00000085117	H2Q3G5	0.2	0.6	0.4
Unigene_cuff91165N	XLOC_054598	7	ST6GAL1	G3QUR4	0.2	0.5	0.3
Unigene_cuff84848N	XLOC_050919	3	CCBP2	G1TG81	1.08523	1.18522	0
Unigene_cuff61551N	XLOC_037084	11	ATM	H9EVA2	1.0789	1.1789	0
Unigene_cuff164274N	XLOC_101786	1	LOC100403725	Q3LRP2	1.6768	1.7768	0.1
Unigene_cuff95383N	XLOC_057315	3	NBN	E5RGR7	0	0.7	0.6
Unigene_cuff146663N	XLOC_090391	4	C7	H0XE55	1.5806	2.0806	0.5
Unigene_cuff85804N	XLOC_051485	4	CDH5	H0WYY4	1.5	1.8	0.2
Unigene_cuff171610N	XLOC_106382	1	PANDA_012719	D2HMC9	1.6077	1.7077	0.1
Unigene_cuff131585N	XLOC_080813	1	SIGLEC1	I3M9V3	1.5067	1.7067	0.1
Unigene_cuff157817N	XLOC_097762	2	Putative tir domain protein (Fragment)	K9ISL7	1.5	1.7	0.1
Unigene_cuff162650N	XLOC_100836	2	PAL_GLEAN10021824	L5KPK4	2	2.1	0
Unigene_cuff143452N	XLOC_088425	3	Putative ras-related c3 botulinum toxin substrate 2 (Fragment)	K9IQV1	1.48047	1.68047	0.1
Unigene_cuff47076N	XLOC_028440	1	ITGAX	K7A9I9	2.06878	2.06878	0
Unigene_cuff141469N	XLOC_087180	2	ENSG00000126759	H2QYJ2	1.45	1.75	0.2
Unigene_cuff108280N	XLOC_065386	6	ILF2	F6R7X1	0	0.7	0.7
Unigene_cuff114419N	XLOC_069450	1	tr|Q31090|Q31090_MESAU Major histocompatibility complex class I	Q31090	0	0.7	0.7
Unigene_cuff145434N	XLOC_089637	3	BCAP31	G1TER3	0	0.7	0.7
Unigene_cuff38206N	XLOC_023253	2	PAL_GLEAN10009703	L5KQM0	0	0.7	0.7
Unigene_cuff59490N	XLOC_035851	2	Solute carrier family 44, member 1 (Fragment)	G9KPR3	0	0.7	0.7
Unigene_cuff84359N	XLOC_050659	2	IFI6	H2N8C7	0	0.7	0.7
Unigene_cuff85938N	XLOC_051520	2	TRADD	F6WWG3	1.45	1.65	0.1
Unigene_cuff90656N	XLOC_054323	3	Il1rn	Q542W1	1.45	1.65	0.1
Unigene_cuff101979N	XLOC_061342	3	Putative uncharacterized protein (Fragment)	G9L080	0	0.6	0.6
Unigene_cuff103524N	XLOC_062315	2	ENSG00000170293	H2QM86	0	0.6	0.6
Unigene_cuff103568N	XLOC_062332	1	CMTM6	G2HJL5	0	0.6	0.6
Unigene_cuff138066N	XLOC_084915	2	LAMP2	K7BG19	0	0.6	0.6
Unigene_cuff157168N	XLOC_097303	1	ERGIC2	G3RW22	0	0.6	0.6
Unigene_cuff165554N	XLOC_102592	2	ITFG1	I2CYW2	0	0.6	0.6
Unigene_cuff70142N	XLOC_042299	3	EGM_12055	G7PZY5	0	0.6	0.6
Unigene_cuff91525N	XLOC_054884	1	EGM_15629	G7P6U1	0	0.6	0.6
Unigene_cuff114877N	XLOC_069907	1	CD83	F6WX37	0	0.5	0.5
Unigene_cuff122659N	XLOC_075138	3	AP1AR	F6TDP6	0	0.5	0.5
Unigene_cuff134477N	XLOC_082568	1	HLA-DPB1	G1R508	0	0.5	0.5
Unigene_cuff15631N	XLOC_009786	1	tr|I3NH22|I3NH22_SPETR	I3NH22	0	0.5	0.5
Unigene_cuff30723N	XLOC_019056	3	GW7_06352	G5BJY5	0	0.5	0.5
Unigene_cuff44414N	XLOC_026968	1	NULL	NULL	0	0.5	0.5
Unigene_cuff83017N	XLOC_049812	1	Macaca fascicularis brain cDNA clone: QflA-23059, similar to human tumor necrosis factor (ligand) superfamily, member 10(TNFSF10), mRNA, RefSeq: NM_003810.2	I7GIW0	0	0.5	0.5
Unigene_cuff23622N	XLOC_014880	1	SHB	J9NRW0	0	0.4	0.4
Unigene_cuff4703N	XLOC_003437	2	tr|J7H4U0|J7H4U0_TUPBE Interferon-lambda3	J7H4U0	0	0.4	0.4
Unigene_cuff59486N	XLOC_035849	3	Solute carrier family 44, member 1 (Fragment)	G9KPR2	0	0.4	0.4
Unigene_cuff19267N	XLOC_012122	4	IGJ	I3MG42	0	0.3	0.3
Unigene_cuff2232N	XLOC_001495	1	PANDA_015098	D2HSN4	0	0.3	0.3
Unigene_cuff59489N	XLOC_035850	1	SLC44A1	F7IPI6	0	0.3	0.3
Unigene_cuff66799N	XLOC_040193	3	IL17RC	G1MCL8	0	0.3	0.3
Unigene_cuff76992N	XLOC_046161	3	IL10RB	K0I8D9	1.5	1.7	0.2
Unigene_cuff110495N	XLOC_066641	2	CD302	K7CH86	0	0.2	0.2
Unigene_cuff167342N	XLOC_103665	4	tr|G5DGD5|G5DGD5_TUPBE CD4 antigen	G5DGD5	1.5	1.6	0.1
Unigene_cuff90755N	XLOC_054357	2	IL1B	G1QMW1	1.5	1.6	0.1
Unigene_cuff170362N	XLOC_105527	1	ENSG00000178732	H2QP01	1.8879	1.9879	0
Unigene_cuff115272N	XLOC_070300	1	cDNA FLJ11033 fis, clone PLACE1004203, highly similar to Semaphorin-7A	B3KMH6	1.45	1.85	0.4
Unigene_cuff154851N	XLOC_095867	1	Eqca-2	Q0R0C3	1.45	1.85	0.4
Unigene_cuff168523N	XLOC_104381	6	H/ACA ribonucleoprotein complex subunit-like protein (Fragment)	K9K3K7	1.45	1.85	0.4
Unigene_cuff154129N	XLOC_095330	1	IL13RA1	I3NHG8	1.46365	1.66365	0.2
Unigene_cuff78657N	XLOC_047043	7	SEMA4D	G1T4F3	1.45	1.75	0.3
Unigene_cuff46767N	XLOC_028352	2	GUSB	F7CWM6	1.45483	1.55482	0.1
Unigene_cuff143037N	XLOC_088182	4	NGFR	A5PJV7	1.45	1.55	0.1
Unigene_cuff88345N	XLOC_052845	2	Monocyte differentiation antigen CD14	B2R888	1.45	1.55	0.1
Unigene_cuff41958N	XLOC_025528	5	NETO1	G3RMS4	1.8107	2.0107	0.1
Unigene_cuff87217N	XLOC_052237	1	Stat5a	Q6PHA0	1.7865	1.8865	0
Unigene_cuff81978N	XLOC_049118	2	MDA_GLEAN10024036	L5LKJ1	1.25	1.65	0.3
Unigene_cuff91130N	XLOC_054584	5	ENSG00000196083	H2QNY9	1.25	1.45	0.1
Unigene_cuff39604N	XLOC_024036	5	MRC2	F1PCR2	1.7406	1.8406	0
Unigene_cuff34168N	XLOC_021097	1	Rac3	A2AC13	1.7264	1.9264	0.1
Unigene_cuff15692N	XLOC_009821	2	FASLG	D2H5H5	1.7245	1.8245	0
Unigene_cuff111363N	XLOC_067221	2	TLR3	B6ZNC8	1.7239	1.8239	0
Unigene_cuff110486N	XLOC_066636	1	LOC100622105	K7GSJ0	1.7143	1.8143	0
Unigene_cuff163473N	XLOC_101305	1	PPP3CB	I3MQR1	1.70385	1.80385	0
Unigene_cuff89479N	XLOC_053587	1	PPP3CC	F6ZEU4	1.70312	1.80313	0
Unigene_cuff41443N	XLOC_025230	4	RFXANK	E1B9I7	1.65538	1.75537	0
Unigene_cuff160822N	XLOC_099689	3	Mafa-DPB	F8RBM2	1.6478	1.7478	0
Unigene_cuff39043N	XLOC_023799	8	CHL1	F6WU91	1.6354	1.8354	0.1
Unigene_cuff110489N	XLOC_066639	4	LY75	H2P7M2	1.7328	1.7328	0
Unigene_cuff51421N	XLOC_031120	2	ITGA2	G3QG21	1.72982	1.72982	0
Unigene_cuff80546N	XLOC_048209	4	EPX	G3QKU8	1.72615	1.72615	0
Unigene_cuff89528N	XLOC_053599	1	PSMB7	D2HDG5	1.72142	1.72142	0
Unigene_cuff159006N	XLOC_098545	1	Tube-W03	I6XBM0	1.7113	1.8113	0.1
Unigene_cuff145325N	XLOC_089587	2	Tube-W20	I6WH83	1.71485	1.71485	0
Unigene_cuff81361N	XLOC_048736	5	SOCS2	E5EZX9	1.6147	1.7147	0
Unigene_cuff33825N	XLOC_020988	1	SOCS3	F1PZ18	1.2	1.3	0.1
Unigene_cuff91738N	XLOC_055023	1	SOCS2	G1PSB1	1.5944	1.6944	0
Unigene_cuff87218N	XLOC_052238	1	STAT5A	F6ZP14	1.58525	1.68525	0
Unigene_cuff145425N	XLOC_089634	9	L1CAM	Q7Z3Z9	1.5713	1.7713	0.1
Unigene_cuff135491N	XLOC_083226	2	CD180	G1QUS8	1.57545	1.67545	0
Unigene_cuff164350N	XLOC_101831	2	TNFSF14	H0WHL7	1.57513	1.67512	0
Unigene_cuff61640N	XLOC_037113	1	NCAM1	G1PJ68	1.5635	1.6635	0
Unigene_cuff137160N	XLOC_084318	3	PAL_GLEAN10018830	L5L233	1.56208	1.66207	0
Unigene_cuff107937N	XLOC_065097	2	CADM2	F1MEW6	1.5386	1.7386	0.1
Unigene_cuff19184N	XLOC_012085	3	CXCL2	Q0EAC2	1.6418	1.6418	0
Unigene_cuff70156N	XLOC_042305	6	lat1	Q96QB2	1	1.6	0.5
Unigene_cuff19182N	XLOC_012084	1	tr|I3N1V1|I3N1V1_SPETR (Fragment)	I3N1V1	1.63805	1.63805	0
Unigene_cuff127102N	XLOC_077970	2	FCER1G	H2N514	1	1.5	0.4
Unigene_cuff19179N	XLOC_012083	2	IL8	G1T227	1.61987	1.61987	0
Unigene_cuff85982N	XLOC_051539	1	CDH5	B4DTR2	1.5	1.7	0.1
Unigene_cuff17315N	XLOC_010782	1	CRABP1	I3MAG1	1.59575	1.69575	0.1
Unigene_cuff14183N	XLOC_009040	3	ENSG00000104856	H2QGK5	1.5	1.6	0
Unigene_cuff144816N	XLOC_089216	7	IL1R1	K7DTQ6	1.5	1.6	0
Unigene_cuff14844N	XLOC_009346	8	LIG1	F7GRD6	1.5	1.6	0
Unigene_cuff16187N	XLOC_010184	1	GPX2	H2R9A3	1.5	1.6	0
Unigene_cuff29339N	XLOC_018164	5	PANDA_004354	D2H3R1	1.5	1.6	0
Unigene_cuff42337N	XLOC_025774	1	tr|A7LBS9|A7LBS9_RHIUN Interferon gamma	A7LBS9	1.5	1.6	0
Unigene_cuff62632N	XLOC_037764	1	NFKB1	G3UBM4	1.5	1.6	0
Unigene_cuff85806N	XLOC_051486	1	CDH5	H0WYY4	1.5	1.6	0
Unigene_cuff165614N	XLOC_102637	1	MDR1	Q8WNU6	1.59965	1.59965	0
Unigene_cuff68676N	XLOC_041292	3	Putative poliovirus receptor-related protein 1	K9ILS3	1.5869	1.5869	0
Unigene_cuff151111N	XLOC_093253	1	ENSG00000171617	H2QR29	1.45	1.65	0.1
Unigene_cuff129082N	XLOC_079153	2	FOXP3	B2CXY8	1.45	1.55	0
Unigene_cuff14641N	XLOC_009183	1	LOC100140254	E1BDS9	1.45	1.55	0
Unigene_cuff54025N	XLOC_032648	2	CSF1	G1U8S7	1.45	1.55	0
Unigene_cuff81374N	XLOC_048740	7	ENSG00000136040	H2Q6M1	1.45	1.55	0
Unigene_cuff129229N	XLOC_079230	7	SCARB1	Q6T8F1	1	1.5	0.5
Unigene_cuff78860N	XLOC_047177	4	CD36	G1SHP3	1	1.3	0.3
Unigene_cuff122008N	XLOC_074794	4	CD44	Q0VD03	1.5	1.5	0
Unigene_cuff13232N	XLOC_008506	3	TNFRSF11A	H2NWH0	1.5	1.5	0
Unigene_cuff137148N	XLOC_084313	2	C1QTNF2	H9F9Z7	1.5	1.5	0
Unigene_cuff144347N	XLOC_088932	2	TNFSF11	G3R6F7	1.5	1.5	0
Unigene_cuff50350N	XLOC_030408	1	tr|D6QT13|D6QT13_TUPBE CD3 epsilon chain	D6QT13	1.5	1.5	0
Unigene_cuff82516N	XLOC_049453	3	NCF1	H0XPX0	1.5	1.5	0
Unigene_cuff88686N	XLOC_053078	1	C1QTNF3	G1TVU6	1.5	1.5	0
Unigene_cuff41338N	XLOC_025175	4	I79_005091	G3H491	1.4989	1.4989	0
Unigene_cuff61639N	XLOC_037112	1	NCAM1	G1TSJ9	1.3729	1.5729	0.1
Unigene_cuff61638N	XLOC_037111	6	tr|Q5I2D5|Q5I2D5_CANFA CD56 120 kDa GPI-linked isoform	Q5I2D5	1.37268	1.57268	0.1
Unigene_cuff126790N	XLOC_077784	1	SEMA7A	G3QUI5	1.45	1.55	0.1
Unigene_cuff142892N	XLOC_088103	7	SOCS7	G3R5V2	1.45	1.55	0.1
Unigene_cuff64603N	XLOC_038898	2	UNG	E2R050	1.45	1.55	0.1
Unigene_cuff7283N	XLOC_004671	4	ADAM17	I3M4E0	1.45	1.55	0.1
Unigene_cuff100815N	XLOC_060713	5	Mitogen-activated protein kinase kinase kinase 7 interacting protein 3 (Fragment)	G9KS76	1.45	1.45	0
Unigene_cuff105111N	XLOC_063173	1	IL-10	I1WWX5	1.45	1.45	0
Unigene_cuff112912N	XLOC_068207	1	CD40LG	F7AR26	1.45	1.45	0
Unigene_cuff141326N	XLOC_087066	3	NFATC1	F6Z7T2	1.45	1.45	0
Unigene_cuff143660N	XLOC_088570	1	HLA-A	E0WMX6	1.45	1.45	0
Unigene_cuff144950N	XLOC_089263	1	EGM_20236	G8F441	1.45	1.45	0
Unigene_cuff41884N	XLOC_025500	2	EGK_09766	G7NKW3	1.45	1.45	0
Unigene_cuff41886N	XLOC_025501	1	EGK_09766	G7NKW3	1.45	1.45	0
Unigene_cuff47924N	XLOC_028937	6	DOCK2	H2PHB6	1.45	1.45	0
Unigene_cuff9437N	XLOC_006028	10	NFATC2	G1PQI9	1.45	1.45	0
Unigene_cuff144828N	XLOC_089219	1	IL18R1	G3RAT7	1.33052	1.43053	0
Unigene_cuff100773N	XLOC_060692	2	IL1RAPL1	F7G3P2	1.25	1.35	0
Unigene_cuff106968N	XLOC_064365	3	LIG4	G3S2K5	1.25	1.35	0
Unigene_cuff144813N	XLOC_089213	1	IL1R2	G3R776	1.25	1.35	0
Unigene_cuff144825N	XLOC_089218	2	IL1RL1	J9P224	1.25	1.35	0
Unigene_cuff172755N	XLOC_106947	2	IL1RAPL2	I3N4D4	1.25	1.35	0
Unigene_cuff80702N	XLOC_048319	1	GPX8	E7ETY7	1.25	1.35	0
Unigene_cuff68648N	XLOC_041285	4	MCAM	I0FRR9	1.31648	1.41647	0.1
Unigene_cuff121923N	XLOC_074759	1	LYZ	F8VV32	0.7	0.9	0.1
Unigene_cuff146155N	XLOC_090063	2	IRF1	B2KIE6	0.7	0.9	0.1
Unigene_cuff17117N	XLOC_010730	9	IL16	H2NP09	1.2	1.3	0
Unigene_cuff19349N	XLOC_012148	2	tr|Q2EN90|Q2EN90_PIG CXCL10	Q2EN90	0.7	0.9	0.1
Unigene_cuff38600N	XLOC_023536	1	AICDA	G1LKJ4	1.2	1.3	0
Unigene_cuff41370N	XLOC_025192	1	JAK3	K7GSE8	0.2	0.3	0
Unigene_cuff70671N	XLOC_042484	3	EGM_12029	G7PZW9	0.7	0.9	0.1
Unigene_cuff89132N	XLOC_053406	2	MxA	K4JBQ7	0.7	0.9	0.1
Unigene_cuff107621N	XLOC_064826	1	C1QL3	H9FB00	1.25	1.35	0.1
Unigene_cuff133877N	XLOC_082183	2	SIGIRR	G1R9Z2	1.25	1.35	0.1
Unigene_cuff160948N	XLOC_099738	2	C1QL2	G3TVM7	1.25	1.35	0.1
Unigene_cuff165114N	XLOC_102308	1	MDA_GLEAN10006860	L5LIU9	1.25	1.35	0.1
Unigene_cuff35925N	XLOC_022016	2	EGM_18881	G7Q2Z6	1.25	1.35	0.1
Unigene_cuff123436N	XLOC_075661	1	tr|Q9BDM2|Q9BDM2_CHLAE CD86 protein	Q9BDM2	1.25	1.25	0
Unigene_cuff150030N	XLOC_092501	1	CD80/B7	Q9N2I3	1.25	1.25	0
Unigene_cuff153706N	XLOC_095082	1	C1ql4	B2RV40	1.25	1.25	0
Unigene_cuff163382N	XLOC_101264	2	C1QL1	G1TIU4	1.25	1.25	0
Unigene_cuff339N	XLOC_000173	1	IL13RA2	A7MBC1	1.25	1.25	0
Unigene_cuff50261N	XLOC_030376	1	CD3D	B0YIY4	1.25	1.25	0
Unigene_cuff159942N	XLOC_099044	1	IL13RA2	F1RWT5	0.7	1	0.3
Unigene_cuff165082N	XLOC_102281	1	Ap1s3	F1LWX7	0.7	1	0.3
Unigene_cuff340N	XLOC_000174	1	IL13RA2	K7GM03	0.7	1	0.3
Unigene_cuff27940N	XLOC_017358	2	CCRN4L	G1RUU0	0.7	0.9	0.2
Unigene_cuff71507N	XLOC_043020	3	ISG20	H2NP45	0.7	0.9	0.2
Unigene_cuff35954N	XLOC_022027	3	C8A	Q05CV2	0.7	0.8	0.1
Unigene_cuff51823N	XLOC_031363	2	RHAG	Q9GMG3	0.7	0.8	0.1
Unigene_cuff152679N	XLOC_094350	1	CXCR7	G1T081	1.08662	1.18663	0
Unigene_cuff169563N	XLOC_105029	1	PAL_GLEAN10011337	L5KNI9	1	1.1	0
Unigene_cuff94619N	XLOC_056810	1	CXCR2	I3MKA3	1	1.1	0
Unigene_cuff113957N	XLOC_068988	1	TNF receptor-associated factor 6-like protein (Fragment)	K9K296	0.45	1.05	0.5
Unigene_cuff132907N	XLOC_081689	2	tr|G3SAA4|G3SAA4_GORGO (Fragment)	G3SAA4	0.45	0.75	0.2
Unigene_cuff149423N	XLOC_092175	7	IKBKG	F6TK31	0.45	0.75	0.2
Unigene_cuff157096N	XLOC_097252	1	DARC	Q95LF8	0	0.2	0.2
Unigene_cuff40777N	XLOC_024780	10	CD247	F7AQI2	1	1.1	0.1
Unigene_cuff76466N	XLOC_045885	2	MPL	G3R4F5	1	1.1	0.1
Unigene_cuff121452N	XLOC_074377	1	NULL	NULL	1	1	0
Unigene_cuff155372N	XLOC_096144	2	MDA_GLEAN10025506	L5LMV5	1	1	0
Unigene_cuff170016N	XLOC_105305	1	IL23R	H2N740	1	1	0
Unigene_cuff2269N	XLOC_001513	2	TNFRSF11B	K7AIJ7	1	1	0
Unigene_cuff96866N	XLOC_058092	1	C1QTNF4	H2NDI0	1	1	0
Unigene_cuff3256N	XLOC_002113	1	SDF2L1	G3QVE8	0.45	0.75	0.3
Unigene_cuff14536N	XLOC_009136	2	IRF2BP1	H0XRY5	0.45	0.65	0.2
Unigene_cuff146275N	XLOC_090103	1	LEAP2	E2RTA5	0.45	0.65	0.2
Unigene_cuff159622N	XLOC_098909	3	CISH	I3N961	0.45	0.65	0.2
Unigene_cuff146600N	XLOC_090368	6	C6	G1S3V9	0.45	0.55	0.1
Unigene_cuff148735N	XLOC_091709	5	SLC4A1	G1SLY0	0.45	0.55	0.1
Unigene_cuff35859N	XLOC_022001	1	cDNA FLJ77947, highly similar to Human complement protein C8 beta subunit mRNA	A8K9M5	0.45	0.55	0.1
Unigene_cuff38635N	XLOC_023551	7	CD163	F1PL60	0.45	0.55	0.1
Unigene_cuff50785N	XLOC_030745	2	CYBB	H9FA72	0.45	0.55	0.1
Unigene_cuff79329N	XLOC_047509	1	CCL5	H0X5E3	0.45	0.55	0.1
Unigene_cuff81367N	XLOC_048737	4	CRADD	G1LTB9	0.45	0.55	0.1
Unigene_cuff88564N	XLOC_053041	1	C9	G1S351	0.45	0.55	0.1
Unigene_cuff130183N	XLOC_079898	3	TRAF5	G1SWL7	0.7	1	0.2
Unigene_cuff34132N	XLOC_021087	4	FOXK2	G3T2P4	0.7	1	0.2
Unigene_cuff99462N	XLOC_059781	9	ZEB1	Q5VZ84	0.7	1	0.2
Unigene_cuff102552N	XLOC_061742	3	IRF5	E2RP13	0.7	0.8	0
Unigene_cuff10301N	XLOC_006528	1	ANP32B	H0WTG1	0.7	0.8	0
Unigene_cuff108316N	XLOC_065399	1	PGLYRP3	H2N5Q0	0.7	0.8	0
Unigene_cuff109529N	XLOC_066175	10	TRAF3	F7B686	0.7	0.8	0
Unigene_cuff126848N	XLOC_077817	1	IL12A	H2PBV7	0.7	0.8	0
Unigene_cuff139145N	XLOC_085641	1	RAG1	G1NTJ5	0.7	0.8	0
Unigene_cuff139156N	XLOC_085644	7	TRAF6	G3TH24	0.7	0.8	0
Unigene_cuff153352N	XLOC_094874	1	LYZ	H0WRP0	0.7	0.8	0
Unigene_cuff19351N	XLOC_012149	2	CXCL11	G1P4G5	0.7	0.8	0
Unigene_cuff20082N	XLOC_012634	2	IRF4	I3MHE4	0.7	0.8	0
Unigene_cuff36169N	XLOC_022164	1	LYZ	G1QUK3	0.7	0.8	0
Unigene_cuff36853N	XLOC_022619	2	Putative uncharacterized protein	Q95LR1	0.7	0.8	0
Unigene_cuff4142N	XLOC_002674	1	tr|Q68IQ4|Q68IQ4_PIG Interferon beta protein	Q68IQ4	0.7	0.8	0
Unigene_cuff44226N	XLOC_026904	3	FAS	G1RNU4	0.7	0.8	0
Unigene_cuff46009N	XLOC_027815	5	LIF	J9NRL6	0.7	0.8	0
Unigene_cuff85264N	XLOC_051139	8	TRAF1	G1P3T5	0.7	0.8	0
Unigene_cuff90652N	XLOC_054321	1	ENSG00000136695	H2QIK9	0.7	0.8	0
Unigene_cuff90653N	XLOC_054322	2	I79_023249	G3IHF9	0.7	0.8	0
Unigene_cuff99466N	XLOC_059782	1	ENSG00000148516	H2R2E0	0.7	0.8	0
Unigene_cuff108611N	XLOC_065541	4	SOCS5	G3SAG1	0.7	0.8	0.1
Unigene_cuff126788N	XLOC_077783	2	SEMA7A	I3MYE4	0.7	0.8	0.1
Unigene_cuff138830N	XLOC_085438	2	IL13RA2	H0WHM9	0.7	0.8	0.1
Unigene_cuff142937N	XLOC_088116	4	LOC100396765	F6WFY3	0.7	0.8	0.1
Unigene_cuff148900N	XLOC_091792	1	TSPYL2	I3NDP8	0.7	0.8	0.1
Unigene_cuff154096N	XLOC_095312	1	IL13RA1	F7C618	0.2	0.4	0.2
Unigene_cuff61811N	XLOC_037166	3	IL18	K7GL26	0.7	0.8	0.1
Unigene_cuff82491N	XLOC_049450	7	CLIP2	E1BGH3	0.7	0.8	0.1
Unigene_cuff101885N	XLOC_061318	4	MAPKBP1	J9P918	0.7	0.7	0
Unigene_cuff104796N	XLOC_063076	1	IL19	G3S310	0.7	0.7	0
Unigene_cuff106786N	XLOC_064295	3	TNFSF13B	H0WFS3	0.7	0.7	0
Unigene_cuff111826N	XLOC_067520	2	SOCS4	E2RGD0	0.7	0.7	0
Unigene_cuff11540N	XLOC_007395	3	tr|F6XHJ0|F6XHJ0_HORSE	F6XHJ0	0.7	0.7	0
Unigene_cuff129354N	XLOC_079333	1	Tube-W06	I6XGD2	0.7	0.7	0
Unigene_cuff131415N	XLOC_080757	1	EBF4	F6PH34	0.7	0.7	0
Unigene_cuff137168N	XLOC_084321	3	Ebf1	Q5SWK5	0.7	0.7	0
Unigene_cuff142250N	XLOC_087713	6	I79_012275	G3HND7	0.7	0.7	0
Unigene_cuff154734N	XLOC_095793	2	CD8A	F7DXL7	0.7	0.7	0
Unigene_cuff18583N	XLOC_011659	5	NLRP12L	K9J4W2	0.7	0.7	0
Unigene_cuff19563N	XLOC_012302	3	tr|I3MH77|I3MH77_SPETR	I3MH77	0.7	0.7	0
Unigene_cuff20198N	XLOC_012714	2	IFNK	G1QXN1	0.7	0.7	0
Unigene_cuff24480N	XLOC_015389	1	NCF2	K7AK02	0.7	0.7	0
Unigene_cuff27551N	XLOC_017148	4	NFATC4	F7BWR6	0.7	0.7	0
Unigene_cuff28032N	XLOC_017400	1	IL15	F7CP74	0.7	0.7	0
Unigene_cuff36522N	XLOC_022420	1	PSIP1	H9FPB9	0.7	0.7	0
Unigene_cuff40431N	XLOC_024540	6	EBF3	G3SZ41	0.7	0.7	0
Unigene_cuff47837N	XLOC_028902	6	LCP2	G3QUP8	0.7	0.7	0
Unigene_cuff50356N	XLOC_030411	2	IL10RA	G1R6Z6	0.7	0.7	0
Unigene_cuff60305N	XLOC_036338	3	ENSG00000100311	H2QLQ2	0.7	0.7	0
Unigene_cuff60466N	XLOC_036382	3	TAB1	K7BF14	0.7	0.7	0
Unigene_cuff61150N	XLOC_036825	3	IL17B	J9NV55	0.7	0.7	0
Unigene_cuff6251N	XLOC_004053	5	TNFRSF10A	F6TP00	0.2	0.3	0.1
Unigene_cuff6703N	XLOC_004297	1	NLRC3	C9JLH9	0.7	0.7	0
Unigene_cuff73876N	XLOC_044367	3	EBF2	G3TQJ4	0.7	0.7	0
Unigene_cuff78052N	XLOC_046720	2	PAL_GLEAN10010622	L5KD45	0.7	0.7	0
Unigene_cuff81164N	XLOC_048601	2	GW7_02647	G5C251	0.7	0.7	0
Unigene_cuff114397N	XLOC_069428	1	TNF receptor-associated factor 6-like protein (Fragment)	K9K296	0.45	0.75	0.2
Unigene_cuff111362N	XLOC_067220	1	TLR3	H0XRB8	0.45	0.55	0
Unigene_cuff11503N	XLOC_007380	1	NKG2D	D1GEY1	0.45	0.55	0
Unigene_cuff115676N	XLOC_070541	7	RFX1	H9FLN9	0.45	0.55	0
Unigene_cuff139158N	XLOC_085645	2	tr|G1QEP3|G1QEP3_MYOLU	G1QEP3	0.45	0.55	0
Unigene_cuff139501N	XLOC_085862	1	FOXN1	I3MYI1	0.45	0.55	0
Unigene_cuff142852N	XLOC_088089	2	TBX21	F1RWJ2	0.45	0.55	0
Unigene_cuff143598N	XLOC_088522	1	tr|D3ZK77|D3ZK77_RAT	D3ZK77	0.45	0.55	0
Unigene_cuff169584N	XLOC_105037	1	I79_012965	G3HQ71	0.45	0.55	0
Unigene_cuff27652N	XLOC_017179	1	CEBPE	G1RY61	0.45	0.55	0
Unigene_cuff42340N	XLOC_025776	1	LOC100663567	G3TV87	0.45	0.55	0
Unigene_cuff63240N	XLOC_038076	2	cDNA FLJ55693, highly similar to Docking protein 1 (Downstream of tyrosinekinase 1)	B4DJN1	0.45	0.55	0
Unigene_cuff169221N	XLOC_104850	1	CD99L2	I3N048	0	0.5	0.5
Unigene_cuff3558N	XLOC_002273	2	ERGIC2	F8VPA6	0	0.5	0.5
Unigene_cuff68665N	XLOC_041288	3	THY1	F6ZC75	0	0.5	0.5
Unigene_cuff103526N	XLOC_062316	4	LOC100386650	H9KX15	0	0.1	0.1
Unigene_cuff131584N	XLOC_080812	1	SIGLEC1	H7C0M6	0	0.1	0.1
Unigene_cuff20492N	XLOC_012795	1	Ccl19	Q548P0	0	0.1	0.1
Unigene_cuff774N	XLOC_000518	1	LOC100519934	K7GMK8	0	0.1	0.1
Unigene_cuff146066N	XLOC_090029	3	CXCL14	E2RCZ4	0.45	0.65	0.2
Unigene_cuff154938N	XLOC_095911	7	RFX5	H0VHC7	0.45	0.55	0.1
Unigene_cuff110487N	XLOC_066637	1	LOC100622105	K7GSJ0	0.45	0.45	0
Unigene_cuff115034N	XLOC_070062	1	NCF4	H0WSU5	0.45	0.45	0
Unigene_cuff11531N	XLOC_007389	2	CD69	G1PP75	0.45	0.45	0
Unigene_cuff141666N	XLOC_087303	2	IL7	F6U832	0.45	0.45	0
Unigene_cuff146262N	XLOC_090098	4	TCF7	H0Y011	0.45	0.45	0
Unigene_cuff154732N	XLOC_095792	1	LOC100413968	F7ETR1	0.45	0.45	0
Unigene_cuff161394N	XLOC_100095	4	CD6	Q8N4Q7	0.45	0.45	0
Unigene_cuff161408N	XLOC_100096	1	ENSG00000110448	H2R5E0	0.45	0.45	0
Unigene_cuff17268N	XLOC_010768	6	PSTPIP1	H2NNW5	0.45	0.45	0
Unigene_cuff20488N	XLOC_012793	1	CCL27	G1NZB5	0.45	0.45	0
Unigene_cuff3364N	XLOC_002150	1	MIF	H0XK81	0.45	0.45	0
Unigene_cuff38195N	XLOC_023247	1	SOCS1	F1MSN0	0.45	0.45	0
Unigene_cuff41590N	XLOC_025271	6	PAL_GLEAN10006624	L5L5X5	0.45	0.45	0
Unigene_cuff56286N	XLOC_033885	5	tr|G1SQM0|G1SQM0_RABIT	G1SQM0	0.45	0.45	0
Unigene_cuff62301N	XLOC_037512	3	WIPF1	G3U909	0.45	0.45	0
Unigene_cuff72666N	XLOC_043590	1	CD28	A7LBQ8	0.45	0.45	0
Unigene_cuff73167N	XLOC_043903	1	IL2	H0Y254	0.45	0.45	0
Unigene_cuff73878N	XLOC_044368	1	tr|I3NFG9|I3NFG9_SPETR (Fragment)	I3NFG9	0.45	0.45	0
Unigene_cuff74379N	XLOC_044667	2	CD276	H0YK40	0.45	0.45	0
Unigene_cuff82519N	XLOC_049454	1	I79_015933	G3HY08	0.45	0.45	0
Unigene_cuff89836N	XLOC_053788	4	NCF4	H9YWW4	0.45	0.45	0
Unigene_cuff90753N	XLOC_054356	2	IL1A	F7C3T8	0.45	0.45	0
Unigene_cuff55553N	XLOC_033507	1	RELA	G1MG73	0.2	0.3	0
Unigene_cuff110494N	XLOC_066640	1	ENSG00000241399	G3RVS2	0.2	0.2	0
Unigene_cuff119090N	XLOC_072734	1	Tumor necrosis factor receptor superfamily, member 13B (Fragment)	G9KUF2	0.2	0.2	0
Unigene_cuff19348N	XLOC_012147	1	PAL_GLEAN10012292	L5L088	0.2	0.2	0
Unigene_cuff28029N	XLOC_017399	2	NULL	NULL	0.2	0.2	0
Unigene_cuff54236N	XLOC_032780	2	CD53	G1QU08	0.2	0.2	0
Unigene_cuff58486N	XLOC_035230	1	GW7_11645	G5BVZ4	0.2	0.2	0
Unigene_cuff60241N	XLOC_036315	1	TNFRSF13C	Q5H8V1	0.2	0.2	0
Unigene_cuff78488N	XLOC_046966	1	LTB	G1SRJ0	0.2	0.2	0
Unigene_cuff8573N	XLOC_005408	5	tr|K7FDR0|K7FDR0_PELSI (Fragment)	K7FDR0	0.2	0.2	0
Unigene_cuff8579N	XLOC_005409	3	tr|H0W7J2|H0W7J2_CAVPO (Fragment)	H0W7J2	0.2	0.2	0
Unigene_cuff172590N	XLOC_106821	1	STAT6	I3MKQ4	0	0.2	0.1
Unigene_cuff100019N	XLOC_060147	2	TICAM2	B3Y699	0	0.1	0
Unigene_cuff107645N	XLOC_064839	2	ENSG00000152457	H2Q1N3	0	0.1	0
Unigene_cuff115141N	XLOC_070169	1	RFX1	F7HNN1	0	0.1	0
Unigene_cuff124497N	XLOC_076284	3	MRE11A	F6QPU1	0	0.1	0
Unigene_cuff130468N	XLOC_080057	3	TAL1	G1S303	0	0.1	0
Unigene_cuff150119N	XLOC_092582	1	HLA-DPB1	I4EC18	0	0.1	0
Unigene_cuff172354N	XLOC_106732	1	TICAM1	B3Y692	0	0.1	0
Unigene_cuff97083N	XLOC_058252	2	ROS1	Q5H8Y1	0	0.1	0
Unigene_cuff141898N	XLOC_087449	1	PSIP1	I3LZY5	0	0.2	0.2
Unigene_cuff156316N	XLOC_096744	1	LOC100350480	G1TTV5	0	0.2	0.2
Unigene_cuff158377N	XLOC_098147	1	IL1RAPL2	K7GSL5	0	0.2	0.2
Unigene_cuff81782N	XLOC_049001	6	ZMIZ1	H0WSJ5	0	0.2	0.2
Unigene_cuff92274N	XLOC_055309	3	WASF1	F1RSY8	0	0.2	0.2
Unigene_cuff117895N	XLOC_072072	3	EGK_01143	G7MIL9	0	0.1	0.1
Unigene_cuff126659N	XLOC_077710	1	TNFRSF12A	I3L1J9	0	0.1	0.1
Unigene_cuff127552N	XLOC_078209	1	CYTL1	G3TD71	0	0.1	0.1
Unigene_cuff128126N	XLOC_078607	3	PANDA_013567	D2HP85	0	0.1	0.1
Unigene_cuff142193N	XLOC_087667	4	Mbp	F6ZIA4	0	0.1	0.1
Unigene_cuff142198N	XLOC_087668	3	GW7_03536	G5C0K7	0	0.1	0.1
Unigene_cuff143462N	XLOC_088430	5	CARD10	I2CWW9	0	0.1	0.1
Unigene_cuff150120N	XLOC_092583	1	HLA-DPB1	I2FL84	0	0.1	0.1
Unigene_cuff157022N	XLOC_097213	2	IGSF8	G1U729	0	0.1	0.1
Unigene_cuff21471N	XLOC_013439	5	IRAK1BP1	F1RQK5	0	0.1	0.1
Unigene_cuff27456N	XLOC_017122	4	LOC100390773	F7IBJ6	0	0.1	0.1
Unigene_cuff42651N	XLOC_025956	2	Putative endoplasmic reticulum-golgi intermediate compartment protein 2 isoform 1	K9IJE5	0	0.1	0.1
Unigene_cuff4743N	XLOC_003450	1	Interferon-lambda3	J7H4U0	0	0.1	0.1
Unigene_cuff59577N	XLOC_035882	7	IKBKAP	F7CWD6	0	0.1	0.1
Unigene_cuff6652N	XLOC_004283	1	I79_013692	G3HS66	0	0.1	0.1
Unigene_cuff74381N	XLOC_044668	1	CD276	F1SIC6	0	0.1	0.1
Unigene_cuff76325N	XLOC_045788	1	GYPC	G3QJX9	0	0.1	0.1
Unigene_cuff83701N	XLOC_050288	6	CD200	G1TKH2	0	0.1	0.1
Unigene_cuff85816N	XLOC_051489	1	CKLF	H2NR39	0	0.1	0.1
Unigene_cuff85820N	XLOC_051490	2	ENSG00000140931	H2R1P6	0	0.1	0.1
Unigene_cuff85900N	XLOC_051512	3	CMTM4	F7AX11	0	0.1	0.1
Unigene_cuff10348N	XLOC_006547	4	Inhibitor of nuclear factor kappa-B kinase-interacting protein-like protein (Fragment)	G9K5G3	0	0	0
Unigene_cuff104514N	XLOC_062976	1	ERGIC2	F8VPA6	0	0	0
Unigene_cuff106010N	XLOC_063736	2	IL17D	I3MFY4	0	0	0
Unigene_cuff110497N	XLOC_066642	1	CD302	K7D2N5	0	0	0
Unigene_cuff110531N	XLOC_066652	1	tr|I3MQM0|I3MQM0_SPETR	I3MQM0	0	0	0
Unigene_cuff115316N	XLOC_070342	1	NOD2/CARD15	D6CHF9	0	0	0
Unigene_cuff117898N	XLOC_072073	2	EGK_01144	G7MIL7	0	0	0
Unigene_cuff12423N	XLOC_007890	1	Putative tumor necrosis factor-alpha-converting enzyme tace/adam17	K9INK2	0	0	0
Unigene_cuff12596N	XLOC_007958	1	ADAM10	H0YK87	0	0	0
Unigene_cuff12597N	XLOC_007959	1	ADAM10	H0YNC5	0	0	0
Unigene_cuff126427N	XLOC_077584	4	NFIL3	H2PSN1	0	0	0
Unigene_cuff133886N	XLOC_082186	1	IFITM1	H2R5P4	0	0	0
Unigene_cuff133897N	XLOC_082190	2	IFITM2	H7BYV1	0	0	0
Unigene_cuff133899N	XLOC_082191	1	IFITM2	H7BYV1	0	0	0
Unigene_cuff134532N	XLOC_082610	1	Major histocompatibility complex class I	Q31090	0	0	0
Unigene_cuff139074N	XLOC_085594	6	IL17RD	H9FBC5	0	0	0
Unigene_cuff140321N	XLOC_086364	1	PANDA_004090	D2H355	0	0	0
Unigene_cuff14039N	XLOC_009000	1	GW7_15420	G5AZQ2	0	0	0
Unigene_cuff142941N	XLOC_088117	1	SKAP1	J3QKX8	0	0	0
Unigene_cuff14371N	XLOC_009092	4	CXCL17	G1PVB6	0	0	0
Unigene_cuff14807N	XLOC_009334	3	CARD8	B5KVR8	0	0	0
Unigene_cuff154341N	XLOC_095489	1	CD109	H2PJL5	0	0	0
Unigene_cuff157169N	XLOC_097304	1	ERGIC2	F8VRW9	0	0	0
Unigene_cuff158376N	XLOC_098146	1	NULL	NULL	0	0	0
Unigene_cuff161928N	XLOC_100399	1	YSK4	F1N4V8	0	0	0
Unigene_cuff164421N	XLOC_101850	1	CCL25	F7DC55	0	0	0
Unigene_cuff167535N	XLOC_103804	1	PTPRJ	H9FIA7	0	0	0
Unigene_cuff169505N	XLOC_105010	2	PANDA_010216	D2HGP7	0	0	0
Unigene_cuff19269N	XLOC_012123	1	IGJ	I3MG42	0	0	0
Unigene_cuff19560N	XLOC_012300	1	tr|H0UYX6|H0UYX6_CAVPO	H0UYX6	0	0	0
Unigene_cuff19561N	XLOC_012301	1	tr|F6VUL5|F6VUL5_HORSE	F6VUL5	0	0	0
Unigene_cuff19567N	XLOC_012303	1	tr|H0X1J5|H0X1J5_OTOGA	H0X1J5	0	0	0
Unigene_cuff20541N	XLOC_012812	3	CD72	G1QWQ5	0	0	0
Unigene_cuff21606N	XLOC_013495	1	C15orf23	G1MFB5	0	0	0
Unigene_cuff24351N	XLOC_015315	1	LOC100544785	H9H0V6	0	0	0
Unigene_cuff26903N	XLOC_016794	1	SIGLEC15	G1P3G1	0	0	0
Unigene_cuff30322N	XLOC_018754	1	CLEC5A	F6TFY6	0	0	0
Unigene_cuff38049N	XLOC_023196	3	EGM_11473	G7Q0H3	0	0	0
Unigene_cuff40281N	XLOC_024484	1	JAKMIP3	H0VGW9	0	0	0
Unigene_cuff42338N	XLOC_025775	1	EGM_03471	G7PHZ6	0	0	0
Unigene_cuff47252N	XLOC_028489	1	IL21R	H2NQH1	0	0	0
Unigene_cuff47921N	XLOC_028936	3	DOCK2	F6R1Z1	0	0	0
Unigene_cuff52806N	XLOC_031975	1	CLIP1	H9FY74	0	0	0
Unigene_cuff54910N	XLOC_033195	4	HPS3	G1QRA2	0	0	0
Unigene_cuff5877N	XLOC_003246	2	TIRAP	B3Y686	0	0	0
Unigene_cuff61773N	XLOC_037157	3	POU class 2 associating factor 1 (Fragment)	G9KHW2	0	0	0
Unigene_cuff62376N	XLOC_037548	1	WIPF1	Q08DX4	0	0	0
Unigene_cuff62617N	XLOC_037759	3	BANK1	G1RT38	0	0	0
Unigene_cuff6342N	XLOC_004111	2	ENSG00000135960	H2QII8	0	0	0
Unigene_cuff64176N	XLOC_038640	1	CXCL13	I3MPH7	0	0	0
Unigene_cuff65050N	XLOC_039192	3	COLEC12	H9F0U5	0	0	0
Unigene_cuff65873N	XLOC_039775	1	TNFSF13	A5Y848	0	0	0
Unigene_cuff68588N	XLOC_041267	1	Pvrl1	Q9WTY6	0	0	0
Unigene_cuff79141N	XLOC_047361	1	CRLF3	F1RKV7	0	0	0
Unigene_cuff8060N	XLOC_005206	2	EGM_05991	G7PR08	0	0	0
Unigene_cuff8111N	XLOC_005226	1	RELT	F7I7U0	0	0	0
Unigene_cuff83744N	XLOC_050296	1	PAL_GLEAN10013363	L5L340	0	0	0
Unigene_cuff87668N	XLOC_052468	1	IFI35	F6XLX1	0	0	0
Unigene_cuff9163N	XLOC_005804	1	NULL	NULL	0	0	0
Unigene_cuff92579N	XLOC_055560	1	BATF	H0X207	0	0	0
