# Supplementary material for: Drug Target Mining and Analysis of the Chinese Tree Shrew for Pharmacological Testing
Source: PLoS One. 2014 Aug 8;9(8):e104191. doi: 10.1371/journal.pone.0104191 (PMC4126716; doi:10.1371/journal.pone.0104191)
Supplement: File S1 — Contains additional tables. (ZIP) [file pone.0104191.s001.zip › Supplementary Table 5.xlsx]

## Sheet: Neuropeptides
Gene id	Target id	Annotation	Identity	e-value	Bit score
Unigene_cuff10239	sp|neuropep255|	Insulin-like growth factor IB Insulin-like growth factor IA	100	4e-22	77
Unigene_cuff123661	sp|neuropep823|	Neuropeptide Y Neuropeptide Y	100	7e-23	79.3
Unigene_cuff123662	sp|neuropep823|	Neuropeptide Y Neuropeptide Y	100	7e-23	79.3
Unigene_cuff123663	sp|neuropep823|	Neuropeptide Y Neuropeptide Y	100	7e-23	79.3
Unigene_cuff123664	sp|neuropep823|	Neuropeptide Y Neuropeptide Y	100	1e-22	78.2
Unigene_cuff13409	sp|neuropep344|	Cerebellin-4 Cerebellin-4	100	8e-129	357
Unigene_cuff13411	sp|neuropep344|	Cerebellin-4 Cerebellin-4	100	1e-73	213
Unigene_cuff13559	sp|neuropep657|	Endothelin-3 Endothelin-3	100	1e-14	58.5
Unigene_cuff142418	sp|neuropep452|	Neurexophilin-1 Neurexophilin-1	100	0	519
Unigene_cuff142419	sp|neuropep452|	Neurexophilin-1 Neurexophilin-1	100	0	519
Unigene_cuff41948	sp|neuropep309|	Cerebellin-2 Cerebellin-2	100	2e-76	222
Unigene_cuff41949	sp|neuropep309|	Cerebellin-2 Cerebellin-2	100	1e-120	337
Unigene_cuff41950	sp|neuropep309|	Cerebellin-2 Cerebellin-2	100	1e-120	337
Unigene_cuff41951	sp|neuropep309|	Cerebellin-2 Cerebellin-2	100	1e-120	337
Unigene_cuff41952	sp|neuropep309|	Cerebellin-2 Cerebellin-2	100	1e-120	337
Unigene_cuff41953	sp|neuropep309|	Cerebellin-2 Cerebellin-2	100	1e-120	337
Unigene_cuff81198	sp|neuropep750|	Cerebellin-1 Cerebellin-1	100	1e-129	358
Unigene_cuff81199	sp|neuropep750|	Cerebellin-1 Cerebellin-1	100	1e-129	358
Unigene_cuff8535	sp|neuropep250|	Insulin A chain Insulin	100	6e-11	46.2
Unigene_cuff8536	sp|neuropep246|	Insulin B chain Insulin	100	6e-18	66.6
Unigene_cuff131504	sp|neuropep808|	Dynorphin-32 Proenkephalin-B	100	2e-18	71.2
Unigene_cuff131502	sp|neuropep808|	Dynorphin-32 Proenkephalin-B	100	2e-18	71.2
Unigene_cuff131503	sp|neuropep808|	Dynorphin-32 Proenkephalin-B	100	2e-18	71.2
Unigene_cuff64995	sp|neuropep707|	Pituitary adenylate cyclase-activating polypeptide 38 Pituitary adenylate cyclase-ac	100	7e-22	79
Unigene_cuff94861	sp|neuropep661|	Neuropeptide K Protachykinin-1	100	3e-21	75.9
Unigene_cuff94860	sp|neuropep661|	Neuropeptide K Protachykinin-1	100	3e-21	75.9
Unigene_cuff31287	sp|neuropep370|	Atrial natriuretic factor Atrial natriuretic factor	100	1e-15	61.2
Unigene_cuff91015	sp|neuropep768|	Somatostatin-28 Somatostatin	100	9e-17	63.9
Unigene_cuff31288	sp|neuropep370|	Atrial natriuretic factor Atrial natriuretic factor	100	1e-15	61.2
Unigene_cuff94859	sp|neuropep661|	Neuropeptide K Protachykinin-1	100	9e-13	53.1
Unigene_cuff172579	sp|neuropep340|	Neurexophilin-4 Neurexophilin-4	100	2e-64	192
Unigene_cuff87472	sp|neuropep751|	Orexin-A Orexin	100	9e-17	63.2
Unigene_cuff118819	sp|neuropep538|	Ubiquitin-like protein 5 Ubiquitin-like protein 5	100	3e-39	120
Unigene_cuff41947	sp|neuropep725|	Cerebellin-2 Cerebellin-2	99.06	6e-76	221
Unigene_cuff524	sp|neuropep542|	Inositol hexakisphosphate and diphosphoinositol-pentakisphosphate kinase 2 VIP1 homolog 2	99.02	0	1686
Unigene_cuff529	sp|neuropep542|	Inositol hexakisphosphate and diphosphoinositol-pentakisphosphate kinase 2 VIP1 homolog 2	99.02	0	1642
Unigene_cuff160289	sp|neuropep91|	Cocaine- and amphetamine-regulated transcript protein Cocaine- and amphetamine-regulated transcript protein	98.88	7e-62	179
Unigene_cuff27760	sp|neuropep326|	Cerebellin-3 Cerebellin-3	98.84	5e-125	348
Unigene_cuff120609	sp|neuropep291|	Neurexophilin-2 Neurexophilin-2	98.76	0	496
Unigene_cuff10401	sp|neuropep255|	Insulin-like growth factor IB Insulin-like growth factor IA	98.57	4e-48	148
Unigene_cuff120610	sp|neuropep291|	Neurexophilin-2 Neurexophilin-2	98.45	7e-144	398
Unigene_cuff522	sp|neuropep542|	Inositol hexakisphosphate and diphosphoinositol-pentakisphosphate kinase 2 VIP1 homolog 2	98.37	0	1894
Unigene_cuff525	sp|neuropep542|	Inositol hexakisphosphate and diphosphoinositol-pentakisphosphate kinase 2 VIP1 homolog 2	98.37	0	1894
Unigene_cuff521	sp|neuropep542|	Inositol hexakisphosphate and diphosphoinositol-pentakisphosphate kinase 2 VIP1 homolog 2	98.26	0	1813
Unigene_cuff523	sp|neuropep542|	Inositol hexakisphosphate and diphosphoinositol-pentakisphosphate kinase 2 VIP1 homolog 2	98.26	0	1814
Unigene_cuff52165	sp|neuropep539|	Nicotinamide phosphoribosyltransferase Nicotinamide phosphoribosyltransferase	98.17	0	998
Unigene_cuff41946	sp|neuropep309|	Cerebellin-2 Cerebellin-2	98.13	3e-76	222
Unigene_cuff168967	sp|neuropep666|	CNP-53 C-type Natriuretic Peptide(CNP)	98.11	4e-34	109
Unigene_cuff168966	sp|neuropep666|	CNP-53 C-type Natriuretic Peptide(CNP)	98.11	4e-34	109
Unigene_cuff12104	sp|neuropep173|	Neuroendocrine protein 7B2 Neuroendocrine protein 7B2	97.84	2e-137	380
Unigene_cuff12105	sp|neuropep173|	Neuroendocrine protein 7B2 Neuroendocrine protein 7B2	97.84	2e-137	380
Unigene_cuff143135	sp|neuropep411|	Gastric inhibitory polypeptide Gastric inhibitory polypeptide	97.62	4e-27	92
Unigene_cuff58781	sp|neuropep772|	Corticoliberin Corticoliberin	97.56	3e-23	82.4
Unigene_cuff58779	sp|neuropep772|	Corticoliberin Corticoliberin	97.56	6e-23	82.4
Unigene_cuff58780	sp|neuropep772|	Corticoliberin Corticoliberin	97.56	6e-23	82.4
Unigene_cuff122190	sp|neuropep663|	Urocortin Urocortin	97.5	7e-24	81.6
Unigene_cuff12106	sp|neuropep442|	Neuroendocrine protein 7B2 Neuroendocrine protein 7B2	97.31	1e-137	381
Unigene_cuff100695	sp|neuropep128|	Urocortin-3 Urocortin-3	97.3	5e-20	73.9
Unigene_cuff83396	sp|neuropep715|	Islet amyloid polypeptide Islet amyloid polypeptide	97.3	3e-21	73.9
Unigene_cuff83397	sp|neuropep715|	Islet amyloid polypeptide Islet amyloid polypeptide	97.3	3e-21	75.1
Unigene_cuff83398	sp|neuropep715|	Islet amyloid polypeptide Islet amyloid polypeptide	97.3	3e-21	73.9
Unigene_cuff9080	sp|neuropep198|	Big endothelin-1 Endothelin-1	97.22	4e-23	82.8
Unigene_cuff9081	sp|neuropep198|	Big endothelin-1 Endothelin-1	97.22	4e-23	82.8
Unigene_cuff148766	sp|neuropep829|	Pancreatic hormone Pancreatic hormone	96.97	2e-19	69.3
Unigene_cuff148763	sp|neuropep829|	Pancreatic hormone Pancreatic hormone	96.97	2e-19	69.3
Unigene_cuff148765	sp|neuropep829|	Pancreatic hormone Pancreatic hormone	96.97	2e-19	69.3
Unigene_cuff148764	sp|neuropep829|	Pancreatic hormone Pancreatic hormone	96.97	2e-19	69.3
Unigene_cuff16655	sp|neuropep196|	Calcitonin Calcitonin	96.88	9e-21	75.1
Unigene_cuff527	sp|neuropep542|	Inositol hexakisphosphate and diphosphoinositol-pentakisphosphate kinase 2 VIP1 homolog 2	96.78	0	1808
Unigene_cuff66693	sp|neuropep692|	Ghrelins Appetite-regulating hormone	96.43	9e-14	55.5
Unigene_cuff66692	sp|neuropep692|	Ghrelins Appetite-regulating hormone	96.43	9e-14	55.5
Unigene_cuff66691	sp|neuropep692|	Ghrelins Appetite-regulating hormone	96.43	9e-14	55.5
Unigene_cuff10399	sp|neuropep282|	Pro-MCH Pro-MCH	95.83	1e-101	286
Unigene_cuff143038	sp|neuropep321|	Neurexophilin-3 Neurexophilin-3	95.65	7e-169	464
Unigene_cuff143039	sp|neuropep321|	Neurexophilin-3 Neurexophilin-3	95.65	7e-169	464
Unigene_cuff143040	sp|neuropep321|	Neurexophilin-3 Neurexophilin-3	95.65	5e-169	463
Unigene_cuff13410	sp|neuropep344|	Cerebellin-4 Cerebellin-4	95.5	1e-73	214
Unigene_cuff160859	sp|neuropep118|	Acyl-CoA-binding protein Diazepam-binding inhibitor	95.35	2e-57	168
Unigene_cuff118818	sp|neuropep538|	Ubiquitin-like protein 5 Ubiquitin-like protein 5	95.16	1e-39	121
Unigene_cuff520	sp|neuropep542|	Inositol hexakisphosphate and diphosphoinositol-pentakisphosphate kinase 2 VIP1 homolog 2	95.1	0	1760
Unigene_cuff526	sp|neuropep542|	Inositol hexakisphosphate and diphosphoinositol-pentakisphosphate kinase 2 VIP1 homolog 2	95.1	0	1761
Unigene_cuff16739	sp|neuropep392|	Nucleobindin-2 Nucleobindin-2	94.98	2e-156	439
Unigene_cuff148761	sp|neuropep822|	Peptide YY Peptide YY	94.44	2e-20	72
Unigene_cuff148762	sp|neuropep822|	Peptide YY Peptide YY	94.44	2e-20	72.4
Unigene_cuff16740	sp|neuropep392|	Nucleobindin-2 Nucleobindin-2	93.94	0	692
Unigene_cuff16742	sp|neuropep392|	Nucleobindin-2 Nucleobindin-2	93.94	0	692
Unigene_cuff3563	sp|neuropep193|	Parathyroid hormone-related protein Parathyroid hormone-related protein	93.62	2e-73	214
Unigene_cuff3562	sp|neuropep193|	Parathyroid hormone-related protein Parathyroid hormone-related protein	93.53	1e-71	210
Unigene_cuff16743	sp|neuropep392|	Nucleobindin-2 Nucleobindin-2	93.41	1e-99	290
Unigene_cuff16741	sp|neuropep392|	Nucleobindin-2 Nucleobindin-2	93.03	1e-118	341
Unigene_cuff110455	sp|neuropep357|	Glicentin Glucagon	92.75	2e-43	135
Unigene_cuff110454	sp|neuropep357|	Glicentin Glucagon	92.75	2e-43	135
Unigene_cuff518	sp|neuropep542|	Inositol hexakisphosphate and diphosphoinositol-pentakisphosphate kinase 2 VIP1 homolog 2	92.31	3e-97	306
Unigene_cuff126245	sp|neuropep440|	Adrenomedullin ADM	92.31	9e-33	107
Unigene_cuff126243	sp|neuropep440|	Adrenomedullin ADM	92.31	9e-33	107
Unigene_cuff126244	sp|neuropep440|	Adrenomedullin ADM	92.31	9e-33	107
Unigene_cuff156639	sp|neuropep242|	Secretogranin-3 Secretogranin-3	92.2	0	828
Unigene_cuff156643	sp|neuropep242|	Secretogranin-3 Secretogranin-3	92.2	0	828
Unigene_cuff156644	sp|neuropep242|	Secretogranin-3 Secretogranin-3	92.2	0	828
Unigene_cuff39882	sp|neuropep127|	Leptin Leptin	92.19	4e-81	233
Unigene_cuff16656	sp|neuropep770|	Calcitonin gene-related peptide 1 Calcitonin gene-related peptide 1	91.89	4e-20	73.2
Unigene_cuff156642	sp|neuropep242|	Secretogranin-3 Secretogranin-3	91.86	0	812
Unigene_cuff86076	sp|neuropep187|	Neurosecretory protein VGF Neurosecretory protein VGF	91.84	2e-157	450
Unigene_cuff523	sp|neuropep542|	Inositol hexakisphosphate and diphosphoinositol-pentakisphosphate kinase 2 VIP1 homolog 2	91.72	4e-88	304
Unigene_cuff16761	sp|neuropep177|	Calcitonin gene-related peptide 2 Calcitonin gene-related peptide 2	91.67	7e-20	72.4
Unigene_cuff16738	sp|neuropep392|	Nucleobindin-2 Nucleobindin-2	91.23	0	509
Unigene_cuff1890	sp|neuropep512|	Intestinal peptide PHI-42 VIP peptides	90.48	2e-23	83.2
Unigene_cuff1891	sp|neuropep512|	Intestinal peptide PHI-42 VIP peptides	90.48	2e-23	83.2
Unigene_cuff1892	sp|neuropep512|	Intestinal peptide PHI-42 VIP peptides	90.48	2e-23	83.2
Unigene_cuff135211	sp|neuropep118|	Acyl-CoA-binding protein Diazepam-binding inhibitor	89.66	6e-31	99.8
Unigene_cuff39881	sp|neuropep127|	Leptin Leptin	89.36	1e-56	168
Unigene_cuff527	sp|neuropep542|	Inositol hexakisphosphate and diphosphoinositol-pentakisphosphate kinase 2 VIP1 homolog 2	89.27	2e-133	432
Unigene_cuff39880	sp|neuropep127|	Leptin Leptin	89.11	8e-61	179
Unigene_cuff7667	sp|neuropep225|	Synenkephalin Proenkephalin-A	89.04	6e-44	140
Unigene_cuff52166	sp|neuropep539|	Nicotinamide phosphoribosyltransferase Nicotinamide phosphoribosyltransferase	89	0	855
Unigene_cuff97158	sp|neuropep538|	Ubiquitin-like protein 5 Ubiquitin-like protein 5	88.89	3e-32	102
Unigene_cuff172578	sp|neuropep747|	Neurexophilin-4 Neurexophilin-4	88.81	1e-172	477
Unigene_cuff25530	sp|neuropep132|	Somatoliberin Somatoliberin	88.64	2e-24	84
Unigene_cuff25531	sp|neuropep132|	Somatoliberin Somatoliberin	88.64	1e-24	84.3
Unigene_cuff165080	sp|neuropep349|	Secretoneurin-2 Secretogranin-2	88.29	0	1057
Unigene_cuff165081	sp|neuropep349|	Secretoneurin-2 Secretogranin-2	88.29	0	1057
Unigene_cuff84890	sp|neuropep348|	Cholecystokinin Cholecystokinin	87.37	1e-58	172
Unigene_cuff84891	sp|neuropep348|	Cholecystokinin Cholecystokinin	87.37	1e-58	172
Unigene_cuff71802	sp|neuropep453|	Neuromedin-B-32 Neuromedin-B	87.1	3e-17	64.3
Unigene_cuff71801	sp|neuropep453|	Neuromedin-B-32 Neuromedin-B	87.1	2e-17	63.9
Unigene_cuff66570	sp|neuropep778|	Prolactin-releasing peptide PrRP31 Prolactin-releasing peptide	87.1	1e-15	59.3
Unigene_cuff73885	sp|neuropep339|	Progonadoliberin-1 Progonadoliberin-1	86.96	6e-40	123
Unigene_cuff528	sp|neuropep542|	Inositol hexakisphosphate and diphosphoinositol-pentakisphosphate kinase 2 VIP1 homolog 2	86.23	4e-159	469
Unigene_cuff156640	sp|neuropep242|	Secretogranin-3 Secretogranin-3	85.94	0	744
Unigene_cuff170384	sp|neuropep482|	Adiponectin Adiponectin	85.84	3e-145	402
Unigene_cuff170382	sp|neuropep482|	Adiponectin Adiponectin	85.84	3e-145	402
Unigene_cuff170383	sp|neuropep482|	Adiponectin Adiponectin	85.84	3e-145	402
Unigene_cuff131432	sp|neuropep840|	Progonadoliberin-2 Progonadoliberin-2	85.71	1e-13	54.7
Unigene_cuff529	sp|neuropep542|	Inositol hexakisphosphate and diphosphoinositol-pentakisphosphate kinase 2 VIP1 homolog 2	85.66	2e-147	468
Unigene_cuff1490	sp|neuropep395|	Gastrin-releasing peptide Gastrin-releasing peptide	85.19	1e-12	53.1
Unigene_cuff1491	sp|neuropep395|	Gastrin-releasing peptide Gastrin-releasing peptide	85.19	1e-12	53.1
Unigene_cuff131527	sp|neuropep182|	Neurophysin 2 Vasopressin-neurophysin 2-copeptin	84.95	3e-52	157
Unigene_cuff517	sp|neuropep542|	Inositol hexakisphosphate and diphosphoinositol-pentakisphosphate kinase 2 VIP1 homolog 2	84.42	2e-39	135
Unigene_cuff7668	sp|neuropep225|	Synenkephalin Proenkephalin-A	84.31	4e-26	92.4
Unigene_cuff54056	sp|neuropep542|	Inositol hexakisphosphate and diphosphoinositol-pentakisphosphate kinase 2 VIP1 homolog 2	83.61	8e-22	83.2
Unigene_cuff8529	sp|neuropep352|	E peptide Insulin-like growth factor II	83.15	5e-50	153
Unigene_cuff8530	sp|neuropep352|	E peptide Insulin-like growth factor II	83.15	5e-50	153
Unigene_cuff8531	sp|neuropep352|	E peptide Insulin-like growth factor II	83.15	4e-50	154
Unigene_cuff6395	sp|neuropep242|	Secretogranin-3 Secretogranin-3	82.76	1e-28	99.4
Unigene_cuff34177	sp|neuropep131|	Neuropeptide B-23 Neuropeptide B	82.76	8e-12	50.1
Unigene_cuff519	sp|neuropep542|	Inositol hexakisphosphate and diphosphoinositol-pentakisphosphate kinase 2 VIP1 homolog 2	82.21	2e-141	422
Unigene_cuff136486	sp|neuropep198|	Big endothelin-1 Endothelin-1	80.56	2e-18	69.7
Unigene_cuff73910	sp|neuropep307|	Neuropeptide 1 Nociceptin	80	2e-11	50.4
Unigene_cuff73908	sp|neuropep307|	Neuropeptide 1 Nociceptin	80	2e-11	50.4
Unigene_cuff73909	sp|neuropep307|	Neuropeptide 1 Nociceptin	80	2e-11	50.1
Unigene_cuff73907	sp|neuropep307|	Neuropeptide 1 Nociceptin	80	2e-11	50.1
Unigene_cuff73911	sp|neuropep307|	Neuropeptide 1 Nociceptin	80	4e-11	50.4
Unigene_cuff85970	sp|neuropep603|	Agouti-related protein Agouti-related protein	79.28	1e-59	176
Unigene_cuff13407	sp|neuropep344|	Cerebellin-4 Cerebellin-4	77.59	5e-91	259
Unigene_cuff13408	sp|neuropep344|	Cerebellin-4 Cerebellin-4	77.59	5e-91	259
Unigene_cuff156646	sp|neuropep242|	Secretogranin-3 Secretogranin-3	77.51	9e-107	311
Unigene_cuff126113	sp|neuropep542|	Inositol hexakisphosphate and diphosphoinositol-pentakisphosphate kinase 2 VIP1 homolog 2	77.45	0	1468
Unigene_cuff126115	sp|neuropep542|	Inositol hexakisphosphate and diphosphoinositol-pentakisphosphate kinase 2 VIP1 homolog 2	77.45	0	1467
Unigene_cuff126116	sp|neuropep542|	Inositol hexakisphosphate and diphosphoinositol-pentakisphosphate kinase 2 VIP1 homolog 2	77.45	0	1469
Unigene_cuff112524	sp|neuropep346|	Prothyroliberin Prothyroliberin	77.38	1e-28	98.2
Unigene_cuff169621	sp|neuropep231|	Galanin message-associated peptide Galanin	76.92	8e-26	85.5
Unigene_cuff126110	sp|neuropep542|	Inositol hexakisphosphate and diphosphoinositol-pentakisphosphate kinase 2 VIP1 homolog 2	76.69	0	1451
Unigene_cuff122282	sp|neuropep233|	Lipotropin beta Pro-opiomelanocortin	76.4	2e-44	140
Unigene_cuff122283	sp|neuropep233|	Lipotropin beta Pro-opiomelanocortin	76.4	2e-44	140
Unigene_cuff156641	sp|neuropep242|	Secretogranin-3 Secretogranin-3	74.83	0	636
Unigene_cuff126107	sp|neuropep542|	Inositol hexakisphosphate and diphosphoinositol-pentakisphosphate kinase 2 VIP1 homolog 2	74.68	0	1402
Unigene_cuff126109	sp|neuropep542|	Inositol hexakisphosphate and diphosphoinositol-pentakisphosphate kinase 2 VIP1 homolog 2	74.68	0	1404
Unigene_cuff126117	sp|neuropep542|	Inositol hexakisphosphate and diphosphoinositol-pentakisphosphate kinase 2 VIP1 homolog 2	74.68	0	1405
Unigene_cuff126112	sp|neuropep542|	Inositol hexakisphosphate and diphosphoinositol-pentakisphosphate kinase 2 VIP1 homolog 2	74.63	0	1085
Unigene_cuff85971	sp|neuropep603|	Agouti-related protein Agouti-related protein	74.58	8e-57	169
Unigene_cuff115517	sp|neuropep168|	Connecting peptide Relaxin-3	74.55	2e-24	83.2
Unigene_cuff115516	sp|neuropep168|	Connecting peptide Relaxin-3	74.55	2e-24	83.2
Unigene_cuff170393	sp|neuropep327|	Kininogen-1 heavy chain Kininogen-1	74.17	0	563
Unigene_cuff115518	sp|neuropep168|	Connecting peptide Relaxin-3	74.07	1e-23	81.3
Unigene_cuff170394	sp|neuropep328|	Kininogen-1 Kininogen-1	73.89	0	593
Unigene_cuff161212	sp|neuropep771|	Large neuromedin N Neurotensin/neuromedin N	73.6	1e-66	196
Unigene_cuff125851	sp|neuropep308|	Secretogranin-1 Secretogranin-1	73.42	0	834
Unigene_cuff125849	sp|neuropep308|	Secretogranin-1 Secretogranin-1	73.29	0	853
Unigene_cuff125850	sp|neuropep308|	Secretogranin-1 Secretogranin-1	73.29	0	853
Unigene_cuff170392	sp|neuropep327|	Kininogen-1 heavy chain Kininogen-1	72.99	2e-149	421
Unigene_cuff64997	sp|neuropep478|	PACAP-related peptide Pituitary adenylate cyclase-ac	72.92	1e-19	72.8
Unigene_cuff64996	sp|neuropep478|	PACAP-related peptide Pituitary adenylate cyclase-ac	72.92	1e-19	72.8
Unigene_cuff64993	sp|neuropep478|	PACAP-related peptide Pituitary adenylate cyclase-ac	72.92	1e-19	72.8
Unigene_cuff170390	sp|neuropep328|	Kininogen-1 Kininogen-1	72.73	4e-157	450
Unigene_cuff31785	sp|neuropep325|	Cortistatin-29 Cortistatin	72.41	2e-11	48.9
Unigene_cuff126114	sp|neuropep542|	Inositol hexakisphosphate and diphosphoinositol-pentakisphosphate kinase 2 VIP1 homolog 2	70.95	0	1512
Unigene_cuff164451	sp|neuropep296|	Resistin Resistin	70.79	7e-44	134
Unigene_cuff164452	sp|neuropep296|	Resistin Resistin	70.79	7e-44	134
Unigene_cuff521	sp|neuropep542|	Inositol hexakisphosphate and diphosphoinositol-pentakisphosphate kinase 2 VIP1 homolog 2	70.45	2e-100	339
Unigene_cuff87191	sp|neuropep383|	Gastrin-71 Gastrin	70.42	3e-25	85.5
Unigene_cuff87190	sp|neuropep383|	Gastrin-71 Gastrin	70.42	3e-25	85.5
Unigene_cuff13555	sp|neuropep198|	Big endothelin-1 Endothelin-1	70.27	2e-16	64.3
Unigene_cuff13556	sp|neuropep198|	Big endothelin-1 Endothelin-1	70.27	1e-16	65.5
Unigene_cuff13557	sp|neuropep198|	Big endothelin-1 Endothelin-1	70.27	1e-16	65.5
Unigene_cuff13558	sp|neuropep198|	Big endothelin-1 Endothelin-1	70.27	1e-16	65.1
Unigene_cuff35026	sp|neuropep669|	Angiotensinogen Angiotensinogen	69.18	0	637
Unigene_cuff35027	sp|neuropep669|	Angiotensinogen Angiotensinogen	69.18	0	637
Unigene_cuff35028	sp|neuropep669|	Angiotensinogen Angiotensinogen	69.18	0	637
Unigene_cuff35029	sp|neuropep669|	Angiotensinogen Angiotensinogen	69.18	0	637
Unigene_cuff156645	sp|neuropep242|	Secretogranin-3 Secretogranin-3	68.82	0	566
Unigene_cuff16764	sp|neuropep462|	Calcitonin Calcitonin	68.75	8e-12	50.8
Unigene_cuff168155	sp|neuropep600|	Urocortin-2 Urocortin-2	68.42	1e-13	55.1
Unigene_cuff126111	sp|neuropep542|	Inositol hexakisphosphate and diphosphoinositol-pentakisphosphate kinase 2 VIP1 homolog 2	67.91	0	1475
Unigene_cuff131441	sp|neuropep634|	Neurophysin1 Oxytocin-neurophysin 1	67.74	5e-39	122
Unigene_cuff131440	sp|neuropep634|	Neurophysin1 Oxytocin-neurophysin 1	67.74	5e-39	122
Unigene_cuff126108	sp|neuropep542|	Inositol hexakisphosphate and diphosphoinositol-pentakisphosphate kinase 2 VIP1 homolog 2	66.22	0	1428
Unigene_cuff16762	sp|neuropep24|	Calcitonin Calcitonin	65.62	1e-11	50.4
Unigene_cuff16763	sp|neuropep24|	Calcitonin Calcitonin	65.62	1e-11	50.4
Unigene_cuff518	sp|neuropep542|	Inositol hexakisphosphate and diphosphoinositol-pentakisphosphate kinase 2 VIP1 homolog 2	64.81	6e-39	141
Unigene_cuff523	sp|neuropep542|	Inositol hexakisphosphate and diphosphoinositol-pentakisphosphate kinase 2 VIP1 homolog 2	64.81	2e-36	142
Unigene_cuff112525	sp|neuropep717|	Prothyroliberin Prothyroliberin	64.81	3e-18	68.9
Unigene_cuff86706	sp|neuropep81|	Chromogranin-A Chromogranin-A	63.81	2e-140	405
Unigene_cuff86707	sp|neuropep81|	Chromogranin-A Chromogranin-A	63.81	2e-140	405
Unigene_cuff170391	sp|neuropep328|	Kininogen-1 Kininogen-1	62.63	4e-126	369
Unigene_cuff29096	sp|neuropep377|	Diazepam-binding inhibitor Diazepam-binding inhibitor	58.67	2e-29	96.7
Unigene_cuff127173	sp|neuropep236|	Adiponectin Adiponectin	58.06	2e-13	62.4
Unigene_cuff127174	sp|neuropep236|	Adiponectin Adiponectin	58.06	2e-13	62.4
Unigene_cuff104994	sp|neuropep679|	Metastasis-suppressor KiSS-1 Metastasis-suppressor KiSS-1	57.58	1e-29	99.8
Unigene_cuff104993	sp|neuropep679|	Metastasis-suppressor KiSS-1 Metastasis-suppressor KiSS-1	57.58	1e-29	99.8
Unigene_cuff104992	sp|neuropep679|	Metastasis-suppressor KiSS-1 Metastasis-suppressor KiSS-1	57.58	1e-29	99.8
Unigene_cuff31286	sp|neuropep68|	Natriuretic peptides B Natriuretic peptides B	57.55	1e-36	117
Unigene_cuff26830	sp|neuropep236|	Adiponectin Adiponectin	56.06	1e-11	54.7
Unigene_cuff26829	sp|neuropep236|	Adiponectin Adiponectin	56.06	1e-11	54.7
Unigene_cuff149598	sp|neuropep118|	Acyl-CoA-binding protein Diazepam-binding inhibitor	55.42	1e-27	92.4
Unigene_cuff110209	sp|neuropep795|	Nucleobindin-2 Nucleobindin-2	55.21	9e-120	350
Unigene_cuff110210	sp|neuropep795|	Nucleobindin-2 Nucleobindin-2	55.21	9e-120	350
Unigene_cuff122701	sp|neuropep39|	Adiponectin Adiponectin	55.07	1e-12	53.5
Unigene_cuff130379	sp|neuropep236|	Adiponectin Adiponectin	54.17	2e-13	60.8
Unigene_cuff130377	sp|neuropep236|	Adiponectin Adiponectin	54.17	2e-13	60.8
Unigene_cuff106124	sp|neuropep236|	Adiponectin Adiponectin	53.98	1e-40	130
Unigene_cuff138446	sp|neuropep39|	Adiponectin Adiponectin	53.62	8e-11	54.3
Unigene_cuff138447	sp|neuropep39|	Adiponectin Adiponectin	53.62	8e-11	54.3
Unigene_cuff138448	sp|neuropep39|	Adiponectin Adiponectin	53.62	9e-11	54.3
Unigene_cuff138449	sp|neuropep39|	Adiponectin Adiponectin	53.62	9e-11	54.3
Unigene_cuff86708	sp|neuropep226|	EA-92 Chromogranin-A	52.94	2e-13	56.2
Unigene_cuff73833	sp|neuropep39|	Adiponectin Adiponectin	51.28	8e-12	57.8
Unigene_cuff73834	sp|neuropep39|	Adiponectin Adiponectin	51.28	8e-12	57.8
Unigene_cuff73835	sp|neuropep39|	Adiponectin Adiponectin	51.28	8e-12	57.8
Unigene_cuff73836	sp|neuropep39|	Adiponectin Adiponectin	51.28	8e-12	57.8
Unigene_cuff73837	sp|neuropep39|	Adiponectin Adiponectin	51.28	8e-12	57.8
Unigene_cuff130404	sp|neuropep39|	Adiponectin Adiponectin	51.28	9e-12	57
Unigene_cuff164453	sp|neuropep296|	Resistin Resistin	50.56	4e-24	82.4
Unigene_cuff160849	sp|neuropep39|	Adiponectin Adiponectin	50	4e-11	53.1
Unigene_cuff106995	sp|neuropep236|	Adiponectin Adiponectin	50	3e-11	57
Unigene_cuff18598	sp|neuropep39|	Adiponectin Adiponectin	49.32	4e-11	55.1
Unigene_cuff18603	sp|neuropep39|	Adiponectin Adiponectin	49.32	4e-11	55.1
Unigene_cuff106122	sp|neuropep236|	Adiponectin Adiponectin	49.28	1e-11	56.2
Unigene_cuff106123	sp|neuropep236|	Adiponectin Adiponectin	49.28	1e-11	56.2
Unigene_cuff106122	sp|neuropep236|	Adiponectin Adiponectin	48.92	4e-54	172
Unigene_cuff106123	sp|neuropep236|	Adiponectin Adiponectin	48.92	4e-54	172
Unigene_cuff163336	sp|neuropep377|	Diazepam-binding inhibitor Diazepam-binding inhibitor	48.48	3e-18	71.2
Unigene_cuff163337	sp|neuropep377|	Diazepam-binding inhibitor Diazepam-binding inhibitor	48.48	3e-18	70.9
Unigene_cuff106121	sp|neuropep236|	Adiponectin Adiponectin	47.98	3e-55	173
Unigene_cuff13751	sp|neuropep482|	Adiponectin Adiponectin	47.83	4e-12	59.7
Unigene_cuff79	sp|neuropep775|	Acyl-CoA-binding protein Diazepam-binding inhibitor	47.62	1e-14	64.3
Unigene_cuff130382	sp|neuropep39|	Adiponectin Adiponectin	47.25	5e-12	55.8
Unigene_cuff130384	sp|neuropep39|	Adiponectin Adiponectin	47.25	5e-12	55.8
Unigene_cuff130380	sp|neuropep39|	Adiponectin Adiponectin	47.25	5e-12	55.8
Unigene_cuff130383	sp|neuropep39|	Adiponectin Adiponectin	47.25	5e-12	55.8
Unigene_cuff130381	sp|neuropep39|	Adiponectin Adiponectin	47.25	5e-12	55.8
Unigene_cuff66462	sp|neuropep482|	Adiponectin Adiponectin	47.06	5e-12	60.8
Unigene_cuff66463	sp|neuropep482|	Adiponectin Adiponectin	47.06	4e-12	60.8
Unigene_cuff66464	sp|neuropep482|	Adiponectin Adiponectin	47.06	5e-12	60.8
Unigene_cuff66465	sp|neuropep482|	Adiponectin Adiponectin	47.06	5e-12	60.5
Unigene_cuff66466	sp|neuropep482|	Adiponectin Adiponectin	47.06	5e-12	60.8
Unigene_cuff66467	sp|neuropep482|	Adiponectin Adiponectin	47.06	5e-12	60.8
Unigene_cuff66468	sp|neuropep482|	Adiponectin Adiponectin	47.06	5e-12	60.8
Unigene_cuff66469	sp|neuropep482|	Adiponectin Adiponectin	47.06	6e-12	60.8
Unigene_cuff109077	sp|neuropep482|	Adiponectin Adiponectin	47.06	7e-37	122
Unigene_cuff101126	sp|neuropep39|	Adiponectin Adiponectin	46.05	1e-11	58.5
Unigene_cuff101127	sp|neuropep39|	Adiponectin Adiponectin	46.05	6e-12	59.3
Unigene_cuff66462	sp|neuropep482|	Adiponectin Adiponectin	45.71	4e-13	64.3
Unigene_cuff66463	sp|neuropep482|	Adiponectin Adiponectin	45.71	3e-13	64.3
Unigene_cuff66464	sp|neuropep482|	Adiponectin Adiponectin	45.71	4e-13	64.3
Unigene_cuff66465	sp|neuropep482|	Adiponectin Adiponectin	45.71	5e-13	63.9
Unigene_cuff66466	sp|neuropep482|	Adiponectin Adiponectin	45.71	4e-13	64.3
Unigene_cuff66467	sp|neuropep482|	Adiponectin Adiponectin	45.71	4e-13	64.3
Unigene_cuff66468	sp|neuropep482|	Adiponectin Adiponectin	45.71	4e-13	64.3
Unigene_cuff66469	sp|neuropep482|	Adiponectin Adiponectin	45.71	4e-13	64.3
Unigene_cuff66462	sp|neuropep482|	Adiponectin Adiponectin	45.45	6e-15	70.1
Unigene_cuff66463	sp|neuropep482|	Adiponectin Adiponectin	45.45	4e-15	70.1
Unigene_cuff66464	sp|neuropep482|	Adiponectin Adiponectin	45.45	5e-15	70.1
Unigene_cuff66465	sp|neuropep482|	Adiponectin Adiponectin	45.45	6e-15	69.7
Unigene_cuff66466	sp|neuropep482|	Adiponectin Adiponectin	45.45	6e-15	70.1
Unigene_cuff66467	sp|neuropep482|	Adiponectin Adiponectin	45.45	5e-15	70.1
Unigene_cuff66468	sp|neuropep482|	Adiponectin Adiponectin	45.45	6e-15	70.1
Unigene_cuff66469	sp|neuropep482|	Adiponectin Adiponectin	45.45	6e-15	70.1
Unigene_cuff73920	sp|neuropep236|	Adiponectin Adiponectin	45.45	9e-11	54.7
Unigene_cuff73922	sp|neuropep236|	Adiponectin Adiponectin	45.45	9e-11	55.1
Unigene_cuff73923	sp|neuropep236|	Adiponectin Adiponectin	45.45	9e-11	55.1
Unigene_cuff73924	sp|neuropep236|	Adiponectin Adiponectin	45.45	9e-11	55.1
Unigene_cuff136904	sp|neuropep482|	Adiponectin Adiponectin	45.32	4e-46	152
Unigene_cuff73839	sp|neuropep39|	Adiponectin Adiponectin	45.26	3e-11	55.1
Unigene_cuff102191	sp|neuropep118|	Acyl-CoA-binding protein Diazepam-binding inhibitor	45	3e-19	74.3
Unigene_cuff102192	sp|neuropep118|	Acyl-CoA-binding protein Diazepam-binding inhibitor	45	4e-19	74.3
Unigene_cuff102193	sp|neuropep118|	Acyl-CoA-binding protein Diazepam-binding inhibitor	45	2e-19	74.7
Unigene_cuff102194	sp|neuropep118|	Acyl-CoA-binding protein Diazepam-binding inhibitor	45	6e-19	74.3
Unigene_cuff102195	sp|neuropep118|	Acyl-CoA-binding protein Diazepam-binding inhibitor	45	6e-19	74.3
Unigene_cuff102196	sp|neuropep118|	Acyl-CoA-binding protein Diazepam-binding inhibitor	45	9e-19	73.9
Unigene_cuff80	sp|neuropep377|	Diazepam-binding inhibitor Diazepam-binding inhibitor	43.53	1e-14	63.9
Unigene_cuff81	sp|neuropep377|	Diazepam-binding inhibitor Diazepam-binding inhibitor	43.53	1e-15	65.1
Unigene_cuff82	sp|neuropep377|	Diazepam-binding inhibitor Diazepam-binding inhibitor	43.53	1e-15	64.7
Unigene_cuff15636	sp|neuropep377|	Diazepam-binding inhibitor Diazepam-binding inhibitor	43.42	3e-18	70.5
Unigene_cuff17982	sp|neuropep39|	Adiponectin Adiponectin	42.57	8e-13	61.6
Unigene_cuff17982	sp|neuropep39|	Adiponectin Adiponectin	42.53	9e-11	55.5
Unigene_cuff31492	sp|neuropep236|	Adiponectin Adiponectin	42.4	1e-44	145
Unigene_cuff31493	sp|neuropep236|	Adiponectin Adiponectin	42.4	1e-44	145
Unigene_cuff31494	sp|neuropep236|	Adiponectin Adiponectin	42.4	1e-44	145
Unigene_cuff163325	sp|neuropep377|	Diazepam-binding inhibitor Diazepam-binding inhibitor	41.86	5e-18	70.9
Unigene_cuff163326	sp|neuropep377|	Diazepam-binding inhibitor Diazepam-binding inhibitor	41.86	5e-18	70.9
Unigene_cuff163327	sp|neuropep377|	Diazepam-binding inhibitor Diazepam-binding inhibitor	41.86	5e-18	70.9
Unigene_cuff163328	sp|neuropep377|	Diazepam-binding inhibitor Diazepam-binding inhibitor	41.86	5e-18	71.2
Unigene_cuff163329	sp|neuropep377|	Diazepam-binding inhibitor Diazepam-binding inhibitor	41.86	4e-18	71.2
Unigene_cuff163331	sp|neuropep377|	Diazepam-binding inhibitor Diazepam-binding inhibitor	41.86	5e-18	70.9
Unigene_cuff163332	sp|neuropep377|	Diazepam-binding inhibitor Diazepam-binding inhibitor	41.86	5e-18	71.2
Unigene_cuff163333	sp|neuropep377|	Diazepam-binding inhibitor Diazepam-binding inhibitor	41.86	5e-18	71.2
Unigene_cuff163334	sp|neuropep377|	Diazepam-binding inhibitor Diazepam-binding inhibitor	41.38	3e-19	73.9
Unigene_cuff163335	sp|neuropep377|	Diazepam-binding inhibitor Diazepam-binding inhibitor	41.38	5e-20	74.3
Unigene_cuff29339	sp|neuropep482|	Adiponectin Adiponectin	41.2	5e-49	158
Unigene_cuff29342	sp|neuropep482|	Adiponectin Adiponectin	41.2	5e-49	158
Unigene_cuff29340	sp|neuropep482|	Adiponectin Adiponectin	41.2	5e-49	158
Unigene_cuff29341	sp|neuropep482|	Adiponectin Adiponectin	41.2	5e-49	158
Unigene_cuff137149	sp|neuropep39|	Adiponectin Adiponectin	41.09	7e-30	103
Unigene_cuff137148	sp|neuropep39|	Adiponectin Adiponectin	41.09	7e-30	103
Unigene_cuff29343	sp|neuropep482|	Adiponectin Adiponectin	41.04	6e-49	159
Unigene_cuff107621	sp|neuropep39|	Adiponectin Adiponectin	40.91	1e-24	89.7
Unigene_cuff101118	sp|neuropep482|	Adiponectin Adiponectin	40.43	8e-11	57
Unigene_cuff101121	sp|neuropep482|	Adiponectin Adiponectin	40.43	9e-11	57
Unigene_cuff31495	sp|neuropep482|	Adiponectin Adiponectin	40.22	6e-37	124
Unigene_cuff163382	sp|neuropep39|	Adiponectin Adiponectin	39.8	2e-34	119
Unigene_cuff163383	sp|neuropep39|	Adiponectin Adiponectin	39.8	2e-34	119
Unigene_cuff66463	sp|neuropep482|	Adiponectin Adiponectin	39.6	9e-11	56.6
Unigene_cuff22686	sp|neuropep236|	Adiponectin Adiponectin	38.89	1e-32	112
Unigene_cuff22687	sp|neuropep236|	Adiponectin Adiponectin	38.89	1e-32	112
Unigene_cuff22688	sp|neuropep236|	Adiponectin Adiponectin	38.89	1e-32	112
Unigene_cuff22689	sp|neuropep236|	Adiponectin Adiponectin	38.89	1e-32	112
Unigene_cuff22690	sp|neuropep236|	Adiponectin Adiponectin	38.89	1e-32	112
Unigene_cuff22691	sp|neuropep236|	Adiponectin Adiponectin	38.89	1e-32	112
Unigene_cuff22692	sp|neuropep236|	Adiponectin Adiponectin	38.89	1e-32	112
Unigene_cuff160948	sp|neuropep39|	Adiponectin Adiponectin	38.26	4e-18	71.2
Unigene_cuff160949	sp|neuropep39|	Adiponectin Adiponectin	38.26	4e-18	71.2
Unigene_cuff2217	sp|neuropep482|	Adiponectin Adiponectin	38.02	4e-12	57
Unigene_cuff3524	sp|neuropep750|	Cerebellin-1 Cerebellin-1	37.91	8e-26	100
Unigene_cuff3525	sp|neuropep750|	Cerebellin-1 Cerebellin-1	37.91	7e-26	100
Unigene_cuff3528	sp|neuropep750|	Cerebellin-1 Cerebellin-1	37.91	8e-26	100
Unigene_cuff3529	sp|neuropep750|	Cerebellin-1 Cerebellin-1	37.91	5e-26	100
Unigene_cuff3530	sp|neuropep750|	Cerebellin-1 Cerebellin-1	37.91	7e-26	100
Unigene_cuff3532	sp|neuropep750|	Cerebellin-1 Cerebellin-1	37.91	5e-27	100
Unigene_cuff153706	sp|neuropep725|	Cerebellin-2 Cerebellin-2	37.78	2e-23	86.3
Unigene_cuff30688	sp|neuropep836|	Prolactin Prolactin	37.06	1e-52	164
Unigene_cuff30689	sp|neuropep836|	Prolactin Prolactin	37.06	1e-52	164
Unigene_cuff31988	sp|neuropep236|	Adiponectin Adiponectin	36.79	8e-34	115
Unigene_cuff68654	sp|neuropep482|	Adiponectin Adiponectin	35.96	6e-33	114
Unigene_cuff31496	sp|neuropep39|	Adiponectin Adiponectin	35.65	1e-32	114
Unigene_cuff89908	sp|neuropep39|	Adiponectin Adiponectin	35.2	4e-31	110
Unigene_cuff89907	sp|neuropep39|	Adiponectin Adiponectin	35.2	3e-31	109
Unigene_cuff88686	sp|neuropep482|	Adiponectin Adiponectin	33.64	2e-26	97.1
Unigene_cuff170391	sp|neuropep328|	Kininogen-1 Kininogen-1	32.62	6e-17	72.8
Unigene_cuff49682	sp|neuropep39|	Adiponectin Adiponectin	32.06	4e-21	84
Unigene_cuff49679	sp|neuropep39|	Adiponectin Adiponectin	32.06	4e-21	84
Unigene_cuff49681	sp|neuropep39|	Adiponectin Adiponectin	32.06	4e-21	84
Unigene_cuff49683	sp|neuropep39|	Adiponectin Adiponectin	32.06	4e-21	84
Unigene_cuff34329	sp|neuropep39|	Adiponectin Adiponectin	31.8	8e-30	107
Unigene_cuff34330	sp|neuropep39|	Adiponectin Adiponectin	31.8	8e-30	107
Unigene_cuff39394	sp|neuropep836|	Prolactin Prolactin	28.18	3e-18	72.8
Unigene_cuff122378	sp|neuropep39|	Adiponectin Adiponectin	27.8	4e-12	58.9
Unigene_cuff122379	sp|neuropep39|	Adiponectin Adiponectin	27.8	4e-12	58.9
Unigene_cuff122380	sp|neuropep39|	Adiponectin Adiponectin	27.8	4e-12	58.9
Unigene_cuff122381	sp|neuropep39|	Adiponectin Adiponectin	27.8	4e-12	58.9
Unigene_cuff139244	sp|neuropep669|	Angiotensinogen Angiotensinogen	27.18	2e-12	58.2
Unigene_cuff139240	sp|neuropep477|	Angiotensinogen Angiotensinogen	26.6	7e-16	68.6
Unigene_cuff139324	sp|neuropep669|	Angiotensinogen Angiotensinogen	25.63	5e-23	92.8
Unigene_cuff139321	sp|neuropep669|	Angiotensinogen Angiotensinogen	25.63	5e-23	92.8
Unigene_cuff139322	sp|neuropep669|	Angiotensinogen Angiotensinogen	25.63	5e-23	92.8
Unigene_cuff139323	sp|neuropep669|	Angiotensinogen Angiotensinogen	25.63	5e-23	92.8
Unigene_cuff139236	sp|neuropep669|	Angiotensinogen Angiotensinogen	25.45	1e-18	80.1
Unigene_cuff139239	sp|neuropep477|	Angiotensinogen Angiotensinogen	25.31	5e-19	79
Unigene_cuff139320	sp|neuropep669|	Angiotensinogen Angiotensinogen	25.3	4e-11	56.6
Unigene_cuff139318	sp|neuropep669|	Angiotensinogen Angiotensinogen	25.3	4e-11	56.6
Unigene_cuff139319	sp|neuropep669|	Angiotensinogen Angiotensinogen	25.3	4e-11	56.6
Unigene_cuff13157	sp|neuropep669|	Angiotensinogen Angiotensinogen	25.28	4e-16	72.4
Unigene_cuff13158	sp|neuropep669|	Angiotensinogen Angiotensinogen	25.28	4e-16	72.4
Unigene_cuff13159	sp|neuropep669|	Angiotensinogen Angiotensinogen	25.28	4e-16	72.4
Unigene_cuff139242	sp|neuropep669|	Angiotensinogen Angiotensinogen	24.86	7e-18	77.8
Unigene_cuff139243	sp|neuropep669|	Angiotensinogen Angiotensinogen	24.73	2e-18	79
Unigene_cuff139249	sp|neuropep477|	Angiotensinogen Angiotensinogen	24.49	4e-13	63.2
Unigene_cuff139248	sp|neuropep669|	Angiotensinogen Angiotensinogen	24.48	6e-13	62.4
Unigene_cuff139246	sp|neuropep669|	Angiotensinogen Angiotensinogen	24.48	6e-13	62.4
Unigene_cuff139247	sp|neuropep669|	Angiotensinogen Angiotensinogen	24.48	6e-13	62.4
Unigene_cuff139238	sp|neuropep477|	Angiotensinogen Angiotensinogen	24.02	4e-20	85.1
Unigene_cuff39393	sp|neuropep836|	Prolactin Prolactin	23.78	2e-13	58.2
Unigene_cuff139251	sp|neuropep477|	Angiotensinogen Angiotensinogen	23.46	1e-15	70.9
Unigene_cuff139250	sp|neuropep477|	Angiotensinogen Angiotensinogen	23.46	1e-15	70.9
Unigene_cuff139234	sp|neuropep477|	Angiotensinogen Angiotensinogen	23.37	3e-11	57.4
Unigene_cuff139235	sp|neuropep477|	Angiotensinogen Angiotensinogen	23.37	3e-11	57.4
Unigene_cuff170399	sp|neuropep484|	Kininogen-1 Kininogen-1	23.29	6e-12	59.3
Unigene_cuff149502	sp|neuropep477|	Angiotensinogen Angiotensinogen	23.04	3e-11	57
Unigene_cuff3322	sp|neuropep669|	Angiotensinogen Angiotensinogen	22.86	4e-14	66.6
Unigene_cuff3323	sp|neuropep669|	Angiotensinogen Angiotensinogen	22.86	4e-14	66.6
Unigene_cuff172742	sp|neuropep669|	Angiotensinogen Angiotensinogen	22.75	2e-11	57.8
Unigene_cuff172745	sp|neuropep669|	Angiotensinogen Angiotensinogen	22.75	2e-11	57.8
Unigene_cuff8176	sp|neuropep669|	Angiotensinogen Angiotensinogen	22.62	6e-18	77.8
Unigene_cuff8177	sp|neuropep669|	Angiotensinogen Angiotensinogen	22.62	6e-18	77.8
Unigene_cuff8178	sp|neuropep669|	Angiotensinogen Angiotensinogen	22.62	6e-18	77.8
Unigene_cuff172744	sp|neuropep669|	Angiotensinogen Angiotensinogen	21.63	2e-11	56.2
Unigene_cuff57837	sp|neuropep669|	Angiotensinogen Angiotensinogen	20.26	8e-12	58.9
Unigene_cuff57838	sp|neuropep669|	Angiotensinogen Angiotensinogen	20.26	8e-12	58.9
Unigene_cuff57839	sp|neuropep669|	Angiotensinogen Angiotensinogen	20.26	8e-12	58.9
Unigene_cuff74366	sp|neuropep477|	Angiotensinogen Angiotensinogen	20.25	4e-11	57.4
Unigene_cuff74367	sp|neuropep477|	Angiotensinogen Angiotensinogen	20.25	4e-11	57.4
Unigene_cuff57788	sp|neuropep669|	Angiotensinogen Angiotensinogen	19.93	2e-12	60.8
Unigene_cuff57789	sp|neuropep669|	Angiotensinogen Angiotensinogen	19.93	2e-12	60.8

## Sheet: Drug targets
Transcripts_id	Gene_id	Num_Isoforms	Annotation	Uniprot_Hit	Drug_Score	Total Score	Expreesion Score
Unigene_cuff139321N	XLOC_085734	4	SERPINA5	H0X6H4	3.4167	3.8167	0.3
Unigene_cuff139250N	XLOC_085704	2	SERPINA6	H0WSZ7	2.25603	2.55602	0.2
Unigene_cuff149502N	XLOC_092197	1	SERPINF1	I3N8I9	2.0006	2.8006	0.7
Unigene_cuff13751N	XLOC_008736	1	LOC100388823	F7EVB9	1.8958	2.6958	0.7
Unigene_cuff3322N	XLOC_002134	2	SERPIND1	H2P505	3.2654	3.4654	0.1
Unigene_cuff139238N	XLOC_085699	2	SERPINA1	F1PCE5	3.14538	3.54537	0.3
Unigene_cuff172742N	XLOC_106942	4	SERPINA7	F6ZRF6	3.1068	3.3068	0.1
Unigene_cuff31988N	XLOC_019616	1	C1QB	H0X5V6	1.5	2	0.5
Unigene_cuff102193N	XLOC_061486	6	ECI2	H0X575	1.45	1.85	0.4
Unigene_cuff52165N	XLOC_031575	2	NAMPT	H9EW35	1.45	1.75	0.3
Unigene_cuff31492N	XLOC_019422	4	C1QC	F7DBT2	1.25	1.75	0.5
Unigene_cuff127173N	XLOC_078010	2	ENSG00000142173	H2QL58	1.113	1.813	0.6
Unigene_cuff139234N	XLOC_085697	2	PANDA_009259	D2HEM5	3.1363	3.2363	0
Unigene_cuff139236N	XLOC_085698	1	SERPINA11	G3QN70	2.3997	2.5997	0.1
Unigene_cuff110209N	XLOC_066448	2	NUCB1	H0WWG0	0.7	1.4	0.7
Unigene_cuff118818N	XLOC_072571	2	I79_005909	G3H6F2	0.7	1.4	0.7
Unigene_cuff139318N	XLOC_085733	3	SERPINA3	G3V5I3	2.1445	2.3445	0.1
Unigene_cuff170394N	XLOC_105534	5	KNG1	G1SN00	0.7	1.1	0.4
Unigene_cuff8529N	XLOC_005388	3	EGM_05292	G7PNW7	0.45	1.05	0.5
Unigene_cuff139239N	XLOC_085700	1	SERPINA1	F1PCE5	2.427	2.527	0
Unigene_cuff160859N	XLOC_099705	1	DBI	H2P7C7	0.45	1.15	0.7
Unigene_cuff8176N	XLOC_005248	3	SERPINH1	F6PWV8	1.87027	2.27027	0.3
Unigene_cuff79N	XLOC_000029	4	ACBD5	H9G1Q6	0.45	0.75	0.3
Unigene_cuff66469N	XLOC_040017	8	COL6A3	H2P914	2.3622	2.3622	0
Unigene_cuff66469N	XLOC_040017	8	COL6A3	H2P914	2.3622	2.3622	0
Unigene_cuff66469N	XLOC_040017	8	COL6A3	H2P914	2.3622	2.3622	0
Unigene_cuff139244N	XLOC_085701	3	LOC100720020	H0UTQ4	2.16838	2.36837	0.1
Unigene_cuff35026N	XLOC_021503	4	AGT	G1LT19	1.62288	1.92287	0.2
Unigene_cuff13157N	XLOC_008477	3	SERPINB3	H2NWI2	2.0523	2.1523	0
Unigene_cuff58779N	XLOC_035373	3	CRH	G1RI98	2.0765	2.0765	0
Unigene_cuff139249N	XLOC_085703	4	SERPINA10	G1LI90	1.94663	2.14662	0.1
Unigene_cuff49679N	XLOC_029996	4	PAL_GLEAN10014955	L5JRK4	1.9485	2.0485	0
Unigene_cuff57837N	XLOC_034798	4	SERPINI1	E2RLA3	1.91775	2.21775	0.2
Unigene_cuff57788N	XLOC_034777	2	SERPINI2	F7D1I8	1.92637	2.12637	0.1
Unigene_cuff34329N	XLOC_021143	2	C1QTNF1	H0W4R0	1.5	1.7	0.2
Unigene_cuff101121N	XLOC_060942	2	COL6A6	H0WX40	1.88013	1.98012	0
Unigene_cuff136904N	XLOC_084170	1	Col10a1	D3ZGL7	1.8677	1.9677	0
Unigene_cuff106995N	XLOC_064379	1	COL4A1	H2NKA6	1.35262	1.65263	0.2
Unigene_cuff26829N	XLOC_016746	2	PAL_GLEAN10018413	L5JNP2	1.34825	1.44825	0.1
Unigene_cuff31496N	XLOC_019423	1	C1QA	G3T8I8	1.25	1.75	0.5
Unigene_cuff122190N	XLOC_074904	1	ENSG00000163794	H2QHM4	1.7353	1.7353	0
Unigene_cuff106122N	XLOC_063773	4	LOC100431682	H2NJE7	1.60638	1.80638	0.1
Unigene_cuff106122N	XLOC_063773	4	LOC100431682	H2NJE7	1.60638	1.80638	0.1
Unigene_cuff122282N	XLOC_074934	2	EGK_05121	G7N9J9	1.6629	1.6629	0
Unigene_cuff29339N	XLOC_018164	5	PANDA_004354	D2H3R1	1.5	1.6	0
Unigene_cuff130404N	XLOC_080008	1	SFTPD	F7DJE3	1.44765	1.64765	0.1
Unigene_cuff138446N	XLOC_085166	4	tr|Q96HC0|Q96HC0_HUMAN COL5A1 protein	Q96HC0	1.4278	1.7278	0.2
Unigene_cuff122378N	XLOC_074968	4	PAL_GLEAN10020247	L5KSY3	1.5	1.6	0.1
Unigene_cuff131440N	XLOC_080765	2	OXT	G0ZNF2	1.5	1.6	0.1
Unigene_cuff170382N	XLOC_105531	3	ADIPOQ	G1TV17	1.5	1.6	0.1
Unigene_cuff109077N	XLOC_065880	1	LOC100411724	F7I0U8	1.5	1.5	0
Unigene_cuff137148N	XLOC_084313	2	C1QTNF2	H9F9Z7	1.5	1.5	0
Unigene_cuff68654N	XLOC_041286	1	I79_023600	G3IID2	1.5	1.5	0
Unigene_cuff88686N	XLOC_053078	1	C1QTNF3	G1TVU6	1.5	1.5	0
Unigene_cuff89908N	XLOC_053809	2	C1QTNF6	I3NH67	1.5	1.5	0
Unigene_cuff123664N	XLOC_075799	4	GW7_05685	G5C1H0	1.45	1.65	0.2
Unigene_cuff101126N	XLOC_060943	2	COL6A5	H0XLW4	1.3679	1.4679	0
Unigene_cuff30688N	XLOC_019042	2	PRL	G5E7A8	1.45	1.45	0
Unigene_cuff39393N	XLOC_023973	1	PAL_GLEAN10014882	L5KPB4	1.45	1.45	0
Unigene_cuff39394N	XLOC_023974	1	PAL_GLEAN10014882	L5KPB4	1.45	1.45	0
Unigene_cuff85970N	XLOC_051528	2	AGRP	D2H9E8	1.45	1.45	0
Unigene_cuff73922N	XLOC_044384	4	SCARA3	H9FVI8	1.4238	1.4238	0
Unigene_cuff18598N	XLOC_011662	2	Col4a5	Q3TP61	1.25	1.45	0.1
Unigene_cuff130377N	XLOC_080000	2	SFTPA1	F1SER3	1.35128	1.35128	0
Unigene_cuff160849N	XLOC_099701	1	MARCO	G1RMF8	1.25	1.35	0
Unigene_cuff107621N	XLOC_064826	1	C1QL3	H9FB00	1.25	1.35	0.1
Unigene_cuff131527N	XLOC_080800	1	AVP	H2P1D4	1.25	1.35	0.1
Unigene_cuff160289N	XLOC_099229	1	EGM_15128	G7P7P4	1.25	1.35	0.1
Unigene_cuff160948N	XLOC_099738	2	C1QL2	G3TVM7	1.25	1.35	0.1
Unigene_cuff153706N	XLOC_095082	1	C1ql4	B2RV40	1.25	1.25	0
Unigene_cuff163382N	XLOC_101264	2	C1QL1	G1TIU4	1.25	1.25	0
Unigene_cuff22686N	XLOC_014288	7	COL8A1	G1NUU9	1.25	1.25	0
Unigene_cuff3530N	XLOC_002265	6	CAPRIN2	I3LSS9	1.25	1.25	0
Unigene_cuff41949N	XLOC_025527	8	PANDA_017958	D2HYW4	1.25	1.25	0
Unigene_cuff81198N	XLOC_048618	2	I79_005620	G3H5N4	1.25	1.25	0
Unigene_cuff16738N	XLOC_010521	6	NUCB2	F7IH71	0.7	1.2	0.5
Unigene_cuff17982N	XLOC_011257	1	COL27A1	G3RVE3	1.09685	1.19685	0
Unigene_cuff17982N	XLOC_011257	1	COL27A1	G3RVE3	1.09685	1.19685	0
Unigene_cuff10239N	XLOC_006502	1	IGF1	Q9NP10	0.45	0.75	0.2
Unigene_cuff10401N	XLOC_006566	1	ENSG00000017427	H2R3T0	0.45	0.65	0.1
Unigene_cuff91015N	XLOC_054550	1	SST	I3MP38	1	1.2	0.2
Unigene_cuff31286N	XLOC_019352	3	BNP	Q6L7Z3	1	1.1	0.1
Unigene_cuff130380N	XLOC_080001	5	Mannose-binding protein A (Precursor)	Q28517	0.45	0.55	0.1
Unigene_cuff135211N	XLOC_082991	1	Putative acyl-coa-binding protein (Fragment)	K9IQ29	0.45	0.55	0.1
Unigene_cuff163336N	XLOC_101254	12	ACBD4	F7AT10	0.45	0.55	0.1
Unigene_cuff2217N	XLOC_001489	1	COLEC10	J9P064	0.45	0.55	0.1
Unigene_cuff110454N	XLOC_066628	2	GCG	G1QQ90	0.7	0.8	0.1
Unigene_cuff15636N	XLOC_009789	1	ACBD6	F1S683	0.7	0.8	0.1
Unigene_cuff170399N	XLOC_105537	2	FETUB	E2R9B6	0.2	0.4	0.2
Unigene_cuff8535N	XLOC_005389	2	INS-IGF2	G1RSS5	0.7	0.8	0.1
Unigene_cuff39881N	XLOC_024236	3	Leptin (Fragment)	B3SP12	0.7	0.7	0
Unigene_cuff97158N	XLOC_058302	1	UBL5	G3MY99	0.7	0.7	0
Unigene_cuff3562N	XLOC_002276	2	PTHLH	G1LYH9	0.45	0.55	0
Unigene_cuff517N	XLOC_000321	13	PPIP5K2	F7CH75	0	0.4	0.4
Unigene_cuff143038N	XLOC_088183	3	NXPH3	J9P2Q8	0	0.2	0.2
Unigene_cuff148763N	XLOC_091716	4	PPY	F7DWB2	0.45	0.65	0.2
Unigene_cuff164451N	XLOC_101863	3	RETN	G1QKA3	0.45	0.65	0.2
Unigene_cuff149598N	XLOC_092230	1	LOC480641	F1Q1J7	0.45	0.55	0.1
Unigene_cuff16655N	XLOC_010485	2	EGM_05830	G7PQN3	0.45	0.55	0.1
Unigene_cuff29096N	XLOC_017985	1	ACBD7	G1PR24	0.45	0.55	0.1
Unigene_cuff73839N	XLOC_044352	6	SCARA5	G1U6W0	0.45	0.55	0.1
Unigene_cuff83397N	XLOC_050067	3	IAPP	G1NLJ8	0.45	0.55	0.1
Unigene_cuff87472N	XLOC_052325	1	HCRT	F1MRP1	0.45	0.55	0.1
Unigene_cuff100695N	XLOC_060643	1	UCN3	F6VA03	0.45	0.45	0
Unigene_cuff143135N	XLOC_088213	1	LOC100396171	F7FHN3	0.45	0.45	0
Unigene_cuff148762N	XLOC_091715	2	PYY	F1RQY1	0.45	0.45	0
Unigene_cuff64995N	XLOC_039173	4	ADCYAP1	I3MHD0	0.45	0.45	0
Unigene_cuff94860N	XLOC_056930	3	TAC1	E2RF69	0.45	0.45	0
Unigene_cuff169621N	XLOC_105053	1	GAL	H2NCK9	0.2	0.4	0.2
Unigene_cuff16761N	XLOC_010534	4	LOC100395874	F7IR98	0.2	0.3	0.1
Unigene_cuff1890N	XLOC_001215	3	VIP	F6ZTU2	0.2	0.3	0.1
Unigene_cuff84890N	XLOC_050934	2	CCK	Q6FG82	0.2	0.3	0.1
Unigene_cuff104992N	XLOC_063138	3	KISS1	G1L2A8	0.2	0.2	0
Unigene_cuff126243N	XLOC_077472	3	ENSG00000148926	H2Q363	0.2	0.2	0
Unigene_cuff13559N	XLOC_008668	5	EGM_01925	G7PFR6	0.2	0.2	0
Unigene_cuff136486N	XLOC_083893	1	EDN2	G1P2Y6	0.2	0.2	0
Unigene_cuff66691N	XLOC_040155	3	Ghrelin	B0ZE68	0.2	0.2	0
Unigene_cuff9080N	XLOC_005782	2	EDN1	F7APB1	0.2	0.2	0
Unigene_cuff12104N	XLOC_007727	3	SCG5	H2NMP5	0	0.2	0.2
Unigene_cuff156639N	XLOC_096925	8	SCG3	H0X9Q3	0	0.2	0.2
Unigene_cuff7667N	XLOC_004917	2	ENSG00000181195	H2QW70	0	0.2	0.2
Unigene_cuff86706N	XLOC_051926	3	EGK_18478	G7MZ13	0	0.2	0.2
Unigene_cuff10399N	XLOC_006564	1	PMCH	D2H1S0	0	0.1	0.1
Unigene_cuff115516N	XLOC_070486	3	IL27RA	G3R788	0	0.1	0.1
Unigene_cuff125849N	XLOC_077219	3	CHGB	F7GP00	0	0.1	0.1
Unigene_cuff131432N	XLOC_080762	1	EGM_02269	G7PGU2	0	0.1	0.1
Unigene_cuff131502N	XLOC_080793	3	PDYN	H2P1F2	0	0.1	0.1
Unigene_cuff13407N	XLOC_008614	5	I79_007856	G3HBM2	0	0.1	0.1
Unigene_cuff142418N	XLOC_087823	2	ENSG00000122584	H2QU70	0	0.1	0.1
Unigene_cuff165080N	XLOC_102280	2	ENSG00000171951	G3S945	0	0.1	0.1
Unigene_cuff71801N	XLOC_043088	2	NMB	G1RKG4	0	0.1	0.1
Unigene_cuff86076N	XLOC_051596	1	VGF	G1R9S0	0	0.1	0.1
Unigene_cuff112524N	XLOC_067951	2	LOC100392993	F7HLL2	0	0	0
Unigene_cuff120609N	XLOC_073804	2	EGM_03936	G7PKI7	0	0	0
Unigene_cuff122701N	XLOC_075154	1	tr|F1S128|F1S128_PIG	F1S128	0	0	0
Unigene_cuff126107N	XLOC_077405	11	EGM_15919	G7PB73	0	0	0
Unigene_cuff1490N	XLOC_000998	2	GRP	H2NWF7	0	0	0
Unigene_cuff161212N	XLOC_099948	1	EGM_03546	G7PIL0	0	0	0
Unigene_cuff168155N	XLOC_104197	1	Ucn2	Q0KK90	0	0	0
Unigene_cuff168966N	XLOC_104649	2	PANDA_006393	D2H856	0	0	0
Unigene_cuff172578N	XLOC_106817	2	Nxph4	G3X9N5	0	0	0
Unigene_cuff25530N	XLOC_015880	2	GHRH	I3LZJ2	0	0	0
Unigene_cuff27760N	XLOC_017205	1	CBLN3	G3W0H8	0	0	0
Unigene_cuff31785N	XLOC_019538	1	CORT	F7I1I6	0	0	0
Unigene_cuff34177N	XLOC_021099	1	NPB	I3N803	0	0	0
Unigene_cuff54056N	XLOC_032662	1	HISPPD2A	B1MTI5	0	0	0
Unigene_cuff6395N	XLOC_004133	1	SCG3	H0X9Q3	0	0	0
Unigene_cuff66570N	XLOC_040055	1	PRLH	I3NBR0	0	0	0
Unigene_cuff73885N	XLOC_044370	1	GNRH1	H9Z0C5	0	0	0
Unigene_cuff73907N	XLOC_044379	5	PNOC	I3LYH4	0	0	0
Unigene_cuff87190N	XLOC_052227	2	PAL_GLEAN10019550	L5JRX0	0	0	0

## Sheet: Sheet3
Unigene_cuff139321N	XLOC_085734	4	SERPINA5	H0X6H4	3.4167	3.8167	0.3
Unigene_cuff139250N	XLOC_085704	2	SERPINA6	H0WSZ7	2.25603	2.55602	0.2
Unigene_cuff149502N	XLOC_092197	1	SERPINF1	I3N8I9	2.0006	2.8006	0.7
Unigene_cuff13751N	XLOC_008736	1	LOC100388823	F7EVB9	1.8958	2.6958	0.7
Unigene_cuff3322N	XLOC_002134	2	SERPIND1	H2P505	3.2654	3.4654	0.1
Unigene_cuff139238N	XLOC_085699	2	SERPINA1	F1PCE5	3.14538	3.54537	0.3
Unigene_cuff172742N	XLOC_106942	4	SERPINA7	F6ZRF6	3.1068	3.3068	0.1
Unigene_cuff31988N	XLOC_019616	1	C1QB	H0X5V6	1.5	2	0.5
Unigene_cuff102193N	XLOC_061486	6	ECI2	H0X575	1.45	1.85	0.4
Unigene_cuff52165N	XLOC_031575	2	NAMPT	H9EW35	1.45	1.75	0.3
Unigene_cuff31492N	XLOC_019422	4	C1QC	F7DBT2	1.25	1.75	0.5
Unigene_cuff127173N	XLOC_078010	2	ENSG00000142173	H2QL58	1.113	1.813	0.6
Unigene_cuff139234N	XLOC_085697	2	PANDA_009259	D2HEM5	3.1363	3.2363	0
Unigene_cuff139236N	XLOC_085698	1	SERPINA11	G3QN70	2.3997	2.5997	0.1
Unigene_cuff110209N	XLOC_066448	2	NUCB1	H0WWG0	0.7	1.4	0.7
Unigene_cuff118818N	XLOC_072571	2	I79_005909	G3H6F2	0.7	1.4	0.7
Unigene_cuff139318N	XLOC_085733	3	SERPINA3	G3V5I3	2.1445	2.3445	0.1
Unigene_cuff170394N	XLOC_105534	5	KNG1	G1SN00	0.7	1.1	0.4
Unigene_cuff8529N	XLOC_005388	3	EGM_05292	G7PNW7	0.45	1.05	0.5
Unigene_cuff139239N	XLOC_085700	1	SERPINA1	F1PCE5	2.427	2.527	0
Unigene_cuff160859N	XLOC_099705	1	DBI	H2P7C7	0.45	1.15	0.7
Unigene_cuff8176N	XLOC_005248	3	SERPINH1	F6PWV8	1.87027	2.27027	0.3
Unigene_cuff79N	XLOC_000029	4	ACBD5	H9G1Q6	0.45	0.75	0.3
Unigene_cuff66469N	XLOC_040017	8	COL6A3	H2P914	2.3622	2.3622	0
Unigene_cuff66469N	XLOC_040017	8	COL6A3	H2P914	2.3622	2.3622	0
Unigene_cuff66469N	XLOC_040017	8	COL6A3	H2P914	2.3622	2.3622	0
Unigene_cuff139244N	XLOC_085701	3	LOC100720020	H0UTQ4	2.16838	2.36837	0.1
Unigene_cuff35026N	XLOC_021503	4	AGT	G1LT19	1.62288	1.92287	0.2
Unigene_cuff13157N	XLOC_008477	3	SERPINB3	H2NWI2	2.0523	2.1523	0
Unigene_cuff58779N	XLOC_035373	3	CRH	G1RI98	2.0765	2.0765	0
Unigene_cuff139249N	XLOC_085703	4	SERPINA10	G1LI90	1.94663	2.14662	0.1
Unigene_cuff49679N	XLOC_029996	4	PAL_GLEAN10014955	L5JRK4	1.9485	2.0485	0
Unigene_cuff57837N	XLOC_034798	4	SERPINI1	E2RLA3	1.91775	2.21775	0.2
Unigene_cuff57788N	XLOC_034777	2	SERPINI2	F7D1I8	1.92637	2.12637	0.1
Unigene_cuff34329N	XLOC_021143	2	C1QTNF1	H0W4R0	1.5	1.7	0.2
Unigene_cuff101121N	XLOC_060942	2	COL6A6	H0WX40	1.88013	1.98012	0
Unigene_cuff136904N	XLOC_084170	1	Col10a1	D3ZGL7	1.8677	1.9677	0
Unigene_cuff106995N	XLOC_064379	1	COL4A1	H2NKA6	1.35262	1.65263	0.2
Unigene_cuff26829N	XLOC_016746	2	PAL_GLEAN10018413	L5JNP2	1.34825	1.44825	0.1
Unigene_cuff31496N	XLOC_019423	1	C1QA	G3T8I8	1.25	1.75	0.5
Unigene_cuff122190N	XLOC_074904	1	ENSG00000163794	H2QHM4	1.7353	1.7353	0
Unigene_cuff106122N	XLOC_063773	4	LOC100431682	H2NJE7	1.60638	1.80638	0.1
Unigene_cuff106122N	XLOC_063773	4	LOC100431682	H2NJE7	1.60638	1.80638	0.1
Unigene_cuff122282N	XLOC_074934	2	EGK_05121	G7N9J9	1.6629	1.6629	0
Unigene_cuff29339N	XLOC_018164	5	PANDA_004354	D2H3R1	1.5	1.6	0
Unigene_cuff130404N	XLOC_080008	1	SFTPD	F7DJE3	1.44765	1.64765	0.1
Unigene_cuff138446N	XLOC_085166	4	tr|Q96HC0|Q96HC0_HUMAN COL5A1 protein	Q96HC0	1.4278	1.7278	0.2
Unigene_cuff122378N	XLOC_074968	4	PAL_GLEAN10020247	L5KSY3	1.5	1.6	0.1
Unigene_cuff131440N	XLOC_080765	2	OXT	G0ZNF2	1.5	1.6	0.1
Unigene_cuff170382N	XLOC_105531	3	ADIPOQ	G1TV17	1.5	1.6	0.1
Unigene_cuff109077N	XLOC_065880	1	LOC100411724	F7I0U8	1.5	1.5	0
Unigene_cuff137148N	XLOC_084313	2	C1QTNF2	H9F9Z7	1.5	1.5	0
Unigene_cuff68654N	XLOC_041286	1	I79_023600	G3IID2	1.5	1.5	0
Unigene_cuff88686N	XLOC_053078	1	C1QTNF3	G1TVU6	1.5	1.5	0
Unigene_cuff89908N	XLOC_053809	2	C1QTNF6	I3NH67	1.5	1.5	0
Unigene_cuff123664N	XLOC_075799	4	GW7_05685	G5C1H0	1.45	1.65	0.2
Unigene_cuff101126N	XLOC_060943	2	COL6A5	H0XLW4	1.3679	1.4679	0
Unigene_cuff30688N	XLOC_019042	2	PRL	G5E7A8	1.45	1.45	0
Unigene_cuff39393N	XLOC_023973	1	PAL_GLEAN10014882	L5KPB4	1.45	1.45	0
Unigene_cuff39394N	XLOC_023974	1	PAL_GLEAN10014882	L5KPB4	1.45	1.45	0
Unigene_cuff85970N	XLOC_051528	2	AGRP	D2H9E8	1.45	1.45	0
Unigene_cuff73922N	XLOC_044384	4	SCARA3	H9FVI8	1.4238	1.4238	0
Unigene_cuff18598N	XLOC_011662	2	Col4a5	Q3TP61	1.25	1.45	0.1
Unigene_cuff130377N	XLOC_080000	2	SFTPA1	F1SER3	1.35128	1.35128	0
Unigene_cuff160849N	XLOC_099701	1	MARCO	G1RMF8	1.25	1.35	0
Unigene_cuff107621N	XLOC_064826	1	C1QL3	H9FB00	1.25	1.35	0.1
Unigene_cuff131527N	XLOC_080800	1	AVP	H2P1D4	1.25	1.35	0.1
Unigene_cuff160289N	XLOC_099229	1	EGM_15128	G7P7P4	1.25	1.35	0.1
Unigene_cuff160948N	XLOC_099738	2	C1QL2	G3TVM7	1.25	1.35	0.1
Unigene_cuff153706N	XLOC_095082	1	C1ql4	B2RV40	1.25	1.25	0
Unigene_cuff163382N	XLOC_101264	2	C1QL1	G1TIU4	1.25	1.25	0
Unigene_cuff22686N	XLOC_014288	7	COL8A1	G1NUU9	1.25	1.25	0
Unigene_cuff3530N	XLOC_002265	6	CAPRIN2	I3LSS9	1.25	1.25	0
Unigene_cuff41949N	XLOC_025527	8	PANDA_017958	D2HYW4	1.25	1.25	0
Unigene_cuff81198N	XLOC_048618	2	I79_005620	G3H5N4	1.25	1.25	0
Unigene_cuff16738N	XLOC_010521	6	NUCB2	F7IH71	0.7	1.2	0.5
Unigene_cuff17982N	XLOC_011257	1	COL27A1	G3RVE3	1.09685	1.19685	0
Unigene_cuff17982N	XLOC_011257	1	COL27A1	G3RVE3	1.09685	1.19685	0
Unigene_cuff10239N	XLOC_006502	1	IGF1	Q9NP10	0.45	0.75	0.2
Unigene_cuff10401N	XLOC_006566	1	ENSG00000017427	H2R3T0	0.45	0.65	0.1
Unigene_cuff91015N	XLOC_054550	1	SST	I3MP38	1	1.2	0.2
Unigene_cuff31286N	XLOC_019352	3	BNP	Q6L7Z3	1	1.1	0.1
Unigene_cuff130380N	XLOC_080001	5	Mannose-binding protein A (Precursor)	Q28517	0.45	0.55	0.1
Unigene_cuff135211N	XLOC_082991	1	Putative acyl-coa-binding protein (Fragment)	K9IQ29	0.45	0.55	0.1
Unigene_cuff163336N	XLOC_101254	12	ACBD4	F7AT10	0.45	0.55	0.1
Unigene_cuff2217N	XLOC_001489	1	COLEC10	J9P064	0.45	0.55	0.1
Unigene_cuff110454N	XLOC_066628	2	GCG	G1QQ90	0.7	0.8	0.1
Unigene_cuff15636N	XLOC_009789	1	ACBD6	F1S683	0.7	0.8	0.1
Unigene_cuff170399N	XLOC_105537	2	FETUB	E2R9B6	0.2	0.4	0.2
Unigene_cuff8535N	XLOC_005389	2	INS-IGF2	G1RSS5	0.7	0.8	0.1
Unigene_cuff39881N	XLOC_024236	3	Leptin (Fragment)	B3SP12	0.7	0.7	0
Unigene_cuff97158N	XLOC_058302	1	UBL5	G3MY99	0.7	0.7	0
Unigene_cuff3562N	XLOC_002276	2	PTHLH	G1LYH9	0.45	0.55	0
Unigene_cuff517N	XLOC_000321	13	PPIP5K2	F7CH75	0	0.4	0.4
Unigene_cuff143038N	XLOC_088183	3	NXPH3	J9P2Q8	0	0.2	0.2
Unigene_cuff148763N	XLOC_091716	4	PPY	F7DWB2	0.45	0.65	0.2
Unigene_cuff164451N	XLOC_101863	3	RETN	G1QKA3	0.45	0.65	0.2
Unigene_cuff149598N	XLOC_092230	1	LOC480641	F1Q1J7	0.45	0.55	0.1
Unigene_cuff16655N	XLOC_010485	2	EGM_05830	G7PQN3	0.45	0.55	0.1
Unigene_cuff29096N	XLOC_017985	1	ACBD7	G1PR24	0.45	0.55	0.1
Unigene_cuff73839N	XLOC_044352	6	SCARA5	G1U6W0	0.45	0.55	0.1
Unigene_cuff83397N	XLOC_050067	3	IAPP	G1NLJ8	0.45	0.55	0.1
Unigene_cuff87472N	XLOC_052325	1	HCRT	F1MRP1	0.45	0.55	0.1
Unigene_cuff100695N	XLOC_060643	1	UCN3	F6VA03	0.45	0.45	0
Unigene_cuff143135N	XLOC_088213	1	LOC100396171	F7FHN3	0.45	0.45	0
Unigene_cuff148762N	XLOC_091715	2	PYY	F1RQY1	0.45	0.45	0
Unigene_cuff64995N	XLOC_039173	4	ADCYAP1	I3MHD0	0.45	0.45	0
Unigene_cuff94860N	XLOC_056930	3	TAC1	E2RF69	0.45	0.45	0
Unigene_cuff169621N	XLOC_105053	1	GAL	H2NCK9	0.2	0.4	0.2
Unigene_cuff16761N	XLOC_010534	4	LOC100395874	F7IR98	0.2	0.3	0.1
Unigene_cuff1890N	XLOC_001215	3	VIP	F6ZTU2	0.2	0.3	0.1
Unigene_cuff84890N	XLOC_050934	2	CCK	Q6FG82	0.2	0.3	0.1
Unigene_cuff104992N	XLOC_063138	3	KISS1	G1L2A8	0.2	0.2	0
Unigene_cuff126243N	XLOC_077472	3	ENSG00000148926	H2Q363	0.2	0.2	0
Unigene_cuff13559N	XLOC_008668	5	EGM_01925	G7PFR6	0.2	0.2	0
Unigene_cuff136486N	XLOC_083893	1	EDN2	G1P2Y6	0.2	0.2	0
Unigene_cuff66691N	XLOC_040155	3	Ghrelin	B0ZE68	0.2	0.2	0
Unigene_cuff9080N	XLOC_005782	2	EDN1	F7APB1	0.2	0.2	0
Unigene_cuff12104N	XLOC_007727	3	SCG5	H2NMP5	0	0.2	0.2
Unigene_cuff156639N	XLOC_096925	8	SCG3	H0X9Q3	0	0.2	0.2
Unigene_cuff7667N	XLOC_004917	2	ENSG00000181195	H2QW70	0	0.2	0.2
Unigene_cuff86706N	XLOC_051926	3	EGK_18478	G7MZ13	0	0.2	0.2
Unigene_cuff10399N	XLOC_006564	1	PMCH	D2H1S0	0	0.1	0.1
Unigene_cuff115516N	XLOC_070486	3	IL27RA	G3R788	0	0.1	0.1
Unigene_cuff125849N	XLOC_077219	3	CHGB	F7GP00	0	0.1	0.1
Unigene_cuff131432N	XLOC_080762	1	EGM_02269	G7PGU2	0	0.1	0.1
Unigene_cuff131502N	XLOC_080793	3	PDYN	H2P1F2	0	0.1	0.1
Unigene_cuff13407N	XLOC_008614	5	I79_007856	G3HBM2	0	0.1	0.1
Unigene_cuff142418N	XLOC_087823	2	ENSG00000122584	H2QU70	0	0.1	0.1
Unigene_cuff165080N	XLOC_102280	2	ENSG00000171951	G3S945	0	0.1	0.1
Unigene_cuff71801N	XLOC_043088	2	NMB	G1RKG4	0	0.1	0.1
Unigene_cuff86076N	XLOC_051596	1	VGF	G1R9S0	0	0.1	0.1
Unigene_cuff112524N	XLOC_067951	2	LOC100392993	F7HLL2	0	0	0
Unigene_cuff120609N	XLOC_073804	2	EGM_03936	G7PKI7	0	0	0
Unigene_cuff122701N	XLOC_075154	1	tr|F1S128|F1S128_PIG	F1S128	0	0	0
Unigene_cuff126107N	XLOC_077405	11	EGM_15919	G7PB73	0	0	0
Unigene_cuff1490N	XLOC_000998	2	GRP	H2NWF7	0	0	0
Unigene_cuff161212N	XLOC_099948	1	EGM_03546	G7PIL0	0	0	0
Unigene_cuff168155N	XLOC_104197	1	Ucn2	Q0KK90	0	0	0
Unigene_cuff168966N	XLOC_104649	2	PANDA_006393	D2H856	0	0	0
Unigene_cuff172578N	XLOC_106817	2	Nxph4	G3X9N5	0	0	0
Unigene_cuff25530N	XLOC_015880	2	GHRH	I3LZJ2	0	0	0
Unigene_cuff27760N	XLOC_017205	1	CBLN3	G3W0H8	0	0	0
Unigene_cuff31785N	XLOC_019538	1	CORT	F7I1I6	0	0	0
Unigene_cuff34177N	XLOC_021099	1	NPB	I3N803	0	0	0
Unigene_cuff54056N	XLOC_032662	1	HISPPD2A	B1MTI5	0	0	0
Unigene_cuff6395N	XLOC_004133	1	SCG3	H0X9Q3	0	0	0
Unigene_cuff66570N	XLOC_040055	1	PRLH	I3NBR0	0	0	0
Unigene_cuff73885N	XLOC_044370	1	GNRH1	H9Z0C5	0	0	0
Unigene_cuff73907N	XLOC_044379	5	PNOC	I3LYH4	0	0	0
Unigene_cuff87190N	XLOC_052227	2	PAL_GLEAN10019550	L5JRX0	0	0	0
