# Supplementary material for: Drug Target Mining and Analysis of the Chinese Tree Shrew for Pharmacological Testing
Source: PLoS One. 2014 Aug 8;9(8):e104191. doi: 10.1371/journal.pone.0104191 (PMC4126716; doi:10.1371/journal.pone.0104191)
Supplement: File S1 — Contains additional tables. (ZIP) [file pone.0104191.s001.zip › Supplementary Table 6.xlsx]

## Sheet: Proteinase&inhibitor
query name	family	query start-query end	predicted active site residues	predicted metal ligands	hit name	hit start-hit end	e-value
Unigene_cuff104987	A01A	67-305	D97, Y142, D282		MER000915	71-308	3.5e-105
Unigene_cuff104988	A01A	68-309	D98, Y143, D286		MER000915	71-308	1.5e-103
Unigene_cuff104989	A01A	67-401	D97, Y142, D282		MER000915	71-401	8.1e-147
Unigene_cuff104990	A01A	40-196	D70, Y115, >D		MER000915	71-227	6.8e-70
Unigene_cuff105100	A01A	51-383	D81, Y124, D266		MER000944	66-396	1.8e-140
Unigene_cuff115331	A01A	1-42	<D/H, <F/S/Y, >D		MER107386	286-327	2.1e-22
Unigene_cuff115332	A01A	1-125	<D/H, <F/S/Y, D61		MER004981	223-347	1.3e-62
Unigene_cuff120721	A01A	63-439	D104, Y143, D300		MER005870	52-428	1.8e-229
Unigene_cuff120722	A01A	63-375	D104, Y143, D300		MER005870	52-364	2e-190
Unigene_cuff120723	A01A	63-439	D104, Y143, D300		MER005870	52-428	1.8e-229
Unigene_cuff120724	A01A	1-186	<D/H, <F/S/Y, D54		MER005870	236-421	7.2e-112
Unigene_cuff120725	A01A	1-63	<D/H, <F/S/Y, <D		MER005870	366-428	2e-35
Unigene_cuff161409	A01A	35-194	D66, Y109, >D		MER000901	61-219	1.9e-78
Unigene_cuff161410	A01A	40-380	D71, Y114, D269		MER037290	63-388	5.4e-165
Unigene_cuff161411	A01A	40-365	D71, Y114, D254		MER037290	63-388	4.9e-168
Unigene_cuff161412	A01A	61-386	D92, Y135, D275		MER037290	63-388	4.9e-168
Unigene_cuff28307	A01A	35-192	D66, Y111, >D		MER004981	65-223	8.5e-81
Unigene_cuff28308	A01A	39-196	D70, Y115, >D		MER004981	65-223	8.5e-81
Unigene_cuff28311	A01A	35-130	D66, Y111, >D		MER004981	65-160	3.9e-49
Unigene_cuff28312	A01A	35-86	D66, >F/S/Y, >D		MER107386	65-116	6.6e-27
Unigene_cuff48989	A01A	61-389	D91, Y134, D277		MER011989	61-388	3.2e-184
Unigene_cuff54234	A01A	48-368	D79, Y122, D261		MER000904	61-381	4.8e-166
Unigene_cuff54397	A01A	61-403	D92, X135F/S/Y, D291		MER020009	61-390	9.1e-144
Unigene_cuff8223	A01A	64-112	<D/H, <F/S/Y, <D		MER000911	357-405	3.9e-25
Unigene_cuff8521	A01A	1-245	<D/H, <F/S/Y, D135		MER000911	154-405	1.7e-121
Unigene_cuff89143	A01A	35-208	D69, Y108, >D		MER005534	76-249	7.4e-99
Unigene_cuff89144	A01A	1-366	D35, Y74, D228		MER005534	76-441	8e-215
Unigene_cuff89145	A01A	1-366	D35, Y74, D228		MER005534	76-441	8e-215
Unigene_cuff89147	A01A	1-29	>D/H, >F/S/Y, >D		MER005534	76-104	4.6e-14
Unigene_cuff111268	A02A	1-79	D9		MER015446	45-123	5.4e-21
Unigene_cuff111270	A02A	1-79	D9		MER015446	45-123	5.4e-21
Unigene_cuff11574	A02A	30-125	D49		MER001480	8-102	1e-15
Unigene_cuff12734	A02A	3-67	<D		MER001480	39-102	3e-15
Unigene_cuff127587	A02A	25-74	D44		MER001480	8-57	2.5e-10
Unigene_cuff135467	A02A	1-45	D18		MER000969	171-215	7.9e-18
Unigene_cuff140859	A02A	155-255	D176		MER015481	47-142	6.2e-17
Unigene_cuff141930	A02A	338-434	D359		MER004364	530-626	1.4e-42
Unigene_cuff145821	A02A	8-65	<D		MER004364	570-626	2.8e-12
Unigene_cuff157701	A02A	4-34	<D		MER001480	72-102	1.1e-12
Unigene_cuff162972	A02A	82-184	D103		MER000969	167-269	1.3e-32
Unigene_cuff164275	A02A	94-129	N115D		MER000969	167-202	9.9e-12
Unigene_cuff49820	A02A	1-69	<D		MER015446	58-126	2.6e-16
Unigene_cuff5635	A02A	1-65	N3D		MER001480	25-89	3.6e-20
Unigene_cuff65492	A02A	97-185	D116		MER001480	8-95	1.4e-19
Unigene_cuff83568	A02A	160-262	D181		MER000969	167-269	4.9e-43
Unigene_cuff94323	A02A	1-44	<D		MER000969	226-269	1.5e-14
Unigene_cuff165687	A22A	1-179	>D, >D		MER005221	1-183	7.9e-71
Unigene_cuff165688	A22A	1-183	>D, >D		MER005221	1-183	1.1e-74
Unigene_cuff165689	A22A	1-284	D74, D202		MER005221	184-467	8.3e-149
Unigene_cuff93469	A22A	227-409	<D, D327		MER005223	264-448	6.8e-70
Unigene_cuff93470	A22A	22-295	D263, >D		MER005223	22-295	4.2e-148
Unigene_cuff93471	A22A	22-295	D263, >D		MER005223	22-295	4.2e-148
Unigene_cuff93472	A22A	227-410	<D, D328		MER005223	264-448	6.9e-72
Unigene_cuff104452	A22B	149-488	X370D, D432		MER160347	133-464	1.8e-70
Unigene_cuff156555	A22B	131-520	D333, D412		MER053611	181-570	2.1e-202
Unigene_cuff156556	A22B	118-502	D333, D394		MER019711	137-520	4e-197
Unigene_cuff156558	A22B	1-117	D40, D101		MER019711	312-428	2.1e-56
Unigene_cuff171898	A22B	33-78	>D, >D		MER019715	140-185	8.2e-18
Unigene_cuff171899	A22B	1-152	>D, >D		MER019715	195-346	4.2e-78
Unigene_cuff171900	A22B	1-159	>D, >D		MER019715	187-346	3.8e-81
Unigene_cuff171901	A22B	1-130	<D, D47		MER019715	375-504	7e-74
Unigene_cuff171902	A22B	1-130	<D, D47		MER019715	375-504	7e-74
Unigene_cuff64442	A22B	1-376	D192, D263		MER054030	209-584	9.4e-184
Unigene_cuff64443	A22B	1-375	D192, D263		MER054030	209-583	2.8e-183
Unigene_cuff80787	A22B	1-367	D207, D253		MER019701	1-375	2.5e-186
Unigene_cuff80788	A22B	1-365	D207, D253		MER019701	1-377	3.2e-201
Unigene_cuff80789	A22B	1-367	D207, D253		MER019701	1-375	2.5e-186
Unigene_cuff80790	A22B	1-367	D207, D253		MER019701	1-375	2.5e-186
Unigene_cuff80791	A22B	1-230	D72, D118		MER019701	148-377	4.2e-131
Unigene_cuff63160	A33	160-273	D167		MER057496	203-316	2.5e-61
Unigene_cuff115223	C01A	1-45	<Q, <C, >H, >N/Q		MER000629	165-209	4.9e-26
Unigene_cuff116860	C01A	1-182	<Q, <C, H129, N149		MER000686	150-331	2.8e-111
Unigene_cuff116861	C01A	55-292	Q86, C92, H262, N282		MER000687	71-308	2.1e-128
Unigene_cuff116862	C01A	55-314	Q86, C92, H262, N282		MER000687	71-330	9e-142
Unigene_cuff116863	C01A	55-314	Q86, C92, H262, N282		MER000687	71-330	9e-142
Unigene_cuff116864	C01A	1-105	<Q, <C, H52, N72		MER000686	227-331	5.6e-61
Unigene_cuff125977	C01A	71-291	Q90, C96, H234, N258		MER000622	113-333	3.5e-107
Unigene_cuff130702	C01A	113-333	Q132, C138, H276, N300		MER000622	113-333	1.1e-91
Unigene_cuff132645	C01A	64-278	Q83, C89, H226, N246		MER001690	107-321	3.2e-95
Unigene_cuff132646	C01A	64-278	Q83, C89, H226, N246		MER001690	107-321	3.2e-95
Unigene_cuff132647	C01A	1-217	I22Q, C28, H165, N185		MER001690	103-321	8.7e-85
Unigene_cuff132648	C01A	26-229	Q45, C51, H188, N208		MER001690	107-310	1.6e-90
Unigene_cuff13329	C01A	10-255	Q36, C45, H194, N214		MER004508	57-302	3.5e-143
Unigene_cuff13330	C01A	28-273	Q54, C63, H212, N232		MER004508	57-302	3.5e-143
Unigene_cuff13331	C01A	19-264	Q45, C54, H203, N223		MER004508	57-302	3.5e-143
Unigene_cuff141005	C01A	159-307	E186Q, L192C, >H, >N/Q		MER016137	159-307	5e-83
Unigene_cuff154988	C01A	87-300	Q104, C110, H247, N267		MER000644	116-329	8.1e-128
Unigene_cuff154989	C01A	116-329	Q133, C139, H276, N296		MER000644	116-329	8.1e-128
Unigene_cuff154990	C01A	116-262	Q133, C139, >H, >N/Q		MER000644	116-262	4.6e-88
Unigene_cuff154993	C01A	115-331	Q133, C139, X278H, N298		MER000633	115-331	1.3e-102
Unigene_cuff154994	C01A	115-331	Q133, C139, X278H, N298		MER000633	115-331	1.3e-102
Unigene_cuff157895	C01A	113-229	Q132, C138, >H, >N/Q		MER110321	113-229	9.7e-63
Unigene_cuff157896	C01A	113-229	Q132, C138, >H, >N/Q		MER110321	113-229	9.7e-63
Unigene_cuff169540	C01A	227-440	Q245, C251, H387, N407		MER004980	271-484	1.1e-129
Unigene_cuff17340	C01A	87-238	<Q, <C, H185, N205		MER000629	183-334	1e-85
Unigene_cuff17341	C01A	87-238	<Q, <C, H185, N205		MER000629	183-334	1e-85
Unigene_cuff17342	C01A	75-226	<Q, <C, H173, N193		MER000629	183-334	1e-85
Unigene_cuff17344	C01A	1-155	<Q, <C, H102, N122		MER000629	180-334	5.3e-91
Unigene_cuff17345	C01A	87-238	<Q, <C, H185, N205		MER000629	183-334	1e-85
Unigene_cuff29527	C01A	230-459	Q251, C257, H404, N426		MER103864	172-400	1.8e-129
Unigene_cuff29528	C01A	2-208	<Q, C6, H153, N175		MER103864	195-400	8.5e-117
Unigene_cuff55573	C01A	128-353	Q146, C152, H289, N320		MER003756	128-364	2.1e-92
Unigene_cuff55574	C01A	100-325	Q118, C124, H261, N292		MER003756	128-364	2.1e-92
Unigene_cuff55575	C01A	128-353	Q146, C152, H289, N320		MER003756	128-364	2.1e-92
Unigene_cuff98644	C01A	1-182	<Q, <C, H162, >N/Q		MER021446	238-419	7.5e-101
Unigene_cuff98645	C01A	1-149	<Q, <C, >H, >N/Q		MER021446	238-386	5.6e-80
Unigene_cuff98646	C01A	110-203	A137Q, L143C, >H, >N/Q		MER016137	159-252	1.3e-28
Unigene_cuff98647	C01A	110-203	A137Q, L143C, >H, >N/Q		MER016137	159-252	1.3e-28
Unigene_cuff98648	C01A	159-352	Q188, S194C, >H, >N/Q		MER021446	193-386	1.2e-105
Unigene_cuff98649	C01A	159-385	Q188, S194C, H365, >N/Q		MER021446	193-419	1.6e-126
Unigene_cuff98650	C01A	159-352	Q188, S194C, >H, >N/Q		MER021446	193-386	1.2e-105
Unigene_cuff98651	C01A	159-352	Q188, S194C, >H, >N/Q		MER021446	193-386	1.2e-105
Unigene_cuff161311	C01B	20-356	<Q, <C, H285, N309		MER002481	107-443	3.3e-205
Unigene_cuff161312	C01B	22-462	Q86, C92, H391, N415		MER002481	3-443	6.9e-267
Unigene_cuff161313	C01B	22-462	Q86, C92, H391, N415		MER002481	3-443	6.9e-267
Unigene_cuff101854	C02A	99-290	Q123, C129, >H, >N		MER001446	99-290	6.4e-115
Unigene_cuff101855	C02A	135-326	Q159, C165, >H, >N		MER001446	99-290	5.5e-114
Unigene_cuff101856	C02A	99-290	Q123, C129, >H, >N		MER001446	99-290	6.4e-115
Unigene_cuff101857	C02A	135-326	Q159, C165, >H, >N		MER001446	99-290	5.5e-114
Unigene_cuff101858	C02A	135-326	Q159, C165, >H, >N		MER001446	99-290	5.5e-114
Unigene_cuff1116	C02A	100-133	E127Q, C131, >H, >N		MER003201	100-134	1.7e-14
Unigene_cuff1117	C02A	1-188	<Q, <C, >H, >N		MER003201	135-322	1.8e-110
Unigene_cuff150682	C02A	1-225	<Q, <C, H151, N183		MER000718	102-326	2.5e-135
Unigene_cuff155377	C02A	62-309	Q85, C91, H247, N271		MER020139	62-313	1.1e-116
Unigene_cuff155378	C02A	62-309	Q85, C91, H247, N271		MER020139	62-313	1.1e-116
Unigene_cuff155379	C02A	62-309	Q85, C91, H247, N271		MER020139	62-313	1.1e-116
Unigene_cuff155380	C02A	62-309	Q85, C91, H247, N271		MER020139	62-313	1.1e-116
Unigene_cuff155381	C02A	62-309	Q85, C91, H247, N271		MER020139	62-313	1.1e-116
Unigene_cuff155382	C02A	62-314	Q87, C93, H249, N273		MER020139	62-316	8.8e-121
Unigene_cuff155386	C02A	1-217	Q20, C26, H180, N204		MER029744	76-291	2.9e-117
Unigene_cuff155387	C02A	1-262	Q20, C26, H180, N204		MER029744	76-336	1.8e-142
Unigene_cuff166578	C02A	1-241	T3Q, C9, H177, N197		MER142224	289-528	2.4e-91
Unigene_cuff166579	C02A	191-452	Q214, C220, H388, N408		MER142224	268-528	1.3e-96
Unigene_cuff166580	C02A	259-520	Q282, C288, H456, N476		MER142224	268-528	1.3e-96
Unigene_cuff172849	C02A	1-251	Q23, C29, H186, N210		MER000964	77-327	4.2e-150
Unigene_cuff172850	C02A	1-248	Q20, C26, H183, N207		MER000964	80-327	9.5e-150
Unigene_cuff172867	C02A	75-327	Q99, C105, H262, N286		MER001787	75-327	4.6e-143
Unigene_cuff172868	C02A	75-142	Q99, C105, >H, >N		MER001787	75-142	1.2e-35
Unigene_cuff35221	C02A	156-297	<Q, <C, H231, N255		MER004042	179-320	9.5e-78
Unigene_cuff35222	C02A	156-297	<Q, <C, H231, N255		MER004042	179-320	9.5e-78
Unigene_cuff37196	C02A	1-86	<Q, <C, H28, N48		MER002878	1218-1303	3.1e-38
Unigene_cuff37197	C02A	89-337	Q120, C126, H279, N299		MER002878	1044-1303	1.9e-99
Unigene_cuff37198	C02A	579-713	<Q, <C, H655, N675		MER002878	1168-1303	7e-54
Unigene_cuff37199	C02A	89-337	Q120, C126, H279, N299		MER002878	1044-1303	1.9e-99
Unigene_cuff37200	C02A	479-581	Q510, C516, >H, >N		MER002878	1044-1144	8.8e-39
Unigene_cuff37201	C02A	479-727	Q510, C516, H669, N689		MER002878	1044-1303	1.9e-99
Unigene_cuff37203	C02A	479-727	Q510, C516, H669, N689		MER002878	1044-1303	1.9e-99
Unigene_cuff51609	C02A	77-329	Q101, C107, H264, N288		MER005844	72-324	1.9e-133
Unigene_cuff51610	C02A	72-330	Q96, C108, H265, N289		MER005844	72-324	1.9e-131
Unigene_cuff55500	C02A	85-337	Q109, C115, H272, N296		MER000770	85-337	4.3e-152
Unigene_cuff55501	C02A	85-337	Q109, C115, H272, N296		MER000770	85-337	4.3e-152
Unigene_cuff55502	C02A	85-337	Q109, C115, H272, N296		MER000770	85-337	4.3e-152
Unigene_cuff55504	C02A	85-337	Q109, C115, H272, N296		MER000770	85-337	4.3e-152
Unigene_cuff55505	C02A	85-337	Q109, C115, H272, N296		MER000770	85-337	4.3e-152
Unigene_cuff55933	C02A	55-326	Q75, C81, H252, N284		MER002939	55-326	8.3e-168
Unigene_cuff55935	C02A	1-228	<Q, <C, H154, N186		MER002939	99-326	1.2e-139
Unigene_cuff55936	C02A	1-228	<Q, <C, H154, N186		MER002939	99-326	5.2e-140
Unigene_cuff55937	C02A	1-228	<Q, <C, H154, N186		MER002939	99-326	5.2e-140
Unigene_cuff66479	C02A	45-297	Q69, C75, H240, N265		MER013510	43-295	1.1e-137
Unigene_cuff66485	C02A	45-297	Q69, C75, H240, N265		MER013510	43-295	1.1e-137
Unigene_cuff66486	C02A	45-297	Q69, C75, H240, N265		MER013510	43-295	1.1e-137
Unigene_cuff115177	C12	1-45	<Q, <C, >H, >D		MER000832	110-154	1.4e-23
Unigene_cuff159114	C12	1-209	Q70, C76, H147, D162		MER000832	15-223	2.5e-118
Unigene_cuff159115	C12	1-223	Q84, C90, H161, D176		MER000832	1-223	7e-127
Unigene_cuff159116	C12	1-219	Q80, C86, H157, D172		MER000832	1-223	8.9e-123
Unigene_cuff159574	C12	3-237	Q85, C91, H169, D184		MER003989	3-237	1.6e-132
Unigene_cuff159575	C12	3-237	Q85, C91, H169, D184		MER003989	3-237	1.6e-132
Unigene_cuff1712	C12	1-72	<Q, <C, H11, D26		MER000836	159-230	1.4e-40
Unigene_cuff1713	C12	1-141	Q72, C78, >H, >D		MER000836	18-158	1.5e-82
Unigene_cuff26803	C12	1-49	<Q, <C, >H, >D		MER000836	98-146	3.7e-24
Unigene_cuff35529	C12	1-211	Q66, C72, H148, D163		MER005539	20-227	5.8e-120
Unigene_cuff35530	C12	1-205	Q60, C66, H142, D157		MER005539	23-227	1.1e-120
Unigene_cuff35697	C13	1-72	<H, <C		MER064672	235-306	2.5e-42
Unigene_cuff35699	C13	25-147	>H, >C		MER064672	41-163	1.4e-72
Unigene_cuff35700	C13	25-147	>H, >C		MER064672	41-163	1.4e-72
Unigene_cuff86744	C13	25-286	H148, C189		MER001800	25-286	5.3e-144
Unigene_cuff86745	C13	25-286	H148, C189		MER001800	25-286	5.3e-144
Unigene_cuff86746	C13	25-286	H148, C189		MER001800	25-286	5.3e-144
Unigene_cuff106548	C14A	1-200	H28, C71		MER000855	250-449	2.5e-116
Unigene_cuff106549	C14A	167-449	H277, C320		MER000855	167-449	2.1e-164
Unigene_cuff106550	C14A	167-449	H277, C320		MER000855	167-449	2.1e-164
Unigene_cuff106551	C14A	167-322	H277, C320		MER000855	167-322	1.4e-89
Unigene_cuff111406	C14A	1-116	<H, C3		MER000853	161-276	1.7e-64
Unigene_cuff122715	C14A	1-283	H110, C152		MER002708	12-292	5e-155
Unigene_cuff122716	C14A	5-195	H22, C64		MER002708	104-292	7.8e-105
Unigene_cuff122717	C14A	1-263	H107, C149		MER002708	15-275	1.6e-143
Unigene_cuff122718	C14A	1-280	H107, C149		MER002708	15-292	7.5e-154
Unigene_cuff122719	C14A	1-267	H94, C136		MER002708	28-292	1.8e-146
Unigene_cuff122966	C14A	1-229	H76, C119		MER012083	14-242	6.8e-106
Unigene_cuff122967	C14A	1-121	H76, C119		MER012083	14-134	1e-53
Unigene_cuff125498	C14A	29-303	H144, C186		MER002705	62-336	7.9e-160
Unigene_cuff125499	C14A	29-303	H144, C186		MER002705	62-336	7.9e-160
Unigene_cuff125500	C14A	29-303	H144, C186		MER002705	62-336	7.9e-160
Unigene_cuff125501	C14A	29-303	H144, C186		MER002705	62-336	7.9e-160
Unigene_cuff125502	C14A	29-229	H144, C186		MER002705	62-262	3.7e-115
Unigene_cuff126641	C14A	1-87	H3, C45		MER012083	87-174	1.5e-11
Unigene_cuff126642	C14A	102-182	<H, <C		MER012083	164-242	1.6e-12
Unigene_cuff144636	C14A	1-103	H86, >C		MER000853	36-138	3e-53
Unigene_cuff31253	C14A	105-393	H225, C275		MER002707	117-405	1.7e-138
Unigene_cuff31254	C14A	105-393	H225, C275		MER002707	117-405	1.7e-138
Unigene_cuff31255	C14A	105-403	H225, C275		MER002707	117-415	1.8e-144
Unigene_cuff61674	C14A	136-406	H252, C300		MER003216	134-405	6e-107
Unigene_cuff61675	C14A	145-384	H230, C278		MER003216	165-405	8.6e-100
Unigene_cuff61676	C14A	135-405	H251, C299		MER003216	134-405	6e-107
Unigene_cuff61677	C14A	145-384	H230, C278		MER003216	165-405	8.6e-100
Unigene_cuff61678	C14A	105-376	H209, C257		MER004450	106-377	1.6e-124
Unigene_cuff61679	C14A	105-376	H209, C257		MER004450	106-377	1.6e-124
Unigene_cuff61680	C14A	105-376	H209, C257		MER004450	106-377	1.6e-124
Unigene_cuff61681	C14A	88-359	H192, C240		MER004450	106-377	1.6e-124
Unigene_cuff61682	C14A	418-658	H522, C570		MER004450	106-346	1.8e-106
Unigene_cuff61683	C14A	1-78	<H, <C		MER004450	265-343	1.7e-26
Unigene_cuff61684	C14A	106-375	H210, C258		MER004450	106-376	1.4e-110
Unigene_cuff72570	C14A	60-233	R115H, S163C		MER003026	260-433	2.1e-73
Unigene_cuff72571	C14A	263-436	R318H, S366C		MER003026	260-433	2.1e-73
Unigene_cuff72572	C14A	226-399	R281H, S329C		MER003026	260-433	2.1e-73
Unigene_cuff72573	C14A	169-342	R224H, S272C		MER003026	260-433	2.1e-73
Unigene_cuff72576	C14A	263-436	R318H, S366C		MER003026	260-433	2.1e-73
Unigene_cuff72577	C14A	226-399	R281H, S329C		MER003026	260-433	2.1e-73
Unigene_cuff72578	C14A	226-399	R281H, S329C		MER003026	260-433	2.1e-73
Unigene_cuff72579	C14A	226-399	R281H, S329C		MER003026	260-433	2.1e-73
Unigene_cuff72581	C14A	227-426	H312, C355		MER002579	273-472	3.1e-91
Unigene_cuff72582	C14A	228-427	H313, C356		MER002579	273-472	3.1e-91
Unigene_cuff72583	C14A	197-450	H317, C360		MER002849	197-456	8.1e-111
Unigene_cuff72584	C14A	197-312	>H, >C		MER002849	197-312	2.5e-44
Unigene_cuff72585	C14A	197-450	H317, C360		MER002849	197-456	8.1e-111
Unigene_cuff72586	C14A	197-450	H317, C360		MER002849	197-456	8.1e-111
Unigene_cuff72587	C14A	197-450	H317, C360		MER002849	197-456	8.1e-111
Unigene_cuff72588	C14A	197-450	H317, C360		MER002849	197-456	8.1e-111
Unigene_cuff72589	C14A	197-450	H317, C360		MER002849	197-456	8.1e-111
Unigene_cuff1471	C14B	1-183	H75, C124		MER019325	341-523	6.4e-98
Unigene_cuff1472	C14B	1-147	H70, C119		MER019325	346-492	3.2e-76
Unigene_cuff117699	C15	12-124	E18, C80, H99		MER014627	5-117	1.7e-49
Unigene_cuff41481	C15	68-248	E124, C188, H207		MER011032	29-209	9.1e-108
Unigene_cuff41482	C15	4-209	E85, C149, H168		MER011032	4-209	1.8e-123
Unigene_cuff41483	C15	1-181	E57, C121, H140		MER011032	29-209	9.1e-108
Unigene_cuff117010	C19	1-521	<N, <C, H510, >D/N		MER002693	340-856	1.7e-297
Unigene_cuff117011	C19	1-384	<N, <C, >H, >D/N		MER002693	340-719	5.2e-212
Unigene_cuff117012	C19	1-384	<N, <C, >H, >D/N		MER002693	340-719	5.2e-212
Unigene_cuff117013	C19	175-842	N213, C218, H792, D809		MER002693	231-895	0
Unigene_cuff118996	C19	37-424	N79, C84, H378, D394		MER012130	138-525	2.2e-240
Unigene_cuff118997	C19	1-51	<N, <C, H18, D34		MER012130	462-512	5.7e-28
Unigene_cuff119185	C19	1-121	<N, <C, >H, >D/N		MER002900	165-290	5e-22
Unigene_cuff120743	C19	241-495	N283, C288, >H, >D/N		MER014646	402-656	4.1e-127
Unigene_cuff120744	C19	241-495	N283, C288, >H, >D/N		MER014646	402-656	4.1e-127
Unigene_cuff120745	C19	241-495	N283, C288, >H, >D/N		MER014646	402-656	4.1e-127
Unigene_cuff120746	C19	241-495	N283, C288, >H, >D/N		MER014646	402-656	4.1e-127
Unigene_cuff120747	C19	241-368	N283, C288, >H, >D/N		MER014646	402-529	8.1e-75
Unigene_cuff120748	C19	241-495	N283, C288, >H, >D/N		MER014646	402-656	4.1e-127
Unigene_cuff12497	C19	91-489	N133, C138, X441H, N456		MER005513	121-520	4.6e-177
Unigene_cuff12498	C19	93-491	N135, C140, X443H, N458		MER005513	121-520	4.6e-177
Unigene_cuff12499	C19	151-230	<N, <C, X181H, N196		MER005513	442-521	2.8e-34
Unigene_cuff125268	C19	277-843	N318, G323C, H804, N819		MER002627	299-862	4.3e-294
Unigene_cuff125269	C19	274-338	N315, G320C, >H, >D/N		MER002627	299-363	1.4e-32
Unigene_cuff125270	C19	140-424	N181, G186C, >H, >D/N		MER002627	299-570	1.2e-149
Unigene_cuff125271	C19	246-530	N287, G292C, >H, >D/N		MER002627	299-570	1.2e-149
Unigene_cuff125272	C19	1-211	<N, <C, H172, N187		MER002627	651-862	6.6e-102
Unigene_cuff125273	C19	1-162	<N, <C, H123, N138		MER002627	700-862	1.6e-71
Unigene_cuff127092	C19	161-556	N216, C221, H509, N524		MER006258	161-565	1.2e-236
Unigene_cuff127093	C19	161-555	N216, C221, H508, N523		MER006258	161-565	1.2e-234
Unigene_cuff127094	C19	161-565	N216, C221, H518, N533		MER006258	161-565	4.4e-245
Unigene_cuff127095	C19	161-556	N216, C221, H509, N524		MER006258	161-565	1.2e-236
Unigene_cuff127301	C19	41-431	N81, C86, H379, D395		MER012131	128-519	2.7e-234
Unigene_cuff128003	C19	1-84	<N, <C, H28, G62D/N		MER005493	731-819	4.6e-29
Unigene_cuff128004	C19	1-89	<N, <C, H33, G67D/N		MER005493	725-819	6e-29
Unigene_cuff128005	C19	1-285	<N, <C, >H, >D/N		MER005493	424-705	1.4e-129
Unigene_cuff128006	C19	1-195	<N, <C, >H, >D/N		MER005493	245-439	6.5e-100
Unigene_cuff128007	C19	166-224	N180, C185, >H, >D/N		MER014273	185-243	3.5e-29
Unigene_cuff128008	C19	108-166	N122, C127, >H, >D/N		MER014273	185-243	3.5e-29
Unigene_cuff128009	C19	166-224	N180, C185, >H, >D/N		MER014273	185-243	3.5e-29
Unigene_cuff128010	C19	165-223	N179, C184, >H, >D/N		MER014273	185-243	3.5e-29
Unigene_cuff128011	C19	167-225	N181, C186, >H, >D/N		MER014273	185-243	3.5e-29
Unigene_cuff128139	C19	1-355	N28, C33, H302, D317		MER005454	1-355	7.1e-218
Unigene_cuff128140	C19	1-354	N27, C32, H301, D316		MER005454	2-355	2.7e-217
Unigene_cuff128141	C19	1-202	N28, C33, >H, >D/N		MER005454	1-202	2.6e-122
Unigene_cuff129734	C19	1-293	<N, C5, H250, D266		MER002900	85-377	6.7e-138
Unigene_cuff13105	C19	407-499	N449, C454, >H, >D/N		MER014637	407-499	2.6e-52
Unigene_cuff13106	C19	407-958	N449, C454, X855H, N915		MER014637	407-960	1.2e-283
Unigene_cuff13107	C19	407-958	N449, C454, X855H, N915		MER014637	407-960	1.2e-283
Unigene_cuff13108	C19	407-958	N449, C454, X855H, N915		MER014637	407-960	1.2e-283
Unigene_cuff13109	C19	136-687	N178, C183, X584H, N644		MER014637	407-960	1.2e-283
Unigene_cuff133602	C19	1-354	N27, C32, H301, D316		MER014629	13-366	1.1e-203
Unigene_cuff133603	C19	1-201	N27, C32, >H, >D/N		MER014629	13-213	4.7e-109
Unigene_cuff136237	C19	190-567	N231, D236C, M385H, M385D/N		MER064621	188-565	3.3e-224
Unigene_cuff136238	C19	94-471	N135, D140C, M289H, M289D/N		MER064621	188-565	3.3e-224
Unigene_cuff136239	C19	350-543	<N, <C, M361H, M361D/N		MER064621	372-565	1.7e-117
Unigene_cuff140398	C19	1-425	<N, <C, H336, N359		MER030317	534-956	3e-246
Unigene_cuff140399	C19	54-529	P96N, A101C, H440, N463		MER030317	479-956	1.2e-283
Unigene_cuff140400	C19	237-505	<N, <C, H416, N439		MER030317	686-956	1.7e-153
Unigene_cuff140401	C19	83-559	P125N, A130C, H470, N493		MER030317	479-956	5.2e-284
Unigene_cuff140402	C19	83-560	P125N, A130C, H471, N494		MER030317	479-956	6.9e-286
Unigene_cuff142774	C19	1-282	<N, <C, >H, >D/N		MER005494	360-641	1.1e-165
Unigene_cuff142775	C19	1-330	<N, <C, H284, D301		MER005494	360-689	7.9e-196
Unigene_cuff142776	C19	1-316	<N, <C, H270, D287		MER005494	374-689	2.5e-186
Unigene_cuff142777	C19	1-316	<N, <C, H270, D287		MER005494	374-689	2.5e-186
Unigene_cuff142778	C19	1-316	<N, <C, H270, D287		MER005494	374-689	2.5e-186
Unigene_cuff142779	C19	88-316	N149, C154, >H, >D/N		MER005494	88-316	1.1e-99
Unigene_cuff142780	C19	88-316	N149, C154, >H, >D/N		MER005494	88-316	1.1e-99
Unigene_cuff142781	C19	70-274	N131, C136, >H, >D/N		MER005494	88-292	2.6e-101
Unigene_cuff142782	C19	88-292	N149, C154, >H, >D/N		MER005494	88-292	2.6e-101
Unigene_cuff142783	C19	70-147	N131, C136, >H, >D/N		MER005494	88-165	3.6e-31
Unigene_cuff142784	C19	88-165	N149, C154, >H, >D/N		MER005494	88-165	3.6e-31
Unigene_cuff146751	C19	1-392	<N, <C, X336H, N353		MER014633	557-962	1.4e-184
Unigene_cuff146752	C19	1-406	<N, <C, X350H, N367		MER014633	557-962	4e-195
Unigene_cuff148971	C19	117-542	N159, C164, H470, N487		MER014636	150-575	2.4e-237
Unigene_cuff148972	C19	151-576	N193, C198, H504, N521		MER014636	150-575	2.4e-237
Unigene_cuff148973	C19	135-560	N177, C182, H488, N505		MER014636	150-575	2.4e-237
Unigene_cuff148974	C19	119-544	N161, C166, H472, N489		MER014636	150-575	2.4e-237
Unigene_cuff148975	C19	135-278	N177, C182, >H, >D/N		MER014636	150-293	7e-74
Unigene_cuff155922	C19	254-518	N296, C301, >H, >D/N		MER014633	303-568	3.1e-144
Unigene_cuff155923	C19	254-518	N296, C301, >H, >D/N		MER014633	303-568	3.1e-144
Unigene_cuff155924	C19	303-567	N345, C350, >H, >D/N		MER014633	303-568	3.1e-144
Unigene_cuff155925	C19	303-567	N345, C350, >H, >D/N		MER014633	303-568	3.1e-144
Unigene_cuff156568	C19	1-370	N48, C53, H320, D337		MER098143	1-372	3.5e-196
Unigene_cuff156569	C19	1-370	N48, C53, H320, D337		MER098143	1-372	3.5e-196
Unigene_cuff156570	C19	1-226	<N, <C, H176, D193		MER098143	147-372	2.6e-120
Unigene_cuff156571	C19	1-107	<N, <C, H55, D72		MER014639	267-373	1.9e-59
Unigene_cuff160479	C19	145-681	N187, C192, H620, N637		MER011115	131-668	0
Unigene_cuff160480	C19	145-681	N187, C192, H620, N637		MER011115	131-668	0
Unigene_cuff160481	C19	1-311	<N, <C, H250, N267		MER011115	357-668	3.4e-175
Unigene_cuff160482	C19	89-625	N131, C136, H564, N581		MER011115	131-668	0
Unigene_cuff160483	C19	89-625	N131, C136, H564, N581		MER011115	131-668	0
Unigene_cuff160484	C19	89-625	N131, C136, H564, N581		MER011115	131-668	0
Unigene_cuff160485	C19	116-652	N158, C163, H591, N608		MER011115	131-668	0
Unigene_cuff160486	C19	116-652	N158, C163, H591, N608		MER011115	131-668	0
Unigene_cuff160487	C19	116-652	N158, C163, H591, N608		MER011115	131-668	0
Unigene_cuff160488	C19	116-652	N158, C163, H591, N608		MER011115	131-668	0
Unigene_cuff160489	C19	144-680	N186, C191, H619, N636		MER011115	131-668	0
Unigene_cuff160490	C19	116-652	N158, C163, H591, N608		MER011115	131-668	0
Unigene_cuff163465	C19	1-363	N35, C42, H302, D319		MER028714	1-363	2.9e-225
Unigene_cuff163466	C19	126-325	<N, <C, H264, D281		MER028714	164-363	3e-123
Unigene_cuff163467	C19	1-363	N35, C42, H302, D319		MER028714	1-363	2.9e-225
Unigene_cuff163468	C19	1-363	N35, C42, H302, D319		MER028714	1-363	2.9e-225
Unigene_cuff163469	C19	1-318	<N, <C, H257, D274		MER028714	46-363	2.3e-195
Unigene_cuff163470	C19	1-318	<N, <C, H257, D274		MER028714	46-363	2.3e-195
Unigene_cuff163471	C19	109-308	<N, <C, H247, D264		MER028714	164-363	3e-123
Unigene_cuff167322	C19	59-618	N90, C95, H578, N593		MER002627	309-863	2.9e-206
Unigene_cuff167324	C19	12-548	N43, C48, H508, N523		MER002627	309-863	5.7e-207
Unigene_cuff167325	C19	12-571	N43, C48, H531, N546		MER002627	309-863	2.9e-206
Unigene_cuff167326	C19	59-595	N90, C95, H555, N570		MER002627	309-863	5.7e-207
Unigene_cuff167327	C19	256-815	N287, C292, H775, N790		MER002627	309-863	2.9e-206
Unigene_cuff167328	C19	256-792	N287, C292, H752, N767		MER002627	309-863	5.7e-207
Unigene_cuff167808	C19	60-724	N102, C107, H656, D699		MER014768	153-813	1.1e-296
Unigene_cuff167809	C19	60-724	N102, C107, H656, D699		MER014768	153-813	1.1e-296
Unigene_cuff167810	C19	1-197	N37, C42, >H, >D/N		MER014768	159-355	2.1e-92
Unigene_cuff167811	C19	1-197	N37, C42, >H, >D/N		MER014768	159-355	2.1e-92
Unigene_cuff167812	C19	39-616	<N, <C, H548, D591		MER014768	240-813	4.9e-257
Unigene_cuff167813	C19	1-44	<N, <C, >H, >D/N		MER014768	312-355	1.2e-11
Unigene_cuff167814	C19	1-322	<N, <C, >H, >D/N		MER014768	340-657	1.1e-118
Unigene_cuff167815	C19	47-275	<N, <C, >H, >D/N		MER014768	436-660	1.4e-72
Unigene_cuff167816	C19	1-381	<N, <C, H313, D356		MER014768	437-813	3.8e-153
Unigene_cuff168068	C19	439-867	<N, <C, H817, D834		MER001795	502-934	5.2e-229
Unigene_cuff168069	C19	242-908	X284N, C289, H858, D875		MER001795	264-934	0
Unigene_cuff168070	C19	242-908	X284N, C289, H858, D875		MER001795	264-934	0
Unigene_cuff168071	C19	439-867	<N, <C, H817, D834		MER001795	502-934	5.2e-229
Unigene_cuff168072	C19	211-861	X237N, C242, H811, D828		MER001795	280-934	0
Unigene_cuff168073	C19	1-435	<N, <C, H385, D402		MER001795	496-934	2.4e-233
Unigene_cuff168086	C19	501-1267	N543, C548, H1207, D1231		MER005428	512-1278	0
Unigene_cuff168087	C19	133-899	N175, C180, H839, D863		MER005428	512-1278	0
Unigene_cuff168088	C19	501-1267	N543, C548, H1207, D1231		MER005428	512-1278	0
Unigene_cuff168089	C19	133-899	N175, C180, H839, D863		MER005428	512-1278	0
Unigene_cuff168090	C19	501-1267	N543, C548, H1207, D1231		MER005428	512-1278	0
Unigene_cuff168091	C19	503-1269	N545, C550, H1209, D1233		MER005428	512-1278	0
Unigene_cuff168092	C19	484-929	<N, <C, H869, D893		MER005428	833-1278	1e-263
Unigene_cuff168093	C19	517-1283	N559, C564, H1223, D1247		MER005428	512-1278	0
Unigene_cuff168094	C19	519-1285	N561, C566, H1225, D1249		MER005428	512-1278	0
Unigene_cuff168984	C19	11-86	<N, <C, H18, N31		MER015483	298-372	7e-35
Unigene_cuff168986	C19	1-142	<N, <C, H74, N87		MER015483	232-372	1e-73
Unigene_cuff168987	C19	1-142	<N, <C, H74, N87		MER015483	232-372	1e-73
Unigene_cuff168988	C19	1-142	<N, <C, H74, N87		MER015483	232-372	1e-73
Unigene_cuff168990	C19	11-86	<N, <C, H18, N31		MER015483	298-372	6.5e-35
Unigene_cuff168991	C19	3-231	N45, C50, >H, >D/N		MER015483	3-231	8.1e-111
Unigene_cuff168992	C19	3-231	N45, C50, >H, >D/N		MER015483	3-231	8.1e-111
Unigene_cuff170226	C19	262-896	N295, C300, H840, N857		MER014292	266-897	1.3e-210
Unigene_cuff170227	C19	262-896	N295, C300, H840, N857		MER014292	266-897	1.3e-210
Unigene_cuff170228	C19	262-896	N295, C300, H840, N857		MER014292	266-897	1.3e-210
Unigene_cuff172703	C19	1256-1704	N1298, C1303, H1616, D1638		MER005877	1512-1960	2.2e-259
Unigene_cuff172705	C19	108-556	N150, C155, H468, D490		MER005877	1512-1960	2.2e-259
Unigene_cuff172706	C19	427-875	N469, C474, H787, D809		MER005877	1512-1960	2.2e-259
Unigene_cuff172707	C19	815-1240	N857, C862, H1175, D1197		MER005877	1512-1937	4.4e-245
Unigene_cuff172708	C19	108-556	N150, C155, H468, D490		MER005877	1512-1960	2.2e-259
Unigene_cuff31023	C19	51-432	N93, C98, H353, N370		MER064620	51-432	2.1e-234
Unigene_cuff31024	C19	51-432	N93, C98, H353, N370		MER064620	51-432	2.1e-234
Unigene_cuff31025	C19	51-432	N93, C98, H353, N370		MER064620	51-432	2.1e-234
Unigene_cuff31026	C19	51-432	N93, C98, H353, N370		MER064620	51-432	2.1e-234
Unigene_cuff31027	C19	1-252	<N, <C, H174, N191		MER064620	180-432	3.2e-150
Unigene_cuff31028	C19	1-171	<N, <C, H93, N110		MER064620	261-432	1.3e-100
Unigene_cuff31029	C19	1-172	<N, <C, H93, N110		MER064620	261-432	1.7e-102
Unigene_cuff31030	C19	1-172	<N, <C, H93, N110		MER064620	261-432	1.7e-102
Unigene_cuff31031	C19	1-172	<N, <C, H93, N110		MER064620	261-432	1.7e-102
Unigene_cuff31032	C19	1-148	<N, <C, H69, N86		MER064620	273-432	1.4e-58
Unigene_cuff31033	C19	1-148	<N, <C, H69, N86		MER064620	273-432	1.4e-58
Unigene_cuff33801	C19	84-341	N126, C131, >H, >D/N		MER014033	84-341	2.4e-144
Unigene_cuff33802	C19	84-341	N126, C131, >H, >D/N		MER014033	84-341	2.4e-144
Unigene_cuff33803	C19	7-262	N47, C52, >H, >D/N		MER014033	86-341	4.6e-143
Unigene_cuff33804	C19	1-258	N43, C48, >H, >D/N		MER014033	84-341	2.4e-144
Unigene_cuff35714	C19	48-650	N113, C118, H597, D614		MER014335	124-726	0
Unigene_cuff35715	C19	48-642	N113, C118, H589, D606		MER014335	124-726	0
Unigene_cuff35716	C19	54-656	N119, C124, H603, D620		MER014335	124-726	0
Unigene_cuff35717	C19	54-506	N119, C124, >H, >D/N		MER014335	124-584	1.5e-241
Unigene_cuff35870	C19	1431-1833	N1473, C1478, H1750, N1770		MER005706	901-1303	3.9e-244
Unigene_cuff35871	C19	715-1117	N757, C762, H1034, N1054		MER005706	901-1303	3.9e-244
Unigene_cuff35872	C19	162-564	N204, C209, H481, N501		MER005706	901-1303	3.9e-244
Unigene_cuff35873	C19	162-564	N204, C209, H481, N501		MER005706	901-1303	3.9e-244
Unigene_cuff35874	C19	162-564	N204, C209, H481, N501		MER005706	901-1303	3.9e-244
Unigene_cuff35875	C19	162-564	N204, C209, H481, N501		MER005706	901-1303	3.9e-244
Unigene_cuff35876	C19	162-564	N204, C209, H481, N501		MER005706	901-1303	3.9e-244
Unigene_cuff35877	C19	162-564	N204, C209, H481, N501		MER005706	901-1303	3.9e-244
Unigene_cuff35878	C19	762-1164	N804, C809, H1081, N1101		MER005706	901-1303	3.9e-244
Unigene_cuff35879	C19	762-1164	N804, C809, H1081, N1101		MER005706	901-1303	3.9e-244
Unigene_cuff35880	C19	714-1116	N756, C761, H1033, N1053		MER005706	901-1303	3.9e-244
Unigene_cuff35881	C19	714-1116	N756, C761, H1033, N1053		MER005706	901-1303	3.9e-244
Unigene_cuff35882	C19	735-1137	N777, C782, H1054, N1074		MER005706	901-1303	3.9e-244
Unigene_cuff35883	C19	735-1137	N777, C782, H1054, N1074		MER005706	901-1303	3.9e-244
Unigene_cuff35884	C19	735-1137	N777, C782, H1054, N1074		MER005706	901-1303	3.9e-244
Unigene_cuff38183	C19	158-514	N200, C205, H446, D463		MER002896	176-532	4e-212
Unigene_cuff43615	C19	43-786	N85, C90, H593, D609		MER004978	43-785	0
Unigene_cuff43616	C19	3-746	N45, C50, H553, D569		MER004978	43-785	0
Unigene_cuff43617	C19	43-786	N85, C90, H593, D609		MER004978	43-785	0
Unigene_cuff47468	C19	1-517	<N, <C, H515, >D/N		MER015493	208-725	2.6e-300
Unigene_cuff47469	C19	1-575	<N, <C, H573, >D/N		MER015493	150-725	0
Unigene_cuff47470	C19	1-184	<N, <C, >H, >D/N		MER015493	320-504	1e-104
Unigene_cuff47471	C19	1-53	<N, <C, S7H, D24		MER015493	717-769	4.2e-25
Unigene_cuff47472	C19	1-229	<N, <C, H183, D200		MER015493	541-769	7.1e-129
Unigene_cuff47473	C19	1-46	<N, <C, <H, D17		MER015493	724-769	6.5e-24
Unigene_cuff48981	C19	1-364	<N, <C, H314, N331		MER016486	293-665	3.7e-202
Unigene_cuff48982	C19	1-276	<N, <C, >H, >D/N		MER016486	293-576	2.4e-144
Unigene_cuff48983	C19	59-344	<N, <C, H333, >D/N		MER016486	341-626	2.3e-174
Unigene_cuff48984	C19	1-40	<N, <C, <H, N7		MER016486	626-665	8.2e-22
Unigene_cuff48985	C19	79-237	<N, <C, H187, N204		MER016486	507-665	4e-89
Unigene_cuff48986	C19	1-72	<N, <C, H61, >D/N		MER016486	555-626	2.2e-43
Unigene_cuff49261	C19	1-38	<N, <C, <H, N5		MER016486	628-665	2.2e-20
Unigene_cuff50650	C19	33-481	N75, C80, H393, D415		MER005877	1512-1960	2.3e-280
Unigene_cuff57199	C19	81-423	N115, C120, H371, N387		MER011852	81-423	1.3e-212
Unigene_cuff57200	C19	81-423	N115, C120, H371, N387		MER011852	81-423	1.3e-212
Unigene_cuff57202	C19	1-132	<N, <C, H80, N96		MER011852	292-423	1.1e-78
Unigene_cuff61846	C19	1-169	<N, <C, H108, N125		MER014634	497-661	2.7e-90
Unigene_cuff61847	C19	105-645	N147, C152, H584, N601		MER014634	124-661	8e-304
Unigene_cuff61848	C19	105-645	N147, C152, H584, N601		MER014634	124-661	8e-304
Unigene_cuff61849	C19	105-645	N147, C152, H584, N601		MER014634	124-661	8e-304
Unigene_cuff61850	C19	105-645	N147, C152, H584, N601		MER014634	124-661	8e-304
Unigene_cuff61851	C19	107-647	N149, C154, H586, N603		MER014634	124-661	8e-304
Unigene_cuff61852	C19	117-657	N159, C164, H596, N613		MER014634	124-661	8e-304
Unigene_cuff61853	C19	102-642	N144, C149, H581, N598		MER014634	124-661	8e-304
Unigene_cuff64604	C19	1-459	N19, C24, H399, S424D/N		MER014649	54-512	1.8e-252
Unigene_cuff64605	C19	1-422	<N, <C, H362, S387D/N		MER014649	91-512	8.8e-229
Unigene_cuff64606	C19	1-412	<N, <C, H352, S377D/N		MER014649	91-512	2.1e-219
Unigene_cuff64607	C19	1-172	<N, <C, >H, >D/N		MER014649	238-409	6.1e-90
Unigene_cuff64980	C19	35-443	N58, C63, H384, D400		MER002667	81-494	3.2e-220
Unigene_cuff64981	C19	40-448	N63, C68, H389, D405		MER002667	81-494	3.2e-220
Unigene_cuff64982	C19	73-494	N109, C114, H435, D451		MER002667	73-494	1.1e-235
Unigene_cuff64983	C19	36-444	N59, C64, H385, D401		MER002667	81-494	3.2e-220
Unigene_cuff67865	C19	1843-2237	N1885, C1890, H2151, N2174		MER014780	1705-2099	2.5e-244
Unigene_cuff67866	C19	1764-2118	N1806, C1811, H2072, N2095		MER014780	1705-2059	1.3e-219
Unigene_cuff67867	C19	1843-2237	N1885, C1890, H2151, N2174		MER014780	1705-2099	5.6e-244
Unigene_cuff67868	C19	1813-2207	N1855, C1860, H2121, N2144		MER014780	1705-2099	6.1e-244
Unigene_cuff67869	C19	1831-2225	N1873, C1878, H2139, N2162		MER014780	1705-2099	6e-244
Unigene_cuff67870	C19	1743-1775	<N, <C, >H, >D/N		MER014780	1775-1807	5.2e-13
Unigene_cuff67871	C19	1747-1779	<N, <C, >H, >D/N		MER014780	1775-1807	5.2e-13
Unigene_cuff67872	C19	1553-1908	N1596, C1601, H1862, N1885		MER014780	1705-2059	8.2e-219
Unigene_cuff68657	C19	1-347	N29, R34C, H299, N316		MER004834	259-605	1.1e-184
Unigene_cuff68658	C19	206-448	N288, R293C, >H, >D/N		MER004834	205-447	9.2e-127
Unigene_cuff68659	C19	206-606	N288, R293C, H558, N575		MER004834	205-605	5.5e-203
Unigene_cuff68660	C19	1-347	N29, R34C, H299, N316		MER004834	259-605	1.1e-184
Unigene_cuff68661	C19	206-354	N288, R293C, >H, >D/N		MER004834	205-353	2.6e-69
Unigene_cuff68662	C19	206-239	>N, >C, >H, >D/N		MER004834	205-238	3e-13
Unigene_cuff68663	C19	206-239	>N, >C, >H, >D/N		MER004834	205-238	3e-13
Unigene_cuff68664	C19	206-239	>N, >C, >H, >D/N		MER004834	205-238	3e-13
Unigene_cuff70244	C19	1-45	<N, <C, H13, D30		MER004439	737-781	2.9e-22
Unigene_cuff70703	C19	1-335	<N, <C, H303, D320		MER004439	448-781	2.8e-168
Unigene_cuff70704	C19	499-814	<N, <C, H782, D799		MER004439	466-781	3.7e-168
Unigene_cuff70705	C19	481-796	<N, <C, H764, D781		MER004439	466-781	3.7e-168
Unigene_cuff70706	C19	499-747	<N, <C, >H, >D/N		MER004439	466-714	6.2e-128
Unigene_cuff72989	C19	1-324	N34, C41, H301, D318		MER027329	1-323	2.3e-193
Unigene_cuff72990	C19	1-324	N34, C41, H301, D318		MER027329	1-323	2.3e-193
Unigene_cuff72991	C19	1-362	N34, C41, H301, D318		MER027329	1-361	4.7e-217
Unigene_cuff72992	C19	1-362	N34, C41, H301, D318		MER027329	1-361	4.7e-217
Unigene_cuff72993	C19	1-362	N34, C41, H301, D318		MER027329	1-361	4.7e-217
Unigene_cuff77821	C19	198-885	N234, C239, H832, D849		MER005427	257-944	0
Unigene_cuff77822	C19	233-914	N263, C268, H861, D878		MER005427	263-944	0
Unigene_cuff77823	C19	228-915	N264, C269, H862, D879		MER005427	257-944	0
Unigene_cuff77824	C19	263-944	N293, C298, H891, D908		MER005427	263-944	0
Unigene_cuff77825	C19	198-885	N234, C239, H832, D849		MER005427	257-944	0
Unigene_cuff79529	C19	365-1246	N407, C412, H1195, N1211		MER000863	696-1577	0
Unigene_cuff79530	C19	561-1442	N603, C608, H1391, N1407		MER000863	696-1577	0
Unigene_cuff79531	C19	365-1246	N407, C412, H1195, N1211		MER000863	696-1577	0
Unigene_cuff79532	C19	359-1240	N401, C406, H1189, N1205		MER000863	696-1577	0
Unigene_cuff79533	C19	365-947	N407, C412, >H, >D/N		MER000863	696-1278	0
Unigene_cuff79534	C19	473-1354	N515, C520, H1303, N1319		MER000863	696-1577	0
Unigene_cuff79535	C19	575-1456	N617, C622, H1405, N1421		MER000863	696-1577	0
Unigene_cuff79536	C19	561-1442	N603, C608, H1391, N1407		MER000863	696-1577	0
Unigene_cuff79537	C19	575-962	N617, C622, >H, >D/N		MER000863	696-1083	3.9e-227
Unigene_cuff79538	C19	459-846	N501, C506, >H, >D/N		MER000863	696-1083	3.9e-227
Unigene_cuff81535	C19	240-687	N275, C280, H635, N652		MER014638	242-688	3.5e-249
Unigene_cuff81536	C19	1-205	<N, <C, H153, N170		MER014638	484-688	3.9e-121
Unigene_cuff81537	C19	240-687	N275, C280, H635, N652		MER014638	242-688	3.5e-249
Unigene_cuff81538	C19	240-687	N275, C280, H635, N652		MER014638	242-688	3.5e-249
Unigene_cuff81539	C19	240-687	N275, C280, H635, N652		MER014638	242-688	3.5e-249
Unigene_cuff81540	C19	240-687	N275, C280, H635, N652		MER014638	242-688	3.5e-249
Unigene_cuff81541	C19	238-474	N273, C278, >H, >D/N		MER014638	242-477	1.1e-120
Unigene_cuff89213	C19	1-434	N27, C32, >H, >D/N		MER030140	77-513	3.6e-234
Unigene_cuff89214	C19	1-200	N27, C32, >H, >D/N		MER030140	77-279	1.2e-107
Unigene_cuff89215	C19	1-643	N27, C32, H590, D607		MER030140	77-722	0
Unigene_cuff89216	C19	1-638	N27, C32, H590, D607		MER030140	77-717	0
Unigene_cuff89217	C19	1-204	<N, <C, H156, D173		MER030140	514-717	3.1e-108
Unigene_cuff89218	C19	75-242	<N, <C, H189, D206		MER030140	555-722	2.2e-98
Unigene_cuff89219	C19	1-204	<N, <C, H156, D173		MER030140	514-717	3.1e-108
Unigene_cuff90096	C19	2-52	<N, <C, >H, >D/N		MER126165	606-656	9.7e-11
Unigene_cuff90097	C19	2-52	<N, <C, >H, >D/N		MER126165	606-656	9.7e-11
Unigene_cuff95927	C19	1-115	<N, <C, >H, >D/N		MER005493	643-757	1.1e-63
Unigene_cuff95928	C19	1-225	<N, <C, >H, >D/N		MER005493	393-614	5.1e-85
Unigene_cuff99565	C19	17-298	N60, C65, >H, >D/N		MER005641	17-297	2.5e-133
Unigene_cuff99566	C19	17-298	N60, C65, >H, >D/N		MER005641	17-297	2.5e-133
Unigene_cuff99567	C19	1-164	<N, <C, >H, >D/N		MER005641	134-297	1.5e-82
Unigene_cuff99568	C19	17-364	N60, C65, H326, N343		MER005641	17-356	2e-122
Unigene_cuff122361	C26	4-354	C252, H336		MER060647	4-354	4e-207
Unigene_cuff122362	C26	4-354	C252, H336		MER060647	4-354	4.5e-207
Unigene_cuff122363	C26	4-354	C252, H336		MER060647	4-354	2.6e-207
Unigene_cuff122364	C26	4-354	C252, H336		MER060647	4-354	3.8e-207
Unigene_cuff122365	C26	4-354	C252, H336		MER060647	4-354	2.8e-207
Unigene_cuff166156	C26	1-117	<C, H67		MER112496	178-294	1.2e-58
Unigene_cuff166157	C26	1-143	C110, >H		MER112496	25-167	4.3e-63
Unigene_cuff166158	C26	1-81	>C, >H		MER112496	40-120	8.9e-34
Unigene_cuff2463	C26	48-176	T146C, >H		MER078640	48-176	4.6e-73
Unigene_cuff2465	C26	48-316	T146C, Y212H		MER078640	48-316	1.5e-154
Unigene_cuff2466	C26	48-316	T146C, Y212H		MER078640	48-316	1.5e-154
Unigene_cuff2468	C26	1-79	<C, <H		MER078640	316-394	5.6e-45
Unigene_cuff55020	C26	35-236	C96, H182		MER043387	43-244	2.5e-118
Unigene_cuff55021	C26	35-236	C96, H182		MER043387	43-244	2.5e-118
Unigene_cuff55022	C26	35-236	C96, H182		MER043387	43-244	2.5e-118
Unigene_cuff150577	C44	1-57	<C		MER003314	221-277	4.4e-29
Unigene_cuff150578	C44	12-277	C12		MER003314	12-277	3.4e-156
Unigene_cuff150579	C44	12-277	C12		MER003314	12-277	3.4e-156
Unigene_cuff43344	C44	1-317	<C		MER012158	4-320	1.7e-168
Unigene_cuff43345	C44	42-374	<C		MER012158	4-338	1.3e-176
Unigene_cuff43349	C44	1-333	<C		MER012158	4-338	1.3e-176
Unigene_cuff43353	C44	1-334	<C		MER012158	3-338	2.7e-177
Unigene_cuff43355	C44	1-265	<C		MER012158	72-338	4.5e-141
Unigene_cuff43356	C44	1-265	<C		MER012158	72-338	4.5e-141
Unigene_cuff43357	C44	7-117	<C		MER012158	3-113	9.4e-59
Unigene_cuff63178	C44	1-351	<C		MER012158	3-338	1.4e-142
Unigene_cuff63179	C44	1-333	<C		MER012158	3-338	4.1e-144
Unigene_cuff63180	C44	1-333	<C		MER012158	3-338	4.1e-144
Unigene_cuff63181	C44	14-111	<C		MER012158	239-338	6.4e-43
Unigene_cuff63182	C44	14-111	<C		MER012158	239-338	6.4e-43
Unigene_cuff94922	C44	3-163	G3C		MER033254	3-163	7.4e-99
Unigene_cuff94923	C44	3-163	G3C		MER033254	3-163	7.4e-99
Unigene_cuff94924	C44	3-163	G3C		MER033254	3-163	7.4e-99
Unigene_cuff94925	C44	3-218	G3C		MER033254	3-218	1.4e-131
Unigene_cuff153715	C46	199-395	C199, T268, H271		MER012170	199-395	9.3e-93
Unigene_cuff153716	C46	199-382	C199, T268, H271		MER012170	199-382	1.7e-85
Unigene_cuff155880	C46	112-312	C112, T181, H184		MER002538	203-403	2.7e-109
Unigene_cuff155881	C46	112-312	C112, T181, H184		MER002538	203-403	2.7e-109
Unigene_cuff113272	C48	368-527	H445, D462, Q509, C515		MER012183	401-560	4.3e-97
Unigene_cuff113273	C48	368-527	H445, D462, Q509, C515		MER012183	401-560	4.3e-97
Unigene_cuff113274	C48	368-527	H445, D462, Q509, C515		MER012183	401-560	4.3e-97
Unigene_cuff113275	C48	368-527	H445, D462, Q509, C515		MER012183	401-560	4.3e-97
Unigene_cuff113277	C48	319-478	H396, D413, Q460, C466		MER012183	401-560	4.3e-97
Unigene_cuff113278	C48	319-478	H396, D413, Q460, C466		MER012183	401-560	4.3e-97
Unigene_cuff113279	C48	319-478	H396, D413, Q460, C466		MER012183	401-560	4.3e-97
Unigene_cuff113280	C48	319-478	H396, D413, Q460, C466		MER012183	401-560	4.3e-97
Unigene_cuff113281	C48	48-131	H125, >D, >Q, >C		MER012183	401-484	6.7e-49
Unigene_cuff148179	C48	17-175	H102, D119, Q157, C163		MER014694	17-175	7.1e-93
Unigene_cuff148180	C48	17-175	H102, D119, Q157, C163		MER014694	17-175	7.1e-93
Unigene_cuff148181	C48	17-175	H102, D119, Q157, C163		MER014694	17-175	7.1e-93
Unigene_cuff148182	C48	17-175	H102, D119, Q157, C163		MER014694	17-175	7.1e-93
Unigene_cuff148183	C48	17-175	H102, D119, Q157, C163		MER014694	17-175	7.1e-93
Unigene_cuff154357	C48	56-147	>H, >D, >Q, >C		MER011109	672-763	1.3e-43
Unigene_cuff154358	C48	1-143	H2, >D, >Q, >C		MER011109	764-905	5.9e-69
Unigene_cuff154359	C48	1-280	H2, D215, Q262, C268		MER011109	764-1042	8.8e-140
Unigene_cuff154360	C48	1-179	H2, >D, >Q, >C		MER011109	764-941	1e-87
Unigene_cuff154361	C48	1-159	H2, >D, >Q, >C		MER011109	764-926	8.9e-70
Unigene_cuff155623	C48	1-147	H65, D82, Q129, C135		MER011012	469-614	2e-86
Unigene_cuff22792	C48	761-954	H795, D876, Q923, C929		MER014095	760-951	5e-100
Unigene_cuff22793	C48	761-954	H795, D876, Q923, C929		MER014095	760-951	5e-100
Unigene_cuff22794	C48	827-1020	H861, D942, Q989, C995		MER014095	760-951	5e-100
Unigene_cuff22795	C48	660-853	H694, D775, Q822, C828		MER014095	760-951	5e-100
Unigene_cuff22796	C48	660-853	H694, D775, Q822, C828		MER014095	760-951	5e-100
Unigene_cuff66108	C48	220-318	H239, D256, Q300, C306		MER011019	446-544	2.1e-58
Unigene_cuff66109	C48	420-518	H439, D456, Q500, C506		MER011019	446-544	2.1e-58
Unigene_cuff66110	C48	392-544	H465, D482, Q526, C532		MER011019	392-544	4.2e-95
Unigene_cuff66111	C48	192-344	H265, D282, Q326, C332		MER011019	392-544	4.2e-95
Unigene_cuff66112	C48	220-318	H239, D256, Q300, C306		MER011019	446-544	2.1e-58
Unigene_cuff66113	C48	192-344	H265, D282, Q326, C332		MER011019	392-544	4.2e-95
Unigene_cuff91208	C48	572-701	H645, D662, >Q, >C		MER014032	573-702	9.5e-78
Unigene_cuff91209	C48	572-724	H645, D662, Q706, C712		MER014032	573-725	2.4e-93
Unigene_cuff91210	C48	572-701	H645, D662, >Q, >C		MER014032	573-702	9.5e-78
Unigene_cuff91536	C48	1-185	<H, D173, >Q, >C		MER011109	805-989	2.2e-79
Unigene_cuff158410	C50	1612-2114	H2003, C2029		MER011775	1612-2114	6e-249
Unigene_cuff158411	C50	1707-2033	H1922, C1948		MER011775	1788-2114	3.1e-156
Unigene_cuff118784	C54	69-317	Y97, C117, >D, >H		MER064622	96-344	1.3e-151
Unigene_cuff118785	C54	69-295	Y97, C117, >D, >H		MER064622	96-322	1.7e-138
Unigene_cuff137887	C54	25-212	Y51, C71, >D, >H		MER013561	28-215	1.7e-102
Unigene_cuff137888	C54	25-176	Y51, C71, >D, >H		MER013561	28-179	5.2e-87
Unigene_cuff137889	C54	25-176	Y51, C71, >D, >H		MER013561	28-179	5.2e-87
Unigene_cuff137890	C54	25-176	Y51, C71, >D, >H		MER013561	28-179	5.2e-87
Unigene_cuff137891	C54	25-176	Y51, C71, >D, >H		MER013561	28-179	5.2e-87
Unigene_cuff137892	C54	28-179	Y54, C74, >D, >H		MER013561	28-179	5.2e-87
Unigene_cuff18591	C54	39-351	Y65, C85, D287, H289		MER013564	31-343	3.7e-185
Unigene_cuff18592	C54	1-306	Y20, C40, D242, H244		MER013564	38-343	1.2e-179
Unigene_cuff18593	C54	61-272	<Y, <C, D208, H210		MER013564	132-343	7.6e-120
Unigene_cuff18594	C54	71-184	<Y, <C, >D, >H		MER013564	132-245	2.8e-58
Unigene_cuff18595	C54	71-282	<Y, <C, D218, H220		MER013564	132-343	7.6e-120
Unigene_cuff18596	C54	137-207	<Y, <C, D143, H145		MER013564	273-343	6.3e-41
Unigene_cuff18597	C54	1-170	Y17, C37, >D, >H		MER013564	41-210	1.5e-99
Unigene_cuff43619	C54	43-404	Y91, C111, D345, H347		MER014316	43-404	2.1e-215
Unigene_cuff43620	C54	43-404	Y91, C111, D345, H347		MER014316	43-404	2.1e-215
Unigene_cuff43621	C54	43-404	Y91, C111, D345, H347		MER014316	43-404	2.1e-215
Unigene_cuff43622	C54	43-404	Y91, C111, D345, H347		MER014316	43-404	2.1e-215
Unigene_cuff43623	C54	43-404	Y91, C111, D345, H347		MER014316	43-404	2.1e-215
Unigene_cuff43624	C54	43-404	Y91, C111, D345, H347		MER014316	43-404	2.1e-215
Unigene_cuff11440	C56	7-39	>E, >C, >H		MER010992	30-62	6.7e-15
Unigene_cuff133830	C56	25-169	L75E, G102C, H103		MER044553	48-192	7.2e-78
Unigene_cuff133831	C56	25-129	L75E, G102C, H103		MER044553	48-152	2.7e-56
Unigene_cuff133832	C56	25-169	L75E, G102C, H103		MER044553	48-192	7.2e-78
Unigene_cuff133833	C56	27-131	L77E, G104C, H105		MER044553	48-152	2.7e-56
Unigene_cuff133834	C56	27-171	L77E, G104C, H105		MER044553	48-192	7.2e-78
Unigene_cuff133835	C56	34-178	L84E, G111C, H112		MER044553	48-192	7.2e-78
Unigene_cuff133836	C56	34-178	L84E, G111C, H112		MER044553	48-192	7.2e-78
Unigene_cuff133837	C56	34-138	L84E, G111C, H112		MER044553	48-152	2.7e-56
Unigene_cuff133838	C56	1-42	<E, <C, <H		MER044553	151-192	8e-20
Unigene_cuff160021	C56	78-148	A101E, C138, I139H		MER160094	117-187	1.8e-36
Unigene_cuff160022	C56	86-156	A109E, C146, I147H		MER160094	117-187	1.8e-36
Unigene_cuff21631	C56	30-146	A79E, Y106C, A107H		MER010992	30-146	8.8e-51
Unigene_cuff31869	C56	30-147	A79E, C106, A107H		MER010992	30-147	1.7e-62
Unigene_cuff31870	C56	30-147	A79E, C106, A107H		MER010992	30-147	1.7e-62
Unigene_cuff31871	C56	30-147	A79E, C106, A107H		MER010992	30-147	1.7e-62
Unigene_cuff3697	C56	1-79	A11E, C38, A39H		MER010992	69-147	4e-36
Unigene_cuff51244	C56	30-147	A79E, C106, A107H		MER010992	30-147	4.1e-57
Unigene_cuff51312	C56	30-147	A79E, C106, A107H		MER010992	30-147	7.2e-59
Unigene_cuff54254	C56	5-110	-49E, C69, A70H		MER010992	30-147	1.3e-49
Unigene_cuff59718	C56	1-60	A39E, >C, >H		MER014802	33-92	4.2e-23
Unigene_cuff66033	C56	1-43	<E, <C, <H		MER042827	1128-1170	3.7e-24
Unigene_cuff66034	C56	966-1064	A976E, F1011C, S1012H		MER042827	1072-1170	2.5e-56
Unigene_cuff66035	C56	1191-1289	A1201E, F1236C, S1237H		MER042827	1072-1170	3.6e-56
Unigene_cuff66036	C56	1191-1289	A1201E, F1236C, S1237H		MER042827	1072-1170	3.6e-56
Unigene_cuff148241	C64	177-423	C204, H368		MER029044	183-422	2.9e-136
Unigene_cuff155018	C64	167-412	C194, H358		MER029042	167-412	6.3e-149
Unigene_cuff155019	C64	34-279	C61, H225		MER029042	167-412	6.3e-149
Unigene_cuff155020	C64	167-413	C194, H358		MER029042	167-413	2.1e-149
Unigene_cuff155021	C64	163-409	C190, H354		MER029042	167-413	2.1e-149
Unigene_cuff155022	C64	1-169	<C, H114		MER029042	245-413	3.8e-100
Unigene_cuff24793	C64	109-347	C137, H279		MER029052	415-653	9.5e-150
Unigene_cuff24795	C64	109-347	C137, H279		MER029052	415-653	9.5e-150
Unigene_cuff26293	C64	80-312	C103, H256		MER029050	80-312	2.3e-138
Unigene_cuff26294	C64	80-312	C103, H256		MER029050	80-312	2.3e-138
Unigene_cuff58793	C64	175-338	C186, H321		MER152304	208-371	1.9e-99
Unigene_cuff58794	C64	89-252	C100, H235		MER152304	208-371	3.8e-100
Unigene_cuff139262	C65	1-64	<D, <C, H58		MER029061	167-230	8.9e-34
Unigene_cuff139264	C65	1-65	<D, <C, >H		MER029061	102-166	6.8e-34
Unigene_cuff139343	C65	1-129	<D, <C, H123		MER029061	102-230	1e-70
Unigene_cuff139344	C65	1-229	D47, C50, H223		MER029061	2-230	1.4e-129
Unigene_cuff139345	C65	1-229	D47, C50, H223		MER029061	2-230	1.4e-129
Unigene_cuff139346	C65	1-230	D48, C51, H224		MER029061	1-230	3.6e-130
Unigene_cuff55397	C65	1-232	D49, C52, H226		MER029056	40-271	6.7e-138
Unigene_cuff55400	C65	1-271	D88, C91, H265		MER029056	1-271	7.5e-154
Unigene_cuff7783	C65	1-51	<D, <C, >H		MER029056	145-195	2.8e-24
Unigene_cuff81167	C67	562-863	Q564, C570, H840, D858		MER030104	593-894	9.7e-188
Unigene_cuff81168	C67	78-187	<Q, <C, H164, D182		MER030104	785-894	4.6e-71
Unigene_cuff81169	C67	562-863	Q564, C570, H840, D858		MER030104	593-894	9.7e-188
Unigene_cuff142909	C69	1-128	<C		MER064573	186-313	1.4e-61
Unigene_cuff142910	C69	1-237	<C		MER064573	186-422	5.1e-104
Unigene_cuff142911	C69	12-422	C12		MER064573	12-422	3.9e-193
Unigene_cuff142912	C69	12-422	C12		MER064573	12-422	3.9e-193
Unigene_cuff142913	C69	1-237	<C		MER064573	186-422	5.1e-104
Unigene_cuff142914	C69	12-422	C12		MER064573	12-422	3.9e-193
Unigene_cuff142915	C69	12-424	C12		MER064573	12-424	2e-194
Unigene_cuff36555	C69	1-233	<C		MER045376	182-414	1.5e-133
Unigene_cuff36556	C69	7-414	C9		MER045376	7-414	1.2e-236
Unigene_cuff36557	C69	7-414	C9		MER045376	7-414	1.2e-236
Unigene_cuff36558	C69	7-414	C9		MER045376	7-414	1.2e-236
Unigene_cuff36559	C69	7-414	C9		MER045376	7-414	1.2e-236
Unigene_cuff62382	C69	2-236	<C		MER064576	179-411	1.6e-111
Unigene_cuff62383	C69	1-165	<C		MER064576	249-411	1.6e-71
Unigene_cuff62384	C69	11-421	C11		MER064576	5-411	5.6e-205
Unigene_cuff62385	C69	6-418	C6		MER064576	5-413	1.9e-205
Unigene_cuff140355	C74	557-647	<H, <E, <C		MER038321	1537-1627	9.2e-55
Unigene_cuff140356	C74	562-652	<H, <E, <C		MER038321	1537-1627	9.9e-55
Unigene_cuff140357	C74	535-625	<H, <E, <C		MER038321	1537-1627	6e-55
Unigene_cuff111437	C78	261-462	Y290, C302, D426, H428		MER060310	253-454	5.7e-118
Unigene_cuff111438	C78	261-462	Y290, C302, D426, H428		MER060310	253-454	5.7e-118
Unigene_cuff111439	C78	255-456	Y284, C296, D420, H422		MER060310	253-454	5.7e-118
Unigene_cuff86083	C78	1-130	<Y, <C, D91, H93		MER041174	85-214	1.9e-61
Unigene_cuff129126	C85	71-182	D73, C76, H181		MER086098	219-335	3.9e-68
Unigene_cuff129127	C85	71-187	D73, C76, H186		MER086098	219-335	1e-72
Unigene_cuff129130	C85	71-187	D73, C76, H186		MER086098	219-335	1e-72
Unigene_cuff129131	C85	19-130	D21, C24, H129		MER086098	219-335	3.9e-68
Unigene_cuff150660	C85	229-269	D230, C233, >H		MER123606	134-174	1.1e-21
Unigene_cuff150661	C85	280-330	<D, <C, H329		MER123606	192-242	9.3e-27
Unigene_cuff150667	C85	44-113	<D, <C, H112		MER123606	173-242	1.4e-36
Unigene_cuff150668	C85	1-68	<D, <C, H67		MER123606	175-242	4.7e-36
Unigene_cuff22143	C85	1-100	<D, <C, H99		MER123453	50-149	2.3e-54
Unigene_cuff22144	C85	1-100	<D, <C, H99		MER123453	50-149	4.7e-55
Unigene_cuff22145	C85	1-98	<D, <C, H97		MER123453	52-149	8.3e-54
Unigene_cuff24	C85	129-244	D129, C132, H243		MER125457	317-432	3e-70
Unigene_cuff25	C85	129-244	D129, C132, H243		MER125457	317-432	3e-70
Unigene_cuff28318	C86	1-79	<C, H36		MER124068	90-168	8.5e-28
Unigene_cuff28319	C86	14-168	C24, H125		MER124068	14-168	1.8e-74
Unigene_cuff30842	C86	1-30	C14, >H		MER099998	1-30	4.3e-12
Unigene_cuff84691	C86	35-191	C45, H148		MER125334	26-182	1.3e-96
Unigene_cuff84692	C86	35-191	C45, H148		MER125334	26-182	1.3e-96
Unigene_cuff84693	C86	26-182	C36, H139		MER125334	26-182	1.3e-96
Unigene_cuff86736	C86	1-175	C9, H114		MER099998	6-180	1.2e-103
Unigene_cuff86737	C86	1-170	C5, H109		MER099998	10-180	1.7e-100
Unigene_cuff86738	C86	1-175	C9, H114		MER099998	6-180	1.2e-103
Unigene_cuff105126	C88	97-135	D97, C100, >H		MER116559	157-195	2.1e-20
Unigene_cuff105127	C88	158-196	D158, C161, >H		MER116559	157-195	2.1e-20
Unigene_cuff105128	C88	102-140	D102, C105, >H		MER116559	157-195	2.1e-20
Unigene_cuff54753	C89	122-374	C122, R138, D141		MER100794	137-389	3.5e-143
Unigene_cuff131950	I01	657-704			MER036548	89-135	8.9e-11
Unigene_cuff131952	I01	598-645			MER036548	89-135	8.6e-11
Unigene_cuff131953	I01	534-581			MER036548	89-135	8.3e-11
Unigene_cuff131954	I01	534-581			MER036548	89-135	8.3e-11
Unigene_cuff133605	I01	1-46			MER017806	34-80	7.6e-14
Unigene_cuff137077	I01	1-21			MER020405	215-235	1.9e-10
Unigene_cuff137078	I01	1-21			MER020405	215-235	1.9e-10
Unigene_cuff137079	I01	1-21			MER020405	215-235	1.9e-10
Unigene_cuff141208	I01	261-305			MER046076	559-603	4.6e-28
Unigene_cuff141209	I01	24-68			MER046076	559-603	2.9e-28
Unigene_cuff150583	I01	2-30			MER017806	42-70	5e-11
Unigene_cuff150584	I01	1-53			MER017806	34-84	1e-17
Unigene_cuff150585	I01	1-46			MER017806	37-84	5.1e-13
Unigene_cuff150586	I01	16-68			MER017806	34-84	1e-17
Unigene_cuff150587	I01	29-81			MER017806	34-84	1e-17
Unigene_cuff170592	I01	43-87			MER022683	182-227	8.6e-11
Unigene_cuff20217	I01	15-66			MER020501	35-86	1.9e-23
Unigene_cuff20218	I01	16-53			MER020501	35-72	2.3e-15
Unigene_cuff20219	I01	15-52			MER020501	35-72	2.3e-15
Unigene_cuff20222	I01	16-67			MER020501	35-86	1.9e-23
Unigene_cuff23772	I01	585-623			MER020503	633-671	2e-22
Unigene_cuff23773	I01	372-410			MER020503	633-671	1.1e-22
Unigene_cuff23776	I01	372-410			MER020503	633-671	1.1e-22
Unigene_cuff23777	I01	527-565			MER020503	633-671	1.7e-22
Unigene_cuff23778	I01	543-581			MER020503	633-671	1.8e-22
Unigene_cuff39028	I01	24-74			MER033268	48-98	1.3e-32
Unigene_cuff39030	I01	26-76			MER033268	48-98	1.3e-32
Unigene_cuff39031	I01	27-77			MER033268	48-98	1.3e-32
Unigene_cuff39032	I01	27-77			MER033268	48-98	1.3e-32
Unigene_cuff39033	I01	27-77			MER033268	48-98	1.3e-32
Unigene_cuff45288	I01	130-181			MER022683	176-227	2.6e-31
Unigene_cuff463	I01	504-547			MER046076	559-603	2.3e-10
Unigene_cuff464	I01	504-547			MER046076	559-603	2.3e-10
Unigene_cuff46613	I01	158-214			MER025175	159-214	1.6e-27
Unigene_cuff46614	I01	158-214			MER025175	159-214	1.5e-27
Unigene_cuff46615	I01	786-840			MER023516	992-1046	1.3e-27
Unigene_cuff46616	I01	16-48			MER020392	54-86	1.7e-15
Unigene_cuff46621	I01	6-56			MER021154	35-85	1.3e-26
Unigene_cuff46623	I01	1-57			MER017774	135-185	1.1e-10
Unigene_cuff46664	I01	30-79			MER017799	30-79	2.1e-22
Unigene_cuff46665	I01	30-79			MER017799	30-79	2.1e-22
Unigene_cuff46668	I01	39-89			MER023709	112-162	3e-15
Unigene_cuff51418	I01	103-159			MER020511	108-164	3.5e-35
Unigene_cuff51419	I01	103-159			MER020511	108-164	3.5e-35
Unigene_cuff51420	I01	108-164			MER020511	108-164	3.5e-35
Unigene_cuff83401	I01	387-430			MER046076	559-603	3.7e-10
Unigene_cuff89553	I01	30-80			MER033162	83-133	1.9e-29
Unigene_cuff89554	I01	30-80			MER033162	83-133	4.5e-29
Unigene_cuff101134	I02	495-542			MER021456	764-811	6.5e-20
Unigene_cuff101135	I02	501-548			MER021456	764-811	6.7e-20
Unigene_cuff101136	I02	511-558			MER021456	764-811	7e-20
Unigene_cuff101941	I02	255-305			MER018641	391-441	5.4e-28
Unigene_cuff101942	I02	270-320			MER018641	391-441	7.4e-28
Unigene_cuff101943	I02	270-320			MER018641	391-441	6.9e-28
Unigene_cuff101944	I02	270-320			MER018641	391-441	6.9e-28
Unigene_cuff101945	I02	270-320			MER018641	391-441	7.4e-28
Unigene_cuff119603	I02	22-72			MER018643	133-183	3.7e-26
Unigene_cuff119604	I02	31-81			MER018643	133-183	3.7e-26
Unigene_cuff119605	I02	31-81			MER018643	133-183	3.7e-26
Unigene_cuff119606	I02	51-101			MER018643	133-183	3.7e-26
Unigene_cuff140109	I02	408-458			MER021521	395-445	1.6e-25
Unigene_cuff140110	I02	273-323			MER021521	395-445	3.2e-26
Unigene_cuff168154	I02	331-389			MER017873	2874-2932	2e-31
Unigene_cuff18180	I02	264-314			MER018623	287-337	1.9e-27
Unigene_cuff18181	I02	254-304			MER018623	287-337	1.9e-27
Unigene_cuff37216	I02	293-343			MER018037	359-409	3.9e-29
Unigene_cuff37217	I02	325-375			MER018037	359-409	5.2e-29
Unigene_cuff37218	I02	293-343			MER018037	359-409	3.9e-29
Unigene_cuff45354	I02	125-175			MER018568	125-175	3.3e-29
Unigene_cuff45355	I02	112-162			MER018568	125-175	3.3e-29
Unigene_cuff59796	I02	166-224			MER017844	306-364	1.2e-33
Unigene_cuff59800	I02	266-324			MER017844	306-364	1.2e-33
Unigene_cuff59801	I02	266-324			MER017844	306-364	1.2e-33
Unigene_cuff59803	I02	266-324			MER017844	306-364	1.6e-32
Unigene_cuff75944	I02	316-366			MER018792	386-436	2e-30
Unigene_cuff79894	I02	93-145			MER029237	125-177	4.7e-20
Unigene_cuff79895	I02	93-145			MER029237	125-177	4.7e-20
Unigene_cuff79896	I02	93-145			MER029237	125-177	4.7e-20
Unigene_cuff79897	I02	93-145			MER029237	125-177	4.7e-20
Unigene_cuff79900	I02	48-100			MER029237	125-177	4.7e-20
Unigene_cuff79901	I02	48-100			MER029237	125-177	4.7e-20
Unigene_cuff79903	I02	75-127			MER021534	85-137	1.4e-25
Unigene_cuff79938	I02	10-65			MER017835	36-91	8.2e-24
Unigene_cuff79939	I02	9-63			MER017835	36-90	3.2e-25
Unigene_cuff94864	I02	125-175			MER018648	158-208	2.2e-28
Unigene_cuff94865	I02	125-175			MER018648	158-208	2.2e-28
Unigene_cuff96242	I02	1-55			MER017840	291-345	5.2e-33
Unigene_cuff96243	I02	1-55			MER017840	291-345	6.5e-33
Unigene_cuff96245	I02	1-55			MER017840	291-345	1.6e-32
Unigene_cuff96247	I02	1-55			MER017840	291-345	4.2e-33
Unigene_cuff96250	I02	1-55			MER017840	291-345	5.7e-33
Unigene_cuff96251	I02	1-55			MER017840	291-345	9.5e-33
Unigene_cuff96252	I02	1-43			MER017840	303-345	1.4e-25
Unigene_cuff113438	I04	1-379			MER017985	127-505	9e-178
Unigene_cuff113439	I04	1-379			MER017985	127-505	9e-178
Unigene_cuff113440	I04	1-379			MER017985	127-505	9e-178
Unigene_cuff113441	I04	1-379			MER017985	127-505	9e-178
Unigene_cuff113862	I04	1-35			MER023829	129-163	1.5e-10
Unigene_cuff114014	I04	1-50			MER018040	358-406	1.4e-12
Unigene_cuff114074	I04	1-33			MER018661	140-172	1.2e-11
Unigene_cuff119414	I04	1-379			MER018019	1-379	3.3e-171
Unigene_cuff119415	I04	1-379			MER018019	1-379	3.3e-171
Unigene_cuff119416	I04	1-379			MER018019	1-379	3.3e-171
Unigene_cuff119417	I04	1-134			MER018661	242-376	6.5e-64
Unigene_cuff119418	I04	1-372			MER018661	4-376	2.1e-183
Unigene_cuff119421	I04	1-269			MER005380	109-376	2e-107
Unigene_cuff119422	I04	1-194			MER005380	184-376	5.2e-70
Unigene_cuff119423	I04	1-194			MER005380	184-376	5.2e-70
Unigene_cuff119424	I04	1-194			MER005380	184-376	5.2e-70
Unigene_cuff119425	I04	1-194			MER005380	184-376	5.2e-70
Unigene_cuff119426	I04	1-194			MER005380	184-376	5.2e-70
Unigene_cuff119427	I04	1-196			MER005380	182-376	8e-73
Unigene_cuff119428	I04	1-194			MER005380	184-376	5.2e-70
Unigene_cuff119430	I04	1-194			MER005380	184-376	2.1e-73
Unigene_cuff119431	I04	1-194			MER005380	184-376	2.1e-73
Unigene_cuff119432	I04	1-194			MER005380	184-376	2.1e-73
Unigene_cuff119433	I04	1-194			MER005380	184-376	2.1e-73
Unigene_cuff119434	I04	1-268			MER005380	110-376	4.1e-110
Unigene_cuff119435	I04	1-384			MER005380	1-376	1.9e-150
Unigene_cuff119436	I04	1-194			MER005380	184-376	2.1e-73
Unigene_cuff119437	I04	1-384			MER005380	1-376	5.6e-150
Unigene_cuff13157	I04	4-390			MER003223	4-390	2.4e-144
Unigene_cuff13158	I04	4-390			MER003223	4-390	2.4e-144
Unigene_cuff13159	I04	4-390			MER003223	4-390	2.4e-144
Unigene_cuff13186	I04	1-373			MER003981	1-374	3.8e-170
Unigene_cuff13187	I04	1-234			MER003981	141-374	5.3e-108
Unigene_cuff13188	I04	1-319			MER003981	56-374	7.2e-148
Unigene_cuff13189	I04	1-373			MER003981	1-374	3.8e-170
Unigene_cuff13190	I04	1-373			MER003981	1-374	3.8e-170
Unigene_cuff13191	I04	37-409			MER003981	1-374	3.8e-170
Unigene_cuff13192	I04	1-55			MER003981	1-56	5.5e-19
Unigene_cuff13193	I04	1-55			MER003981	1-56	5.5e-19
Unigene_cuff13195	I04	1-395			MER002486	1-397	3.3e-188
Unigene_cuff13196	I04	1-395			MER002486	1-397	3.3e-188
Unigene_cuff13197	I04	57-373			MER002486	79-397	2.2e-151
Unigene_cuff13198	I04	1-415			MER018033	1-415	1.3e-193
Unigene_cuff13199	I04	96-372			MER018033	139-415	3.2e-129
Unigene_cuff13200	I04	1-351			MER004910	1-351	6.9e-161
Unigene_cuff13201	I04	1-380			MER004910	1-380	2.3e-174
Unigene_cuff13202	I04	1-381			MER004910	1-380	4.4e-173
Unigene_cuff13203	I04	1-392			MER001588	1-405	1.3e-98
Unigene_cuff13204	I04	1-392			MER001588	1-405	1.3e-98
Unigene_cuff13205	I04	2-317			MER018656	76-391	1.6e-143
Unigene_cuff13206	I04	50-371			MER018656	70-391	5.3e-144
Unigene_cuff13207	I04	30-322			MER001588	72-357	9.3e-129
Unigene_cuff13208	I04	1-291			MER017986	84-375	7.5e-154
Unigene_cuff13209	I04	4-378			MER017986	1-375	1.7e-210
Unigene_cuff13210	I04	2-233			MER017986	144-375	3.6e-130
Unigene_cuff139234	I04	51-402			MER029078	75-426	8.1e-147
Unigene_cuff139235	I04	51-402			MER029078	75-426	8.1e-147
Unigene_cuff139236	I04	49-419			MER018653	50-424	2.4e-93
Unigene_cuff139238	I04	25-416			MER017956	25-416	3.8e-170
Unigene_cuff139239	I04	1-267			MER017956	150-416	1e-119
Unigene_cuff139240	I04	1-201			MER017956	216-416	1.2e-86
Unigene_cuff139242	I04	3-392			MER017962	22-417	2.6e-105
Unigene_cuff139243	I04	1-346			MER017962	72-417	4.5e-105
Unigene_cuff139244	I04	1-203			MER017962	215-417	6.9e-72
Unigene_cuff139246	I04	1-372			MER017956	45-415	1.7e-64
Unigene_cuff139247	I04	1-372			MER017956	45-415	1.7e-64
Unigene_cuff139248	I04	1-372			MER017956	45-415	1.7e-64
Unigene_cuff139249	I04	1-373			MER017956	45-415	5e-64
Unigene_cuff139250	I04	25-401			MER018000	26-404	7.9e-143
Unigene_cuff139251	I04	25-401			MER018000	26-404	7.9e-143
Unigene_cuff139318	I04	2-353			MER017976	24-374	2.5e-135
Unigene_cuff139319	I04	2-353			MER017976	24-374	2.5e-135
Unigene_cuff139320	I04	2-353			MER017976	24-374	2.5e-135
Unigene_cuff139321	I04	1-385			MER018021	20-406	2.9e-151
Unigene_cuff139322	I04	1-385			MER018021	20-406	2.9e-151
Unigene_cuff139323	I04	1-385			MER018021	20-406	2.9e-151
Unigene_cuff139324	I04	1-385			MER018021	20-406	2.9e-151
Unigene_cuff139325	I04	21-426			MER018653	21-426	5.8e-156
Unigene_cuff139326	I04	21-426			MER018653	21-426	5.8e-156
Unigene_cuff139327	I04	21-222			MER018653	21-222	5e-64
Unigene_cuff139437	I04	1-49			MER001870	331-379	3.2e-19
Unigene_cuff139438	I04	1-57			MER001870	379-444	1.4e-16
Unigene_cuff140215	I04	1-184			MER018661	192-376	2e-86
Unigene_cuff143584	I04	1-90			MER018661	106-195	2.8e-41
Unigene_cuff149494	I04	26-377			MER017975	41-392	1.6e-164
Unigene_cuff149495	I04	26-377			MER017975	41-392	1.6e-164
Unigene_cuff149496	I04	5-356			MER017975	41-392	1.6e-164
Unigene_cuff149497	I04	26-377			MER017975	41-392	1.6e-164
Unigene_cuff149498	I04	5-356			MER017975	41-392	1.6e-164
Unigene_cuff149499	I04	1-178			MER017975	215-392	2e-88
Unigene_cuff149502	I04	1-402			MER018036	16-417	7.5e-207
Unigene_cuff163035	I04	1-99			MER017962	225-323	4.9e-31
Unigene_cuff163038	I04	28-183			MER017956	62-217	1.9e-30
Unigene_cuff172742	I04	11-403			MER018069	22-414	5.2e-195
Unigene_cuff172743	I04	1-207			MER018069	208-414	4.3e-99
Unigene_cuff172744	I04	1-246			MER018069	169-414	1.7e-119
Unigene_cuff172745	I04	11-403			MER018069	22-414	5.2e-195
Unigene_cuff21216	I04	29-406			MER017988	20-398	5.7e-207
Unigene_cuff21217	I04	28-405			MER017988	20-398	5.7e-207
Unigene_cuff21218	I04	28-366			MER017988	20-359	6.2e-183
Unigene_cuff3322	I04	1-450			MER018017	48-499	9.3e-235
Unigene_cuff3323	I04	7-479			MER018017	22-499	5.6e-241
Unigene_cuff35026	I04	25-474			MER017996	34-483	9.1e-161
Unigene_cuff35027	I04	25-474			MER017996	34-483	9.1e-161
Unigene_cuff35028	I04	25-474			MER017996	34-483	9.1e-161
Unigene_cuff35029	I04	25-474			MER017996	34-483	9.1e-161
Unigene_cuff5332	I04	32-291			MER023838	34-296	8.4e-98
Unigene_cuff5504	I04	4-40			MER023838	349-385	1.4e-14
Unigene_cuff57788	I04	19-405			MER002485	19-405	7.5e-190
Unigene_cuff57789	I04	19-405			MER002485	19-405	7.5e-190
Unigene_cuff57837	I04	18-410			MER018657	18-410	3.8e-208
Unigene_cuff57838	I04	18-410			MER018657	18-410	3.8e-208
Unigene_cuff57839	I04	18-410			MER018657	18-410	3.8e-208
Unigene_cuff57840	I04	18-326			MER018657	18-326	1.5e-169
Unigene_cuff64999	I04	1-196			MER018019	44-240	3.2e-78
Unigene_cuff74366	I04	33-464			MER017970	33-463	3.3e-241
Unigene_cuff74367	I04	33-464			MER017970	33-463	3.3e-241
Unigene_cuff74368	I04	1-72			MER017970	137-208	2.4e-38
Unigene_cuff74369	I04	1-207			MER017970	257-463	4.9e-115
Unigene_cuff8176	I04	1-382			MER003555	37-418	5.4e-199
Unigene_cuff8177	I04	1-382			MER003555	37-418	5.4e-199
Unigene_cuff8178	I04	1-382			MER003555	37-418	5.4e-199
Unigene_cuff86221	I04	5-372			MER017992	24-391	5.1e-193
Unigene_cuff86222	I04	5-372			MER017992	24-391	5.1e-193
Unigene_cuff86224	I04	5-383			MER017992	24-402	4.1e-199
Unigene_cuff133805	I08	493-538			MER023365	8-53	4.1e-22
Unigene_cuff133806	I08	493-538			MER023365	8-53	4.5e-22
Unigene_cuff133807	I08	493-538			MER023365	8-53	4.5e-22
Unigene_cuff133808	I08	493-538			MER023365	8-53	4.1e-22
Unigene_cuff133809	I08	493-538			MER023365	8-53	4.5e-22
Unigene_cuff167262	I08	631-686			MER029969	652-707	1.7e-29
Unigene_cuff167263	I08	631-686			MER029969	652-707	1.7e-29
Unigene_cuff167264	I08	434-489			MER029969	652-707	1.6e-29
Unigene_cuff18826	I08	220-276			MER022781	294-348	2.4e-12
Unigene_cuff18827	I08	285-341			MER022781	294-348	3.6e-12
Unigene_cuff86246	I08	383-440			MER022908	325-384	7.6e-10
Unigene_cuff86247	I08	330-387			MER022908	325-384	7.2e-10
Unigene_cuff86248	I08	383-440			MER022908	325-384	7.6e-10
Unigene_cuff43989	I17	61-110			MER018279	67-117	6.9e-19
Unigene_cuff43990	I17	61-97			MER018279	67-104	5.1e-13
Unigene_cuff43993	I17	8-62			MER019417	29-79	1.2e-14
Unigene_cuff43994	I17	49-94			MER019417	30-75	1.1e-10
Unigene_cuff75942	I17	35-93			MER018783	37-95	2.8e-36
Unigene_cuff75943	I17	35-93			MER018783	37-95	2.8e-36
Unigene_cuff75945	I17	35-93			MER018783	37-95	2.9e-36
Unigene_cuff12104	I21	27-211			MER016218	27-212	6.3e-113
Unigene_cuff12105	I21	27-211			MER016218	27-212	6.3e-113
Unigene_cuff12106	I21	27-212			MER016218	27-212	2.5e-114
Unigene_cuff160103	I25A	2-78			MER018161	22-98	8e-37
Unigene_cuff160104	I25A	1-98			MER018161	1-98	3.8e-45
Unigene_cuff160105	I25A	1-98			MER018161	1-98	3.8e-45
Unigene_cuff114536	I25B	28-80			MER018915	28-80	1.7e-15
Unigene_cuff125970	I25B	1-38			MER018915	44-81	1.7e-11
Unigene_cuff129530	I25B	3-95			MER018923	44-136	1.9e-27
Unigene_cuff129531	I25B	26-121			MER018923	41-136	1.5e-27
Unigene_cuff129533	I25B	1-89			MER018916	25-111	1.9e-27
Unigene_cuff129622	I25B	1-26			MER018900	142-167	4.4e-12
Unigene_cuff129623	I25B	1-65			MER018900	103-167	6.7e-32
Unigene_cuff129624	I25B	23-76			MER018900	51-104	2.4e-23
Unigene_cuff129634	I25B	19-118			MER018923	38-137	8.6e-30
Unigene_cuff129635	I25B	30-133			MER018910	31-134	4.2e-25
Unigene_cuff129636	I25B	30-77			MER018910	31-78	5e-11
Unigene_cuff129640	I25B	27-83			MER018910	26-82	4.7e-20
Unigene_cuff129644	I25B	7-112			MER018216	24-129	9e-17
Unigene_cuff129645	I25B	7-112			MER018216	24-129	9e-17
Unigene_cuff129646	I25B	7-112			MER018216	24-129	9e-17
Unigene_cuff170390	I25B	33-147			MER018635	137-251	1.8e-51
Unigene_cuff170391	I25B	119-232			MER018636	260-373	1.3e-49
Unigene_cuff170392	I25B	33-147			MER018635	137-251	1.8e-51
Unigene_cuff170393	I25C	28-136			MER018197	28-136	4e-53
Unigene_cuff170394	I25C	28-136			MER018197	28-136	4e-53
Unigene_cuff170403	I25C	32-144			MER018205	32-144	6e-54
Unigene_cuff129642	I25X	13-57			MER018922	13-57	7.6e-14
Unigene_cuff129643	I25X	13-65			MER018922	13-65	1.8e-17
Unigene_cuff170395	I25X	88-194			MER018600	149-255	2.5e-46
Unigene_cuff170396	I25X	24-140			MER018210	24-140	5.9e-52
Unigene_cuff170398	I25X	1-42			MER098603	30-71	1.2e-14
Unigene_cuff170399	I25X	12-117			MER160121	44-141	3.8e-47
Unigene_cuff162736	I27	122-167			MER018544	352-397	1.3e-13
Unigene_cuff162737	I27	1-30			MER018225	246-275	1.1e-10
Unigene_cuff162738	I27	59-92			MER018544	364-397	6.8e-17
Unigene_cuff162739	I27	174-227			MER018546	631-684	1.7e-28
Unigene_cuff162740	I27	175-228			MER018546	631-684	1.7e-28
Unigene_cuff162741	I27	175-228			MER018546	631-684	1.7e-28
Unigene_cuff162742	I27	178-231			MER018546	631-684	1.7e-28
Unigene_cuff162743	I27	157-210			MER018546	631-684	1.7e-28
Unigene_cuff162744	I27	96-149			MER018546	631-684	1.7e-28
Unigene_cuff125976	I29	1-53			MER018367	58-110	1e-17
Unigene_cuff130701	I29	1-57			MER018367	54-110	2e-18
Unigene_cuff109856	I31	269-317			MER020814	331-379	5e-30
Unigene_cuff109857	I31	293-341			MER020814	331-379	7.8e-30
Unigene_cuff111933	I31	938-973			MER018433	230-265	4e-14
Unigene_cuff111934	I31	937-972			MER018433	230-265	3e-14
Unigene_cuff111935	I31	890-925			MER018433	230-265	3.8e-14
Unigene_cuff111936	I31	890-925			MER018433	230-265	3.8e-14
Unigene_cuff111937	I31	937-972			MER018433	230-265	4e-14
Unigene_cuff139869	I31	80-125			MER020815	344-389	6.5e-28
Unigene_cuff139870	I31	332-380			MER020815	344-392	3.6e-29
Unigene_cuff142492	I31	142-198			MER022720	200-256	1e-34
Unigene_cuff142493	I31	142-198			MER022720	200-256	1e-34
Unigene_cuff152321	I31	120-167			MER018588	153-199	4.2e-12
Unigene_cuff152322	I31	120-167			MER018588	153-199	4.2e-12
Unigene_cuff152323	I31	128-175			MER018588	153-199	4.3e-12
Unigene_cuff163548	I31	353-399			MER020813	331-377	2.5e-28
Unigene_cuff163549	I31	353-399			MER020813	331-377	2.5e-28
Unigene_cuff163550	I31	268-314			MER020813	331-377	1.3e-28
Unigene_cuff28629	I31	80-125			MER018588	154-199	1.7e-13
Unigene_cuff28630	I31	209-253			MER018588	156-199	8.2e-13
Unigene_cuff28631	I31	80-125			MER018588	154-199	7.2e-13
Unigene_cuff28632	I31	79-124			MER018588	154-199	1.7e-13
Unigene_cuff28634	I31	151-195			MER018588	156-199	6.1e-13
Unigene_cuff28635	I31	25-71			MER018588	156-199	1.3e-11
Unigene_cuff34899	I31	163-191			MER020814	331-359	3.1e-11
Unigene_cuff34902	I31	163-191			MER020814	331-359	3.1e-11
Unigene_cuff34903	I31	164-192			MER020814	331-359	3.2e-11
Unigene_cuff60100	I31	131-187			MER020804	234-290	2.6e-33
Unigene_cuff60101	I31	105-144			MER020804	251-290	8.1e-22
Unigene_cuff61200	I31	210-251			MER018433	226-267	1.2e-24
Unigene_cuff85513	I31	33-83			MER018440	313-363	6.7e-26
Unigene_cuff85514	I31	33-83			MER018440	313-363	5.2e-26
Unigene_cuff85515	I31	354-404			MER018440	313-363	5.8e-26
Unigene_cuff85516	I31	354-404			MER018440	313-363	6.5e-26
Unigene_cuff85517	I31	48-92			MER018440	315-358	3.9e-13
Unigene_cuff87174	I31	122-171			MER029967	261-310	2e-14
Unigene_cuff87175	I31	108-157			MER029967	261-310	2e-14
Unigene_cuff94641	I31	192-231			MER020804	235-274	9.2e-21
Unigene_cuff94642	I31	192-231			MER020804	235-274	9.2e-21
Unigene_cuff94643	I31	192-231			MER020804	235-274	9.2e-21
Unigene_cuff94721	I31	130-186			MER029967	258-314	9e-36
Unigene_cuff137039	I32	2-36			MER022899	195-229	1.9e-10
Unigene_cuff140887	I32	274-338			MER020171	282-346	3.2e-41
Unigene_cuff140888	I32	278-342			MER020171	282-346	3.6e-41
Unigene_cuff140889	I32	278-342			MER020171	282-346	2.1e-41
Unigene_cuff140890	I32	151-218			MER022899	159-227	1.4e-19
Unigene_cuff147026	I32	9-75			MER022864	287-353	7.4e-27
Unigene_cuff147027	I32	9-75			MER022864	287-353	7.4e-27
Unigene_cuff147028	I32	37-61			MER020093	511-535	9.7e-10
Unigene_cuff147030	I32	88-154			MER022864	287-353	7.4e-27
Unigene_cuff147031	I32	88-154			MER022864	287-353	7.4e-27
Unigene_cuff147032	I32	88-154			MER022864	287-353	7.4e-27
Unigene_cuff147033	I32	33-57			MER020093	511-535	9.7e-10
Unigene_cuff156905	I32	1-85			MER023038	301-385	6.7e-53
Unigene_cuff156906	I32	1-93			MER023038	293-385	3.4e-58
Unigene_cuff156907	I32	1-95			MER023038	291-385	4e-59
Unigene_cuff160305	I32	197-283			MER022899	156-243	8.4e-26
Unigene_cuff160306	I32	197-283			MER022899	156-243	8.4e-26
Unigene_cuff160307	I32	1-58			MER022899	225-282	1.7e-24
Unigene_cuff160308	I32	177-263			MER022899	156-243	2.7e-24
Unigene_cuff34347	I32	1-142			MER018608	1-142	2.2e-79
Unigene_cuff34348	I32	1-142			MER018608	1-142	2.2e-79
Unigene_cuff45422	I32	282-346			MER020171	282-346	1.8e-40
Unigene_cuff56672	I32	287-353			MER022864	287-353	2.5e-42
Unigene_cuff56673	I32	287-353			MER022864	287-353	1.4e-41
Unigene_cuff56674	I32	287-353			MER022864	287-353	1.6e-41
Unigene_cuff56675	I32	287-353			MER022864	287-353	2.5e-42
Unigene_cuff56676	I32	266-332			MER022864	287-353	1.2e-41
Unigene_cuff56677	I32	170-252			MER022899	147-229	3.4e-17
Unigene_cuff56678	I32	273-339			MER022914	273-339	8.5e-40
Unigene_cuff56679	I32	273-339			MER022914	273-339	1.4e-40
Unigene_cuff112572	I35	1-100			MER018462	116-215	3.1e-57
Unigene_cuff112573	I35	1-140			MER018462	76-215	2.8e-79
Unigene_cuff112574	I35	29-214			MER018462	30-215	4e-108
Unigene_cuff112575	I35	29-214			MER018462	30-215	4e-108
Unigene_cuff141477	I35	24-199			MER018458	24-194	1.4e-38
Unigene_cuff141478	I35	24-199			MER018458	24-194	1.4e-38
Unigene_cuff164733	I35	24-202			MER018458	24-202	4.3e-116
Unigene_cuff164734	I35	24-202			MER018458	24-202	4.3e-116
Unigene_cuff33798	I35	1-171			MER018452	41-211	7.6e-103
Unigene_cuff33799	I35	1-173			MER018452	39-211	2.6e-103
Unigene_cuff70856	I35	7-124			MER018452	27-152	6e-10
Unigene_cuff70857	I35	7-124			MER018452	27-152	6e-10
Unigene_cuff115146	I39	1-70			MER018476	1413-1483	2.4e-11
Unigene_cuff118813	I39	1-1396			MER018476	18-1419	2.4e-271
Unigene_cuff118814	I39	3-225			MER018476	764-984	4.7e-38
Unigene_cuff136175	I39	1-161			MER018473	624-777	6.7e-33
Unigene_cuff136176	I39	1-216			MER018468	1098-1325	8.6e-47
Unigene_cuff136177	I39	1-88			MER018473	1373-1461	1.2e-22
Unigene_cuff136178	I39	8-583			MER018468	75-668	6.6e-155
Unigene_cuff136179	I39	23-684			MER018468	24-689	3.1e-199
Unigene_cuff136180	I39	23-699			MER018468	24-706	8.1e-200
Unigene_cuff136181	I39	1-747			MER018468	729-1474	0
Unigene_cuff136182	I39	1-273			MER018468	1205-1474	3.5e-104
Unigene_cuff136183	I39	23-327			MER018486	23-327	6.1e-145
Unigene_cuff136184	I39	1-1146			MER018486	328-1479	0
Unigene_cuff136185	I39	661-1520			MER018468	618-1474	0
Unigene_cuff136186	I39	661-1520			MER018468	618-1474	0
Unigene_cuff136187	I39	674-1533			MER018468	618-1474	0
Unigene_cuff136188	I39	661-1520			MER018468	618-1474	0
Unigene_cuff136189	I39	661-1515			MER018468	618-1469	0
Unigene_cuff154338	I39	1-583			MER023251	26-608	0
Unigene_cuff154339	I39	1-740			MER023251	616-1355	0
Unigene_cuff154340	I39	1-285			MER023251	620-904	3.6e-147
Unigene_cuff154341	I39	1-38			MER023251	1369-1406	1.1e-16
Unigene_cuff164347	I39	13-664			MER018476	674-1323	0
Unigene_cuff164348	I39	13-664			MER018476	674-1323	0
Unigene_cuff164349	I39	1-179			MER018476	1326-1504	2.5e-85
Unigene_cuff38642	I39	1-205			MER023512	1237-1441	1.5e-84
Unigene_cuff38643	I39	918-1406			MER023512	953-1441	2.3e-231
Unigene_cuff38644	I39	918-1406			MER023512	953-1441	2.3e-231
Unigene_cuff41405	I39	928-1349			MER018473	932-1348	1.7e-71
Unigene_cuff41406	I39	808-1229			MER018473	932-1348	1.3e-71
Unigene_cuff41407	I39	45-454			MER018486	934-1338	3.3e-75
Unigene_cuff59009	I39	1-75			MER018484	140-214	1.9e-31
Unigene_cuff78447	I39	1-665			MER018482	916-1581	0
Unigene_cuff78448	I39	1-557			MER018482	916-1473	8.5e-259
Unigene_cuff78449	I39	1-885			MER018482	23-908	0
Unigene_cuff78450	I39	1-873			MER018482	23-908	0
Unigene_cuff78451	I39	1-665			MER018482	916-1581	0
Unigene_cuff85272	I39	590-1225			MER018484	802-1442	6.5e-295
Unigene_cuff85273	I39	519-1232			MER018484	802-1520	0
Unigene_cuff85274	I39	1-660			MER018484	6-665	0
Unigene_cuff85275	I39	1-1515			MER018484	1-1520	0
Unigene_cuff85276	I39	1-738			MER018484	15-754	0
Unigene_cuff85277	I39	519-1154			MER018484	802-1442	6.5e-295
Unigene_cuff85279	I39	1-396			MER018484	424-828	7.3e-129
Unigene_cuff85280	I39	1-396			MER018484	424-828	7.3e-129
Unigene_cuff85281	I39	1-448			MER018484	372-828	8.3e-149
Unigene_cuff85282	I39	1-594			MER018484	225-828	1.8e-199
Unigene_cuff85284	I39	1-257			MER018484	372-631	7.8e-83
Unigene_cuff85285	I39	1-51			MER018484	89-139	6.4e-10
Unigene_cuff141784	I43	124-318			MER019033	87-285	3.5e-25
Unigene_cuff141785	I43	207-395			MER019033	98-291	7.8e-23
Unigene_cuff141786	I43	297-493			MER019033	86-285	6.6e-15
Unigene_cuff141787	I43	326-522			MER019033	86-285	7.2e-15
Unigene_cuff141788	I43	368-564			MER019033	86-285	8e-15
Unigene_cuff145584	I43	182-262			MER018491	194-274	2.1e-22
Unigene_cuff145585	I43	1-82			MER018491	318-399	3.3e-29
Unigene_cuff145586	I43	82-284			MER018491	194-399	7.7e-50
Unigene_cuff145587	I43	154-356			MER018491	194-399	7.7e-50
Unigene_cuff163011	I43	110-306			MER033169	29-218	1.4e-26
Unigene_cuff163012	I43	110-306			MER033169	29-218	3.9e-27
Unigene_cuff163015	I43	12-125			MER033169	12-122	2.7e-10
Unigene_cuff28525	I43	2-190			MER033169	27-216	3.5e-16
Unigene_cuff28526	I43	13-177			MER018491	219-399	8.6e-11
Unigene_cuff28538	I43	63-188			MER033169	84-204	5.4e-21
Unigene_cuff28540	I43	63-188			MER033169	84-204	5.4e-21
Unigene_cuff28541	I43	1-200			MER033169	27-215	1.2e-24
Unigene_cuff28542	I43	52-188			MER033169	85-216	2.8e-26
Unigene_cuff58307	I43	12-187			MER033169	24-204	3.1e-21
Unigene_cuff58310	I43	91-292			MER033169	21-215	1.7e-29
Unigene_cuff58311	I43	91-292			MER033169	21-215	1.7e-29
Unigene_cuff58312	I43	1-193			MER033169	26-221	2.4e-59
Unigene_cuff58313	I43	2-200			MER033169	17-216	1.1e-21
Unigene_cuff58314	I43	3-211			MER033169	10-221	2e-67
Unigene_cuff58315	I43	2-200			MER033169	17-216	1.1e-21
Unigene_cuff58316	I43	2-200			MER033169	17-216	1.1e-21
Unigene_cuff1177	I47	1-118			MER022471	37-154	2.7e-54
Unigene_cuff131149	I47	1-35			MER022471	160-194	1.2e-15
Unigene_cuff68742	I47	2-171			MER022499	81-246	1e-36
Unigene_cuff68743	I47	2-171			MER022499	81-246	1e-36
Unigene_cuff68744	I47	2-171			MER022499	81-246	1e-36
Unigene_cuff33966	I51	166-320			MER029866	21-173	1.4e-11
Unigene_cuff58529	I51	2-61			MER029866	2-61	1.6e-24
Unigene_cuff64708	I51	2-173			MER029866	2-173	3.9e-102
Unigene_cuff89640	I51	79-148			MER029866	53-118	6.7e-15
Unigene_cuff89641	I51	79-148			MER029866	53-118	6.7e-15
Unigene_cuff89642	I51	79-148			MER029866	53-118	6.7e-15
Unigene_cuff89643	I51	79-148			MER029866	53-118	6.7e-15
Unigene_cuff110487	I63	97-221			MER064751	25-151	1e-10
Unigene_cuff110488	I63	49-182			MER064751	25-151	2.4e-12
Unigene_cuff113495	I63	9-198			MER037224	17-203	3.2e-59
Unigene_cuff143697	I63	30-155			MER064751	25-151	7.9e-18
Unigene_cuff143698	I63	30-155			MER064751	25-151	7.9e-18
Unigene_cuff143699	I63	30-155			MER064751	25-151	7.9e-18
Unigene_cuff143700	I63	30-155			MER064751	25-151	7.9e-18
Unigene_cuff143701	I63	30-155			MER064751	25-151	7.9e-18
Unigene_cuff143702	I63	6-77			MER064751	25-98	7.4e-10
Unigene_cuff158870	I63	40-172			MER064751	25-151	6.6e-13
Unigene_cuff158878	I63	16-148			MER064751	25-151	7.6e-14
Unigene_cuff158879	I63	48-180			MER064751	25-151	8.8e-15
Unigene_cuff158880	I63	48-180			MER064751	25-151	8.8e-15
Unigene_cuff158881	I63	16-148			MER064751	25-151	8.8e-15
Unigene_cuff164311	I63	104-166			MER064751	25-93	5.9e-10
Unigene_cuff164312	I63	37-99			MER064751	25-93	2e-10
Unigene_cuff164315	I63	7-88			MER064751	25-116	1.3e-11
Unigene_cuff164316	I63	7-88			MER064751	25-116	1.3e-11
Unigene_cuff164317	I63	75-156			MER064751	25-116	3.6e-11
Unigene_cuff164318	I63	153-234			MER064751	25-116	7.3e-11
Unigene_cuff164319	I63	7-88			MER064751	25-116	1.3e-11
Unigene_cuff22371	I63	5-126			MER064751	25-151	1.4e-13
Unigene_cuff22372	I63	83-204			MER064751	25-151	3.5e-13
Unigene_cuff38312	I63	40-111			MER064751	25-93	4.4e-12
Unigene_cuff38313	I63	40-111			MER064751	25-93	4.4e-12
Unigene_cuff39601	I63	343-466			MER064751	25-151	1.9e-12
Unigene_cuff39602	I63	343-466			MER064751	25-151	1.9e-12
Unigene_cuff39603	I63	58-198			MER064751	25-151	2.3e-12
Unigene_cuff39604	I63	346-469			MER064751	25-151	1.9e-12
Unigene_cuff39605	I63	343-466			MER064751	25-151	1.9e-12
Unigene_cuff41437	I63	997-1118			MER064751	25-151	1.5e-14
Unigene_cuff41438	I63	997-1118			MER064751	25-151	1.5e-14
Unigene_cuff41439	I63	997-1118			MER064751	25-151	1.6e-14
Unigene_cuff63124	I63	458-579			MER064751	29-151	5e-11
Unigene_cuff63125	I63	458-579			MER064751	29-151	5e-11
Unigene_cuff65925	I63	148-225			MER064751	25-114	8.3e-12
Unigene_cuff65926	I63	129-206			MER064751	25-114	6.5e-12
Unigene_cuff66176	I63	155-228			MER064751	25-110	1.6e-12
Unigene_cuff66178	I63	177-250			MER064751	25-110	2e-12
Unigene_cuff71510	I63	1141-1262			MER064751	25-151	1.8e-15
Unigene_cuff71511	I63	1217-1338			MER064751	25-151	1.9e-15
Unigene_cuff71512	I63	1217-1338			MER064751	25-151	1.9e-15
Unigene_cuff83874	I63	657-737			MER064751	25-116	7.7e-12
Unigene_cuff83875	I63	657-737			MER064751	25-116	7.7e-12
Unigene_cuff83877	I63	657-737			MER064751	25-116	7.7e-12
Unigene_cuff104588	M01	138-383	E226, Y314	H225, H229, E248	MER053384	192-449	5.3e-144
Unigene_cuff115261	M01	1-37	<E, >Y	<H, <H, E19	MER015145	417-453	1.7e-15
Unigene_cuff122639	M01	302-518	E392, Y477	H391, H395, E414	MER001012	304-520	1.7e-121
Unigene_cuff122640	M01	302-518	E392, Y477	H391, H395, E414	MER001012	304-520	1.7e-121
Unigene_cuff122641	M01	302-479	E392, Y477	H391, H395, E414	MER001012	304-481	2.2e-100
Unigene_cuff142845	M01	227-286	>E, >Y	>H, >H, >E	MER002746	268-327	4e-34
Unigene_cuff142846	M01	1-176	E28, Y113	H27, H31, E50	MER002746	326-501	2.1e-109
Unigene_cuff146818	M01	23-64	>E, >Y	>H, >H, >E	MER001013	209-250	2.7e-18
Unigene_cuff151347	M01	1-126	E28, >Y	H27, H31, E50	MER019730	453-578	3.9e-66
Unigene_cuff162745	M01	282-495	E367, Y451	H366, H370, E389	MER002968	286-499	2.2e-117
Unigene_cuff162746	M01	282-495	E367, Y451	H366, H370, E389	MER002968	286-499	2.2e-117
Unigene_cuff162748	M01	369-587	E459, Y543	H458, H462, E481	MER002060	375-593	2.9e-117
Unigene_cuff162749	M01	414-546	E504, >Y	H503, H507, E526	MER002060	375-507	8.1e-75
Unigene_cuff162750	M01	414-632	E504, Y588	H503, H507, E526	MER002060	375-593	2.9e-117
Unigene_cuff162751	M01	414-529	E504, >Y	H503, H507, K527E	MER002060	375-489	3e-51
Unigene_cuff162752	M01	414-632	E504, Y588	H503, H507, E526	MER002060	375-593	2.9e-117
Unigene_cuff162753	M01	414-632	E504, Y588	H503, H507, E526	MER002060	375-593	2.9e-117
Unigene_cuff162754	M01	369-587	E459, Y543	H458, H462, E481	MER002060	375-593	2.9e-117
Unigene_cuff162756	M01	369-587	E459, Y543	H458, H462, E481	MER002060	375-593	2.9e-117
Unigene_cuff162757	M01	361-571	E451, L533Y	H450, H454, K474E	MER002060	375-592	2.3e-51
Unigene_cuff162791	M01	240-450	E325, Y409	H324, H328, E347	MER005331	257-467	4.6e-124
Unigene_cuff162792	M01	240-450	E325, Y409	H324, H328, E347	MER005331	257-467	4.6e-124
Unigene_cuff162793	M01	240-450	E325, Y409	H324, H328, E347	MER005331	257-467	4.6e-124
Unigene_cuff162794	M01	245-416	E330, Y414	H329, H333, E352	MER005331	257-428	3.4e-101
Unigene_cuff168695	M01	394-454	>E, >Y	>H, >H, >E	MER019730	394-454	6e-31
Unigene_cuff168696	M01	394-454	>E, >Y	>H, >H, >E	MER019730	394-454	6e-31
Unigene_cuff2283	M01	268-436	S349E, K436Y	Q348H, Q352H, K371E	MER026493	268-436	5.3e-103
Unigene_cuff2284	M01	268-436	S349E, K436Y	Q348H, Q352H, K371E	MER026493	268-436	3.2e-103
Unigene_cuff2287	M01	227-395	S308E, K395Y	Q307H, Q311H, K330E	MER026493	268-436	8.8e-104
Unigene_cuff2288	M01	268-436	S349E, K436Y	Q348H, Q352H, K371E	MER026493	268-436	3.2e-103
Unigene_cuff36232	M01	109-135	>E, >Y	>H, >H, >E	MER001701	369-395	4.7e-13
Unigene_cuff36233	M01	109-186	E182, >Y	H181, H185, >E	MER001701	369-446	8.5e-45
Unigene_cuff36234	M01	1-141	E33, Y119	H32, H36, E55	MER001701	410-550	1.3e-85
Unigene_cuff36235	M01	1-113	F6E, Y91	H5, -8H, E27	MER001701	437-550	2.9e-64
Unigene_cuff36236	M01	1-189	I62E, R148Y	I61H, Q65H, N84E	MER047667	501-677	2.4e-26
Unigene_cuff66487	M01	35-280	E123, Y211	H122, H126, E145	MER012271	35-280	9.4e-148
Unigene_cuff66488	M01	35-280	E123, Y211	H122, H126, E145	MER012271	35-280	9.4e-148
Unigene_cuff71714	M01	297-513	E385, Y473	H384, H388, E407	MER000997	301-517	7.7e-122
Unigene_cuff71715	M01	297-513	E385, Y473	H384, H388, E407	MER000997	301-517	7.7e-122
Unigene_cuff71716	M01	297-513	E385, Y473	H384, H388, E407	MER000997	301-517	7.7e-122
Unigene_cuff71717	M01	297-513	E385, Y473	H384, H388, E407	MER000997	301-517	7.7e-122
Unigene_cuff81560	M01	4-231	E92, Y179	H91, H95, E114	MER001013	209-436	3.3e-135
Unigene_cuff81561	M01	21-234	E95, Y182	H94, H98, E117	MER001013	224-436	2.6e-120
Unigene_cuff99977	M01	184-280	E276, >Y	H275, H279, >E	MER015145	321-417	2.1e-39
Unigene_cuff99979	M01	95-191	E187, >Y	H186, H190, >E	MER015145	321-417	2.1e-39
Unigene_cuff99981	M01	1-88	<E, Y46	<H, <H, <E	MER015145	456-543	3.7e-33
Unigene_cuff135383	M02	17-263	>E	>H, >H, >E	MER011061	17-263	9.1e-108
Unigene_cuff135384	M02	17-232	>E	>H, >H, >E	MER011061	17-232	9.1e-91
Unigene_cuff135385	M02	1-345	E102	H101, H105, E129	MER011061	274-618	9.7e-188
Unigene_cuff39575	M02	1-374	Q112E	H111, H115, E139	MER001019	874-1258	2.6e-141
Unigene_cuff39576	M02	212-626	Q364E	H363, H367, E391	MER001019	837-1258	9.5e-167
Unigene_cuff39577	M02	551-1166	E899	H898, H902, E926	MER001019	641-1258	0
Unigene_cuff39578	M02	1-616	E349	H348, H352, E376	MER001019	641-1258	0
Unigene_cuff39579	M02	2-558	E291	H290, H294, E318	MER001019	700-1258	1.9e-292
Unigene_cuff39580	M02	1-616	E349	H348, H352, E376	MER001019	641-1258	0
Unigene_cuff39581	M02	551-1166	E899	H898, H902, E926	MER001019	641-1258	0
Unigene_cuff106114	M03A	114-618	E430	H429, H433, E458	MER111114	147-652	1.4e-231
Unigene_cuff106115	M03A	10-647	E459	H458, H462, E487	MER111114	13-652	1.1e-271
Unigene_cuff106116	M03A	10-672	E459	H458, H462, E487	MER111114	13-677	1.5e-281
Unigene_cuff106118	M03A	306-526	E366	H365, H369, E394	MER111114	399-624	4.6e-107
Unigene_cuff106119	M03A	306-421	E366	H365, H369, E394	MER111114	399-520	3.5e-53
Unigene_cuff106120	M03A	10-514	E459	H458, H462, E487	MER111114	13-520	8.4e-204
Unigene_cuff114796	M03A	1-54	>E	>H, >H, >E	MER001149	197-250	3.3e-28
Unigene_cuff167921	M03A	26-518	E498	H497, H501, >E	MER001942	26-518	1.8e-267
Unigene_cuff167922	M03A	26-702	E498	H497, H501, E526	MER001942	26-702	0
Unigene_cuff167923	M03A	1-245	E225	H224, H228, >E	MER001942	274-518	1.1e-135
Unigene_cuff171914	M03A	1-197	>E	>H, >H, >E	MER001149	5-201	3.1e-89
Unigene_cuff171915	M03A	1-193	>E	>H, >H, >E	MER001149	249-441	2.9e-98
Unigene_cuff171916	M03A	1-151	<E	<H, <H, <E	MER001149	537-687	5.6e-80
Unigene_cuff27651	M08	2-63	<E, M18	<H, <H, H7	MER053708	183-244	4.4e-29
Unigene_cuff80065	M08	228-501	<E, M231	<H, <H, <H	MER014492	386-659	8.6e-172
Unigene_cuff80066	M08	141-540	S151E, M267	C150H, N154H, H256	MER014492	263-662	1.3e-242
Unigene_cuff80068	M08	141-370	S151E, M267	C150H, N154H, H256	MER014492	263-492	1.1e-133
Unigene_cuff80069	M08	228-501	<E, M231	<H, <H, <H	MER014492	386-659	8.6e-172
Unigene_cuff80070	M08	269-545	<E, M272	<H, <H, <H	MER014492	386-662	5.1e-174
Unigene_cuff80071	M08	1-414	E25, M141	H24, H28, H130	MER014492	249-662	6.5e-259
Unigene_cuff101175	M10A	60-182	>E	>H, >H, >H	MER001085	105-222	9.7e-63
Unigene_cuff101176	M10A	60-182	>E	>H, >H, >H	MER001085	105-222	9.7e-63
Unigene_cuff101177	M10A	60-182	>E	>H, >H, >H	MER001085	105-222	9.7e-63
Unigene_cuff101178	M10A	60-182	>E	>H, >H, >H	MER001085	105-222	9.7e-63
Unigene_cuff101179	M10A	105-227	>E	>H, >H, >H	MER001085	105-222	9.7e-63
Unigene_cuff101180	M10A	105-227	>E	>H, >H, >H	MER001085	105-222	9.7e-63
Unigene_cuff101181	M10A	105-227	>E	>H, >H, >H	MER001085	105-222	9.7e-63
Unigene_cuff113075	M10A	1-157	E113	H112, H116, H122	MER002384	135-291	8.4e-98
Unigene_cuff126651	M10A	1-75	E16	H15, H19, H25	MER012071	219-293	5.5e-42
Unigene_cuff126652	M10A	62-246	E187	H186, H190, H196	MER012071	108-293	5.1e-104
Unigene_cuff126654	M10A	44-228	E169	H168, H172, H178	MER012071	108-293	5.1e-104
Unigene_cuff131998	M10A	91-283	E215	H214, H218, H224	MER004766	88-280	5.8e-120
Unigene_cuff131999	M10A	91-283	E215	H214, H218, H224	MER004766	88-280	5.8e-120
Unigene_cuff132000	M10A	91-278	E210	H209, H213, H219	MER004766	88-280	1.4e-114
Unigene_cuff132001	M10A	1-193	E125	H124, H128, H134	MER004766	88-280	5.8e-120
Unigene_cuff132002	M10A	1-58	<E	<H, <H, <H	MER037217	223-280	8.8e-32
Unigene_cuff132004	M10A	1-111	>E	>H, >H, >H	MER004766	88-198	2e-69
Unigene_cuff140358	M10A	64-252	E184	H183, H187, H193	MER002076	93-282	2.9e-98
Unigene_cuff140359	M10A	94-282	E214	H213, H217, H223	MER002076	93-282	2.9e-98
Unigene_cuff140360	M10A	94-282	E214	H213, H217, H223	MER002076	93-282	2.9e-98
Unigene_cuff140361	M10A	64-146	>E	>H, >H, >H	MER002076	93-175	1.2e-41
Unigene_cuff140362	M10A	94-176	>E	>H, >H, >H	MER002076	93-175	1.2e-41
Unigene_cuff24663	M10A	162-354	E285	H284, H288, H294	MER004392	196-388	1e-89
Unigene_cuff25177	M10A	70-245	E201	H200, H204, H210	MER005638	152-327	5.4e-110
Unigene_cuff25178	M10A	70-245	E201	H200, H204, H210	MER005638	152-327	5.4e-110
Unigene_cuff25181	M10A	71-246	E202	H201, H205, H211	MER005638	152-327	5.4e-110
Unigene_cuff25182	M10A	39-214	E170	H169, H173, H179	MER005638	152-327	5.4e-110
Unigene_cuff25183	M10A	1-160	E116	H115, H119, H125	MER005638	168-327	4.3e-97
Unigene_cuff27439	M10A	76-269	E208	H207, H211, H217	MER001077	108-301	3.4e-120
Unigene_cuff27440	M10A	76-265	E208	H207, H211, H217	MER001077	108-298	9.4e-112
Unigene_cuff3282	M10A	120-281	E223	H222, H226, H232	MER001075	113-274	4.6e-88
Unigene_cuff42737	M10A	58-217	E165	H164, H168, H174	MER002595	145-304	2.7e-92
Unigene_cuff48180	M10A	57-164	>E	>H, >H, >H	MER001080	108-215	1.7e-68
Unigene_cuff48181	M10A	57-164	>E	>H, >H, >H	MER001080	108-215	1.7e-68
Unigene_cuff48182	M10A	70-177	>E	>H, >H, >H	MER001080	108-215	1.7e-68
Unigene_cuff48183	M10A	45-112	>E	>H, >H, >H	MER025008	201-267	3.4e-33
Unigene_cuff48299	M10A	79-260	E211	H210, H214, H220	MER002383	128-309	1.4e-110
Unigene_cuff48300	M10A	79-255	E211	H210, H214, H220	MER002383	128-304	3.5e-107
Unigene_cuff48301	M10A	79-260	E211	H210, H214, H220	MER002383	128-309	1.4e-110
Unigene_cuff48302	M10A	81-262	E213	H212, H216, H222	MER002383	128-309	1.4e-110
Unigene_cuff48303	M10A	89-265	E221	H220, H224, H230	MER002383	128-304	3.5e-107
Unigene_cuff56615	M10A	102-282	E223	H222, H226, H232	MER001067	103-283	2.1e-109
Unigene_cuff56616	M10A	102-267	E223	H222, H226, H232	MER001067	103-268	5.7e-99
Unigene_cuff56617	M10A	74-238	E195	H194, H198, H204	MER001090	91-255	1.6e-73
Unigene_cuff56618	M10A	80-244	E201	H200, H204, H210	MER001090	91-255	1.6e-73
Unigene_cuff56619	M10A	97-278	E218	H217, H221, H227	MER001072	97-278	1.9e-97
Unigene_cuff56620	M10A	97-262	E218	H217, H221, H227	MER001063	98-263	7.1e-93
Unigene_cuff56621	M10A	97-262	E218	H217, H221, H227	MER001063	98-263	7.1e-93
Unigene_cuff56622	M10A	98-264	E219	H218, H222, H228	MER001072	97-263	3.5e-88
Unigene_cuff56623	M10A	88-262	E207	H206, H210, H216	MER001063	100-276	1.9e-80
Unigene_cuff56624	M10A	67-241	E186	H185, H189, H195	MER001063	100-276	1.9e-80
Unigene_cuff56625	M10A	81-190	>E	>H, >H, >H	MER001084	97-206	1.6e-54
Unigene_cuff56626	M10A	81-190	>E	>H, >H, >H	MER001084	97-206	1.6e-54
Unigene_cuff56627	M10A	75-257	E197	D196H, H200, H206	MER005343	101-284	1.1e-74
Unigene_cuff56628	M10A	106-286	E227	H226, H230, H236	MER003021	106-286	1.4e-108
Unigene_cuff56629	M10A	106-286	E227	H226, H230, H236	MER003021	106-286	1.4e-108
Unigene_cuff56630	M10A	106-286	E227	H226, H230, H236	MER003021	106-286	1.4e-108
Unigene_cuff56631	M10A	96-263	E212	H211, H215, H221	MER001092	99-266	6.2e-75
Unigene_cuff56632	M10A	96-256	E212	H211, H215, H221	MER001092	99-259	2.7e-71
Unigene_cuff79335	M10A	119-308	E242	H241, H245, H251	MER013587	119-307	4e-106
Unigene_cuff79336	M10A	119-308	E242	H241, H245, H251	MER013587	119-307	4e-106
Unigene_cuff144854	M12A	82-274	E178	H177, H181, H187	MER021307	87-279	2.6e-101
Unigene_cuff51661	M12A	46-217	E116	H115, H119, H125	MER001108	85-256	1.8e-91
Unigene_cuff59314	M12A	1-169	E69	H68, H72, H78	MER005214	86-254	6.1e-92
Unigene_cuff59315	M12A	1-169	E69	H68, H72, H78	MER005214	86-254	6.1e-92
Unigene_cuff6236	M12A	98-288	E185	H184, H188, H194	MER005124	154-344	5.8e-120
Unigene_cuff6237	M12A	144-334	E231	H230, H234, H240	MER005124	154-344	5.8e-120
Unigene_cuff6238	M12A	98-288	E185	H184, H188, H194	MER005124	154-344	5.8e-120
Unigene_cuff89459	M12A	1-125	E22	H21, H25, H31	MER001113	193-317	2.3e-72
Unigene_cuff89460	M12A	1-125	E22	H21, H25, H31	MER001113	193-317	4.3e-72
Unigene_cuff94099	M12A	35-196	E122	H121, H125, H131	MER005866	156-317	8.3e-96
Unigene_cuff105891	M12B	119-344	E282	H281, H285, H291	MER016302	227-452	9.7e-135
Unigene_cuff105892	M12B	119-285	E282	H281, H285, >H	MER016302	227-393	2.9e-98
Unigene_cuff105894	M12B	119-251	>E	>H, >H, >H	MER016302	227-359	1.2e-77
Unigene_cuff109051	M12B	232-398	E391	H390, H394, >H	MER014331	234-400	6.1e-93
Unigene_cuff109052	M12B	232-398	E391	H390, H394, >H	MER014331	234-400	1.8e-93
Unigene_cuff109053	M12B	232-398	E391	H390, H394, >H	MER014331	234-400	6.1e-93
Unigene_cuff109055	M12B	232-398	E391	H390, H394, >H	MER014331	234-400	1.8e-93
Unigene_cuff109056	M12B	89-299	E248	H247, H251, H257	MER014331	234-444	3.4e-122
Unigene_cuff109057	M12B	232-442	E391	H390, H394, H400	MER014331	234-444	3.4e-122
Unigene_cuff109058	M12B	232-269	>E	>H, >H, >H	MER014331	234-271	3.3e-16
Unigene_cuff109059	M12B	1-174	E123	H122, H126, H132	MER014331	271-444	8.7e-102
Unigene_cuff114807	M12B	87-161	>E	>H, >H, >H	MER047250	188-262	1.9e-23
Unigene_cuff115130	M12B	11-63	>E	>H, >H, >H	MER005546	253-305	7.3e-11
Unigene_cuff115324	M12B	2-150	Q28E	N27H, R31H, Y37H	MER098366	312-459	9.3e-57
Unigene_cuff12424	M12B	94-348	E276	H275, H279, H285	MER001139	202-456	1.5e-154
Unigene_cuff12597	M12B	1-52	E44	H43, H47, >H	MER001139	341-392	5e-30
Unigene_cuff127142	M12B	221-436	E370	H369, H373, H379	MER005101	213-428	6.3e-130
Unigene_cuff127143	M12B	221-436	E370	H369, H373, H379	MER005101	213-428	6.3e-130
Unigene_cuff131569	M12B	208-303	>E	>H, >H, >H	MER015147	208-303	8.7e-47
Unigene_cuff131570	M12B	217-312	>E	>H, >H, >H	MER015147	208-303	9.1e-47
Unigene_cuff131571	M12B	217-312	>E	>H, >H, >H	MER015147	208-303	9.1e-47
Unigene_cuff131572	M12B	208-303	>E	>H, >H, >H	MER015147	208-303	1.6e-46
Unigene_cuff131573	M12B	217-312	>E	>H, >H, >H	MER015147	208-303	9.1e-47
Unigene_cuff131574	M12B	217-312	>E	>H, >H, >H	MER015147	208-303	1e-46
Unigene_cuff131575	M12B	217-312	>E	>H, >H, >H	MER015147	208-303	1.6e-46
Unigene_cuff131576	M12B	208-303	>E	>H, >H, >H	MER015147	208-303	9.8e-47
Unigene_cuff131577	M12B	181-276	>E	>H, >H, >H	MER015147	208-303	2.2e-47
Unigene_cuff131578	M12B	181-311	>E	>H, >H, >H	MER015147	208-338	4.4e-65
Unigene_cuff131579	M12B	180-290	>E	>H, >H, >H	MER015147	208-318	4.1e-55
Unigene_cuff131580	M12B	191-301	>E	>H, >H, >H	MER015147	208-318	4.1e-55
Unigene_cuff131581	M12B	6-116	>E	>H, >H, >H	MER015147	208-318	4.1e-55
Unigene_cuff133284	M12B	1-57	<E	<H, <H, H6	MER015450	229-284	9.6e-19
Unigene_cuff133285	M12B	1-158	E156	H155, >H, >H	MER015450	70-227	8.9e-87
Unigene_cuff135584	M12B	1-161	L100E	Q99H, L103H, Y109H	MER003090	215-375	3.3e-82
Unigene_cuff135585	M12B	1-161	L100E	Q99H, L103H, Y109H	MER003090	215-375	3.3e-82
Unigene_cuff135608	M12B	1-185	L124E	Q123H, L127H, Y133H	MER012230	197-381	5.2e-89
Unigene_cuff135611	M12B	163-361	L302E	Q301H, I305H, Y311H	MER001143	185-383	6.6e-83
Unigene_cuff135612	M12B	163-361	L302E	Q301H, I305H, Y311H	MER001143	185-383	6.6e-83
Unigene_cuff135618	M12B	180-378	L320E	Q319H, L323H, Y329H	MER012230	180-378	2.1e-61
Unigene_cuff135619	M12B	180-378	L320E	Q319H, L323H, Y329H	MER012230	180-378	2.1e-61
Unigene_cuff135620	M12B	180-378	L320E	Q319H, L323H, Y329H	MER012230	180-378	2.1e-61
Unigene_cuff135621	M12B	180-378	L320E	Q319H, L323H, Y329H	MER012230	180-378	2.1e-61
Unigene_cuff135623	M12B	163-363	M302E	Q301H, L305H, Y311H	MER014319	35-235	3.5e-90
Unigene_cuff135624	M12B	163-363	M302E	Q301H, L305H, Y311H	MER014319	35-235	3.5e-90
Unigene_cuff135625	M12B	26-76	<E	<H, <H, <H	MER098366	409-458	1.5e-14
Unigene_cuff135626	M12B	1-168	M139E	Q138H, L142H, Y148H	MER014319	36-203	2.1e-75
Unigene_cuff135631	M12B	208-406	E348	H347, H351, H357	MER003081	208-406	4.7e-111
Unigene_cuff137182	M12B	206-404	E346	H345, H349, X355H	MER002459	207-409	5.7e-99
Unigene_cuff137183	M12B	206-404	E346	H345, H349, X355H	MER002459	207-409	5.7e-99
Unigene_cuff137184	M12B	206-409	E346	H345, H349, X355H	MER002459	207-409	2.3e-104
Unigene_cuff137185	M12B	66-264	E206	H205, H209, X215H	MER002459	207-409	5.7e-99
Unigene_cuff140102	M12B	216-411	Y355E	H354, H358, H364	MER006267	194-389	1.8e-76
Unigene_cuff140103	M12B	216-411	Y355E	H354, H358, H364	MER006267	194-389	1.8e-76
Unigene_cuff143732	M12B	87-281	E227	H226, H230, H236	MER006268	199-393	6.9e-89
Unigene_cuff143745	M12B	200-390	E336	H335, H339, H345	MER006268	199-393	6.3e-77
Unigene_cuff143746	M12B	200-395	E341	H340, H344, H350	MER006268	199-393	4.2e-76
Unigene_cuff149382	M12B	162-360	E302	H301, H305, H311	MER001144	241-439	7.8e-105
Unigene_cuff152362	M12B	109-369	A315E	H314, H318, H324	MER000141	142-405	7.2e-59
Unigene_cuff152363	M12B	1-41	<E	<H, <H, <H	MER098366	418-458	3.3e-12
Unigene_cuff152364	M12B	109-369	A315E	H314, H318, H324	MER000141	142-405	9.8e-65
Unigene_cuff152365	M12B	111-372	T318E	H317, H321, H327	MER000141	142-405	1.1e-59
Unigene_cuff152366	M12B	164-358	E302	H301, H305, H311	MER004726	204-398	1.2e-107
Unigene_cuff152367	M12B	164-358	E302	H301, H305, H311	MER004726	204-398	1.2e-107
Unigene_cuff152368	M12B	202-397	E342	H341, H345, H351	MER004725	203-398	8.1e-75
Unigene_cuff152369	M12B	8-58	<E	<H, <H, <H	MER098366	409-459	2.5e-17
Unigene_cuff152370	M12B	8-58	<E	<H, <H, <H	MER098366	409-459	2.5e-17
Unigene_cuff152371	M12B	164-359	E304	H303, H307, H313	MER004725	203-398	8.1e-75
Unigene_cuff15323	M12B	1-57	<E	<H, <H, H5	MER016700	404-460	3.9e-32
Unigene_cuff15324	M12B	231-437	E376	H375, H379, H385	MER016700	254-460	8.9e-123
Unigene_cuff155544	M12B	257-464	E407	H406, H410, H416	MER022791	250-457	2.8e-115
Unigene_cuff155546	M12B	257-471	E407	H406, H410, H416	MER022791	250-464	6.8e-123
Unigene_cuff157385	M12B	250-435	E385	H384, H388, H394	MER015689	299-484	6.3e-113
Unigene_cuff157386	M12B	241-426	E376	H375, H379, H385	MER015689	299-484	6.3e-113
Unigene_cuff157387	M12B	132-327	E267	H266, H270, H276	MER015689	299-494	8.6e-119
Unigene_cuff157388	M12B	132-327	E267	H266, H270, H276	MER015689	299-494	8.6e-119
Unigene_cuff163296	M12B	246-432	T367E	Q366H, Q370H, W376H	MER001146	252-438	2.8e-111
Unigene_cuff163297	M12B	246-432	T367E	Q366H, Q370H, W376H	MER001146	252-438	2.8e-111
Unigene_cuff163298	M12B	246-432	T367E	Q366H, Q370H, W376H	MER001146	252-438	2.8e-111
Unigene_cuff163299	M12B	246-432	T367E	Q366H, Q370H, W376H	MER001146	252-438	2.8e-111
Unigene_cuff163300	M12B	159-362	T297E	Q296H, Q300H, W306H	MER001146	235-438	1.3e-121
Unigene_cuff163301	M12B	246-432	T367E	Q366H, Q370H, W376H	MER001146	252-438	2.8e-111
Unigene_cuff163302	M12B	246-432	T367E	Q366H, Q370H, W376H	MER001146	252-438	2.8e-111
Unigene_cuff163303	M12B	158-361	T296E	Q295H, Q299H, W305H	MER001146	235-438	1.3e-121
Unigene_cuff163304	M12B	246-432	T367E	Q366H, Q370H, W376H	MER001146	252-438	2.8e-111
Unigene_cuff163305	M12B	19-222	T157E	Q156H, Q160H, W166H	MER001146	235-438	1.3e-121
Unigene_cuff163306	M12B	156-359	T294E	Q293H, Q297H, W303H	MER001146	235-438	1.3e-121
Unigene_cuff16403	M12B	80-281	S217E	Q216H, Q220H, W226H	MER005103	295-496	2.3e-121
Unigene_cuff16404	M12B	230-431	S367E	Q366H, Q370H, W376H	MER005103	295-496	2.3e-121
Unigene_cuff16405	M12B	80-281	S217E	Q216H, Q220H, W226H	MER005103	295-496	2.3e-121
Unigene_cuff165154	M12B	245-359	>E	>H, >H, >H	MER005893	245-359	2.9e-66
Unigene_cuff165622	M12B	118-304	S239E	Q238H, H242, S248H	MER005102	252-438	4.7e-111
Unigene_cuff165623	M12B	233-436	S371E	Q370H, H374, S380H	MER005102	235-438	3e-121
Unigene_cuff17333	M12B	1-35	<E	<H, <H, <H	MER005894	418-452	1.5e-12
Unigene_cuff17334	M12B	203-418	E355	H354, H358, H364	MER005894	237-452	1.3e-117
Unigene_cuff17335	M12B	203-418	E355	H354, H358, H364	MER005894	237-452	1.2e-117
Unigene_cuff17336	M12B	232-447	E384	H383, H387, H393	MER005894	237-452	1.5e-117
Unigene_cuff19282	M12B	116-210	E149	H148, H152, H158	MER005100	366-460	4.8e-58
Unigene_cuff19283	M12B	230-439	E378	H377, H381, H387	MER005100	251-460	1.2e-128
Unigene_cuff19284	M12B	336-430	E369	H368, H372, H378	MER005100	366-460	7.7e-58
Unigene_cuff19285	M12B	252-461	E400	H399, H403, H409	MER005100	251-460	1.2e-128
Unigene_cuff19286	M12B	116-210	E149	H148, H152, H158	MER005100	366-460	4.6e-58
Unigene_cuff19287	M12B	32-87	>E	>H, >H, >H	MER005100	251-306	7.6e-31
Unigene_cuff24646	M12B	118-324	E259	H258, H262, H268	MER002410	208-414	8.8e-121
Unigene_cuff24647	M12B	7-203	E148	H147, H151, H157	MER002410	208-404	5.5e-114
Unigene_cuff24648	M12B	7-213	E148	H147, H151, H157	MER002410	208-414	8.8e-121
Unigene_cuff24649	M12B	2-32	<E	<H, <H, <H	MER002410	384-414	1.1e-13
Unigene_cuff40469	M12B	11-215	E150	H149, H153, H159	MER003902	196-400	8.7e-85
Unigene_cuff40470	M12B	6-210	E145	H144, H148, H154	MER003902	196-400	8.7e-85
Unigene_cuff40471	M12B	11-215	E150	H149, H153, H159	MER003902	196-400	8.7e-85
Unigene_cuff40472	M12B	6-210	E145	H144, H148, H154	MER003902	196-400	8.7e-85
Unigene_cuff40475	M12B	5-209	E144	H143, H147, H153	MER003902	196-400	8.7e-85
Unigene_cuff40476	M12B	11-215	E150	H149, H153, H159	MER003902	196-400	8.7e-85
Unigene_cuff43406	M12B	206-240	>E	>H, >H, >H	MER002829	257-291	1.4e-17
Unigene_cuff43408	M12B	46-80	>E	>H, >H, >H	MER002829	257-291	1.4e-17
Unigene_cuff43411	M12B	1-146	E85	H84, H88, H94	MER002829	319-464	1e-89
Unigene_cuff43412	M12B	1-146	E85	H84, H88, H94	MER002829	319-464	1e-89
Unigene_cuff43413	M12B	1-143	E82	H81, H85, H91	MER002829	322-464	3.1e-89
Unigene_cuff43414	M12B	1-143	E82	H81, H85, H91	MER002829	322-464	3.1e-89
Unigene_cuff43415	M12B	1-143	E82	H81, H85, H91	MER002829	322-464	3.1e-89
Unigene_cuff43416	M12B	1-143	E82	H81, H85, H91	MER002829	322-464	3.1e-89
Unigene_cuff46126	M12B	162-360	E302	H301, H305, H311	MER001144	241-439	7.8e-105
Unigene_cuff46127	M12B	162-360	E302	H301, H305, H311	MER001144	241-439	7.8e-105
Unigene_cuff54739	M12B	174-367	E314	H313, H317, H323	MER005860	204-396	2.9e-36
Unigene_cuff54740	M12B	174-367	E314	H313, H317, H323	MER005860	204-396	2.9e-36
Unigene_cuff54742	M12B	169-362	Q309E	H308, H312, H318	MER005860	204-396	3.2e-37
Unigene_cuff54777	M12B	174-366	E313	H312, H316, H322	MER005861	217-409	9.1e-55
Unigene_cuff54778	M12B	174-366	E313	H312, H316, H322	MER005861	217-409	4.1e-54
Unigene_cuff54840	M12B	174-368	E313	H312, H316, H322	MER026935	128-322	2e-52
Unigene_cuff54841	M12B	174-368	E313	H312, H316, H322	MER026935	128-322	2e-52
Unigene_cuff54842	M12B	174-366	E313	H312, H316, H322	MER005861	217-409	1.5e-52
Unigene_cuff54843	M12B	174-366	E313	H312, H316, H322	MER005861	217-409	2e-52
Unigene_cuff54844	M12B	144-336	E283	H282, H286, H292	MER005861	217-409	8.1e-55
Unigene_cuff59690	M12B	64-116	>E	>H, >H, >H	MER005545	215-267	1.8e-11
Unigene_cuff59691	M12B	64-265	E214	H213, H217, H223	MER005545	215-416	6.5e-117
Unigene_cuff59692	M12B	64-265	E214	H213, H217, H223	MER005545	215-416	6.5e-117
Unigene_cuff59693	M12B	1-175	E124	H123, H127, H133	MER005545	242-416	3.9e-102
Unigene_cuff59694	M12B	1-175	E124	H123, H127, H133	MER005545	242-416	3.9e-102
Unigene_cuff59786	M12B	202-391	E326	H325, H329, H335	MER005546	278-467	4.9e-71
Unigene_cuff59787	M12B	202-391	E326	H325, H329, H335	MER005546	278-467	4.9e-71
Unigene_cuff6224	M12B	1-78	E19	H18, H22, H28	MER005495	322-399	1.4e-40
Unigene_cuff6225	M12B	1-78	E19	H18, H22, H28	MER005495	322-399	1.4e-40
Unigene_cuff6226	M12B	202-402	E343	H342, H346, H352	MER005495	200-399	3.1e-108
Unigene_cuff6227	M12B	1-78	E19	H18, H22, H28	MER005495	322-399	1.4e-40
Unigene_cuff6228	M12B	1-78	E19	H18, H22, H28	MER005495	322-399	1.4e-40
Unigene_cuff6229	M12B	176-334	E275	H274, H278, D284H	MER011865	254-411	1.9e-65
Unigene_cuff70357	M12B	230-440	E379	H378, H382, H388	MER016090	288-498	2.7e-128
Unigene_cuff70358	M12B	32-242	E181	H180, H184, H190	MER016090	288-498	2.7e-128
Unigene_cuff7280	M12B	205-474	E406	H405, H409, H415	MER003094	205-474	1.2e-162
Unigene_cuff7281	M12B	205-474	E406	H405, H409, H415	MER003094	205-474	1.2e-162
Unigene_cuff7282	M12B	205-474	E406	H405, H409, H415	MER003094	205-474	1.2e-162
Unigene_cuff7283	M12B	129-398	E330	H329, H333, H339	MER003094	205-474	1.2e-162
Unigene_cuff74809	M12B	1-178	E113	H112, H116, H122	MER002386	237-414	7.3e-97
Unigene_cuff74810	M12B	1-178	E113	H112, H116, H122	MER002386	237-414	7.3e-97
Unigene_cuff74811	M12B	1-178	E113	H112, H116, H122	MER002386	237-414	7.3e-97
Unigene_cuff74812	M12B	151-329	E264	H263, H267, H273	MER002386	238-414	5.3e-91
Unigene_cuff80496	M12B	262-451	Q331E	N330H, R334H, Y340H	MER098366	269-458	5.9e-69
Unigene_cuff88689	M12B	249-458	E395	H394, H398, H404	MER014337	247-456	1.3e-119
Unigene_cuff88690	M12B	1-151	E88	H87, H91, H97	MER014337	306-456	2.1e-94
Unigene_cuff96260	M12B	243-457	E392	H391, H395, H401	MER005546	253-467	2e-120
Unigene_cuff96261	M12B	243-457	E392	H391, H395, H401	MER005546	253-467	2e-120
Unigene_cuff96262	M12B	212-420	E355	H354, H358, H364	MER005548	268-476	2.3e-121
Unigene_cuff96263	M12B	212-420	E355	H354, H358, H364	MER005548	268-476	2.3e-121
Unigene_cuff96264	M12B	212-420	E355	H354, H358, H364	MER005548	268-476	2.3e-121
Unigene_cuff97898	M12B	250-461	E397	H396, H400, H406	MER012092	288-499	5e-119
Unigene_cuff97899	M12B	250-461	E397	H396, H400, H406	MER012092	288-499	5e-119
Unigene_cuff97900	M12B	286-497	E433	H432, H436, H442	MER012092	288-499	5e-119
Unigene_cuff97901	M12B	286-497	E433	H432, H436, H442	MER012092	288-499	5e-119
Unigene_cuff101322	M13	1-104	<E, V11D	<H, <H, E7	MER011838	666-775	2.7e-47
Unigene_cuff113213	M13	48-380	>E, >D	>H, >H, >E	MER001991	111-443	6.1e-179
Unigene_cuff113214	M13	48-724	E562, D625	H561, H565, E621	MER001991	111-787	0
Unigene_cuff116627	M13	1-54	<E, <D	<H, <H, <E	MER013406	726-779	1.3e-29
Unigene_cuff116628	M13	84-729	E614, D680	H613, H617, E676	MER013406	84-729	0
Unigene_cuff116629	M13	84-744	E614, D680	H613, H617, E676	MER013406	84-729	0
Unigene_cuff116630	M13	242-584	E476, D542	H475, H479, E538	MER013406	380-722	2.6e-194
Unigene_cuff116632	M13	28-178	G31E, X84D	E30H, H34, X84E	MER054217	535-681	8.3e-36
Unigene_cuff116699	M13	1-140	>E, >D	>H, >H, >E	MER054217	137-279	6.4e-24
Unigene_cuff168968	M13	1-541	E379, D442	H378, H382, E438	MER011838	235-775	0
Unigene_cuff168969	M13	1-541	E379, D442	H378, H382, E438	MER011838	235-775	0
Unigene_cuff30341	M13	68-482	>E, >D	>H, >H, >E	MER001054	72-475	6.5e-189
Unigene_cuff31039	M13	85-378	>E, >D	>H, >H, >E	MER001056	78-371	1.5e-169
Unigene_cuff31041	M13	1-382	E220, D283	H219, H223, E279	MER001056	373-754	7.1e-235
Unigene_cuff31042	M13	1-382	E220, D283	H219, H223, E279	MER001056	373-754	7.1e-235
Unigene_cuff38771	M13	49-283	>E, >D	>H, >H, >E	MER002062	49-283	3.9e-138
Unigene_cuff38772	M13	49-749	E581, D646	H580, H584, E642	MER002062	49-749	0
Unigene_cuff38773	M13	1-221	>E, >D	>H, >H, >E	MER002062	63-283	1.2e-128
Unigene_cuff38774	M13	1-218	E50, D115	H49, H53, E111	MER002062	528-749	2e-124
Unigene_cuff55015	M13	1-685	E520, D586	H519, H523, E582	MER001050	66-750	0
Unigene_cuff55016	M13	1-686	E521, D587	H520, H524, E583	MER001050	65-750	0
Unigene_cuff55017	M13	1-653	E520, D586	H519, H523, E582	MER001050	66-718	0
Unigene_cuff102604	M14A	214-471	R289, E432	H231, E234, H358	MER001608	160-417	3.7e-149
Unigene_cuff102605	M14A	182-439	R257, E400	H199, E202, H326	MER001608	160-417	3.7e-149
Unigene_cuff102607	M14A	122-379	R197, E340	H139, E142, H266	MER001608	160-417	3.7e-149
Unigene_cuff102608	M14A	195-329	R237, >E	<H, <E, H306	MER013421	197-331	1.4e-72
Unigene_cuff102609	M14A	1-166	R42, >E	<H, <E, H111	MER013421	198-363	6.5e-81
Unigene_cuff102610	M14A	195-408	R237, E369	<H, <E, H306	MER013421	197-421	3e-104
Unigene_cuff102611	M14A	1-228	R46, E189	<H, <E, H115	MER013421	194-421	1.7e-117
Unigene_cuff102612	M14A	128-436	R254, E397	H196, E199, H323	MER017121	128-436	2.9e-155
Unigene_cuff102613	M14A	128-436	R254, E397	H196, E199, H323	MER017121	128-436	2.9e-155
Unigene_cuff102614	M14A	128-436	R254, E397	H196, E199, H323	MER017121	128-436	2.9e-155
Unigene_cuff102615	M14A	128-436	R254, E397	H196, E199, H323	MER017121	128-436	2.9e-155
Unigene_cuff102616	M14A	96-402	R220, E363	H162, E165, H289	MER001190	113-420	2.3e-159
Unigene_cuff102617	M14A	1-293	R111, E254	H53, E56, H180	MER001190	127-420	2.9e-151
Unigene_cuff128851	M14A	112-422	R239, E385	H181, E184, H310	MER001193	112-422	2.1e-164
Unigene_cuff16397	M14A	58-352	R169, E313	H111, E114, H239	MER016044	55-349	3.1e-161
Unigene_cuff58822	M14A	1-158	<R, E119	<H, <E, H45	MER013456	280-437	3.6e-94
Unigene_cuff61244	M14A	108-417	R234, E378	H176, E179, H304	MER001189	108-417	7e-163
Unigene_cuff61245	M14A	108-417	R234, E378	H176, E179, H304	MER001189	108-417	7e-163
Unigene_cuff61246	M14A	103-407	R225, E369	H167, E170, H295	MER001196	2-306	8.2e-166
Unigene_cuff122383	M14B	149-350	R303	H252, E255, H350	MER033174	149-350	2.3e-121
Unigene_cuff122384	M14B	149-350	R303	H252, E255, H350	MER033174	149-350	2.3e-121
Unigene_cuff122385	M14B	149-350	R303	H252, E255, H350	MER033174	149-350	2.3e-121
Unigene_cuff122386	M14B	149-350	R303	H252, E255, H350	MER033174	149-350	2.3e-121
Unigene_cuff122387	M14B	149-350	R303	H252, E255, H350	MER033174	149-350	2.3e-121
Unigene_cuff122388	M14B	149-350	R303	H252, E255, H350	MER033174	149-350	2.3e-121
Unigene_cuff131521	M14B	295-731	R429, E595	H364, E367, H502	MER013404	291-727	9.1e-250
Unigene_cuff142446	M14B	527-982	L663R, Y847E	H598, E601, N736H	MER003889	554-1009	9.8e-260
Unigene_cuff142447	M14B	527-950	L663R, Y847E	H598, E601, N736H	MER003889	554-977	1.1e-239
Unigene_cuff142449	M14B	501-956	L637R, Y821E	H572, E575, N710H	MER003889	554-1009	9.8e-260
Unigene_cuff142450	M14B	524-979	L660R, Y844E	H595, E598, N733H	MER003889	554-1009	9.8e-260
Unigene_cuff161296	M14B	288-614	X420R, E557	H359, E362, H466	MER004959	502-828	1.1e-171
Unigene_cuff161297	M14B	288-678	X420R, E557	H359, E362, H466	MER004959	502-890	2.4e-199
Unigene_cuff161298	M14B	286-676	X418R, E555	H357, E360, H464	MER004959	502-890	2.4e-199
Unigene_cuff161299	M14B	165-355	Q295R	H234, P238E	MER004964	923-1115	1.1e-101
Unigene_cuff17409	M14B	3-60	>R	H13, E16, >H	MER034713	541-598	2.6e-31
Unigene_cuff17410	M14B	550-615	>R	>H, >E, >H	MER034713	474-539	1.8e-31
Unigene_cuff29932	M14B	213-346	R337	H287, E290, >H	MER033176	290-423	4.2e-78
Unigene_cuff29940	M14B	213-346	R337	H287, E290, >H	MER033176	290-423	4.2e-78
Unigene_cuff29941	M14B	290-423	R414	H364, E367, >H	MER033176	290-423	4.2e-78
Unigene_cuff29942	M14B	290-423	R414	H364, E367, >H	MER033176	290-423	4.2e-78
Unigene_cuff29943	M14B	212-345	R336	H286, E289, >H	MER033176	290-423	4.2e-78
Unigene_cuff42354	M14B	1-128	<R, <E	<H, <E, <H	MER001205	293-420	1.8e-57
Unigene_cuff42355	M14B	1-277	R1, E138	<H, <E, H47	MER001205	144-420	1.6e-160
Unigene_cuff42356	M14B	19-311	R144, E281	H83, E86, H190	MER001205	19-311	1.5e-171
Unigene_cuff42357	M14B	1-226	R59, E196	<H, Q1E, H105	MER001205	86-311	4.9e-132
Unigene_cuff6239	M14B	69-387	R120, E283	<H, <E, H189	MER001202	127-445	4.4e-190
Unigene_cuff6240	M14B	103-421	R154, E317	<H, <E, H223	MER001202	127-445	4.4e-190
Unigene_cuff6241	M14B	1-382	R115, E278	H50, E53, H184	MER001202	64-445	4.4e-226
Unigene_cuff6242	M14B	65-350	R116, E279	<H, <E, H185	MER001202	127-412	3.2e-167
Unigene_cuff72218	M14B	189-617	R321, E480	H256, E259, H388	MER003428	170-596	8.4e-240
Unigene_cuff72219	M14B	148-380	R284, >E	H219, E222, H351	MER003428	166-398	8.1e-128
Unigene_cuff72220	M14B	159-591	R295, E454	H230, E233, H362	MER003428	166-596	1.3e-242
Unigene_cuff72221	M14B	189-417	R321, >E	H256, E259, H388	MER003428	170-398	5.3e-125
Unigene_cuff94233	M14B	1-420	R133, E290	H68, E71, H198	MER001198	19-438	2.4e-235
Unigene_cuff945	M14B	164-346	R298	H248, E251, H345	MER033179	796-978	1.9e-114
Unigene_cuff946	M14B	164-346	R298	H248, E251, H345	MER033179	796-978	1.9e-114
Unigene_cuff947	M14B	164-346	R298	H248, E251, H345	MER033179	796-978	1.9e-114
Unigene_cuff948	M14B	164-346	R298	H248, E251, H345	MER033179	796-978	1.9e-114
Unigene_cuff96870	M14B	102-275	R228	H178, E181, H274	MER034711	51-224	2.4e-95
Unigene_cuff96871	M14B	308-481	R434	H384, E387, H480	MER034711	51-224	2.4e-95
Unigene_cuff96872	M14B	255-428	R381	H331, E334, H427	MER034711	51-224	2.4e-95
Unigene_cuff96873	M14B	255-428	R381	H331, E334, H427	MER034711	51-224	2.4e-95
Unigene_cuff96875	M14B	291-464	R417	H367, E370, H463	MER034711	51-224	2.4e-95
Unigene_cuff96876	M14B	155-328	R281	H231, E234, H327	MER034711	51-224	2.4e-95
Unigene_cuff96877	M14B	380-546	R506	H456, E459, >H	MER034711	51-217	4.7e-92
Unigene_cuff96878	M14B	327-500	R453	H403, E406, H499	MER034711	51-224	2.4e-95
Unigene_cuff96879	M14B	255-428	R381	H331, E334, H427	MER034711	51-224	2.4e-95
Unigene_cuff24702	M14X	187-621	X323E	H258, E261, Q396H	MER026952	308-742	4.6e-251
Unigene_cuff24703	M14X	128-562	X264E	H199, E202, Q337H	MER026952	308-742	4.6e-251
Unigene_cuff42054	M14X	99-239	R186E	H136, E139, H234	MER033178	8-148	1.1e-82
Unigene_cuff42055	M14X	100-240	R187E	H137, E140, H235	MER033178	8-148	1.1e-82
Unigene_cuff42056	M14X	99-239	R186E	H136, E139, H234	MER033178	8-148	1.1e-82
Unigene_cuff42057	M14X	99-239	R186E	H136, E139, H234	MER033178	8-148	1.1e-82
Unigene_cuff112461	M16A	1-51	<E, K34E	<H, <H, F41E	MER142516	971-1021	1.1e-25
Unigene_cuff44523	M16A	16-227	E83, E154	H80, H84, E161	MER001214	44-255	1.8e-127
Unigene_cuff44524	M16A	11-222	E78, E149	H75, H79, E156	MER001214	44-255	1.8e-127
Unigene_cuff44525	M16A	11-222	E78, E149	H75, H79, E156	MER001214	44-255	1.8e-127
Unigene_cuff44526	M16A	11-222	E78, E149	H75, H79, E156	MER001214	44-255	1.8e-127
Unigene_cuff44527	M16A	11-222	E78, E149	H75, H79, E156	MER001214	44-255	1.8e-127
Unigene_cuff44528	M16A	11-222	E78, E149	H75, H79, E156	MER001214	44-255	1.8e-127
Unigene_cuff44529	M16A	11-222	E78, E149	H75, H79, E156	MER001214	44-255	1.8e-127
Unigene_cuff44530	M16A	3-214	E70, E141	H67, H71, E148	MER001214	44-255	1.8e-127
Unigene_cuff53268	M16A	842-1051	E905, K979E	A902H, V906H, S986E	MER142516	867-1076	2e-122
Unigene_cuff53271	M16A	596-805	E659, K733E	A656H, V660H, S740E	MER142516	867-1076	2e-122
Unigene_cuff53272	M16A	595-817	E658, K732E	A655H, V659H, S739E	MER142516	867-1076	1.3e-119
Unigene_cuff53273	M16A	38-239			MER046874	630-831	5e-119
Unigene_cuff53274	M16A	135-344	E198, K259E	A195H, V199H, S266E	MER142516	867-1076	7.8e-88
Unigene_cuff128438	M16B	49-278	E90, T161E	H87, K91H, E168	MER124218	65-294	4.6e-107
Unigene_cuff128439	M16B	49-278	E90, T161E	H87, K91H, E168	MER124218	65-294	4.6e-107
Unigene_cuff128440	M16B	255-458	V270E, R374E	H267, A271H, M382E	MER079232	307-510	2.2e-100
Unigene_cuff168150	M16B	53-277	E94, E164	Y91H, H95, E171	MER003543	53-277	8.9e-123
Unigene_cuff6932	M16B	250-465			MER043978	293-508	6.1e-126
Unigene_cuff6933	M16B	45-266	E86, E156	H83, H87, E163	MER056602	50-271	7.8e-105
Unigene_cuff6934	M16B	1-204	E24, E94	H21, H25, E101	MER056602	68-271	1.4e-97
Unigene_cuff74152	M16B	159-429			MER015124	159-429	4.1e-127
Unigene_cuff74153	M16B	148-418			MER015124	159-429	4.1e-127
Unigene_cuff74154	M16B	148-418			MER015124	159-429	4.1e-127
Unigene_cuff74157	M16B	159-425			MER015124	159-425	2.1e-126
Unigene_cuff74262	M16C	1-179	<E, <E	<H, <H, <E	MER004877	275-454	2.9e-62
Unigene_cuff9888	M16C	96-589	E107, E180	H104, H108, E205	MER004877	96-589	5.5e-273
Unigene_cuff9889	M16C	96-589	E107, E180	H104, H108, E205	MER004877	96-589	5.5e-273
Unigene_cuff9890	M16C	96-589	E107, E180	H104, H108, E205	MER004877	96-589	5.5e-273
Unigene_cuff9891	M16C	43-536	E54, E127	H51, H55, E152	MER004877	96-589	8.2e-272
Unigene_cuff112260	M17	1-485	K260, R334	K248, D253, D271, D330, E332	MER001235	35-519	2.7e-266
Unigene_cuff112261	M17	1-486	K261, R335	K249, D254, D272, D331, E333	MER001235	34-519	2e-266
Unigene_cuff112262	M17	1-486	K261, R335	K249, D254, D272, D331, E333	MER001235	34-519	2e-266
Unigene_cuff112263	M17	1-389	K277, R351	K265, D270, D288, D347, E349	MER001235	33-407	2.5e-188
Unigene_cuff13585	M17	1-383	K160, R234	K148, D153, D171, D230, E232	MER013416	113-495	6.9e-214
Unigene_cuff13586	M17	65-447	K224, R298	K212, D217, D235, D294, E296	MER013416	113-495	6.9e-214
Unigene_cuff13587	M17	63-325	K222, R296	K210, D215, D233, D292, E294	MER013416	113-375	2.3e-142
Unigene_cuff13588	M17	67-449	K226, R300	K214, D219, D237, D296, E298	MER013416	113-495	6.9e-214
Unigene_cuff13589	M17	62-444	K221, R295	K209, D214, D232, D291, E293	MER013416	113-495	6.9e-214
Unigene_cuff13590	M17	249-517	K294, R368	K282, D287, D305, D364, E366	MER013416	227-495	4.2e-150
Unigene_cuff13591	M17	62-444	K221, R295	K209, D214, D232, D291, E293	MER013416	113-495	6.9e-214
Unigene_cuff13592	M17	62-444	K221, R295	K209, D214, D232, D291, E293	MER013416	113-495	6.9e-214
Unigene_cuff155833	M18	1-443	D62, E267	H60, D230, E268, D314, H408	MER003374	33-473	5.8e-245
Unigene_cuff155834	M18	1-457	D76, E281	H74, D244, E282, D328, H422	MER003374	19-473	5.4e-254
Unigene_cuff155835	M18	1-457	D76, E281	H74, D244, E282, D328, H422	MER003374	19-473	5.4e-254
Unigene_cuff70586	M19	17-247		H36, D38, E141, H214, H235	MER001260	17-247	1.4e-106
Unigene_cuff70587	M19	17-247		H36, D38, E141, H214, H235	MER001260	17-247	1.4e-106
Unigene_cuff70588	M19	17-247		H36, D38, E141, H214, H235	MER001260	17-247	1.4e-106
Unigene_cuff70589	M19	17-247		H36, D38, E141, H214, H235	MER001260	17-247	1.4e-106
Unigene_cuff70590	M19	17-247		H36, D38, E141, H214, H235	MER001260	17-247	1.4e-106
Unigene_cuff70591	M19	17-247		H36, D38, E141, H214, H235	MER001260	17-247	1.4e-106
Unigene_cuff91860	M19	33-394		H50, D52, E149, Y222H, H243	MER015155	77-439	3.2e-182
Unigene_cuff91861	M19	33-401		H57, D59, E156, Y229H, H250	MER015155	77-439	4.1e-180
Unigene_cuff91862	M19	68-424		H85, D87, E184, H257, H278	MER013499	72-428	1.9e-186
Unigene_cuff105094	M20A	39-487	D123, E187	H121, D153, E188, D214, H461	MER033183	39-491	2e-213
Unigene_cuff105095	M20A	39-491	D127, E191	H125, D157, E192, D218, H465	MER033183	39-491	3.1e-216
Unigene_cuff105097	M20A	39-487	D123, E187	H121, D153, E188, D214, H461	MER033183	39-491	2e-213
Unigene_cuff153481	M20A	1-231	D113, E178	H111, D144, E179, D207, >H	MER015142	21-252	2.5e-114
Unigene_cuff153482	M20A	1-486	D113, E178	H111, D144, E179, D207, H457	MER015142	21-507	2.1e-253
Unigene_cuff153483	M20A	3-505	D132, E197	H130, D163, E198, D226, H476	MER015142	3-507	9.5e-256
Unigene_cuff153484	M20A	1-228	D110, E175	H108, D141, E176, D204, >H	MER015142	24-252	2.8e-113
Unigene_cuff153485	M20A	1-404	D33, X97E	H31, D64, X98E, D126, H376	MER078517	72-477	2.7e-160
Unigene_cuff153486	M20A	7-453	D82, X146E	H80, D113, X147E, D175, H425	MER078517	29-477	4.3e-171
Unigene_cuff153487	M20A	4-492	D101, X179E	H99, D132, X180E, D208, H464	MER078517	7-477	5.8e-173
Unigene_cuff153488	M20A	4-472	D101, X165E	H99, D132, X166E, D194, H444	MER078517	7-477	2e-175
Unigene_cuff153489	M20A	4-492	D101, X179E	H99, D132, X180E, D208, H464	MER078517	7-477	5.8e-173
Unigene_cuff159771	M20A	1-380	D70, E135	H68, D101, E136, E163, H361	MER001271	13-392	6.5e-206
Unigene_cuff159772	M20A	41-345	<D, E100	<H, D66, E101, E128, H326	MER001271	88-392	1.6e-164
Unigene_cuff84333	M20D	1-256	<D, E9	<D/E, <D, E10, H222	MER021873	188-443	2.4e-148
Unigene_cuff84334	M20D	21-409	D113, E162	E111, N125D, E163, H375	MER021873	53-443	2.5e-207
Unigene_cuff84335	M20D	21-251	D113, E162	E111, N125D, E163, >H	MER021873	53-285	2.5e-114
Unigene_cuff84336	M20D	1-163	<D, <E	<D/E, <D, <E, H129	MER021873	281-443	2.1e-90
Unigene_cuff84337	M20D	21-409	D113, E162	E111, N125D, E163, H375	MER021873	53-443	2.5e-207
Unigene_cuff127036	M22	2-314		H109, H113	MER005592	2-314	1.1e-180
Unigene_cuff127037	M22	1-177		<H, <H	MER005592	138-314	5.1e-102
Unigene_cuff127038	M22	2-169		H109, H113	MER005592	2-169	1.2e-94
Unigene_cuff45331	M22	37-206		H147, H151	MER013498	37-206	2.7e-90
Unigene_cuff45332	M22	37-206		H147, H151	MER013498	37-206	2.7e-90
Unigene_cuff45333	M22	37-206		H147, H151	MER013498	37-206	2.7e-90
Unigene_cuff127752	M23B	647-848	E771H	D667H, K671D, N773H	MER083041	278-466	2.1e-11
Unigene_cuff127753	M23B	619-820	E743H	D639H, K643D, N745H	MER083041	278-466	1.8e-11
Unigene_cuff127758	M23B	124-325	E248H	D144H, K148D, N250H	MER083041	278-466	6.5e-12
Unigene_cuff139639	M23B	239-452	Q375H	H277, Q281D, R377H	MER083041	260-462	8.1e-10
Unigene_cuff146285	M23B	83-303	V215H	N130H, L134D, S217H	MER083041	260-475	5e-11
Unigene_cuff25189	M23B	1644-1898	R1761H	G1676H, R1680D, Q1763H	MER145504	282-526	6.8e-10
Unigene_cuff25192	M23B	1607-1861	R1724H	G1639H, R1643D, Q1726H	MER145504	282-526	6.8e-10
Unigene_cuff25193	M23B	1608-1862	R1725H	G1640H, R1644D, Q1727H	MER145504	282-526	6.7e-10
Unigene_cuff25194	M23B	1499-1753	R1616H	G1531H, R1535D, Q1618H	MER145504	282-526	6.4e-10
Unigene_cuff25195	M23B	1607-1861	R1724H	G1639H, R1643D, Q1726H	MER145504	282-526	6.7e-10
Unigene_cuff2985	M23B	99-306	R202H	R126H, E130D, -203H	MER145504	284-516	5.1e-13
Unigene_cuff2986	M23B	630-837	R733H	R657H, E661D, -734H	MER145504	284-516	1.1e-12
Unigene_cuff2987	M23B	630-837	R733H	R657H, E661D, -734H	MER145504	284-516	1.1e-12
Unigene_cuff3684	M23B	91-326			MER155608	8-262	5.3e-11
Unigene_cuff3687	M23B	91-337			MER155608	8-262	4.8e-10
Unigene_cuff3688	M23B	91-337			MER155608	8-262	4.9e-10
Unigene_cuff3691	M23B	90-324			MER155608	20-262	3.6e-10
Unigene_cuff44246	M23B	996-1237	-1106H	D1019H, L1023D, -1106H	MER145504	288-520	9.2e-10
Unigene_cuff44247	M23B	996-1237	-1106H	D1019H, L1023D, -1106H	MER145504	288-520	9.3e-10
Unigene_cuff44248	M23B	535-776	-645H	D558H, L562D, -645H	MER145504	288-520	6.3e-10
Unigene_cuff44249	M23B	535-776	-645H	D558H, L562D, -645H	MER145504	288-520	6.4e-10
Unigene_cuff44250	M23B	535-776	-645H	D558H, L562D, -645H	MER145504	288-520	5.2e-10
Unigene_cuff62761	M23B	1056-1259	S1187H	H1094, H1098D, E1189H	MER083041	260-470	4.6e-10
Unigene_cuff62762	M23B	1056-1259	S1187H	H1094, H1098D, E1189H	MER083041	260-470	4.5e-10
Unigene_cuff62764	M23B	1081-1284	S1212H	H1119, H1123D, E1214H	MER083041	260-470	4.5e-10
Unigene_cuff62765	M23B	1081-1284	S1212H	H1119, H1123D, E1214H	MER083041	260-470	4.7e-10
Unigene_cuff83736	M23B	492-714	E589H	A492H, K496D, L591H	MER145504	311-516	4.3e-11
Unigene_cuff11004	M24A	1-54	<H	<D, <D, H23, >E, >E	MER013929	230-283	1.5e-27
Unigene_cuff11005	M24A	1-106	<H	<D, <D, H24, E56, E87	MER013929	229-334	6.1e-56
Unigene_cuff11006	M24A	1-167	<H	D11, D22, H85, E117, E148	MER013929	168-334	4.4e-84
Unigene_cuff11008	M24A	71-222	H148	D165, D176, >H, >E, >E	MER013929	84-235	3.1e-72
Unigene_cuff11010	M24A	1-123	H45	D62, D73, >H, >E, >E	MER013929	117-239	7e-55
Unigene_cuff67678	M24A	70-329	Y131H	D164, D175, H238, E271, E302	MER010972	129-370	1.5e-105
Unigene_cuff67679	M24A	89-348	Y150H	D183, D194, H257, E290, E321	MER010972	129-370	1.5e-105
Unigene_cuff67680	M24A	71-330	Y132H	D165, D176, H239, E272, E303	MER010972	129-370	1.5e-105
Unigene_cuff67681	M24A	12-243	Y45H	D78, D89, H152, E185, E216	MER010972	129-370	1e-87
Unigene_cuff67682	M24A	88-347	Y149H	D182, D193, H256, E289, E320	MER010972	129-370	1.5e-105
Unigene_cuff67683	M24A	88-347	Y149H	D182, D193, H256, E289, E320	MER010972	129-370	1.5e-105
Unigene_cuff67684	M24A	89-348	Y150H	D183, D194, H257, E290, E321	MER010972	129-370	1.5e-105
Unigene_cuff67685	M24A	12-243	Y45H	D78, D89, H152, E185, E216	MER010972	129-370	1e-87
Unigene_cuff81392	M24A	105-427	H180	D200, D211, H280, E313, E408	MER001728	156-478	6.1e-198
Unigene_cuff81393	M24A	105-427	H180	D200, D211, H280, E313, E408	MER001728	156-478	6.1e-198
Unigene_cuff81394	M24A	107-429	H182	D202, D213, H282, E315, E410	MER001728	156-478	6.1e-198
Unigene_cuff81395	M24A	1-157	<H	<D, <D, H10, E43, E138	MER001728	322-478	1.1e-95
Unigene_cuff81396	M24A	1-123	<H	<D, <D, <H, E9, E104	MER001728	356-478	2.4e-74
Unigene_cuff118902	M24B	317-574	H395, H485, H498	D415, D426, H489, E523, E537	MER004321	317-574	1.9e-154
Unigene_cuff118903	M24B	317-558	H395, H485, H498	D415, D426, H489, E523, E537	MER004321	317-558	2e-139
Unigene_cuff118904	M24B	335-557	H378, H468, H481	D398, D409, H472, E506, E520	MER004321	352-574	4.9e-134
Unigene_cuff118905	M24B	317-574	H395, H485, H498	D415, D426, H489, E523, E537	MER004321	317-574	1.9e-154
Unigene_cuff118906	M24B	335-541	H378, H468, H481	D398, D409, H472, E506, E520	MER004321	352-558	5e-119
Unigene_cuff141692	M24B	352-603	H430, H520, H533	D450, D461, H524, E555, E569	MER002039	351-602	1.6e-126
Unigene_cuff152482	M24B	182-477	H255, H366, H377	D276, D287, H370, E412, E452	MER001248	182-477	6.6e-172
Unigene_cuff152483	M24B	182-223	>H, >H, >H	>D, >D, >H, >E, >E	MER001248	182-223	7.8e-21
Unigene_cuff152484	M24B	73-114	>H, >H, >H	>D, >D, >H, >E, >E	MER001248	182-223	7.8e-21
Unigene_cuff152485	M24B	1-205	<H, H94, H105	D4, D15, H98, E140, E180	MER001248	273-477	4.3e-116
Unigene_cuff60409	M24B	242-499	H312, H418, H429	D329, D340, H422, E449, E473	MER013463	242-501	2.4e-148
Unigene_cuff60410	M24B	242-499	H312, H418, H429	D329, D340, H422, E449, E473	MER013463	242-501	2.4e-148
Unigene_cuff60411	M24B	182-439	H252, H358, H369	D269, D280, H362, E389, E413	MER013463	242-501	2.4e-148
Unigene_cuff60412	M24B	42-299	H112, H218, H229	D129, D140, H222, E249, E273	MER013463	242-501	2.4e-148
Unigene_cuff118099	M24X	169-430	S258H	A274D, N285D, F350H, N380E, E395	MER026495	169-430	1.2e-145
Unigene_cuff118100	M24X	169-430	S258H	A274D, N285D, F350H, N380E, E395	MER026495	169-430	1.2e-145
Unigene_cuff118101	M24X	169-430	S258H	A274D, N285D, F350H, N380E, E395	MER026495	169-430	1.2e-145
Unigene_cuff137116	M24X	1-71	<H	<D, <D, <H, <E, K43E	MER005497	278-348	6.6e-30
Unigene_cuff140284	M24X	5-345	H85	D106, N117D, H185, D224E, K317E	MER005497	8-348	1.5e-192
Unigene_cuff140285	M24X	5-345	H85	D106, N117D, H185, D224E, K317E	MER005497	8-348	1.5e-192
Unigene_cuff140286	M24X	8-348	H88	D109, N120D, H188, D227E, K320E	MER005497	8-348	1.5e-192
Unigene_cuff140288	M24X	8-348	H88	D109, N120D, H188, D227E, K320E	MER005497	8-348	1.5e-192
Unigene_cuff63721	M28A	1-273	D54, E113	H52, D71, E114, X160D/E, H242	MER015095	89-361	7.7e-139
Unigene_cuff63722	M28A	1-153	D54, E113	H52, D71, E114, >D/E, >H	MER015095	89-241	6.8e-87
Unigene_cuff110758	M28B	292-577	D380, E425	H378, D388, E426, D454, H554	MER002104	291-576	4.9e-170
Unigene_cuff110759	M28B	154-203	>D, >E	>H, >D, >E, >D/E, >H	MER002104	291-340	2.8e-26
Unigene_cuff110762	M28B	1-240	D43, E88	H41, D51, E89, D117, H217	MER002104	337-576	3.5e-141
Unigene_cuff110763	M28B	263-365	D336, >E	H334, D344, >E, >D/E, >H	MER005238	305-398	2e-35
Unigene_cuff110764	M28B	263-365	D336, >E	H334, D344, >E, >D/E, >H	MER005238	305-398	2e-35
Unigene_cuff110765	M28B	281-359	>D, >E	>H, >D, >E, >D/E, >H	MER005238	281-359	9.2e-38
Unigene_cuff110766	M28B	263-548	D351, E396	H349, D359, E397, D425, H525	MER005238	281-566	6.9e-161
Unigene_cuff110767	M28B	281-566	D369, E414	H367, D377, E415, D443, H543	MER005238	281-566	6.9e-161
Unigene_cuff110768	M28B	281-359	>D, >E	>H, >D, >E, >D/E, >H	MER005238	281-359	9.2e-38
Unigene_cuff110769	M28B	263-365	D336, >E	H334, D344, >E, >D/E, >H	MER005238	305-398	2e-35
Unigene_cuff110770	M28B	281-566	D369, E414	H367, D377, E415, D443, H543	MER005238	281-566	6.9e-161
Unigene_cuff110771	M28B	281-566	D369, E414	H367, D377, E415, D443, H543	MER005238	281-566	6.9e-161
Unigene_cuff117157	M28B	266-444	D291, E335	H289, D301, E336, D363, H433	MER005244	267-445	1.7e-98
Unigene_cuff138201	M28B	63-317	H140D, T186E	H139, A149D, D187E, H215D/E, L292H	MER026971	376-630	6.5e-117
Unigene_cuff55698	M28B	285-432	D374, E420	H372, D382, E421, >D/E, >H	MER005239	280-428	6.3e-77
Unigene_cuff55699	M28B	245-532	D334, E380	H332, D342, E381, D409, H509	MER005239	280-568	4.5e-158
Unigene_cuff55700	M28B	285-462	D374, E420	H372, D382, E421, D449, >H	MER005239	280-458	2.3e-89
Unigene_cuff86099	M28B	342-528	D423, G468E	Q421H, K431D, D469E, D497, >H	MER005152	353-539	2.2e-98
Unigene_cuff86102	M28B	353-491	D434, G479E	Q432H, K442D, D480E, >D/E, >H	MER005152	353-491	1.2e-73
Unigene_cuff91093	M28B	273-534	D352, G398E	Q350H, K360D, D399E, D427, G509H	MER002105	331-592	4e-125
Unigene_cuff91094	M28B	273-534	D352, G398E	Q350H, K360D, D399E, D427, G509H	MER002105	331-592	4e-125
Unigene_cuff91095	M28B	331-592	D410, G456E	Q408H, K418D, D457E, D485, G567H	MER002105	331-592	4e-125
Unigene_cuff91096	M28B	1-60	<D, <E	<H, <D, <E, <D/E, G35H	MER002105	533-592	1.7e-26
Unigene_cuff14232	M28X	21-296	D84, E139	H82, D100, E140, D183, H265	MER015091	107-382	8.3e-149
Unigene_cuff14233	M28X	1-264	D52, E107	H50, D68, E108, D151, H233	MER015091	119-382	3.5e-141
Unigene_cuff14234	M28X	21-296	D84, E139	H82, D100, E140, D183, H265	MER015091	107-382	8.3e-149
Unigene_cuff14235	M28X	1-294	D82, E137	H80, D98, E138, D181, H263	MER015091	89-382	2e-158
Unigene_cuff14236	M28X	21-296	D84, E139	H82, D100, E140, D183, H265	MER015091	107-382	8.3e-149
Unigene_cuff14237	M28X	19-314	D102, E157	H100, D118, E158, D201, H283	MER015091	87-382	1.8e-159
Unigene_cuff14238	M28X	141-266	<D, <E	<H, <D, <E, D153, H235	MER015091	257-382	2e-67
Unigene_cuff14239	M28X	3-89	<D, <E	<H, <D, <E, <D/E, H58	MER015091	296-382	2e-48
Unigene_cuff14240	M28X	22-317	D105, E160	H103, D121, E161, D204, H286	MER015091	87-382	1.8e-159
Unigene_cuff171928	M28X	142-245	D164, G218E	H162, S178D, K219E, >D/E, >H	MER044627	193-294	1.8e-51
Unigene_cuff171929	M28X	142-245	D164, G218E	H162, S178D, K219E, >D/E, >H	MER044627	193-294	1.8e-51
Unigene_cuff69431	M28X	27-281	D97, E141	H95, D107, E142, X168D/E, H244	MER029965	137-391	3.9e-138
Unigene_cuff69432	M28X	39-293	D109, E153	H107, D119, E154, X180D/E, H256	MER029965	137-391	3.9e-138
Unigene_cuff69433	M28X	39-293	D109, E153	H107, D119, E154, X180D/E, H256	MER029965	137-391	3.9e-138
Unigene_cuff122399	M38	1-204	D125	<H, <H, <K, D7H, N47H	MER030136	201-404	1.8e-110
Unigene_cuff122400	M38	1-204	D125	<H, <H, <K, D7H, N47H	MER030136	201-404	1.8e-110
Unigene_cuff122401	M38	10-404	D325	S66H, H68, Q158K, D207H, N247H	MER030136	10-404	5.2e-229
Unigene_cuff122402	M38	10-404	D325	S66H, H68, Q158K, D207H, N247H	MER030136	10-404	5.2e-229
Unigene_cuff127557	M38	1-369	G290D	N31H, Y33H, Q123K, E172H, K212H	MER030143	43-411	1.5e-205
Unigene_cuff127558	M38	17-411	G332D	N73H, Y75H, Q165K, E214H, K254H	MER030143	17-411	1.1e-220
Unigene_cuff127559	M38	4-398	G319D	N60H, Y62H, Q152K, E201H, K241H	MER030143	17-411	1.1e-220
Unigene_cuff127560	M38	1-348	G269D	N10H, Y12H, Q102K, E151H, K191H	MER030143	64-411	1.7e-193
Unigene_cuff127561	M38	1-369	G290D	N31H, Y33H, Q123K, E172H, K212H	MER030143	43-411	1.5e-205
Unigene_cuff33195	M38	3-401	D322	H63, H65, K155, A204H, H244	MER015112	7-405	7.4e-224
Unigene_cuff33196	M38	7-405	D326	H67, H69, K159, A208H, H248	MER015112	7-405	7.4e-224
Unigene_cuff37402	M38	20-303	T302D	Q48H, N50H, R159K, H188, H209	MER033184	43-326	9.8e-154
Unigene_cuff37403	M38	20-303	T302D	Q48H, N50H, R159K, H188, H209	MER033184	43-326	9.8e-154
Unigene_cuff37404	M38	1-188	T187D	<H, <H, R44K, H73, H94	MER033184	139-326	2.9e-100
Unigene_cuff37405	M38	20-303	T302D	Q48H, N50H, R159K, H188, H209	MER033184	43-326	9.8e-154
Unigene_cuff40283	M38	158-552	A473D	H214, R216H, L306K, E355H, K395H	MER030149	17-411	1e-229
Unigene_cuff40284	M38	158-552	A473D	H214, R216H, L306K, E355H, K395H	MER030149	17-411	1e-229
Unigene_cuff46653	M38	226-416	A378D	<H, <H, <K, E260H, K300H	MER030151	180-370	3.4e-101
Unigene_cuff46654	M38	17-411	A332D	H73, H75, M165K, E214H, K254H	MER030151	17-411	2e-226
Unigene_cuff46655	M38	190-380	A342D	<H, <H, <K, E224H, K264H	MER030151	180-370	3.4e-101
Unigene_cuff69576	M38	75-308		H82, H84, A221K	MER037714	75-308	5.3e-125
Unigene_cuff69577	M38	75-332		H82, H84, A221K	MER037714	75-332	4.8e-130
Unigene_cuff69578	M38	75-332		H82, H84, A221K	MER037714	75-332	4.8e-130
Unigene_cuff69579	M38	33-290		H40, H42, A179K	MER037714	75-332	4.8e-130
Unigene_cuff69580	M38	34-291		H41, H43, A180K	MER037714	75-332	4.8e-130
Unigene_cuff69581	M38	34-291		H41, H43, A180K	MER037714	75-332	4.8e-130
Unigene_cuff73943	M38	1-141	A62D	<H, <H, <K, <H, <H	MER030155	271-411	9.2e-74
Unigene_cuff73944	M38	17-411	A332D	H73, R75H, L165K, D214H, K254H	MER030155	17-411	1.7e-225
Unigene_cuff73945	M38	1-307	A228D	<H, <H, L61K, D110H, K150H	MER030155	105-411	2.9e-172
Unigene_cuff73946	M38	17-104	>D	H73, R75H, >K, >H, >H	MER030155	17-104	4.5e-50
Unigene_cuff81400	M38	76-392		H87, H89	MER033186	76-392	1.3e-168
Unigene_cuff81401	M38	1-77		<H, <H	MER033186	316-392	1.2e-35
Unigene_cuff81402	M38	1-44		<H, <H	MER033186	349-392	2.7e-15
Unigene_cuff132067	M41	267-525	E320	H319, H323, D394	MER005496	522-780	1.5e-137
Unigene_cuff132068	M41	224-315	E277	H276, H280, >D	MER005496	522-612	4.8e-41
Unigene_cuff70553	M41	1-33	E12	H11, H15, >D	MER015083	430-463	5.3e-14
Unigene_cuff70594	M41	381-653	E434	H433, H437, D509	MER004454	522-794	7.4e-135
Unigene_cuff70595	M41	457-729	E510	H509, H513, D585	MER004454	522-794	7.4e-135
Unigene_cuff70596	M41	381-653	E434	H433, H437, D509	MER004454	522-794	7.4e-135
Unigene_cuff70597	M41	381-653	E434	H433, H437, D509	MER004454	522-794	7.4e-135
Unigene_cuff70598	M41	457-729	E510	H509, H513, D585	MER004454	522-794	7.4e-135
Unigene_cuff70599	M41	457-719	E510	H509, H513, D585	MER004454	522-786	6.5e-134
Unigene_cuff85	M41	489-661	E531	H530, H534, D608	MER001246	1-173	1.7e-83
Unigene_cuff86	M41	525-697	E567	H566, H570, D644	MER001246	1-173	1.7e-83
Unigene_cuff113612	M43B	248-1037	E732, M805	H731, H735, H741	MER014521	250-1039	0
Unigene_cuff113613	M43B	1-375	E70, M143	H69, H73, H79	MER014521	665-1039	1.3e-212
Unigene_cuff18012	M43B	1-404	>E, >M	>H, >H, >H	MER002217	140-543	5.2e-231
Unigene_cuff18013	M43B	1-404	>E, >M	>H, >H, >H	MER002217	140-543	5.2e-231
Unigene_cuff18014	M43B	1-404	>E, >M	>H, >H, >H	MER002217	140-543	5.2e-231
Unigene_cuff136607	M48A	146-239	>E	>H, >H, >E	MER002646	164-257	8.5e-45
Unigene_cuff81961	M48X	186-458	E328	H327, H331, E392	MER026496	182-454	3.8e-136
Unigene_cuff81962	M48X	302-422	<E	<H, <H, E356	MER026496	334-454	1.9e-65
Unigene_cuff81963	M48X	302-422	<E	<H, <H, E356	MER026496	334-454	1.9e-65
Unigene_cuff81964	M48X	186-405	E328	H327, H331, E392	MER026496	182-401	1.8e-106
Unigene_cuff169744	M49	57-295	E83	H82, H87, E140	MER003564	425-663	2.3e-138
Unigene_cuff169745	M49	423-661	E449	H448, H453, E506	MER003564	425-663	2.3e-138
Unigene_cuff169746	M49	423-661	E449	H448, H453, E506	MER003564	425-663	2.3e-138
Unigene_cuff169747	M49	423-661	E449	H448, H453, E506	MER003564	425-663	2.3e-138
Unigene_cuff38763	M50A	1-521	E174	H173, H177, D469	MER004458	1-519	1.1e-273
Unigene_cuff38764	M50A	1-521	E174	H173, H177, D469	MER004458	1-519	1.1e-273
Unigene_cuff151715	M54	1-48	E6	H5, H9, N15H	MER058242	294-341	1.5e-27
Unigene_cuff151716	M54	127-257	>E	>H, >H, >H	MER058242	164-294	3.9e-68
Unigene_cuff151717	M54	127-297	E255	H254, H258, N264H	MER058242	164-341	2.7e-92
Unigene_cuff151718	M54	127-304	E262	H261, H265, N271H	MER058242	164-341	1.3e-98
Unigene_cuff151719	M54	127-257	>E	>H, >H, >H	MER058242	164-294	3.9e-68
Unigene_cuff39461	M54	122-268	E255	H254, H258, H264	MER011907	88-234	8.3e-79
Unigene_cuff39462	M54	122-268	E255	H254, H258, H264	MER011907	88-234	8.3e-79
Unigene_cuff39463	M54	153-211	>E	H211, >H, >H	MER011907	162-220	2.8e-26
Unigene_cuff39464	M54	153-225	E212	H211, H215, H221	MER011907	162-234	2.4e-38
Unigene_cuff39465	M54	122-268	E255	H254, H258, H264	MER011907	88-234	8.3e-79
Unigene_cuff39466	M54	153-211	>E	H211, >H, >H	MER011907	162-220	2.8e-26
Unigene_cuff4815	M54	22-62	>E	>H, >H, >H	MER011907	88-128	2.6e-16
Unigene_cuff110517	M67A	13-297	E39	H100, H102, D113	MER003198	22-306	6.5e-117
Unigene_cuff110518	M67A	7-173	E33	H94, H96, D107	MER003198	22-188	1.9e-80
Unigene_cuff110519	M67A	7-291	E33	H94, H96, D107	MER003198	22-306	6.5e-117
Unigene_cuff110520	M67A	1-142	E2	H63, H65, D76	MER003198	47-188	1.5e-67
Unigene_cuff168532	M67A	1-55	E21	>H, >H, >D	MER021890	13-67	1e-19
Unigene_cuff168533	M67A	1-152	E21	H110, H112, D123	MER021890	13-164	5.2e-87
Unigene_cuff168534	M67A	1-123	<E	H81, H83, D94	MER021890	42-164	3.4e-69
Unigene_cuff168535	M67A	1-123	<E	H81, H83, D94	MER021890	42-164	3.4e-69
Unigene_cuff170795	M67A	1-137	<E	H76, H78, D89	MER021890	47-183	1.4e-72
Unigene_cuff171999	M67A	211-309	E231	H288, H290, D301	MER021887	577-677	1.2e-19
Unigene_cuff172000	M67A	95-193	E115	H172, H174, D185	MER021887	577-677	6.1e-20
Unigene_cuff18908	M67A	44-187	D63E	H125, H127, D138	MER022060	57-200	3.1e-72
Unigene_cuff40037	M67A	9-70	<E	<H, <H, <D	MER003198	169-230	3.8e-22
Unigene_cuff57213	M67A	30-132	Q56E	T115H, G117H, D124	MER030137	41-143	7.3e-61
Unigene_cuff57214	M67A	30-132	Q56E	T115H, G117H, D124	MER030137	41-143	7.3e-61
Unigene_cuff58808	M67A	1-110	<E	<H, <H, <D	MER022069	224-336	1.8e-34
Unigene_cuff58809	M67A	1-110	<E	<H, <H, <D	MER022069	224-336	1.8e-34
Unigene_cuff58811	M67A	48-211	E67	H129, H131, D142	MER022060	57-220	5.2e-87
Unigene_cuff58812	M67A	48-211	E67	H129, H131, D142	MER022060	57-220	5.2e-87
Unigene_cuff81968	M67A	550-668	E571	H630, H632, D643	MER021887	576-694	1.6e-67
Unigene_cuff81970	M67A	573-691	E594	H653, H655, D666	MER021887	576-694	2.1e-67
Unigene_cuff81973	M67A	245-353	E256	H315, H317, D328	MER021887	586-694	3.2e-61
Unigene_cuff81975	M67A	245-353	E256	H315, H317, D328	MER021887	586-694	3.2e-61
Unigene_cuff91915	M67A	21-125	R34E	H96, G98H, D105	MER030134	21-125	8.5e-64
Unigene_cuff44219	M67C	263-417	E292	H347, H349, D360	MER021865	263-417	2.7e-92
Unigene_cuff44220	M67C	263-417	E292	H347, H349, D360	MER021865	263-417	2.7e-92
Unigene_cuff44221	M67C	263-417	E292	H347, H349, D360	MER021865	263-417	2.7e-92
Unigene_cuff44222	M67C	263-417	E292	H347, H349, D360	MER021865	263-417	2.7e-92
Unigene_cuff44223	M67C	263-417	E292	H347, H349, D360	MER021865	263-417	2.7e-92
Unigene_cuff44224	M67C	263-347	E292	H347, >H, >D	MER021865	263-347	7.6e-48
Unigene_cuff44225	M67C	156-310	E185	H240, H242, D253	MER021865	263-417	2.7e-92
Unigene_cuff63264	M67C	251-405	E280	H335, H337, D348	MER030146	251-405	5.5e-95
Unigene_cuff63265	M67C	251-405	E280	H335, H337, D348	MER030146	251-405	5.5e-95
Unigene_cuff63266	M67C	274-428	E303	H358, H360, D371	MER030146	251-405	5.5e-95
Unigene_cuff102645	M67X	1-168	<E	L21H, A23H, L33D	MER021886	101-268	1.5e-80
Unigene_cuff126203	M67X	3-267	E22	L79H, L81H, G87D	MER030133	92-356	3.9e-155
Unigene_cuff4422	M67X	33-269	X61E	Q121H, T123H, L133D	MER021886	33-269	1.2e-124
Unigene_cuff4423	M67X	33-269	X61E	Q121H, T123H, L133D	MER021886	33-269	1.2e-124
Unigene_cuff4424	M67X	33-269	X61E	Q121H, T123H, L133D	MER021886	33-269	1.2e-124
Unigene_cuff62379	M67X	1-151	<E	S4H, T6H, L16D	MER021886	118-268	7.4e-63
Unigene_cuff62380	M67X	1-151	<E	S4H, T6H, L16D	MER021886	118-268	7.4e-63
Unigene_cuff64046	M67X	89-150	E108	>H, >H, >D	MER030133	92-153	8.5e-28
Unigene_cuff64047	M67X	89-150	E108	>H, >H, >D	MER030133	92-153	8.5e-28
Unigene_cuff93753	M67X	1-43	<E	<H, <H, <D	MER021886	221-263	2.4e-21
Unigene_cuff172514	M76	1-167	E119	H118, H122	MER060642	48-216	2.4e-91
Unigene_cuff172515	M76	1-174	E121	H120, H124	MER060642	46-221	3.2e-95
Unigene_cuff172516	M76	1-146	E93	H92, H96	MER060642	76-221	2e-84
Unigene_cuff102935	S01A	233-341	F253H, D299, >S		MER000187	389-501	1.8e-38
Unigene_cuff102937	S01A	225-447	F245H, D291, S395		MER000187	389-615	1.2e-105
Unigene_cuff10468	S01A	500-735	H541, D590, S683		MER005881	802-1037	2.2e-132
Unigene_cuff10469	S01A	561-796	H602, D651, S744		MER005881	802-1037	2.2e-132
Unigene_cuff10470	S01A	500-735	H541, D590, S683		MER005881	802-1037	2.2e-132
Unigene_cuff106886	S01A	320-549	H356, D402, S499		MER000212	242-469	2.5e-118
Unigene_cuff106887	S01A	320-549	H356, D402, S499		MER000212	242-469	2.5e-118
Unigene_cuff106888	S01A	1-232	H39, D85, S182		MER000212	238-469	3.5e-126
Unigene_cuff106889	S01A	155-314	H195, D244, >S		MER000215	213-372	1.2e-71
Unigene_cuff106890	S01A	1-221	H28, D74, S171		MER000212	249-469	1.9e-118
Unigene_cuff111372	S01A	282-519	H325, D374, S469		MER000203	391-628	1.6e-128
Unigene_cuff111373	S01A	111-160	<H, <D, >S		MER000203	529-577	5.9e-21
Unigene_cuff111374	S01A	388-576	<H, D432, S527		MER000210	436-624	1.2e-103
Unigene_cuff111375	S01A	98-147	<H, <D, >S		MER000203	529-577	5.4e-21
Unigene_cuff111376	S01A	387-623	H430, D479, S574		MER000210	388-624	4.8e-130
Unigene_cuff111377	S01A	368-604	H411, D460, S555		MER000210	388-624	4.8e-130
Unigene_cuff112834	S01A	1-175	<H, D36, S132		MER000216	280-454	9.9e-101
Unigene_cuff112904	S01A	228-455	H268, D316, S412		MER000216	227-454	2.4e-127
Unigene_cuff112905	S01A	228-455	H268, D316, S412		MER000216	227-454	2.4e-127
Unigene_cuff114484	S01A	1-60	<H, <D, P48S		MER077165	167-227	3.7e-24
Unigene_cuff114501	S01A	1-91	<H, D35, >S		MER000239	495-585	4.6e-35
Unigene_cuff115123	S01A	1-46	<H, <D, >S		MER021252	389-434	8.1e-22
Unigene_cuff115359	S01A	6-188	H49, D96, >S		MER005948	31-213	9.3e-93
Unigene_cuff116763	S01A	8-182	D42, S136		MER016452	37-211	6e-88
Unigene_cuff116764	S01A	16-250	H56, D104, S198		MER062283	35-268	4.4e-101
Unigene_cuff116821	S01A	1-179	<H, D37, S129		MER016233	107-287	3.7e-62
Unigene_cuff116824	S01A	5-167	X37D, S130		MER056263	96-258	3.9e-68
Unigene_cuff116825	S01A	5-167	X37D, S130		MER056263	96-258	3.9e-68
Unigene_cuff116826	S01A	5-167	X37D, S130		MER056263	96-258	3.9e-68
Unigene_cuff11827	S01A	290-538	H336, D385, S492		MER000192	311-559	4.3e-135
Unigene_cuff11828	S01A	244-495	H290, D339, S446		MER000192	311-562	2.2e-136
Unigene_cuff119061	S01A	15-241	N46H, X93D, -195S		MER011036	47-269	5.6e-27
Unigene_cuff119062	S01A	15-241	N46H, X93D, -195S		MER011036	47-269	5.6e-27
Unigene_cuff119063	S01A	41-104	<H, <D, -58S		MER006118	213-278	7.9e-11
Unigene_cuff121933	S01A	385-696	H480, D536, T641S		MER066474	409-720	3.7e-151
Unigene_cuff121934	S01A	279-590	H374, D430, T535S		MER066474	409-720	3.7e-151
Unigene_cuff121935	S01A	386-697	H481, D537, T642S		MER066474	409-720	3.7e-151
Unigene_cuff121936	S01A	290-601	H385, D441, T546S		MER066474	409-720	3.7e-151
Unigene_cuff121993	S01A	12-86	>H, >D, >S		MER028239	529-604	4.5e-13
Unigene_cuff122723	S01A	316-550	H356, D404, S500		MER000228	340-575	9.5e-114
Unigene_cuff122724	S01A	343-577	H383, D431, S527		MER000228	340-575	9.5e-114
Unigene_cuff122725	S01A	347-581	H387, D435, S531		MER000228	340-575	9.5e-114
Unigene_cuff122726	S01A	331-565	H371, D419, S515		MER000228	340-575	9.5e-114
Unigene_cuff122727	S01A	353-587	H393, D441, S537		MER000228	340-575	9.5e-114
Unigene_cuff122728	S01A	349-583	H389, D437, S533		MER000228	340-575	9.5e-114
Unigene_cuff122729	S01A	345-579	H385, D433, S529		MER000228	340-575	9.5e-114
Unigene_cuff122730	S01A	357-591	H397, D445, S541		MER000228	340-575	9.5e-114
Unigene_cuff122731	S01A	93-327	H133, D181, S277		MER000228	340-575	9.5e-114
Unigene_cuff122732	S01A	338-572	H378, D426, S522		MER000228	340-575	9.5e-114
Unigene_cuff125222	S01A	17-239	R52H, X98D, L191S		MER062283	40-266	3.3e-29
Unigene_cuff125503	S01A	99-342	H147, D196, S294		MER003612	314-557	1.2e-141
Unigene_cuff125504	S01A	105-348	H153, D202, S300		MER003612	314-557	1.2e-141
Unigene_cuff126686	S01A	12-255	H52, D103, S205		MER000285	55-299	3.6e-109
Unigene_cuff126687	S01A	1-242	H39, D90, S192		MER000285	57-299	6.1e-109
Unigene_cuff126688	S01A	1-222	H19, D71, S172		MER005212	64-288	6.7e-104
Unigene_cuff126689	S01A	136-264	<H, <D, S214		MER005212	171-288	1.8e-51
Unigene_cuff128797	S01A	1-154	<H, <D, S93		MER022410	148-301	5.6e-80
Unigene_cuff128798	S01A	44-293	H84, D134, S232		MER022410	52-301	3.8e-136
Unigene_cuff128799	S01A	52-301	H92, D142, S240		MER022410	52-301	3.8e-136
Unigene_cuff128800	S01A	1-206	<H, D47, S145		MER022410	96-301	4.1e-110
Unigene_cuff138920	S01A	148-228	H188, >D, >S		MER021883	211-291	9.3e-40
Unigene_cuff138921	S01A	148-192	H188, >D, >S		MER021883	211-255	3.2e-23
Unigene_cuff138923	S01A	1-166	<H, D20, S116		MER028213	252-417	1.5e-86
Unigene_cuff138924	S01A	16-247	H56, D101, S197		MER021884	187-418	2.7e-124
Unigene_cuff138961	S01A	1-48	<H, <D, >S		MER011864	317-364	2.5e-16
Unigene_cuff149376	S01A	1-255	H50, D100, S207		MER004434	62-315	1.4e-91
Unigene_cuff149377	S01A	5-263	H58, D108, S215		MER004434	58-315	8.1e-92
Unigene_cuff153607	S01A	27-266	H71, D119, S214		MER000142	27-266	7.3e-133
Unigene_cuff153608	S01A	27-263	H71, D119, S214		MER000142	27-263	5.5e-131
Unigene_cuff153609	S01A	27-263	H71, D119, S214		MER000142	27-263	5.5e-131
Unigene_cuff153610	S01A	27-263	H71, D119, S214		MER000142	27-263	5.5e-131
Unigene_cuff153802	S01A	81-268	H125, D174, >S		MER017085	78-265	2.7e-92
Unigene_cuff163565	S01A	181-428	H226, D277, S378		MER000195	179-426	5e-136
Unigene_cuff163566	S01A	181-428	H226, D277, S378		MER000195	179-426	5e-136
Unigene_cuff167172	S01A	200-474	H276, D332, S429		MER029429	202-476	7.8e-141
Unigene_cuff167174	S01A	464-702	H502, D557, S654		MER000238	478-716	1.1e-129
Unigene_cuff167175	S01A	463-701	H501, D556, S653		MER000238	478-716	1.1e-129
Unigene_cuff167176	S01A	463-701	H501, D556, S653		MER000238	478-716	1.1e-129
Unigene_cuff167280	S01A	435-680	H472, D526, A629S		MER000239	438-682	3e-106
Unigene_cuff167281	S01A	438-683	H475, D529, A632S		MER000239	438-682	3e-106
Unigene_cuff167282	S01A	359-589	H381, D435, A538S		MER000239	453-682	2.9e-100
Unigene_cuff167283	S01A	438-683	H475, D529, A632S		MER000239	438-682	3e-106
[truncated: 843 more rows]

## Sheet: Drug targets
Transcripts_id	Gene_id	Num_Isoforms	Annotation	Uniprot_Hit	Drug_Score	Total Score	Expreesion Score
Unigene_cuff55016N	XLOC_033229	3	MME	K7CJF2	4.0896	4.3896	0.3
Unigene_cuff68260N	XLOC_041048	5	PLG	H0XRY6	3.892	4.192	0.2
Unigene_cuff106888N	XLOC_064325	5	F10	I3N821	3.8564	4.2564	0.3
Unigene_cuff139321N	XLOC_085734	4	SERPINA5	H0X6H4	3.4167	3.8167	0.3
Unigene_cuff164347N	XLOC_101829	2	EGM_09161	G7PYU9	3.27188	4.07188	0.7
Unigene_cuff164349N	XLOC_101830	1	C3	G1SUZ1	3.23375	4.03375	0.7
Unigene_cuff48346N	XLOC_029183	7	tr|H0X743|H0X743_OTOGA	H0X743	3.2495	3.7495	0.4
Unigene_cuff110458N	XLOC_066629	6	DPP4	G3SI68	3.2754	3.6754	0.4
Unigene_cuff49700N	XLOC_030007	2	EGM_00466	G7NTH2	3.245	3.945	0.7
Unigene_cuff8521N	XLOC_005384	1	tr|I3MRV6|I3MRV6_SPETR	I3MRV6	3.22225	3.92225	0.7
Unigene_cuff55020N	XLOC_033231	3	GMPS	G1QUU7	3.2383	3.7383	0.5
Unigene_cuff139325N	XLOC_085735	3	SERPINA4	F1PHN8	3.1204	3.4204	0.2
Unigene_cuff56631N	XLOC_034088	2	EGM_06157	G7PNJ9	2.9793	3.3793	0.3
Unigene_cuff114293N	XLOC_069324	1	Transferrin	G9KT13	2.93	3.53	0.5
Unigene_cuff122726N	XLOC_075160	11	CFI	G1SKM9	2.9458	3.3458	0.3
Unigene_cuff8223N	XLOC_005263	1	CTSD	H7C1V0	2.9755	3.6755	0.7
Unigene_cuff172217N	XLOC_106606	4	DPP9	K7BQ85	2.9868	3.4868	0.5
Unigene_cuff113438N	XLOC_068564	4	SERPING1	F7B9L5	2.8215	3.5215	0.6
Unigene_cuff104990N	XLOC_063137	4	REN	F1MZL4	2.91	3.11	0.2
Unigene_cuff85831N	XLOC_051493	2	CES2	F7BJ10	2.79675	3.09675	0.2
Unigene_cuff70594N	XLOC_042456	6	SPG7	E2R4F3	2.7244	3.4244	0.6
Unigene_cuff34899N	XLOC_021464	3	EGK_02109	G7MFN7	2.723	3.423	0.6
Unigene_cuff78441N	XLOC_046952	2	tr|H2PIL6|H2PIL6_PONAB	H2PIL6	2.73975	3.03975	0.2
Unigene_cuff119422N	XLOC_072972	16	SERPINB6	H0XQ92	2.6892	3.4892	0.7
Unigene_cuff171282N	XLOC_106221	2	Hepsin	G9K4Q5	2.699	3.399	0.6
Unigene_cuff31041N	XLOC_019269	2	GW7_07522	G5BI12	2.7369	3.3369	0.6
Unigene_cuff168154N	XLOC_104196	2	COL7A1	F7GSG4	2.6291	3.3291	0.6
Unigene_cuff120721N	XLOC_073882	5	BACE1	H0WUA0	2.71975	3.11975	0.4
Unigene_cuff86224N	XLOC_051643	3	SERPINE1	G1L7D0	2.59987	3.09987	0.4
Unigene_cuff113214N	XLOC_068439	2	ECE2	F6UEG0	2.65315	3.25315	0.6
Unigene_cuff132067N	XLOC_081072	2	PAL_GLEAN10003856	L5KVN3	2.4886	3.1886	0.6
Unigene_cuff142846N	XLOC_088087	1	NPEPPS	H2NVF4	2.5869	3.1869	0.6
Unigene_cuff163565N	XLOC_101330	2	PLAU	F7BT48	2.51037	2.91038	0.3
Unigene_cuff167281N	XLOC_103652	6	PANDA_011235	D2HIZ7	2.47063	3.17062	0.6
Unigene_cuff122365N	XLOC_074964	5	ENSG00000084774	H2QHM0	2.4694	3.1694	0.6
Unigene_cuff110762N	XLOC_066840	3	FOLH1	F7F9X6	4.1086	4.2086	0.1
Unigene_cuff167175N	XLOC_103628	3	C1R	G1PD83	2.45195	3.15195	0.6
Unigene_cuff140284N	XLOC_086357	4	PA2G4	H2PXI8	2.5057	3.2057	0.7
Unigene_cuff65955N	XLOC_039797	2	LOC100390863	F6ZUS5	2.4895	3.1895	0.7
Unigene_cuff27630N	XLOC_017176	2	PSMB5	F6WX78	2.4856	3.1856	0.7
Unigene_cuff67679N	XLOC_040680	8	ENSG00000164024	H2QPX3	2.4943	3.0943	0.6
Unigene_cuff81395N	XLOC_048745	5	Methionine aminopeptidase	Q96B43	2.4873	3.0873	0.6
Unigene_cuff85275N	XLOC_051140	11	EGM_06682	G7PRJ3	3.9146	4.2146	0.2
Unigene_cuff115528N	XLOC_070491	6	CD97	H2NXT0	1.40663	1.80662	0.3
Unigene_cuff76309N	XLOC_045782	3	PROC	F7HI09	3.8664	4.0664	0.1
Unigene_cuff104588N	XLOC_063015	1	RNPEP	F7HZ01	2.34725	2.64725	0.3
Unigene_cuff139250N	XLOC_085704	2	SERPINA6	H0WSZ7	2.25603	2.55602	0.2
Unigene_cuff71714N	XLOC_043074	4	ANPEP	H0XSP0	2.3443	2.6443	0.3
Unigene_cuff155834N	XLOC_096461	3	DNPEP	H0WGW5	2.25	2.95	0.7
Unigene_cuff53268N	XLOC_032172	5	NRD1	H9FUZ3	2.25	2.85	0.6
Unigene_cuff44527N	XLOC_027009	8	PANDA_004202	D2H3D7	2.25	2.75	0.5
Unigene_cuff28767N	XLOC_017812	1	I79_012433	G3HNT9	2.2119	2.9119	0.7
Unigene_cuff86081N	XLOC_051598	3	Acetylcholinesterase T-form	Q67BC1	4.1506	4.3506	0.1
Unigene_cuff28768N	XLOC_017813	2	LOC100404747	F7I4L4	2.1272	2.8272	0.7
Unigene_cuff149502N	XLOC_092197	1	SERPINF1	I3N8I9	2.0006	2.8006	0.7
Unigene_cuff161299N	XLOC_100020	4	CPD	F1RN68	2	2.7	0.6
Unigene_cuff57798N	XLOC_034780	3	EGM_19416	G8F689	4.001	4.201	0.1
Unigene_cuff11010N	XLOC_007050	5	Methionine aminopeptidase	G9L117	2.0556	2.5556	0.5
Unigene_cuff18180N	XLOC_011325	2	AMBP	G1M2K1	2.0414	2.3414	0.3
Unigene_cuff159389N	XLOC_098788	1	Transferrin	Q7TSX8	1.9113	2.5113	0.5
Unigene_cuff149499N	XLOC_092195	6	PAL_GLEAN10020009	L5JRE7	1.8864	2.3864	0.4
Unigene_cuff70524N	XLOC_042438	1	LOC100406921	F7GTV0	1.90292	2.20293	0.2
Unigene_cuff78449N	XLOC_046955	5	tr|H0X0X8|H0X0X8_OTOGA (Fragment)	H0X0X8	1.88712	2.28713	0.3
Unigene_cuff112834N	XLOC_068173	1	F9	F7G6J5	3.37862	3.57863	0.1
Unigene_cuff120726N	XLOC_073883	4	PANDA_008171	D2HC72	1.9149	2.2149	0.3
Unigene_cuff135385N	XLOC_083147	3	ACE2	F6V9L3	3.315	3.515	0.1
Unigene_cuff112904N	XLOC_068203	2	F9	G1PHP1	3.31312	3.51313	0.1
Unigene_cuff11827N	XLOC_007562	2	PLAT	G3T547	3.277	3.577	0.2
Unigene_cuff3322N	XLOC_002134	2	SERPIND1	H2P505	3.2654	3.4654	0.1
Unigene_cuff96243N	XLOC_057830	7	APP	G3S7J3	1.74422	2.44422	0.7
Unigene_cuff59796N	XLOC_036016	4	APLP2	G3RU73	1.64395	2.44395	0.7
Unigene_cuff139238N	XLOC_085699	2	SERPINA1	F1PCE5	3.14538	3.54537	0.3
Unigene_cuff85N	XLOC_000032	2	YME1L1	G1T116	1.61965	2.31965	0.6
Unigene_cuff111406N	XLOC_067240	1	tr|I3M355|I3M355_SPETR	I3M355	3.1552	3.3552	0.1
Unigene_cuff131998N	XLOC_081042	6	MMP23B	H0XRI6	3.1352	3.5352	0.3
Unigene_cuff96682N	XLOC_058041	3	ENSG00000180210	H2Q3I2	3.1482	3.3482	0.1
Unigene_cuff140361N	XLOC_086375	5	MMP19	F1SPJ1	3.1404	3.3404	0.1
Unigene_cuff99211N	XLOC_059606	2	PSMB7	H0WMX5	1.6892	2.3892	0.7
Unigene_cuff74368N	XLOC_044663	4	tr|A7YB36|A7YB36_PIG Antithrombin protein (Fragment)	A7YB36	3.2083	3.3083	0.1
Unigene_cuff172742N	XLOC_106942	4	SERPINA7	F6ZRF6	3.1068	3.3068	0.1
Unigene_cuff28312N	XLOC_017592	4	tr|B4DV14|B4DV14_HUMAN cDNA FLJ60037, highly similar to Napsin-A (EC 3.4.23.-)	B4DV14	3.1818	3.2818	0.1
Unigene_cuff94922N	XLOC_056954	4	ASNS	F6TDM1	3.0982	3.5982	0.5
Unigene_cuff136181N	XLOC_083720	2	PAL_GLEAN10015609	L5KI66	3.01055	3.21055	0.1
Unigene_cuff118481N	XLOC_072446	6	PCDH1	H0XSE3	1.5	1.9	0.3
Unigene_cuff66487N	XLOC_040023	2	EGM_04481	G7PKG0	1.5855	1.9855	0.4
Unigene_cuff116864N	XLOC_071331	5	tr|B4DMY4|B4DMY4_HUMAN cDNA FLJ59133, highly similar to Cathepsin B (EC 3.4.22.1)	B4DMY4	1.45	2.25	0.7
Unigene_cuff31027N	XLOC_019263	11	USP48	K7EVJ3	1.45	2.25	0.7
Unigene_cuff128139N	XLOC_078614	3	Ubiquitin carboxyl-terminal hydrolase 1-like protein	K9K443	1.45	2.15	0.6
Unigene_cuff148971N	XLOC_091825	4	USP47	G1S7E4	1.45	2.15	0.6
Unigene_cuff50650N	XLOC_030659	1	USP9X	G3U758	1.45	2.15	0.6
Unigene_cuff70271N	XLOC_042348	6	DKFZp459P103	Q5R4I7	1.45	2.15	0.6
Unigene_cuff117013N	XLOC_071465	4	USP11	H9F8L3	1.45	2.05	0.5
Unigene_cuff168087N	XLOC_104182	9	USP19	J9NU38	1.45	2.05	0.5
Unigene_cuff168073N	XLOC_104179	6	USP4	I3MH33	1.45	1.95	0.4
Unigene_cuff79529N	XLOC_047584	10	USP32	F6YBS2	1.45	1.95	0.4
Unigene_cuff122639N	XLOC_075130	3	ENPEP	B0BCY9	3.0441	3.2441	0.2
Unigene_cuff55698N	XLOC_033548	3	NAALADL1	G1PC45	3.0536	3.1536	0.1
Unigene_cuff61200N	XLOC_036840	1	CD74	I3MCR9	1.5	2.2	0.7
Unigene_cuff111372N	XLOC_067225	6	KLKB1	F6WH76	2.9483	3.1483	0.1
Unigene_cuff87065N	XLOC_052187	1	Psmb3	Q545G0	1.49635	2.19635	0.7
Unigene_cuff87174N	XLOC_052218	2	EGK_08657	G7NI90	1.5	2.1	0.6
Unigene_cuff94721N	XLOC_056841	1	IGFBP2	G3R7T3	1.5	2.1	0.6
Unigene_cuff119603N	XLOC_073097	4	SPINT2	H0WP28	1.3802	2.1802	0.7
Unigene_cuff121421N	XLOC_074349	3	PAL_GLEAN10021636	L5KAU5	1.5	2	0.5
Unigene_cuff171603N	XLOC_106379	3	Prtn3	Q8K597	3.4176	3.6176	0.1
Unigene_cuff75047N	XLOC_045037	5	DPP8	F6VJY1	2.997	3.397	0.4
Unigene_cuff60100N	XLOC_036226	2	IGFBP3	H0WS35	1.5	1.9	0.4
Unigene_cuff71766N	XLOC_043085	10	Putative subtilisin-like proprotein convertase	K9IMS0	1.48778	1.98778	0.5
Unigene_cuff14646N	XLOC_009188	1	EGM_08467	G7PW67	1.5	1.8	0.3
Unigene_cuff102937N	XLOC_061968	2	I79_003896	G3H172	2.906	3.106	0.1
Unigene_cuff101170N	XLOC_060971	2	CTSA	G1SDZ0	1.45	2.15	0.7
Unigene_cuff121314N	XLOC_074270	2	TPP1	I3L812	1.45	2.15	0.7
Unigene_cuff159771N	XLOC_098939	2	ACY1	G1TUM8	1.5	1.7	0.2
Unigene_cuff160103N	XLOC_099096	3	CSTB	H0WTH0	1.45	2.15	0.7
Unigene_cuff164733N	XLOC_102005	2	TIMP3	C8BKC2	1.45	2.15	0.7
Unigene_cuff33798N	XLOC_020982	2	Tissue inhibitor of matrix metalloproteinase-2 (Fragment)	Q925Q6	1.45	2.15	0.7
Unigene_cuff96362N	XLOC_057888	3	PSMA7	I3MJ90	1.45	2.15	0.7
Unigene_cuff119395N	XLOC_072962	4	Putative conserved secreted protein (Fragment)	K9J558	1.45	2.05	0.6
Unigene_cuff122914N	XLOC_075298	4	EPHX3	H0WUQ0	1.45	2.05	0.6
Unigene_cuff153485N	XLOC_094954	5	MDA_GLEAN10025342	L5M077	1.45	2.05	0.6
Unigene_cuff168252N	XLOC_104225	4	APEH	F7G744	1.45	2.05	0.6
Unigene_cuff38183N	XLOC_023239	1	USP7	F1RKZ6	1.45	2.05	0.6
Unigene_cuff81560N	XLOC_048800	2	Leukotriene A-4 hydrolase-like protein (Fragment)	K9KAL1	1.45	2.05	0.6
Unigene_cuff111437N	XLOC_067250	3	GW7_12483	G5B2W5	1.45	1.95	0.5
Unigene_cuff162550N	XLOC_100770	6	MGLL	H9ESL3	1.45	1.95	0.5
Unigene_cuff166157N	XLOC_102957	2	GGH	G1SIW5	1.45	1.95	0.5
Unigene_cuff16663N	XLOC_010488	3	Proteasome subunit alpha type	H0X564	1.45	1.95	0.5
Unigene_cuff42056N	XLOC_025584	1	AGBL4	F6ZV14	1.45	1.95	0.5
Unigene_cuff86736N	XLOC_051935	3	ATXN3	D3VVM4	1.45	1.95	0.5
Unigene_cuff118902N	XLOC_072646	5	XPNPEP1	F7DGY1	1.45	1.85	0.4
Unigene_cuff12424N	XLOC_007891	1	ADAM10	H9EQI5	1.45	1.85	0.4
Unigene_cuff12510N	XLOC_007927	3	LACTB	A5PJ81	1.45	1.85	0.4
Unigene_cuff13587N	XLOC_008678	8	NPEPL1	F7GM68	1.45	1.85	0.4
Unigene_cuff139639N	XLOC_085898	1	MYO18A	J3KNX9	1.45	1.85	0.4
Unigene_cuff146818N	XLOC_090508	1	Leukotriene A-4 hydrolase-like protein (Fragment)	K9KAL1	1.45	1.85	0.4
Unigene_cuff29617N	XLOC_018352	4	PRCP	G3RZ16	1.45	1.85	0.4
Unigene_cuff70703N	XLOC_042495	4	Ubiquitin carboxyl-terminal hydrolase (Fragment)	G9KWR6	1.45	1.85	0.4
Unigene_cuff71461N	XLOC_042990	3	LONP1	K7EKE6	1.45	1.85	0.4
Unigene_cuff83724N	XLOC_050293	5	ABHD10	G1SKT3	1.45	1.85	0.4
Unigene_cuff36550N	XLOC_022428	7	CPVL	G3R230	1.45	1.75	0.3
Unigene_cuff37201N	XLOC_022823	7	SOLH	B4USK8	1.45	1.75	0.3
Unigene_cuff80592N	XLOC_048222	7	SCPEP1	F1PSP6	1.45	1.75	0.3
Unigene_cuff39575N	XLOC_024028	7	ACE3	F1MR35	3.3498	3.5498	0.1
Unigene_cuff141692N	XLOC_087321	1	EGM_19167	G7Q3N2	1.45	1.65	0.2
Unigene_cuff54964N	XLOC_033213	4	GW7_20780	G5C108	1.45	1.65	0.2
Unigene_cuff54973N	XLOC_033214	5	ENSG00000114771	H2QNL7	1.45	1.65	0.2
Unigene_cuff116627N	XLOC_071199	1	Membrane metallo-endopeptidase-like protein 1	G2HG36	3.4352	3.5352	0.1
Unigene_cuff115332N	XLOC_070357	2	NAPSA	H0WV99	2.88	2.98	0.1
Unigene_cuff116628N	XLOC_071200	3	MMEL1	F1MH21	3.3552	3.4552	0.1
Unigene_cuff89079N	XLOC_053389	5	TMPRSS2	F7H684	2.76408	2.96407	0.1
Unigene_cuff125503N	XLOC_076953	2	HABP2	G1T0F8	2.74745	2.94745	0.1
Unigene_cuff118813N	XLOC_072570	2	ENSG00000167798	G3RMX6	2.7385	2.9385	0.1
Unigene_cuff51785N	XLOC_031351	6	GPR116	F1PUX7	0.2	0.6	0.3
Unigene_cuff142845N	XLOC_088086	1	NPEPPS	F1P7M0	1.25	1.85	0.6
Unigene_cuff94641N	XLOC_056816	3	IGFBP5	E2I6L6	1.25	1.85	0.6
Unigene_cuff68742N	XLOC_041342	3	RARRES1	G1M4Q3	1.25	1.75	0.5
Unigene_cuff122716N	XLOC_075158	5	EGM_14607	G7P629	2.668	2.868	0.1
Unigene_cuff91095N	XLOC_054577	4	TFRC	G1TCW1	2.7211	3.1211	0.4
Unigene_cuff139234N	XLOC_085697	2	PANDA_009259	D2HEM5	3.1363	3.2363	0
Unigene_cuff31039N	XLOC_019267	1	ECE1	G1R9A2	2.72355	2.92355	0.2
Unigene_cuff101178N	XLOC_060973	7	MMP9	H0VAD9	3.1275	3.2275	0
Unigene_cuff150579N	XLOC_092850	3	EGM_14491	G7P5S2	3.2147	3.2147	0
Unigene_cuff86102N	XLOC_051602	2	TFR2	H0WMN7	2.68343	2.98342	0.3
Unigene_cuff161411N	XLOC_100098	3	LOC100385980	F7GFA0	3.19963	3.19963	0
Unigene_cuff5332N	XLOC_003828	1	SERPINE3	G1QUT4	2.58575	2.88575	0.2
Unigene_cuff136187N	XLOC_083723	5	EGM_02953	G7PJR5	2.5851	2.8851	0.2
Unigene_cuff10468N	XLOC_006594	3	Corin	Q5KQU3	3.0778	3.2778	0.1
Unigene_cuff90526N	XLOC_054248	2	tr|G1Q366|G1Q366_MYOLU (Fragment)	G1Q366	3.0686	3.2686	0.1
Unigene_cuff110766N	XLOC_066841	9	NAALAD2	F7DM16	3.1707	3.1707	0
Unigene_cuff119417N	XLOC_072970	2	DKFZp686O07189	Q6N0A8	2.5438	2.9438	0.3
Unigene_cuff46805N	XLOC_028366	4	PRSS8	H0XB89	2.54268	2.84267	0.2
Unigene_cuff45091N	XLOC_027359	5	PANDA_021029	D2I5P4	3.0278	3.2278	0.1
Unigene_cuff159388N	XLOC_098787	1	NULL	NULL	1	1.6	0.5
Unigene_cuff50273N	XLOC_030382	1	TMPRSS13	Q1RMF8	3.0274	3.1274	0
Unigene_cuff50353N	XLOC_030410	3	PANDA_017779	D2HYI1	3.0153	3.1153	0
Unigene_cuff78439N	XLOC_046951	2	C2	B4DQI1	2.61035	2.71035	0.1
Unigene_cuff48302N	XLOC_029166	5	MMP15	F1RFS7	2.462	3.062	0.5
Unigene_cuff56625N	XLOC_034086	3	MMP8	G1PAZ7	2.9966	3.0966	0
Unigene_cuff36009N	XLOC_022049	5	NLGN3	H9FW11	2.9738	3.1738	0.1
Unigene_cuff136184N	XLOC_083722	1	PZP	I3MIY1	2.4764	2.6764	0.1
Unigene_cuff162791N	XLOC_100910	4	ERAP1	F7BLK5	2.5764	2.6764	0.1
Unigene_cuff59792N	XLOC_036015	3	EGK_07098	G7ND02	2.45788	2.75787	0.2
Unigene_cuff56617N	XLOC_034081	2	ENSG00000110347	G3RHJ9	2.9675	3.0675	0
Unigene_cuff91850N	XLOC_055057	5	Ctrl	Q9ER05	2.4453	2.7453	0.2
Unigene_cuff56624N	XLOC_034085	2	MMP1	F6WTM6	2.9297	3.0297	0
Unigene_cuff35730N	XLOC_021885	2	ELTD1	F1P9I0	1.41708	1.71707	0.2
Unigene_cuff28353N	XLOC_017604	7	KLK1	F1Q0B9	2.40395	2.70395	0.2
Unigene_cuff110451N	XLOC_066627	3	FAP	H0X7B6	3.0137	3.0137	0
Unigene_cuff56621N	XLOC_034083	2	MMP1	I3MBV7	2.9114	3.0114	0
Unigene_cuff105095N	XLOC_063163	3	PM20D1	H0X2S1	1	1.3	0.3
Unigene_cuff113862N	XLOC_068893	1	NULL	NULL	1	1.3	0.3
Unigene_cuff89144N	XLOC_053408	4	BACE2	E1BKV4	2.50405	2.60405	0.1
Unigene_cuff38643N	XLOC_023553	3	EGM_02948	G7PJR1	2.9024	3.0024	0
Unigene_cuff139236N	XLOC_085698	1	SERPINA11	G3QN70	2.3997	2.5997	0.1
Unigene_cuff30126N	XLOC_018679	1	tr|H0XFT0|H0XFT0_OTOGA	H0XFT0	2.37585	2.67585	0.2
Unigene_cuff171837N	XLOC_106454	1	CFD	G1QJT7	2.4694	2.5694	0.1
Unigene_cuff48182N	XLOC_029133	4	Matrix metalloproteinase 2	Q5IY21	2.3084	2.9084	0.5
Unigene_cuff93861N	XLOC_056332	9	LPHN2	E2RKR8	1.31435	1.71435	0.3
Unigene_cuff93417N	XLOC_055962	1	EGM_00466	G7NTH2	2.9316	2.9316	0
Unigene_cuff154338N	XLOC_095487	1	CD109	F6V1V8	2.8243	2.9243	0
Unigene_cuff85834N	XLOC_051494	3	CES4A	H0WQ25	2.81712	2.91712	0
Unigene_cuff163980N	XLOC_101596	6	LTF	I3MCM8	2.8077	2.9077	0
Unigene_cuff134492N	XLOC_082572	3	PSMB9	H9EVM2	2.40718	2.50718	0.1
Unigene_cuff83073N	XLOC_049832	4	tr|I3LV76|I3LV76_PIG	I3LV76	2.79787	2.89787	0
Unigene_cuff163035N	XLOC_101058	1	PAL_GLEAN10020808	L5JP19	2.38132	2.58133	0.2
Unigene_cuff83077N	XLOC_049833	1	tr|F1PRD7|F1PRD7_CANFA	F1PRD7	2.7905	2.8905	0
Unigene_cuff133306N	XLOC_081841	2	CEL	F6U4N2	2.77473	2.87473	0
Unigene_cuff114414N	XLOC_069445	1	TF	H0XSQ4	2.2632	2.5632	0.2
Unigene_cuff61684N	XLOC_037127	7	Caspase (Fragment)	G1ST71	2.7701	2.8701	0
Unigene_cuff48989N	XLOC_029597	1	ENSG00000096088	H2QSZ6	2.8651	2.8651	0
Unigene_cuff89899N	XLOC_053807	5	TMPRSS6	I3L620	2.2627	2.4627	0.1
Unigene_cuff116821N	XLOC_071315	1	tr|G1MCD2|G1MCD2_AILME (Fragment)	G1MCD2	2.74045	2.94045	0.1
Unigene_cuff126203N	XLOC_077457	1	EIF3F	G1LCF3	0.7	1.5	0.7
Unigene_cuff127094N	XLOC_077968	4	ENSG00000143258	H2R8H8	0.7	1.5	0.7
Unigene_cuff13331N	XLOC_008588	3	CTSZ	F1MW68	0.7	1.5	0.7
Unigene_cuff169540N	XLOC_105021	1	CTSF	G3RIV1	0.7	1.5	0.7
Unigene_cuff17344N	XLOC_010787	5	CTSH	B2D1T3	0.7	1.5	0.7
Unigene_cuff35714N	XLOC_021880	4	USP33	F7A2N8	0.7	1.5	0.7
Unigene_cuff91915N	XLOC_055080	1	PSMD7	J9P6R1	0.7	1.5	0.7
Unigene_cuff3282N	XLOC_002124	1	MMP11	F1PSL8	2.2355	2.5355	0.2
Unigene_cuff157895N	XLOC_097821	2	CTSL1	G1SV24	0.7	1.4	0.6
Unigene_cuff159574N	XLOC_098893	2	BAP1	I3MF17	0.7	1.4	0.6
Unigene_cuff29528N	XLOC_018324	2	ENSG00000109861	H2Q4I9	0.7	1.4	0.6
Unigene_cuff35529N	XLOC_021798	2	UCHL5	F6R0H0	0.7	1.4	0.6
Unigene_cuff51398N	XLOC_031108	1	LOC100400716	F7HXB2	2.73263	2.83263	0
Unigene_cuff128009N	XLOC_078507	5	USP16	F6VN92	0.7	1.3	0.5
Unigene_cuff154988N	XLOC_095920	3	CTSK	G1RFZ7	0.7	1.3	0.5
Unigene_cuff105100N	XLOC_063165	1	CTSE	F7E8J7	2.82552	2.82552	0
Unigene_cuff161409N	XLOC_100097	1	PGA5	G1STG9	2.82377	2.82377	0
Unigene_cuff37648N	XLOC_022925	3	EGM_11374	G7Q098	2.72167	2.82167	0
Unigene_cuff12497N	XLOC_007923	3	USP3	H9F8R0	0.7	1.2	0.4
Unigene_cuff155880N	XLOC_096469	2	EGM_04327	G7PK34	0.7	1.2	0.4
Unigene_cuff68657N	XLOC_041287	8	USP2	G3SXC7	0.7	1.2	0.4
Unigene_cuff128797N	XLOC_078949	4	EGM_05889	G7PQT6	2.7092	2.9092	0.1
Unigene_cuff86408N	XLOC_051733	4	HGF	G1Q6A3	2.71355	2.81355	0
Unigene_cuff168326N	XLOC_104246	3	PRSS46	G1U3I4	2.7	2.9	0.1
Unigene_cuff54397N	XLOC_032846	1	MDA_GLEAN10024764	L5LZA1	2.80622	2.80622	0
Unigene_cuff116824N	XLOC_071316	3	tr|F7HX63|F7HX63_CALJA	F7HX63	2.69618	2.89617	0.1
Unigene_cuff91016N	XLOC_054551	2	MASP1	G3RT79	2.1984	2.3984	0.1
Unigene_cuff154340N	XLOC_095488	2	CD109	H2PJL5	2.685	2.785	0
Unigene_cuff111933N	XLOC_067549	5	PAL_GLEAN10023304	L5K106	2.6719	2.8719	0.1
Unigene_cuff83068N	XLOC_049829	3	PAL_GLEAN10012877	L5KS44	2.6682	2.8682	0.1
Unigene_cuff41407N	XLOC_025215	3	CPAMD8	E2QWI5	2.67698	2.77698	0
Unigene_cuff46807N	XLOC_028368	3	PRSS53	F1PFS3	2.6753	2.7753	0
Unigene_cuff61675N	XLOC_037126	4	CASP12	G3TNB0	2.673	2.773	0
Unigene_cuff65926N	XLOC_039786	2	HBXBP	Q7Z4G9	2.2566	2.4566	0.2
Unigene_cuff13198N	XLOC_008495	2	SERPINB2	H2NWI5	2.6606	2.7606	0
Unigene_cuff70588N	XLOC_042454	6	DPEP1	H0WQU6	2.25	2.45	0.2
Unigene_cuff93106N	XLOC_055848	10	GGT1	D2HRD3	2.25	2.45	0.2
Unigene_cuff115223N	XLOC_070251	1	CTSH	E9PKT6	0.7	1.4	0.7
Unigene_cuff118120N	XLOC_072216	8	NDRG2	G1SDS3	0.7	1.4	0.7
Unigene_cuff160021N	XLOC_099069	2	PAL_GLEAN10002916	L5JVT8	0.7	1.4	0.7
Unigene_cuff167322N	XLOC_103660	6	USP5	G1M5W5	0.7	1.4	0.7
Unigene_cuff168259N	XLOC_104226	2	DAG1	H0VB32	0.7	1.4	0.7
Unigene_cuff17305N	XLOC_010780	4	PSMA4	F6Z688	0.7	1.4	0.7
Unigene_cuff29033N	XLOC_017964	3	PSMA3	I3ML71	0.7	1.4	0.7
Unigene_cuff31869N	XLOC_019568	3	PARK7	G1TBS1	0.7	1.4	0.7
Unigene_cuff37402N	XLOC_022866	4	MDA_GLEAN10007729	L5LVG3	0.7	1.4	0.7
Unigene_cuff55397N	XLOC_033470	2	OTUB1	F5GYN4	0.7	1.4	0.7
Unigene_cuff64708N	XLOC_038934	1	PEBP1	F5CI18	0.7	1.4	0.7
Unigene_cuff74157N	XLOC_044548	4	UQCRC2	F6QA35	0.7	1.4	0.7
Unigene_cuff93486N	XLOC_055992	6	EGM_21053	Q2PG24	0.7	1.4	0.7
Unigene_cuff139318N	XLOC_085733	3	SERPINA3	G3V5I3	2.1445	2.3445	0.1
Unigene_cuff113272N	XLOC_068453	8	PAL_GLEAN10018213	L5JMY8	0.7	1.3	0.6
Unigene_cuff118099N	XLOC_072209	3	ENSG00000092201	H2Q7Y1	0.7	1.3	0.6
Unigene_cuff152485N	XLOC_094250	4	PANDA_020338	D2I445	0.7	1.3	0.6
Unigene_cuff164520N	XLOC_101889	1	CLPP	H0XJB3	0.7	1.3	0.6
Unigene_cuff172850N	XLOC_107000	2	CAPN2	H9EQA5	0.7	1.3	0.6
Unigene_cuff54102N	XLOC_032674	2	Psma5	Q6P9V6	0.7	1.3	0.6
Unigene_cuff66108N	XLOC_039836	9	SENP3	I3LZB0	0.7	1.3	0.6
Unigene_cuff67824N	XLOC_040779	2	PSMA6	G3V3I1	0.7	1.3	0.6
Unigene_cuff6933N	XLOC_004416	3	PMPCB	G3V0E4	0.7	1.3	0.6
Unigene_cuff128376N	XLOC_078782	5	DPP7	G3R0E3	0.7	1.2	0.5
Unigene_cuff141477N	XLOC_087182	2	Putative metalloproteinase inhibitor 1	K9IGJ9	0.7	1.2	0.5
Unigene_cuff154357N	XLOC_095494	1	SENP6	G1TRX2	0.7	1.2	0.5
Unigene_cuff161311N	XLOC_100024	3	ENSG00000108578	H2RES2	0.7	1.2	0.5
Unigene_cuff8148N	XLOC_005236	6	PPME1	F7DPU7	0.7	1.2	0.5
Unigene_cuff119061N	XLOC_072724	3	TPSG1	H2NPN5	2.62905	2.72905	0
Unigene_cuff136237N	XLOC_083748	3	USP39	F7FBT4	0.7	1.1	0.4
Unigene_cuff159598N	XLOC_098902	6	ABHD14B	H0X690	0.7	1.1	0.4
Unigene_cuff170394N	XLOC_105534	5	KNG1	G1SN00	0.7	1.1	0.4
Unigene_cuff51312N	XLOC_031069	1	PARK7	H2N989	0.7	1.1	0.4
Unigene_cuff98645N	XLOC_059223	8	TINAGL1	E2QXH3	0.7	1.1	0.4
Unigene_cuff134471N	XLOC_082563	2	PSMB8	H9ZBF6	2.2192	2.3192	0.1
Unigene_cuff165689N	XLOC_102683	1	PSEN1	E7ES96	0.7	1	0.3
Unigene_cuff33196N	XLOC_020629	2	DPYS	I4DDA6	0.7	1	0.3
Unigene_cuff55500N	XLOC_033494	5	cDNA, FLJ96627, highly similar to Homo sapiens calpain 1, (mu/I) large subunit (CAPN1), mRNA	B2RDI5	0.7	1	0.3
Unigene_cuff73929N	XLOC_044388	1	EPHX2	F7C407	0.7	1	0.3
Unigene_cuff82615N	XLOC_049492	5	ABHD11	G3UEP5	0.7	1	0.3
Unigene_cuff62140N	XLOC_037403	2	GPR126	K7A6I0	1.6034	1.7034	0
Unigene_cuff81400N	XLOC_048748	3	AMDHD1	G1PN71	0.7	0.9	0.2
Unigene_cuff171608N	XLOC_106380	1	Elane	D4A488	2.599	2.699	0
Unigene_cuff31253N	XLOC_019333	3	CASP9	E1BNU2	2.5847	2.7847	0.1
Unigene_cuff27771N	XLOC_017209	3	CTSG	H0WY45	2.58945	2.68945	0
Unigene_cuff42737N	XLOC_025966	10	EGK_04368	G7N6C8	2.0488	2.6488	0.5
Unigene_cuff122966N	XLOC_075317	2	CASP14	G3QDU6	2.5622	2.6622	0
Unigene_cuff114501N	XLOC_069532	1	PAL_GLEAN10015580	L5KFV5	2.1593	2.2593	0.1
Unigene_cuff136179N	XLOC_083719	3	tr|G1LC07|G1LC07_AILME	G1LC07	2.049	2.249	0.1
Unigene_cuff21216N	XLOC_013294	3	GW7_12210	G5AYD1	2.01863	2.41863	0.3
Unigene_cuff112443N	XLOC_067913	2	DPP10	I3MN02	2.62737	2.72737	0.1
Unigene_cuff85511N	XLOC_051292	2	cDNA FLJ51282, highly similar to Thyroglobulin	B7Z5N0	2.5216	2.7216	0.1
Unigene_cuff13188N	XLOC_008493	8	ENSG00000166401	H2QEN2	2.5189	2.6189	0
Unigene_cuff143584N	XLOC_088513	1	SERPINB9	H2PHR5	2.616	2.616	0
Unigene_cuff162748N	XLOC_100901	9	LNPEP	G1SFU4	2.5958	2.7958	0.2
Unigene_cuff115425N	XLOC_070447	1	DPP10	F7C161	2.6055	2.7055	0.1
Unigene_cuff53978N	XLOC_032637	5	CELSR2	G3QRB0	1.5	1.7	0.1
Unigene_cuff118996N	XLOC_072703	2	USP22	G3QZT4	0.45	1.25	0.7
Unigene_cuff26803N	XLOC_016735	1	UCHL3	H2NK24	0.45	1.25	0.7
Unigene_cuff24065N	XLOC_015172	4	Testis cDNA clone: QtsA-18162, similar to human dipeptidylpeptidase 6 (DPP6), transcript variant 1,	Q4R3B2	2.5775	2.7775	0.2
Unigene_cuff136183N	XLOC_083721	1	PZP	I3MIY1	1.99707	2.19707	0.1
Unigene_cuff162745N	XLOC_100900	2	ERAP2	F7GPA2	2.5969	2.5969	0
Unigene_cuff25182N	XLOC_015770	5	PAL_GLEAN10024265	L5JXS3	2.4944	2.5944	0
Unigene_cuff113075N	XLOC_068342	1	MMP16	G1MFI5	2.4937	2.5937	0
Unigene_cuff24063N	XLOC_015174	1	DPP6	I2CT50	2.59245	2.59245	0
Unigene_cuff135631N	XLOC_083310	1	ADAM9	G1T5A9	0.45	1.15	0.6
Unigene_cuff1713N	XLOC_001121	1	Ubiquitin carboxyl-terminal hydrolase isozyme L3 (Fragment)	G9KWG1	0.45	1.15	0.6
Unigene_cuff133815N	XLOC_082172	4	PIDD	K7B6J2	0.45	1.05	0.5
Unigene_cuff126688N	XLOC_077717	2	PRSS21	I3NB26	2.4633	2.6633	0.1
Unigene_cuff140215N	XLOC_086334	1	SERPINB6	G3RK80	2.4715	2.5715	0
Unigene_cuff37415N	XLOC_022868	4	PAL_GLEAN10011668	L5KHG7	2.46517	2.56517	0
Unigene_cuff168338N	XLOC_104248	3	PRSS42	H0XG48	2.45365	2.65365	0.1
Unigene_cuff40378N	XLOC_024522	5	PANDA_022216	D2I855	2.44733	2.64732	0.1
Unigene_cuff168336N	XLOC_104247	8	LOC100623883	F1SNW5	2.4464	2.6464	0.1
Unigene_cuff126687N	XLOC_077716	2	PRSS21	G1RE57	2.45202	2.55202	0
Unigene_cuff37651N	XLOC_022927	2	tr|H0XFZ4|H0XFZ4_OTOGA	H0XFZ4	2.44658	2.54657	0
Unigene_cuff91626N	XLOC_054951	4	EGM_14746	G7P6E6	2.44442	2.54442	0
Unigene_cuff27439N	XLOC_017115	2	MMP14	K4RH61	2.4351	2.5351	0
Unigene_cuff139239N	XLOC_085700	1	SERPINA1	F1PCE5	2.427	2.527	0
Unigene_cuff56630N	XLOC_034087	3	MMP20	H0XCV9	2.4222	2.5222	0
Unigene_cuff23133N	XLOC_014474	3	PCSK2	F7GNE5	2.4956	2.5956	0.1
Unigene_cuff112252N	XLOC_067792	1	Proteasome subunit alpha type (Fragment)	G9KIX5	0.45	1.15	0.7
Unigene_cuff155071N	XLOC_095948	1	PSMB4	B1MTH0	0.45	1.15	0.7
Unigene_cuff33966N	XLOC_021029	1	MRPL38	F7CT29	0.45	1.15	0.7
Unigene_cuff90096N	XLOC_053928	2	UBXN1	I3M401	0.45	1.15	0.7
Unigene_cuff164495N	XLOC_101878	6	EMR1	Q2Q422	1.39847	1.49848	0
Unigene_cuff38774N	XLOC_023652	4	PHEX	B4E334	2.4943	2.4943	0
Unigene_cuff8176N	XLOC_005248	3	SERPINH1	F6PWV8	1.87027	2.27027	0.3
Unigene_cuff128438N	XLOC_078801	3	Mitochondrial-processing peptidase alpha subunit, mitochondrial	G2HF22	0.45	1.05	0.6
Unigene_cuff162663N	XLOC_100846	1	Proteasome subunit alpha type (Fragment)	G9KIX5	0.45	1.05	0.6
Unigene_cuff162743N	XLOC_100899	6	CAST	F7GIM9	0.45	1.05	0.6
Unigene_cuff19492N	XLOC_012266	3	PSMA2	I3MKT0	0.45	1.05	0.6
Unigene_cuff20217N	XLOC_012726	4	LOC100385753	F7I1Z5	0.45	1.05	0.6
Unigene_cuff24859N	XLOC_015569	4	HTRA1	K7BAT3	0.45	1.05	0.6
Unigene_cuff84083N	XLOC_050475	2	LONP2	I3MCA6	0.45	1.05	0.6
Unigene_cuff101322N	XLOC_061020	1	ECEL1	F6ZP22	2.4818	2.4818	0
Unigene_cuff112260N	XLOC_067799	4	LAP3	H2PCZ4	0.45	0.95	0.5
Unigene_cuff80066N	XLOC_047980	6	LMLN	G1PGR5	0.45	0.95	0.5
Unigene_cuff126654N	XLOC_077708	3	MMP25	H0XKJ6	2.3747	2.4747	0
Unigene_cuff144636N	XLOC_089143	1	LOC100387570	F6RHB1	2.3641	2.4641	0
Unigene_cuff79335N	XLOC_047511	2	MMP28	F6Z2A8	2.3637	2.4637	0
Unigene_cuff168968N	XLOC_104650	2	ECEL1	F1SMT6	2.45955	2.45955	0
Unigene_cuff91053N	XLOC_054563	4	MFI2	G1LAC7	2.35613	2.45613	0
Unigene_cuff30329N	XLOC_018757	1	tr|H0Y212|H0Y212_OTOGA	H0Y212	2.35345	2.45345	0
Unigene_cuff72583N	XLOC_043568	7	CASP8	F7ASB8	2.34883	2.44882	0
Unigene_cuff106548N	XLOC_064107	4	CASP2	F6SXT6	2.33427	2.43427	0
Unigene_cuff66033N	XLOC_039817	4	PFAS	Q9BR56	2.4327	2.4327	0
Unigene_cuff93858N	XLOC_056334	1	LPHN2	G1RFL1	1.3125	1.6125	0.2
Unigene_cuff13205N	XLOC_008498	2	SERPINB13	B7ZKV6	2.3306	2.4306	0
Unigene_cuff56619N	XLOC_034082	1	MMP3	H0X273	2.3302	2.4302	0
Unigene_cuff115702N	XLOC_070547	3	LPHN1	J9P1P2	1.3161	1.5161	0.1
Unigene_cuff36683N	XLOC_022528	6	LPHN3	E9PE04	1.31563	1.51562	0.1
Unigene_cuff115716N	XLOC_070553	1	EMR3	H0WKC8	1.31785	1.41785	0
Unigene_cuff93857N	XLOC_056333	1	LPHN2	F6UU77	1.31435	1.41435	0
Unigene_cuff70407N	XLOC_042407	2	tr|H0WJV5|H0WJV5_OTOGA	H0WJV5	2.31372	2.41372	0
Unigene_cuff162786N	XLOC_100908	4	ENSG00000175426	H2QR92	2.411	2.411	0
Unigene_cuff30341N	XLOC_018763	1	KEL	G3QY99	2.39962	2.39962	0
Unigene_cuff172258N	XLOC_106636	1	serase-1B	Q0X0F2	2.29088	2.39087	0
Unigene_cuff31645N	XLOC_019494	2	LOC100408655	F6XGF0	1.78967	1.98968	0.1
Unigene_cuff142446N	XLOC_087842	4	ENSG00000106624	H2QUI1	1.77763	2.07762	0.2
Unigene_cuff72979N	XLOC_043828	1	PRSS12	H9F5L2	2.28125	2.38125	0
Unigene_cuff13203N	XLOC_008497	2	SERPINB11	F6YAV2	2.2758	2.3758	0
Unigene_cuff72118N	XLOC_043256	2	HGFAC	F1S8N1	1.76337	2.06338	0.2
Unigene_cuff89460N	XLOC_053583	2	BMP1	E2RJJ6	1.7598	2.0598	0.2
Unigene_cuff115146N	XLOC_070174	1	PAL_GLEAN10002445	L5L491	1.8662	1.9662	0.1
Unigene_cuff163038N	XLOC_101060	1	Spi2-9	B5BV08	2.35442	2.45443	0.1
Unigene_cuff56622N	XLOC_034084	1	GW7_15555	G5BUC3	2.2521	2.3521	0
Unigene_cuff45354N	XLOC_027532	2	TFPI	I3MEX6	2.25	2.35	0
Unigene_cuff88238N	XLOC_052803	1	PCDHB2	F6U9V7	2.25	2.35	0
Unigene_cuff88240N	XLOC_052804	1	PCDHB3	Q2M3R2	2.25	2.35	0
Unigene_cuff88241N	XLOC_052805	1	PCDHB3	Q2M3R2	2.25	2.35	0
Unigene_cuff88242N	XLOC_052806	1	PCDHB3	Q2M3R2	2.25	2.35	0
Unigene_cuff88245N	XLOC_052808	1	PCDHB5	G3RTS9	2.25	2.35	0
Unigene_cuff88246N	XLOC_052809	2	tr|G1PZ89|G1PZ89_MYOLU	G1PZ89	2.25	2.35	0
Unigene_cuff88250N	XLOC_052811	2	ENSG00000196963	G3SFS5	2.25	2.35	0
Unigene_cuff88252N	XLOC_052812	3	EGK_16946	G7MV05	2.25	2.35	0
Unigene_cuff88257N	XLOC_052814	1	LOC100391715	H9KY87	2.25	2.35	0
Unigene_cuff88258N	XLOC_052815	2	PCDHB10	H0X4Q0	2.25	2.35	0
Unigene_cuff58808N	XLOC_035385	4	COPS5	G3SFM3	0.2	0.9	0.6
Unigene_cuff143697N	XLOC_088588	6	ENSG00000134193	H2PZT2	2.33395	2.33395	0
Unigene_cuff110518N	XLOC_066650	4	PSMD14	F1RPQ3	0.2	0.8	0.5
Unigene_cuff125498N	XLOC_076952	5	CASP7	H2NBM7	1.72608	1.92607	0.1
Unigene_cuff149376N	XLOC_092142	2	ENSG00000214877	G3REU5	2.216	2.416	0.1
Unigene_cuff24663N	XLOC_015503	1	MMP21	H0V421	2.3158	2.4158	0.1
Unigene_cuff13207N	XLOC_008499	1	SERPINB12	J9P794	2.2196	2.3196	0
Unigene_cuff168057N	XLOC_104173	5	Macrophage stimulating 1 (Fragment)	G9KBJ8	1.71305	1.91305	0.1
Unigene_cuff66141N	XLOC_039841	3	NLGN2	E2R9D0	2.19	2.49	0.2
Unigene_cuff23008N	XLOC_014434	2	TASP1	I3MJW0	2.25	2.55	0.3
Unigene_cuff139244N	XLOC_085701	3	LOC100720020	H0UTQ4	2.16838	2.36837	0.1
Unigene_cuff168325N	XLOC_104245	4	PRSS50	G1R2V2	1.67453	1.87452	0.1
Unigene_cuff2468N	XLOC_001653	1	CPS1	I3LW12	1.7725	1.8725	0.1
Unigene_cuff56615N	XLOC_034080	2	MMP13	G1R6E4	2.1693	2.2693	0
Unigene_cuff2463N	XLOC_001651	3	CPS1	Q05CV6	1.7691	1.8691	0.1
Unigene_cuff164312N	XLOC_101817	2	Immunity adhesion receptor CD209L2	B2BSN3	1.6602	1.8602	0.1
Unigene_cuff139869N	XLOC_086086	2	PANDA_010247	D2HGS2	2.25	2.35	0.1
Unigene_cuff25429N	XLOC_015847	2	GGT7	F6U244	2.25	2.35	0.1
Unigene_cuff91862N	XLOC_055059	3	DPEP2	I3LFR7	2.25	2.35	0.1
Unigene_cuff133832N	XLOC_082173	9	PDDC1	H9FN79	0.2	0.9	0.7
Unigene_cuff137767N	XLOC_084735	1	EGK_08043	G7NHX3	2.25	2.25	0
Unigene_cuff36235N	XLOC_022186	4	tr|H0WVG4|H0WVG4_OTOGA (Fragment)	H0WVG4	2.25	2.25	0
Unigene_cuff36236N	XLOC_022187	1	EGM_03504	G7PI26	2.25	2.25	0
Unigene_cuff93101N	XLOC_055847	7	I79_015925	G3HY00	2.25	2.25	0
Unigene_cuff99981N	XLOC_060123	3	tr|G3SPR9|G3SPR9_LOXAF (Fragment)	G3SPR9	2.25	2.25	0
Unigene_cuff165688N	XLOC_102682	2	PSEN1	G1T7M0	0.2	0.8	0.6
Unigene_cuff35026N	XLOC_021503	4	AGT	G1LT19	1.62288	1.92287	0.2
Unigene_cuff114484N	XLOC_069515	1	CTRB2	H3BP92	2.2049	2.3049	0.1
Unigene_cuff170403N	XLOC_105539	1	PAL_GLEAN10018220	L5JPU2	0.2	0.4	0.2
Unigene_cuff55125N	XLOC_033272	1	LOC100739184	I3LI82	0.2	0.4	0.2
Unigene_cuff54234N	XLOC_032778	1	LOC100411198	F7GR22	2.19215	2.19215	0
Unigene_cuff106654N	XLOC_064189	2	ENSG00000135298	H2QT94	1.07383	1.27382	0.1
Unigene_cuff28373N	XLOC_017612	1	KLK10	G3T852	2.08075	2.18075	0
Unigene_cuff98486N	XLOC_059165	7	BAI2	B4DKC3	1.0675	1.2675	0.1
Unigene_cuff99119N	XLOC_059576	1	tr|F1MYG4|F1MYG4_BOVIN (Fragment)	F1MYG4	1.06965	1.16965	0
Unigene_cuff42754N	XLOC_025970	9	GPR133	H2NJ55	1.06702	1.16702	0
Unigene_cuff119414N	XLOC_072969	3	SERPINB1	G1RJE1	2.0491	2.2491	0.1
Unigene_cuff13157N	XLOC_008477	3	SERPINB3	H2NWI2	2.0523	2.1523	0
Unigene_cuff57213N	XLOC_034464	2	COPS6	F1MG10	0	0.8	0.7
Unigene_cuff13195N	XLOC_008494	3	SERPINB10	F1SMW8	2.04937	2.14938	0
Unigene_cuff3553N	XLOC_002272	2	tr|F6WB66|F6WB66_HORSE (Fragment)	F6WB66	2.04732	2.14732	0
Unigene_cuff39028N	XLOC_023795	5	FSTL1	G1LK48	0	0.7	0.6
Unigene_cuff125354N	XLOC_076873	3	PCSK6	G1TMW6	1.63803	1.73802	0.1
Unigene_cuff131950N	XLOC_081028	4	ENSG00000188157	H2R0K5	1.5	2	0.4
Unigene_cuff27424N	XLOC_017107	3	GW7_04967	G5BXC8	0	0.6	0.5
Unigene_cuff70991N	XLOC_042583	1	tr|H2NRE2|H2NRE2_PONAB	H2NRE2	0	0.6	0.5
Unigene_cuff138923N	XLOC_085510	1	LOC100067368	F6VQ05	2.02847	2.12847	0
Unigene_cuff121936N	XLOC_074764	4	cDNA FLJ51648, highly similar to Homo sapiens regeneration associated muscle protease, transcript variant 2, mRNA	B7Z6E5	2.0262	2.1262	0
Unigene_cuff64999N	XLOC_039175	1	PAL_GLEAN10002890	L5JRG4	2.0223	2.1223	0
Unigene_cuff138924N	XLOC_085511	1	TMPRSS11A	G1PVM6	2.02035	2.12035	0
Unigene_cuff162248N	XLOC_100641	5	ENSG00000011198	H2QME2	0	0.5	0.4
Unigene_cuff171610N	XLOC_106382	1	PANDA_012719	D2HMC9	1.6077	1.7077	0.1
Unigene_cuff89048N	XLOC_053381	1	tr|G1PYK3|G1PYK3_MYOLU	G1PYK3	2.00422	2.10423	0
Unigene_cuff116764N	XLOC_071289	2	ENSG00000184647	H2QVR1	1.9901	2.1901	0.1
Unigene_cuff153802N	XLOC_095111	1	TMPRSS12	I3NH98	1.98812	2.18812	0.1
Unigene_cuff73106N	XLOC_043880	2	PRSS12	G3QK11	1.99477	2.09477	0
Unigene_cuff138921N	XLOC_085508	2	TMPRSS11E	F1Q3A2	2.0862	2.0862	0
Unigene_cuff86452N	XLOC_051774	1	HGF	F7FSH7	1.98275	2.08275	0
Unigene_cuff115130N	XLOC_070158	1	ADAMTS15	G1PBL1	1.45	1.95	0.4
Unigene_cuff159115N	XLOC_098579	3	UCHL1	I3MPU9	1.45	1.95	0.4
Unigene_cuff153607N	XLOC_095055	4	CELA1	H0WXH4	1.9572	2.2572	0.2
Unigene_cuff13210N	XLOC_008500	3	SERPINB5	E2REC1	1.96135	2.06135	0
Unigene_cuff35871N	XLOC_022005	15	USP24	B7WPF4	1.45	1.75	0.2
Unigene_cuff66176N	XLOC_039853	2	CLEC10A	H0WPR9	1.9586	2.0586	0
Unigene_cuff139249N	XLOC_085703	4	SERPINA10	G1LI90	1.94663	2.14662	0.1
Unigene_cuff172256N	XLOC_106634	1	Tmprss9	Q0X0F1	1.95175	2.05175	0
Unigene_cuff112461N	XLOC_067924	1	tr|K9KEF7|K9KEF7_HORSE Nardilysin-like protein (Fragment)	K9KEF7	0	0.7	0.7
Unigene_cuff114014N	XLOC_069045	1	NULL	NULL	0	0.7	0.7
Unigene_cuff129126N	XLOC_079161	4	Otud5	A2AES5	0	0.7	0.7
Unigene_cuff142775N	XLOC_088039	11	EGK_21432	G8F1S8	1.45	1.65	0.1
Unigene_cuff172047N	XLOC_106551	1	FAM108A1	F1SDH7	0	0.7	0.7
Unigene_cuff172262N	XLOC_106640	1	NULL	NULL	0	0.7	0.7
Unigene_cuff39461N	XLOC_023993	6	AMZ2	F7BML9	0	0.7	0.7
Unigene_cuff4422N	XLOC_002863	3	ENSG00000147677	H2QWL6	0	0.7	0.7
Unigene_cuff49261N	XLOC_029694	1	biquitin carboxyl-terminal hydrolase	Q95JN8	0	0.7	0.7
Unigene_cuff71804N	XLOC_043090	4	SEC11A	G3TI65	0	0.7	0.7
Unigene_cuff78515N	XLOC_046973	4	ABHD16A	F7DNT1	0	0.7	0.7
Unigene_cuff80787N	XLOC_048381	5	HM13	E2RB96	0	0.7	0.7
Unigene_cuff86013N	XLOC_051570	3	RHBDD2	G3RL85	0	0.7	0.7
Unigene_cuff86744N	XLOC_051939	3	LGMN	G1M534	0	0.7	0.7
Unigene_cuff93753N	XLOC_056233	1	EIF3H	E5RJT0	0	0.7	0.7
Unigene_cuff96260N	XLOC_057832	2	ADAMTS1	G1PHH0	1.45	1.65	0.1
Unigene_cuff13201N	XLOC_008496	3	SERPINB7	F6SA30	1.9474	2.0474	0
Unigene_cuff30319N	XLOC_018753	3	EGM_13028	G7P1F3	1.93197	2.13198	0.1
Unigene_cuff129510N	XLOC_079432	4	Putative monoacylglycerol lipase abhd12	K9IJL7	0	0.6	0.6
Unigene_cuff1486N	XLOC_000997	4	SEC11C	G1M9R6	0	0.6	0.6
Unigene_cuff171898N	XLOC_106494	1	tr|F6YAC0|F6YAC0_MACMU	F6YAC0	0	0.6	0.6
Unigene_cuff27651N	XLOC_017178	1	tr|G1LM43|G1LM43_AILME (Fragment)	G1LM43	0	0.6	0.6
Unigene_cuff43077N	XLOC_026172	7	PARL	D2H2B4	0	0.6	0.6
Unigene_cuff64442N	XLOC_038851	2	SPPL3	G3SL73	0	0.6	0.6
Unigene_cuff57837N	XLOC_034798	4	SERPINI1	E2RLA3	1.91775	2.21775	0.2
Unigene_cuff57788N	XLOC_034777	2	SERPINI2	F7D1I8	1.92637	2.12637	0.1
Unigene_cuff28364N	XLOC_017608	2	KLK6	F7GSU5	1.93445	2.03445	0
Unigene_cuff122383N	XLOC_074969	6	AGBL5	G1NVE8	0	0.5	0.5
Unigene_cuff17096N	XLOC_010722	2	FAM108C1	G1RCM8	0	0.5	0.5
Unigene_cuff171899N	XLOC_106495	2	SPPL2B	G3U9X4	0	0.5	0.5
Unigene_cuff29932N	XLOC_018582	5	AGBL3	G1RRZ2	0	0.5	0.5
Unigene_cuff27445N	XLOC_017118	1	PSMB11	G1PPP1	2.0297	2.0297	0
Unigene_cuff61839N	XLOC_037176	4	EGM_06239	G7PNU5	1.92158	2.02157	0
Unigene_cuff106779N	XLOC_064294	4	ENSG00000139826	H2Q7S6	0	0.4	0.4
Unigene_cuff156555N	XLOC_096893	3	SPPL2A	J9NSU0	0	0.4	0.4
Unigene_cuff171999N	XLOC_106535	2	MPND	I3MC23	0	0.4	0.4
Unigene_cuff41394N	XLOC_025209	3	ABHD8	H0WVD8	0	0.4	0.4
Unigene_cuff90187N	XLOC_053957	2	PAL_GLEAN10011489	L5KR84	1.5	1.8	0.3
Unigene_cuff171928N	XLOC_106512	2	NCLN	H0X0A6	0	0.3	0.3
Unigene_cuff24460N	XLOC_015382	3	EDEM3	B7ZLZ2	0	0.3	0.3
Unigene_cuff35699N	XLOC_021877	2	PIGK	A6NEM5	0	0.3	0.3
Unigene_cuff3684N	XLOC_002321	4	PPFIBP1	H2NGV5	0	0.3	0.3
Unigene_cuff54753N	XLOC_033114	1	ASAH1	H0WVD9	0	0.3	0.3
Unigene_cuff59009N	XLOC_035547	1	C5	F1MY85	1.5	1.7	0.2
Unigene_cuff70320N	XLOC_042375	2	Bt.78082	F1MLH0	0	0.3	0.3
Unigene_cuff85285N	XLOC_051141	1	GW7_09763	G5AXS5	1.5	1.7	0.2
Unigene_cuff97481N	XLOC_058488	4	GPR64	F6YN77	1	1.1	0.1
Unigene_cuff28366N	XLOC_017609	1	KLK7	D3K5N6	1.90395	2.00395	0
Unigene_cuff142909N	XLOC_088106	7	SCRN2	F7BCV1	0	0.2	0.2
Unigene_cuff14865N	XLOC_009361	1	ESD	G1M424	1.5	1.6	0.1
Unigene_cuff170395N	XLOC_105535	2	HRG	H2PC99	0	0.2	0.2
Unigene_cuff27769N	XLOC_017207	1	ENSG00000092009	H2Q838	1.89745	1.99745	0
Unigene_cuff72582N	XLOC_043567	10	CASP10	F6YQ88	1.8969	1.9969	0
Unigene_cuff115359N	XLOC_070381	1	tr|A8C738|A8C738_MACFA Alphabeta 2 tryptase	A8C738	1.8936	1.9936	0
Unigene_cuff48434N	XLOC_029208	4	PRSS54	F6REU4	1.88	2.08	0.1
Unigene_cuff108535N	XLOC_065522	8	PREPL	F7B4K4	1.45	1.85	0.4
Unigene_cuff127036N	XLOC_077931	3	OSGEP	F7IEF6	1.45	1.85	0.4
Unigene_cuff73944N	XLOC_044394	4	DPYSL2	F7B320	1.45	1.75	0.3
Unigene_cuff74708N	XLOC_044878	1	Muc1	Q99K60	1.45	1.75	0.3
Unigene_cuff92206N	XLOC_055283	1	PREP	I3NEW8	1.45	1.75	0.3
Unigene_cuff131521N	XLOC_080798	1	CPXM1	A3KN30	1.86425	1.96425	0
Unigene_cuff13106N	XLOC_008440	5	USP38	G3TG27	1.45	1.65	0.2
Unigene_cuff158789N	XLOC_098359	3	ABHD6	D2GX08	1.45	1.65	0.2
Unigene_cuff166156N	XLOC_102956	1	ENSG00000137563	H2QW82	1.45	1.65	0.2
Unigene_cuff171914N	XLOC_106504	1	THOP1	G1PPR7	1.45	1.65	0.2
Unigene_cuff171915N	XLOC_106505	1	I79_013857	G3HSM3	1.45	1.65	0.2
Unigene_cuff83015N	XLOC_049810	2	MDA_GLEAN10019624	L5LU25	1.45	1.65	0.2
Unigene_cuff27770N	XLOC_017208	1	LOC100468421	G1MBP2	1.85025	1.95025	0
Unigene_cuff128851N	XLOC_078990	1	CPB2	I3MFZ8	1.45	1.55	0.1
Unigene_cuff167921N	XLOC_104094	3	NLN	F7GB67	1.45	1.55	0.1
Unigene_cuff41482N	XLOC_025244	3	ENSG00000130517	H2QFT0	1.45	1.55	0.1
Unigene_cuff73928N	XLOC_044387	1	EPHX2	F7C407	1.45	1.55	0.1
Unigene_cuff37258N	XLOC_022835	1	PANDA_008955	D2HDY3	1.84525	1.94525	0
Unigene_cuff28374N	XLOC_017613	4	KLK12	F6XIS9	1.82655	2.02655	0.1
Unigene_cuff24702N	XLOC_015517	2	CPXM2	F1PNF4	1.8315	1.9315	0
Unigene_cuff27781N	XLOC_017213	1	GZMB	H2NKX9	1.82668	1.92667	0
Unigene_cuff28367N	XLOC_017610	3	KLK8	E2FGH8	1.81245	1.91245	0
Unigene_cuff27778N	XLOC_017212	3	LOC100655213	G3U6L8	1.80022	1.90023	0
Unigene_cuff27774N	XLOC_017210	2	LOC100655213	G3U6L8	1.79915	1.89915	0
Unigene_cuff27776N	XLOC_017211	1	LOC100655213	G3U6L8	1.7987	1.8987	0
Unigene_cuff28378N	XLOC_017614	1	KLK13	E2QXH5	1.7957	1.8957	0
Unigene_cuff27782N	XLOC_017214	1	LOC100655213	G3U6L8	1.79103	1.89102	0
Unigene_cuff94099N	XLOC_056457	1	EGM_18246	G7PDN2	1.7828	1.8828	0
Unigene_cuff31516N	XLOC_019433	1	CELA3B	F1PI75	1.7783	1.8783	0
Unigene_cuff101943N	XLOC_061333	5	SPINT1	G1T9A5	1.25	1.65	0.3
Unigene_cuff6241N	XLOC_004049	4	LOC100343425	G1SUM6	1.25	1.65	0.3
Unigene_cuff94233N	XLOC_056502	1	CPN1	E2QZ95	1.25	1.55	0.2
Unigene_cuff95551N	XLOC_057382	1	ACR	B0LM31	1.74802	1.94802	0.1
Unigene_cuff125222N	XLOC_076786	1	tr|F6ZDE3|F6ZDE3_ORNAN	F6ZDE3	1.8528	1.8528	0
Unigene_cuff94864N	XLOC_056931	2	TFPI2	F6V7B1	1.25	1.45	0.1
Unigene_cuff171741N	XLOC_106421	2	PAL_GLEAN10005903	L5L770	1.74535	1.84535	0
Unigene_cuff28361N	XLOC_017607	1	KLK5	E2FGH5	1.74445	1.84445	0
Unigene_cuff39604N	XLOC_024036	5	MRC2	F1PCR2	1.7406	1.8406	0
Unigene_cuff30324N	XLOC_018756	3	LOC100397042	F6WL00	1.7289	1.9289	0.1
Unigene_cuff37509N	XLOC_022899	1	MDA_GLEAN10000464	L5MBT2	1.7353	1.8353	0
Unigene_cuff28380N	XLOC_017616	1	KLK14	F6PNJ4	1.72822	1.82822	0
Unigene_cuff138201N	XLOC_085002	1	NAALADL2	H2PC24	1.8124	1.9124	0.1
Unigene_cuff28370N	XLOC_017611	3	KLK10	G1M6S6	1.71522	1.81523	0
Unigene_cuff51397N	XLOC_031107	1	tr|I3MZ73|I3MZ73_SPETR	I3MZ73	1.71392	1.81393	0
Unigene_cuff71511N	XLOC_043021	3	EGK_17808	G7MYR8	1.7115	1.8115	0
Unigene_cuff37216N	XLOC_022824	3	WFIKKN1	G1PFJ9	1.25	1.55	0.3
Unigene_cuff142492N	XLOC_087856	2	IGFBP1	H0WFV6	1.25	1.35	0.1
Unigene_cuff79903N	XLOC_047891	7	Wfdc6a	F6JRF6	1.61793	1.81793	0.1
Unigene_cuff89528N	XLOC_053599	1	PSMB7	D2HDG5	1.72142	1.72142	0
Unigene_cuff63079N	XLOC_038012	1	ENSG00000136930	H2QXV4	1.69267	1.69267	0
Unigene_cuff6236N	XLOC_004048	3	TLL1	G1R415	1.57005	1.67005	0
Unigene_cuff171803N	XLOC_106440	2	PAL_GLEAN10005952	L5L7B0	1.63047	1.73047	0.1
Unigene_cuff32693N	XLOC_020232	3	PCSK5	H2PSF2	1.62637	1.62637	0
Unigene_cuff158881N	XLOC_098424	1	LOC100475005	G1MBC5	1.615	1.715	0.1
Unigene_cuff158879N	XLOC_098423	2	LOC100475005	G1MBC5	1.61235	1.71235	0.1
Unigene_cuff158870N	XLOC_098415	1	LOC100475005	G1MBC5	1.61322	1.61322	0
Unigene_cuff158878N	XLOC_098422	1	LOC100475005	G1MBC5	1.61092	1.61092	0
Unigene_cuff81535N	XLOC_048794	7	USP44	E2R0W7	1.5	1.7	0.1
Unigene_cuff121317N	XLOC_074271	3	DCHS1	E1B969	1.5	1.6	0
Unigene_cuff166105N	XLOC_102925	2	MDA_GLEAN10020463	L5LHH2	1.5	1.6	0
Unigene_cuff42357N	XLOC_025779	4	CPM	G3THN0	1.5	1.6	0
Unigene_cuff73062N	XLOC_043867	2	FAT4	F7GJJ4	1.5	1.6	0
Unigene_cuff83401N	XLOC_050068	1	LOC100447480	K7EUU5	1	1.2	0.1
Unigene_cuff88263N	XLOC_052816	2	PCDHB15	F7CIN5	1.5	1.6	0
Unigene_cuff164315N	XLOC_101819	5	Fcer2a	Q8VH33	1.5957	1.5957	0
Unigene_cuff28360N	XLOC_017606	1	KLK4	H0XRN5	1.58858	1.58858	0
Unigene_cuff47472N	XLOC_028652	6	EGM_17638	G7PCZ8	1.45	1.75	0.2
Unigene_cuff133602N	XLOC_082038	2	USP46	F7EMC3	1.45	1.65	0.1
Unigene_cuff156571N	XLOC_096896	4	USP50	F1RYM1	1.45	1.65	0.1
Unigene_cuff48985N	XLOC_029595	6	Ubiquitin carboxyl-terminal hydrolase	Q95JN8	1.45	1.65	0.1
Unigene_cuff54739N	XLOC_033105	2	tr|G1PZ28|G1PZ28_MYOLU	G1PZ28	1.45	1.65	0.1
Unigene_cuff54742N	XLOC_033106	1	tr|G1PZ28|G1PZ28_MYOLU	G1PZ28	1.45	1.65	0.1
Unigene_cuff57199N	XLOC_034461	3	USP42	I3LY65	1.45	1.65	0.1
Unigene_cuff62764N	XLOC_037811	4	PAL_GLEAN10022578	L5K4Y4	1.45	1.65	0.1
Unigene_cuff67872N	XLOC_040794	8	USP34	F6UPD3	1.45	1.65	0.1
Unigene_cuff109056N	XLOC_065869	8	LOC314655	E9PT70	1.45	1.55	0
Unigene_cuff115177N	XLOC_070205	1	UCHL-1 (Fragment)	I7F8W1	1.45	1.55	0
Unigene_cuff129734N	XLOC_079516	1	LOC100063044	F6Z9X9	1.45	1.55	0
Unigene_cuff133284N	XLOC_081836	1	ADAMTS13	F6SU53	1.45	1.55	0
Unigene_cuff133285N	XLOC_081837	1	cDNA FLJ77513, highly similar to Homo sapiens ADAM metallopeptidase with thrombospondin type 1 motif, 13, mRNA	A8K8S4	1.45	1.55	0
Unigene_cuff15323N	XLOC_009644	2	ADAMTS14	H0X9D2	1.45	1.55	0
Unigene_cuff155544N	XLOC_096249	2	tr|G3UF29|G3UF29_LOXAF	G3UF29	1.45	1.55	0
Unigene_cuff157388N	XLOC_097448	4	ADAMTS16	F7G3W7	1.45	1.55	0
Unigene_cuff172703N	XLOC_106914	5	USP9X	K7CKK1	1.45	1.55	0
Unigene_cuff17334N	XLOC_010786	4	ADAMTS7	K7C2K3	1.45	1.55	0
Unigene_cuff19282N	XLOC_012128	6	ADAMTS3	F7DDY8	1.45	1.55	0
Unigene_cuff43411N	XLOC_026394	6	ADAMTS2	I3LAK9	1.45	1.55	0
Unigene_cuff45092N	XLOC_027360	1	PAL_GLEAN10002591	L5KXR4	1.45	1.55	0
Unigene_cuff59693N	XLOC_035974	5	ADAMTS8	H0WKG7	1.45	1.55	0
Unigene_cuff59786N	XLOC_036012	2	ADAMTS15	H0WKG9	1.45	1.55	0
Unigene_cuff88690N	XLOC_053081	2	ADAMTS12	I3MRB2	1.45	1.55	0
Unigene_cuff89218N	XLOC_053453	7	USP43	H2NSQ1	1.45	1.55	0
Unigene_cuff96263N	XLOC_057833	3	ADAMTS5	G1SIH2	1.45	1.55	0
Unigene_cuff97898N	XLOC_058788	4	PAL_GLEAN10022144	L5K7T0	1.45	1.55	0
Unigene_cuff51396N	XLOC_031106	1	GZMA	I3MG31	1.4454	1.5454	0
Unigene_cuff115261N	XLOC_070289	1	AQPEP	F6ZGU1	1	1.5	0.5
Unigene_cuff48270N	XLOC_029158	7	GPR56	H0XEV4	0	0.4	0.4
Unigene_cuff167262N	XLOC_103645	3	VWF	F5XVC0	1.5	1.6	0.1
Unigene_cuff22372N	XLOC_014037	2	VCAN	E9PF17	1.4017	1.5017	0
Unigene_cuff113495N	XLOC_068586	1	tr|I3MBU6|I3MBU6_SPETR	I3MBU6	1.5	1.5	0
Unigene_cuff136177N	XLOC_083718	1	tr|G1QGC6|G1QGC6_MYOLU	G1QGC6	1.5	1.5	0
Unigene_cuff44916N	XLOC_027273	1	PAL_GLEAN10004409	L5K9E7	1.5	1.5	0
Unigene_cuff51797N	XLOC_031352	3	GPR110	F6PGJ2	0	0.1	0.1
Unigene_cuff6085N	XLOC_003328	1	ESD	K7EUG2	1.5	1.5	0
Unigene_cuff6086N	XLOC_003329	1	ESD	G1M424	1.5	1.5	0
Unigene_cuff6087N	XLOC_003330	1	ESD	G1M424	1.5	1.5	0
Unigene_cuff6088N	XLOC_003331	1	ESD	K7EUG2	1.5	1.5	0
Unigene_cuff82122N	XLOC_049184	2	EGK_15610	G7MSN3	0	0.1	0.1
Unigene_cuff41437N	XLOC_025229	3	CSPG3 variant protein	Q4LE67	1.38595	1.58595	0.1
Unigene_cuff79938N	XLOC_047906	1	PTI	F1MNL7	1.38587	1.48588	0
Unigene_cuff106114N	XLOC_063772	6	MIPEP	G3R1X7	1.45	1.65	0.2
Unigene_cuff112572N	XLOC_067966	4	TIMP4	G1TAK3	1.45	1.65	0.2
Unigene_cuff14369N	XLOC_009091	2	LIPE	H0X9I2	1.45	1.65	0.2
Unigene_cuff153482N	XLOC_094953	4	CNDP1	F6TJI8	1.45	1.65	0.2
Unigene_cuff127560N	XLOC_078211	5	CRMP1	F6X6E5	1.45	1.55	0.1
Unigene_cuff135584N	XLOC_083292	2	PANDA_019474	D2I279	1.45	1.55	0.1
Unigene_cuff135626N	XLOC_083309	4	ADAM32	F6XHY5	1.45	1.55	0.1
Unigene_cuff152365N	XLOC_094158	1	LOC100682819	J9P1T1	1.45	1.55	0.1
Unigene_cuff152367N	XLOC_094159	2	ENSG00000139985	H2Q8J2	1.45	1.55	0.1
Unigene_cuff171916N	XLOC_106506	1	THOP1	F6Q7V4	1.45	1.55	0.1
Unigene_cuff42054N	XLOC_025583	3	AGBL4	F6ZV14	1.45	1.55	0.1
Unigene_cuff43615N	XLOC_026512	3	USP1	H2N771	1.45	1.55	0.1
Unigene_cuff45331N	XLOC_027523	3	OSGEPL1	I3LXR3	1.45	1.55	0.1
Unigene_cuff7283N	XLOC_004671	4	ADAM17	I3M4E0	1.45	1.55	0.1
Unigene_cuff80009N	XLOC_047940	3	PSMA8	G3SMQ4	1.45	1.55	0.1
Unigene_cuff81167N	XLOC_048603	3	CYLD	F7E0S3	1.45	1.55	0.1
Unigene_cuff945N	XLOC_000662	4	EGM_07126	G7PSM2	1.45	1.55	0.1
Unigene_cuff101134N	XLOC_060944	3	LOC610614	F1Q2F4	1.45	1.45	0
Unigene_cuff114796N	XLOC_069826	1	THOP1	I3M772	1.45	1.45	0
Unigene_cuff124967N	XLOC_076621	2	PRSS16	G1QWP6	1.45	1.45	0
Unigene_cuff135011N	XLOC_082867	1	PANDA_012479	D2HLT8	1.45	1.45	0
Unigene_cuff140110N	XLOC_086256	2	COL28A1	F7AL05	1.45	1.45	0
Unigene_cuff141930N	XLOC_087463	1	Polyprotein (Precursor)	Q08GQ0	1.45	1.45	0
Unigene_cuff143746N	XLOC_088604	1	ADAM30	G3QN27	1.45	1.45	0
Unigene_cuff145821N	XLOC_089812	1	Pol protein	Q7ZGS3	1.45	1.45	0
Unigene_cuff150682N	XLOC_092917	1	CAPN6	H0WQR6	1.45	1.45	0
Unigene_cuff169744N	XLOC_105085	4	PAL_GLEAN10011326	L5KR90	1.45	1.45	0
Unigene_cuff170226N	XLOC_105447	3	LOC100515989	F1RTE2	1.45	1.45	0
Unigene_cuff29701N	XLOC_018385	1	PANDA_014943	D2HS98	1.45	1.45	0
Unigene_cuff3024N	XLOC_001953	2	EPHX4	F7C4J2	1.45	1.45	0
Unigene_cuff31691N	XLOC_019512	1	AADACL4	H2N918	1.45	1.45	0
Unigene_cuff40283N	XLOC_024485	2	MDA_GLEAN10021266	L5MDT9	1.45	1.45	0
Unigene_cuff46654N	XLOC_028265	3	GW7_06982	G5BTH0	1.45	1.45	0
Unigene_cuff48455N	XLOC_029211	3	LOC100676352	G3U1Z2	1.45	1.45	0
Unigene_cuff54972N	XLOC_033215	1	ENSG00000114771	H2QNL7	1.45	1.45	0
Unigene_cuff55935N	XLOC_033680	1	CAPN5	I3MW90	1.45	1.45	0
Unigene_cuff55936N	XLOC_033679	3	CAPN5	I3MW90	1.45	1.45	0
Unigene_cuff58822N	XLOC_035387	1	EGM_17384	G7PBZ6	1.45	1.45	0
Unigene_cuff61244N	XLOC_036877	2	CPA3	E2QZ45	1.45	1.45	0
Unigene_cuff61246N	XLOC_036878	1	CPB1	F1PIR8	1.45	1.45	0
Unigene_cuff86083N	XLOC_051599	1	UFSP1	H0XUV5	1.45	1.45	0
Unigene_cuff83874N	XLOC_050390	3	BCAN	F6PNK4	1.39035	1.49035	0.1
Unigene_cuff83720N	XLOC_050291	1	MDA_GLEAN10010946	L5LV96	1.2808	1.3808	0
Unigene_cuff79939N	XLOC_047907	1	PTI	A6QPK7	1.37765	1.37765	0
Unigene_cuff108074N	XLOC_065214	2	PCDH9	H0X526	1.25	1.45	0.1
Unigene_cuff18014N	XLOC_011271	3	PAPP-A	F6RA82	1.2544	1.3544	0
Unigene_cuff63124N	XLOC_038032	2	GW7_04936	G5B4Y8	1.35305	1.35305	0
Unigene_cuff115719N	XLOC_070555	1	Egf-like module containing, mucin-like, hormone receptor-like sequence 2 isoform e variant (Fragment)	Q53GP0	1.25	1.35	0
Unigene_cuff3548N	XLOC_002271	3	OVCH1	G3SRM6	1.25	1.35	0
Unigene_cuff72218N	XLOC_043306	4	CPZ	H0WKC3	1.25	1.35	0
Unigene_cuff1712N	XLOC_001120	1	UCHL3	H2NK24	0.7	1.3	0.5
Unigene_cuff11277N	XLOC_007193	4	TPP2	H2NK88	0.7	1.2	0.4
Unigene_cuff77821N	XLOC_046536	5	USP15	F6QY38	0.7	1.1	0.3
Unigene_cuff105892N	XLOC_063648	3	ADAMTS17	H2NPB5	1.2	1.4	0.1
Unigene_cuff122234N	XLOC_074920	4	GPR113	E9PEV1	0.2	0.3	0
Unigene_cuff130702N	XLOC_080242	1	CTSL1	G1R047	0.7	0.9	0.1
Unigene_cuff164337N	XLOC_101825	2	ENSG00000186629	G3S6Y0	0.2	0.3	0
Unigene_cuff75942N	XLOC_045590	4	WFIKKN2	F7GFJ7	1.25	1.25	0
Unigene_cuff85468N	XLOC_051269	3	NDRG1	E2RMB9	0.7	1.3	0.6
Unigene_cuff74809N	XLOC_044906	4	EGM_01152	G7NV60	0.7	1.2	0.5
Unigene_cuff137887N	XLOC_084801	6	EGM_04504	G7PKH9	0.7	1.1	0.4
Unigene_cuff159773N	XLOC_098940	2	ABHD14A	I0FQM2	0.7	1.1	0.4
Unigene_cuff24793N	XLOC_015548	2	ZRANB1	I3MMF5	0.7	1.1	0.4
Unigene_cuff63181N	XLOC_038048	5	GFPT1	F1MZY2	0.7	1.1	0.4
Unigene_cuff64980N	XLOC_039170	4	USP14	A6NJA2	0.7	1.1	0.4
Unigene_cuff121993N	XLOC_074789	1	LDLRAD3	K7FVE7	1.12082	1.22083	0
Unigene_cuff14239N	XLOC_009052	9	MDA_GLEAN10003861	L5LUA9	0.7	1	0.3
Unigene_cuff18591N	XLOC_011661	7	ATG4A	H0WU66	0.7	1	0.3
Unigene_cuff25501N	XLOC_015874	8	NDRG3	G1TN44	0.7	1	0.3
Unigene_cuff68963N	XLOC_041445	1	PSMA6	G3V3U4	0.7	1	0.3
Unigene_cuff8041N	XLOC_005202	7	NUP98	F6VXK5	0.7	1	0.3
Unigene_cuff140102N	XLOC_086250	2	tr|G2HEY7|G2HEY7_PANTR ADAM 29	G2HEY7	1.2	1.3	0.1
Unigene_cuff140355N	XLOC_086374	3	GW7_15780	G5BBA1	0.7	0.9	0.2
Unigene_cuff155018N	XLOC_095933	5	OTUD7B	E2R0T3	0.7	0.9	0.2
Unigene_cuff43619N	XLOC_026514	6	ATG4C	H2N766	0.7	0.9	0.2
Unigene_cuff46664N	XLOC_028269	2	SPINK1	I3ME93	0.7	0.9	0.2
Unigene_cuff63264N	XLOC_038087	3	STAMBP	H0WB13	0.7	0.9	0.2
Unigene_cuff162972N	XLOC_101024	1	prot	O41289	0.7	0.8	0.1
Unigene_cuff51244N	XLOC_031045	1	PARK7	G1TBS1	0.7	0.8	0.1
Unigene_cuff56674N	XLOC_034104	6	Putative inhibitor of apoptosis protein 2	K9IZ05	0.7	0.8	0.1
Unigene_cuff69580N	XLOC_041893	1	GDA	G1T386	0.7	0.8	0.1
Unigene_cuff93470N	XLOC_055982	4	PSEN2	B1AP22	0.7	0.8	0.1
Unigene_cuff134833N	XLOC_082780	2	tr|F1MAS4|F1MAS4_RAT	F1MAS4	1.06593	1.16593	0
Unigene_cuff141208N	XLOC_086995	2	GW7_19606	G5BGR0	1	1.1	0
Unigene_cuff463N	XLOC_000290	2	Slco4c1	F1LRH8	1	1.1	0
Unigene_cuff70553N	XLOC_042445	1	NULL	NULL	1	1.2	0.2
Unigene_cuff109856N	XLOC_066362	2	EGM_15414	G7P8C8	1	1.1	0.1
Unigene_cuff131149N	XLOC_080555	1	LXN	Q0VCI7	0.45	1.05	0.6
Unigene_cuff133806N	XLOC_082170	5	MUC6	F7EIE7	1	1	0
Unigene_cuff136175N	XLOC_083716	1	OVOS2	F1MB90	1	1	0
Unigene_cuff136176N	XLOC_083717	1	tr|G3SS54|G3SS54_LOXAF	G3SS54	1	1	0
Unigene_cuff18826N	XLOC_011812	2	PAL_GLEAN10022422	L5JT02	1	1	0
Unigene_cuff22716N	XLOC_014295	1	ENSG00000144820	H2QN06	0	0	0
Unigene_cuff28635N	XLOC_017761	6	SMOC2	G1QKN9	1	1	0
Unigene_cuff48269N	XLOC_029157	2	GPR114	I3LS65	0	0	0
Unigene_cuff48277N	XLOC_029159	2	GPR97	G3QZF8	0	0	0
Unigene_cuff86246N	XLOC_051654	3	Zonadhesin (Fragment)	Q3ZTN8	1	1	0
Unigene_cuff140888N	XLOC_086768	4	XIAP	B7NZG8	0.45	0.55	0.1
Unigene_cuff34350N	XLOC_021154	4	AFMID	G1M5I3	0.45	0.55	0.1
Unigene_cuff149382N	XLOC_092147	1	LOC100683375	F1PZJ8	0.7	0.9	0.1
Unigene_cuff40476N	XLOC_024555	6	ADAM8	H0WGU2	0.7	0.9	0.1
Unigene_cuff46126N	XLOC_027852	2	LOC100683375	F1PZJ8	0.7	0.9	0.1
Unigene_cuff54840N	XLOC_033150	2	tr|G1PZ28|G1PZ28_MYOLU	G1PZ28	0.7	0.9	0.1
Unigene_cuff54842N	XLOC_033151	2	tr|G1PZ28|G1PZ28_MYOLU	G1PZ28	0.7	0.9	0.1
Unigene_cuff54844N	XLOC_033152	1	tr|G1PZ28|G1PZ28_MYOLU	G1PZ28	0.7	0.9	0.1
Unigene_cuff125976N	XLOC_077325	1	ENSG00000232438	G3QCY9	0.7	0.8	0
Unigene_cuff125977N	XLOC_077326	1	CTSL1	G1R047	0.7	0.8	0
Unigene_cuff130701N	XLOC_080241	1	ENSG00000232438	G3QCY9	0.7	0.8	0
Unigene_cuff132648N	XLOC_081544	4	CTSO	G1MAG3	0.7	0.8	0
Unigene_cuff137185N	XLOC_084328	4	ADAM19	H2PH76	0.7	0.8	0
Unigene_cuff153715N	XLOC_095088	2	DHH	F1SJ10	0.7	0.8	0
Unigene_cuff167808N	XLOC_104018	9	USP45	G3T1N7	0.7	0.8	0
Unigene_cuff24648N	XLOC_015497	3	ADAM12	G1SVW0	0.7	0.8	0
Unigene_cuff33801N	XLOC_020983	4	DUB1	Q9H9C5	0.7	0.8	0
Unigene_cuff54778N	XLOC_033129	2	tr|G1PZ28|G1PZ28_MYOLU	G1PZ28	0.7	0.8	0
Unigene_cuff55573N	XLOC_033514	3	CTSW	E2RPX3	0.7	0.8	0
Unigene_cuff6226N	XLOC_004044	6	EGM_17172	G7PCW7	0.7	0.8	0
Unigene_cuff89640N	XLOC_053647	4	PEBP4	G3RWF4	0.7	1.1	0.4
Unigene_cuff162737N	XLOC_100898	3	CAST	Q13940	0.2	0.6	0.4
Unigene_cuff163305N	XLOC_101248	11	ENSG00000073670	H2RGM1	0.7	1	0.3
Unigene_cuff48312N	XLOC_029169	10	NDRG4	F6QEV6	0.7	1	0.3
Unigene_cuff128006N	XLOC_078506	1	USP16	G3U3Y3	0.7	0.9	0.2
Unigene_cuff129634N	XLOC_079482	1	LOC100516302	I3LTB4	0.7	0.9	0.2
Unigene_cuff139262N	XLOC_085709	2	OTUB2	H0WSY3	0.7	0.9	0.2
Unigene_cuff141786N	XLOC_087370	3	IGSF1	F1RTF8	0.7	0.9	0.2
Unigene_cuff165623N	XLOC_102641	2	ENSG00000008277	H2RBY3	0.7	0.9	0.2
Unigene_cuff54254N	XLOC_032786	1	PARK7	D2HA21	0.7	0.9	0.2
Unigene_cuff63721N	XLOC_038438	2	QPCT	F6PIC3	0.7	0.9	0.2
Unigene_cuff102604N	XLOC_061754	3	ENSG00000158516	H2QVD5	0.7	0.8	0.1
Unigene_cuff102611N	XLOC_061755	4	PANDA_001305	D2GWT7	0.7	0.8	0.1
Unigene_cuff102612N	XLOC_061756	4	CPA5	A4D1M2	0.7	0.8	0.1
Unigene_cuff118784N	XLOC_072558	2	ATG4D	K7C081	0.7	0.8	0.1
Unigene_cuff122399N	XLOC_074972	4	DPYSL5	Q53SW3	0.7	0.8	0.1
Unigene_cuff125268N	XLOC_076816	6	USP13	G3SKD8	0.7	0.8	0.1
Unigene_cuff129635N	XLOC_079483	2	tr|G3SYR7|G3SYR7_LOXAF	G3SYR7	0.7	0.8	0.1
Unigene_cuff129644N	XLOC_079487	3	CSTL1	F6YYA6	0.7	0.8	0.1
Unigene_cuff135467N	XLOC_083209	1	prot	O41289	0.7	0.8	0.1
Unigene_cuff135608N	XLOC_083302	1	ADAM18	I3MRC5	0.7	0.8	0.1
Unigene_cuff135611N	XLOC_083304	2	LOC607729	E2R5Y9	0.7	0.8	0.1
Unigene_cuff135618N	XLOC_083308	4	tr|F6WRC2|F6WRC2_HORSE	F6WRC2	0.7	0.8	0.1
Unigene_cuff139343N	XLOC_085744	4	OTUB2	H0WSY3	0.7	0.8	0.1
Unigene_cuff143732N	XLOC_088599	1	ADAM30	G3QN27	0.7	0.8	0.1
Unigene_cuff143745N	XLOC_088603	1	ADAM30	G3QN27	0.7	0.8	0.1
Unigene_cuff152362N	XLOC_094155	1	LOC100396215	F7IT65	0.7	0.8	0.1
Unigene_cuff152364N	XLOC_094157	1	LOC100682819	J9P1T1	0.7	0.8	0.1
Unigene_cuff155623N	XLOC_096276	1	SUMO1/sentrin specific peptidase 1 (Fragment)	G9KN22	0.7	0.8	0.1
Unigene_cuff16397N	XLOC_010328	1	CPO	H2P8F0	0.7	0.8	0.1
Unigene_cuff16403N	XLOC_010331	3	EGM_04245	G7PL97	0.7	0.8	0.1
Unigene_cuff170399N	XLOC_105537	2	FETUB	E2R9B6	0.2	0.4	0.2
Unigene_cuff34347N	XLOC_021152	2	BIRC5	H0XIM9	0.7	0.8	0.1
Unigene_cuff45422N	XLOC_027555	1	XIAP	B7NZG8	0.7	0.8	0.1
Unigene_cuff46668N	XLOC_028272	1	LOC100379544	Q91VF9	0.7	0.8	0.1
Unigene_cuff51609N	XLOC_031288	2	Calpain-11	G2HI81	0.7	0.8	0.1
Unigene_cuff69576N	XLOC_041892	5	GDA	F6Z6Z3	0.7	0.8	0.1
Unigene_cuff70856N	XLOC_042541	2	tr|J9NZH4|J9NZH4_CANFA	J9NZH4	0.7	0.8	0.1
Unigene_cuff83568N	XLOC_050211	1	prt	E0WCK7	0.7	0.8	0.1
Unigene_cuff94323N	XLOC_056560	1	prt	L0MXJ8	0.7	0.8	0.1
Unigene_cuff96870N	XLOC_058094	9	AGBL2	J9P8J4	0.7	0.8	0.1
Unigene_cuff9888N	XLOC_006314	3	PITRM1	G1T0I5	0.7	0.8	0.1
Unigene_cuff101855N	XLOC_061309	5	PAL_GLEAN10023573	L5K1Q9	0.7	0.7	0
Unigene_cuff102113N	XLOC_061447	1	PSMA6	F1NEQ6	0.7	0.7	0
Unigene_cuff102617N	XLOC_061757	2	CPA1	C9JUF9	0.7	0.7	0
Unigene_cuff111858N	XLOC_067529	1	PSMA6	G3V3U4	0.7	0.7	0
Unigene_cuff113281N	XLOC_068454	1	LOC100396716	F7G5Y3	0.7	0.7	0
Unigene_cuff11440N	XLOC_007319	1	PARK7	K7ELW0	0.7	0.7	0
Unigene_cuff129530N	XLOC_079442	2	EGM_02394	G7PH50	0.7	0.7	0
Unigene_cuff129623N	XLOC_079475	3	MDA_GLEAN10004508	L5MD71	0.7	0.7	0
Unigene_cuff131581N	XLOC_080810	13	ADAM33	F1S8C4	0.7	0.7	0
Unigene_cuff137039N	XLOC_084254	1	BIRC2	H0YDY3	0.7	0.7	0
Unigene_cuff137116N	XLOC_084295	1	LOC100737962	F1SPH1	0.7	0.7	0
Unigene_cuff139437N	XLOC_085809	1	SERPINA10	F7F6Y0	0.7	0.7	0
Unigene_cuff139438N	XLOC_085810	1	PAL_GLEAN10020806	L5JQE5	0.7	0.7	0
Unigene_cuff140859N	XLOC_086756	1	tr|F7HNE0|F7HNE0_MACMU (Fragment)	F7HNE0	0.7	0.7	0
Unigene_cuff141784N	XLOC_087369	2	IGSF1	H2PWS5	0.7	0.7	0
Unigene_cuff147028N	XLOC_090660	7	ENSG00000101197	H2QKS0	0.7	0.7	0
Unigene_cuff148179N	XLOC_091378	5	SENP8	I3L5H4	0.7	0.7	0
Unigene_cuff148241N	XLOC_091399	1	OTUD7A	E2RNY3	0.7	0.7	0
Unigene_cuff148975N	XLOC_091826	1	Ubiquitin carboxyl-terminal hydrolase	B3KRV9	0.7	0.7	0
Unigene_cuff150810N	XLOC_093037	1	PSMA6	K7EUS4	0.7	0.7	0
Unigene_cuff154359N	XLOC_095495	4	SENP6	I3LCP9	0.7	0.7	0
Unigene_cuff155382N	XLOC_096147	6	CAPN13	I3MHC5	0.7	0.7	0
Unigene_cuff155387N	XLOC_096149	2	EGM_04703	G7PLZ3	0.7	0.7	0
Unigene_cuff163011N	XLOC_101040	2	KIR3DX1	G3T670	0.7	0.7	0
Unigene_cuff166579N	XLOC_103251	3	CAPN7	E2R0F7	0.7	0.7	0
Unigene_cuff168058N	XLOC_104174	1	DAG1	H0VB32	0.7	0.7	0
Unigene_cuff168991N	XLOC_104657	2	USP40	F7H385	0.7	0.7	0
Unigene_cuff172868N	XLOC_107006	2	PAL_GLEAN10012135	L5KEJ3	0.7	0.7	0
Unigene_cuff1830N	XLOC_001193	1	PSMA6	K7EUS4	0.7	0.7	0
Unigene_cuff1959N	XLOC_001240	1	PSMA6	K7EUS4	0.7	0.7	0
Unigene_cuff21631N	XLOC_013504	1	PARK7	G3T8N4	0.7	0.7	0
Unigene_cuff22792N	XLOC_014325	5	SENP7	H9ZBL1	0.7	0.7	0
Unigene_cuff26293N	XLOC_016360	2	EGM_13976	G7P325	0.7	0.7	0
Unigene_cuff27784N	XLOC_017215	1	GW7_03244	G5BRP5	0.7	0.7	0
Unigene_cuff28526N	XLOC_017693	2	TARM1	G3SJD8	0.7	0.7	0
Unigene_cuff28538N	XLOC_017696	3	LILRA5	H2P027	0.7	0.7	0
Unigene_cuff28542N	XLOC_017697	1	LILRA5	H2P027	0.7	0.7	0
Unigene_cuff35221N	XLOC_021563	2	I79_002300	G3GX11	0.7	0.7	0
Unigene_cuff35965N	XLOC_022036	1	PCSK9	G3S2C5	0.7	0.7	0
Unigene_cuff3697N	XLOC_002325	1	PARK7	F6WPB4	0.7	0.7	0
Unigene_cuff37123N	XLOC_022778	1	PSMA4	F7FST5	0.7	0.7	0
Unigene_cuff44219N	XLOC_026903	7	STAMBPL1	F6YBJ2	0.7	0.7	0
Unigene_cuff51661N	XLOC_031304	1	ENSG00000112818	H2QT46	0.7	0.7	0
Unigene_cuff52955N	XLOC_032019	1	Proteasome subunit alpha type (Fragment)	C1JCE7	0.7	0.7	0
Unigene_cuff58307N	XLOC_035177	1	LOC100434801	H2P0M7	0.7	0.7	0
Unigene_cuff58310N	XLOC_035179	2	KIR3DL2	A9L929	0.7	0.7	0
Unigene_cuff58314N	XLOC_035180	5	FCAR	F6RY94	0.7	0.7	0
Unigene_cuff58529N	XLOC_035247	1	ENSG00000089220	H2RFB7	0.7	0.7	0
Unigene_cuff59314N	XLOC_035701	2	MEP1B	F6VMK0	0.7	0.7	0
Unigene_cuff59718N	XLOC_035980	1	PARK7	G1TBS1	0.7	0.7	0
Unigene_cuff68928N	XLOC_041425	1	Psma3l	Q6IE67	0.7	0.7	0
Unigene_cuff68962N	XLOC_041444	1	PSMA6	B4DXJ9	0.7	0.7	0
Unigene_cuff73417N	XLOC_044129	1	PSMA4	G3WYP6	0.7	0.7	0
Unigene_cuff7783N	XLOC_004973	1	OTUB1	G1QXV9	0.7	0.7	0
Unigene_cuff78103N	XLOC_046743	1	PSMA6	K7EUS4	0.7	0.7	0
Unigene_cuff83416N	XLOC_050075	1	PSMA3	I3ML71	0.7	0.7	0
Unigene_cuff91208N	XLOC_054619	3	SENP5	E2RFD3	0.7	0.7	0
Unigene_cuff92143N	XLOC_055251	2	PSMA6	K7EUS4	0.7	0.7	0
Unigene_cuff9695N	XLOC_006152	1	Proteasome subunit alpha type-4-like protein (Fragment)	K9K475	0.7	0.7	0
Unigene_cuff9891N	XLOC_006315	1	PITRM1	F6RST6	0.7	0.7	0
Unigene_cuff99567N	XLOC_059823	4	USP18	H2PUF7	0.7	0.7	0
Unigene_cuff120743N	XLOC_073892	6	USP35	J9P005	0.45	0.55	0
Unigene_cuff127142N	XLOC_077984	2	ADAMTS4	G1T5I4	0.45	0.55	0
Unigene_cuff127301N	XLOC_078063	1	Ubiquitin carboxyl-terminal hydrolase	I3MYT6	0.45	0.55	0
Unigene_cuff165154N	XLOC_102325	1	ADAMTS6	J9P905	0.45	0.55	0
Unigene_cuff51419N	XLOC_031119	3	FST	H2PFJ1	0.45	0.55	0
Unigene_cuff70358N	XLOC_042395	2	ENSG00000140873	H2QBJ7	0.45	0.55	0
Unigene_cuff136607N	XLOC_083935	1	DKFZp459I0445	Q5R6Y6	0	0.4	0.4
Unigene_cuff29640N	XLOC_018364	2	PRSS23	G1S253	0	0.4	0.4
Unigene_cuff163548N	XLOC_101320	3	PAL_GLEAN10020516	L5KDC4	0	0.3	0.3
Unigene_cuff22143N	XLOC_013889	3	OTUD4	G3V0I6	0	0.3	0.3
Unigene_cuff33904N	XLOC_021016	5	RHBDF2	I3ML86	0	0.3	0.3
Unigene_cuff62382N	XLOC_037552	4	SCRN3	H2P7V8	0	0.3	0.3
Unigene_cuff128003N	XLOC_078504	2	USP16	G1STS1	0	0.2	0.2
Unigene_cuff171901N	XLOC_106496	2	Sppl2b	Q8BXJ5	0	0.2	0.2
Unigene_cuff37225N	XLOC_022826	2	RHBDL1	G3TN69	0	0.2	0.2
Unigene_cuff50980N	XLOC_030884	2	TYSND1	I3MTU3	0	0.2	0.2
Unigene_cuff69431N	XLOC_041833	3	ERMP1	G1RCX4	0	0.2	0.2
Unigene_cuff84691N	XLOC_050851	3	Putative josephin-1 (Fragment)	K9J4Z0	0	0.2	0.2
Unigene_cuff117157N	XLOC_071543	1	CPQ	I3MIS2	0	0.1	0.1
Unigene_cuff141005N	XLOC_086856	1	ENSG00000137251	H2R763	0	0.1	0.1
Unigene_cuff145584N	XLOC_089727	4	A1BG	F1SC20	0	0.1	0.1
Unigene_cuff152321N	XLOC_094140	3	tr|K9J0W9|K9J0W9_DESRO	K9J0W9	0	0.1	0.1
Unigene_cuff170592N	XLOC_105699	1	ENSG00000198732	H2Q8J1	0	0.1	0.1
Unigene_cuff172514N	XLOC_106801	3	XRCC6BP1	F1SKD9	0	0.1	0.1
Unigene_cuff37424N	XLOC_022872	4	RHBDF1	H0V7G1	0	0.1	0.1
Unigene_cuff43989N	XLOC_026788	2	Trappin-2	D3DMB3	0.45	0.75	0.3
Unigene_cuff72230N	XLOC_043310	4	HTRA3	F6UXP1	0.45	0.75	0.3
Unigene_cuff150584N	XLOC_092852	5	SPINK2	F6XLJ4	0.45	0.65	0.2
Unigene_cuff160479N	XLOC_099360	12	USP25	G1QNB5	0.45	0.65	0.2
Unigene_cuff105126N	XLOC_063177	3	ENSG00000180667	G2HE61	0.45	0.55	0.1
Unigene_cuff115324N	XLOC_070350	1	tr|F1PR27|F1PR27_CANFA (Fragment)	F1PR27	0.45	0.55	0.1
Unigene_cuff152369N	XLOC_094160	4	ADAM20	G1QMK5	0.45	0.55	0.1
Unigene_cuff107329N	XLOC_064604	1	PSMB3	G1LCI0	0.45	0.45	0
Unigene_cuff110487N	XLOC_066637	1	LOC100622105	K7GSJ0	0.45	0.45	0
Unigene_cuff1177N	XLOC_000801	1	LXN	G1NTC4	0.45	0.45	0
Unigene_cuff133605N	XLOC_082040	1	NULL	NULL	0.45	0.45	0
Unigene_cuff135633N	XLOC_083311	1	HTRA4	F6QQ32	0.45	0.45	0
Unigene_cuff141536N	XLOC_087217	1	tr|K7GIV1|K7GIV1_PELSI	K7GIV1	0.45	0.45	0
Unigene_cuff160305N	XLOC_099234	4	NAIP	I3MSN3	0.45	0.45	0
Unigene_cuff163015N	XLOC_101041	1	LAIR1	E2R7X7	0.45	0.45	0
Unigene_cuff164275N	XLOC_101787	1	prot	O41289	0.45	0.45	0
Unigene_cuff23010N	XLOC_014435	1	Threonine aspartase 1-like protein (Fragment)	K9KA89	0.45	0.45	0
Unigene_cuff24649N	XLOC_015498	1	ADAM12	F6YJ28	0.45	0.45	0
Unigene_cuff46613N	XLOC_028243	3	SPINK5	G1PGK9	0.45	0.45	0
Unigene_cuff46616N	XLOC_028244	1	Spink12	F1LXL3	0.45	0.45	0
Unigene_cuff56678N	XLOC_034105	2	BIRC3	I3M6L4	0.45	0.45	0
Unigene_cuff60412N	XLOC_036367	4	LOC705778	F6ZK69	0.45	0.45	0
Unigene_cuff63244N	XLOC_038077	2	HTRA2	G3TKN6	0.45	0.45	0
Unigene_cuff80502N	XLOC_048193	1	Psmb3	Q545G0	0.45	0.45	0
Unigene_cuff81968N	XLOC_049115	4	MYSM1	G1RXI5	0.45	0.45	0
Unigene_cuff155922N	XLOC_096482	4	PANDA_001551	D2GXD4	0.2	0.3	0
Unigene_cuff18908N	XLOC_011846	1	Cops5	Q3V0K7	0.2	0.3	0
Unigene_cuff89553N	XLOC_053613	2	FSTL5	H9FXB0	0.2	0.3	0
Unigene_cuff137077N	XLOC_084278	3	ENSG00000241697	G3QJ45	0.2	0.4	0.2
Unigene_cuff64604N	XLOC_038899	4	EGM_03729	G7PI60	0.2	0.4	0.2
Unigene_cuff152363N	XLOC_094156	1	Putative uncharacterized protein	Q95LW7	0.2	0.3	0.1
Unigene_cuff80496N	XLOC_048190	1	tMDC IVb	Q28485	0.2	0.3	0.1
Unigene_cuff106034N	XLOC_063748	1	Proteasome subunit alpha type 1-like protein (Fragment)	A6MJW2	0.2	0.2	0
Unigene_cuff110488N	XLOC_066638	1	PLA2R1	F6Y1A5	0.2	0.2	0
Unigene_cuff111268N	XLOC_067176	2	tr|Q15408|Q15408_HUMAN Neutral protease large subunit (Fragment)	Q15408	0.2	0.2	0
Unigene_cuff11148N	XLOC_007141	1	TPP2	F7HFB1	0.2	0.2	0
Unigene_cuff115123N	XLOC_070151	1	Transmembrane protease, serine 2 (Fragment)	G9KUC0	0.2	0.2	0
Unigene_cuff11574N	XLOC_007415	1	tr|Q7ZGS3|Q7ZGS3_9RETR Pol protein	Q7ZGS3	0.2	0.2	0
Unigene_cuff12734N	XLOC_008071	1	gag	Q88269	0.2	0.2	0
Unigene_cuff138961N	XLOC_085526	1	TMPRSS11D	G1L9Z8	0.2	0.2	0
Unigene_cuff157701N	XLOC_097678	1	Pol protein (Fragment)	H6WSQ3	0.2	0.2	0
Unigene_cuff31688N	XLOC_019510	1	AADACL3	H2N917	0.2	0.2	0
Unigene_cuff5635N	XLOC_003987	1	Pol protein (Fragment)	H6WSQ3	0.2	0.2	0
Unigene_cuff65492N	XLOC_039507	1	gag	Q88269	0.2	0.2	0
Unigene_cuff37610N	XLOC_022915	6	PKD1	H0XFT2	0	0.3	0.2
Unigene_cuff45288N	XLOC_027510	1	TMEFF2	H0X9R5	0	0.2	0.1
Unigene_cuff158410N	XLOC_098162	2	ESPL1	G7N743	0	0.1	0
Unigene_cuff43406N	XLOC_026391	2	MDA_GLEAN10003454	L5LBS5	0	0.1	0
Unigene_cuff95927N	XLOC_057611	1	LOC100414126	F7DDI4	0	0.1	0
Unigene_cuff60323N	XLOC_036341	7	SERHL2	G1SGZ5	0	0.3	0.3
Unigene_cuff114074N	XLOC_069105	1	NULL	NULL	0	0.2	0.2
Unigene_cuff12104N	XLOC_007727	3	SCG5	H2NMP5	0	0.2	0.2
Unigene_cuff125970N	XLOC_077319	1	PAL_GLEAN10011346	L5KRB3	0	0.2	0.2
Unigene_cuff147173N	XLOC_090694	2	C13H20orf135	Q32KP4	0	0.2	0.2
Unigene_cuff163465N	XLOC_101304	7	USP54	G1MEM5	0	0.2	0.2
Unigene_cuff36555N	XLOC_022433	5	SCRN1	F7H3N1	0	0.2	0.2
Unigene_cuff102618N	XLOC_061758	3	ENSG00000106484	H2QVE0	0	0.1	0.1
Unigene_cuff102645N	XLOC_061777	1	EIF3H	F6V5U1	0	0.1	0.1
Unigene_cuff104452N	XLOC_062930	1	SPPL2C	G3UH17	0	0.1	0.1
Unigene_cuff1117N	XLOC_000763	1	EGM_13939	G7P503	0	0.1	0.1
Unigene_cuff114536N	XLOC_069567	1	EGM_05404	G7PPF9	0	0.1	0.1
Unigene_cuff114807N	XLOC_069837	1	LOC100447494	H2NMH5	0	0.1	0.1
Unigene_cuff129533N	XLOC_079443	1	PAL_GLEAN10003954	L5KPG5	0	0.1	0.1
Unigene_cuff129640N	XLOC_079485	1	GW7_00722	G5CBD5	0	0.1	0.1
Unigene_cuff129642N	XLOC_079486	2	EGM_02390	Q95K43	0	0.1	0.1
Unigene_cuff13764N	XLOC_008737	6	RHBDD1	H0X1F1	0	0.1	0.1
Unigene_cuff140398N	XLOC_086384	5	EGM_03384	G7PIH7	0	0.1	0.1
Unigene_cuff146751N	XLOC_090471	2	EGK_04795	G7N8X2	0	0.1	0.1
Unigene_cuff151347N	XLOC_093417	1	PANDA_009089	D2HE87	0	0.1	0.1
Unigene_cuff169717N	XLOC_105076	4	RCE1	Q0P5W4	0	0.1	0.1
Unigene_cuff28318N	XLOC_017595	2	Josephin domain containing 2 (Fragment)	G9K6K6	0	0.1	0.1
Unigene_cuff2985N	XLOC_001942	3	CCDC18	J3KP97	0	0.1	0.1
Unigene_cuff47093N	XLOC_028444	1	NULL	NULL	0	0.1	0.1
Unigene_cuff5504N	XLOC_003894	1	SERPINE3	G1QUT4	0	0.1	0.1
Unigene_cuff58793N	XLOC_035379	2	VCPIP1	I3MUY7	0	0.1	0.1
Unigene_cuff61846N	XLOC_037178	8	PAL_GLEAN10009094	L5KJU4	0	0.1	0.1
Unigene_cuff81961N	XLOC_049112	4	OMA1	E2R610	0	0.1	0.1
Unigene_cuff101575N	XLOC_061162	1	RHBDL2	G3SQM3	0	0	0
Unigene_cuff1116N	XLOC_000762	1	ADGB	E5RGD1	0	0	0
Unigene_cuff111769N	XLOC_067500	2	ENSG00000131969	H2Q8A3	0	0	0
Unigene_cuff113612N	XLOC_068664	2	PAPPA2	F1S703	0	0	0
Unigene_cuff116632N	XLOC_071201	1	TTC34	G1QHC9	0	0	0
Unigene_cuff116699N	XLOC_071232	1	TTC34	F7G9U1	0	0	0
Unigene_cuff117699N	XLOC_071917	1	PGPEP1L	F6RZ74	0	0	0
Unigene_cuff119185N	XLOC_072765	1	LOC100602650	G1SBM2	0	0	0
Unigene_cuff123359N	XLOC_075616	1	LOC100403949	F7I6I9	0	0	0
Unigene_cuff123996N	XLOC_075952	1	SEC11A	H0YNX5	0	0	0
Unigene_cuff12597N	XLOC_007959	1	ADAM10	H0YNC5	0	0	0
Unigene_cuff12603N	XLOC_007963	1	ABHD10	G1SKT3	0	0	0
Unigene_cuff126641N	XLOC_077706	2	CASP16	I3M333	0	0	0
Unigene_cuff127587N	XLOC_078233	1	NULL	NULL	0	0	0
Unigene_cuff127752N	XLOC_078328	3	ERC1	F6XUT8	0	0	0
Unigene_cuff128005N	XLOC_078505	1	USP16	F6UMQ8	0	0	0
Unigene_cuff129512N	XLOC_079433	1	ABHD12	G1SIC4	0	0	0
Unigene_cuff146285N	XLOC_090108	1	EGK_16836	G7MUA6	0	0	0
Unigene_cuff1471N	XLOC_000993	2	MALT1	H0XDP6	0	0	0
Unigene_cuff150660N	XLOC_092910	4	tr|F1RWU1|F1RWU1_PIG	F1RWU1	0	0	0
Unigene_cuff151715N	XLOC_093682	5	AMZ1	F7IPR6	0	0	0
Unigene_cuff154341N	XLOC_095489	1	CD109	H2PJL5	0	0	0
Unigene_cuff156905N	XLOC_097128	3	BIRC6	H9F9F4	0	0	0
Unigene_cuff158792N	XLOC_098360	1	ABHD6	D2GX08	0	0	0
Unigene_cuff168532N	XLOC_104383	4	BRCC3	B1MTT8	0	0	0
Unigene_cuff168695N	XLOC_104510	2	ENSG00000148120	H2QXI3	0	0	0
Unigene_cuff168984N	XLOC_104656	5	ENSG00000085982	H2QJN0	0	0	0
Unigene_cuff170795N	XLOC_105842	1	LOC100395464	F7CNL8	0	0	0
Unigene_cuff17097N	XLOC_010723	1	FAM108C1	G1RCM8	0	0	0
Unigene_cuff171518N	XLOC_106314	1	IMMP2L	K7DSH1	0	0	0
Unigene_cuff172257N	XLOC_106635	1	serase-1B	Q0X0F2	0	0	0
Unigene_cuff172261N	XLOC_106639	1	MDA_GLEAN10011162	L5MFY2	0	0	0
Unigene_cuff17409N	XLOC_010807	1	PAL_GLEAN10009457	L5L4P6	0	0	0
Unigene_cuff17410N	XLOC_010808	1	AGBL1	F7DXU9	0	0	0
Unigene_cuff21523N	XLOC_013457	2	PRSS35	F7FRT0	0	0	0
Unigene_cuff2283N	XLOC_001516	4	PAL_GLEAN10021406	L5KCR5	0	0	0
Unigene_cuff23772N	XLOC_014931	5	EGK_07544	G7NFB2	0	0	0
Unigene_cuff24N	XLOC_000012	2	OTUD1	F7H8F4	0	0	0
Unigene_cuff25189N	XLOC_015772	5	CEP250	B0CM79	0	0	0
Unigene_cuff30842N	XLOC_019167	1	NULL	NULL	0	0	0
Unigene_cuff30984N	XLOC_019248	2	PAL_GLEAN10015175	L5JT68	0	0	0
Unigene_cuff35697N	XLOC_021875	1	PIGK	B1AK81	0	0	0
Unigene_cuff3571N	XLOC_002282	1	PSMB10	H0WCT5	0	0	0
Unigene_cuff38312N	XLOC_023288	2	tr|F1MBZ0|F1MBZ0_BOVIN	F1MBZ0	0	0	0
Unigene_cuff38763N	XLOC_023649	2	MBTPS2	H2PV39	0	0	0
Unigene_cuff40037N	XLOC_024336	1	PSMD14	Q53TH1	0	0	0
Unigene_cuff43993N	XLOC_026789	2	NULL	NULL	0	0	0
Unigene_cuff44246N	XLOC_026912	5	KIF20B	H2NAZ3	0	0	0
Unigene_cuff46621N	XLOC_028247	1	SPINK7	G1LIZ4	0	0	0
Unigene_cuff46623N	XLOC_028248	1	NULL	NULL	0	0	0
Unigene_cuff4815N	XLOC_003480	1	AMZ2	I3NBH1	0	0	0
Unigene_cuff4839N	XLOC_003504	1	IMMP1L	E2QXR0	0	0	0
Unigene_cuff4840N	XLOC_003505	1	IMMP1L	G1LJZ2	0	0	0
Unigene_cuff4841N	XLOC_003506	1	IMMP1L	E2QXR0	0	0	0
Unigene_cuff4843N	XLOC_003508	1	IMMP1L	E2QXR0	0	0	0
Unigene_cuff4844N	XLOC_003509	1	IMMP1L	E9PIG6	0	0	0
Unigene_cuff4845N	XLOC_003510	1	IMMP1L	E2QXR0	0	0	0
Unigene_cuff49820N	XLOC_030065	1	Neutral protease large subunit (Fragment)	Q15408	0	0	0
Unigene_cuff62379N	XLOC_037550	2	EIF3H	E5RJT0	0	0	0
Unigene_cuff63160N	XLOC_038043	1	ASPRV1	G3S8G2	0	0	0
Unigene_cuff64046N	XLOC_038582	2	EIF3F	G1SLC2	0	0	0
Unigene_cuff69727N	XLOC_041945	3	PAL_GLEAN10021088	L5K978	0	0	0
Unigene_cuff70244N	XLOC_042339	1	Ubiquitin carboxyl-terminal hydrolase (Fragment)	K9ITW9	0	0	0
Unigene_cuff72989N	XLOC_043834	5	USP53	D6RF54	0	0	0
Unigene_cuff74262N	XLOC_044589	1	PITRM1	G1T0I5	0	0	0
Unigene_cuff79076N	XLOC_047338	5	LOC100387112	F7HZZ1	0	0	0
Unigene_cuff82459N	XLOC_049443	1	ABHD11	F6XA70	0	0	0
Unigene_cuff84333N	XLOC_050639	5	PM20D2	F6XUF6	0	0	0
Unigene_cuff85513N	XLOC_051293	5	EGM_17641	G7PD01	0	0	0
Unigene_cuff91536N	XLOC_054886	1	SENP6	I3LCP9	0	0	0
Unigene_cuff95928N	XLOC_057612	1	Ubiquitin carboxyl-terminal hydrolase 16	G2HDW6	0	0	0
