# Supplementary material for: Drug Target Mining and Analysis of the Chinese Tree Shrew for Pharmacological Testing
Source: PLoS One. 2014 Aug 8;9(8):e104191. doi: 10.1371/journal.pone.0104191 (PMC4126716; doi:10.1371/journal.pone.0104191)
Supplement: File S1 — Contains additional tables. (ZIP) [file pone.0104191.s001.zip › Supplementary Table 7.xlsx]

## Sheet: Nuclear receptors
Gene id	Ko num	Gene name	Annotation
Unigene_cuff100810	K08562	NR0B1, DAX1	nuclear receptor subfamily 0 group B member 1
Unigene_cuff10190	K08537	NR1H4, FXR	farnesoid X receptor
Unigene_cuff10191	K08537	NR1H4, FXR	farnesoid X receptor
Unigene_cuff10192	K08537	NR1H4, FXR	farnesoid X receptor
Unigene_cuff10193	K08537	NR1H4, FXR	farnesoid X receptor
Unigene_cuff10194	K08537	NR1H4, FXR	farnesoid X receptor
Unigene_cuff10196	K08537	NR1H4, FXR	farnesoid X receptor
Unigene_cuff105743	K08563	NR0B2, SHP	nuclear receptor subfamily 0 group B member 2
Unigene_cuff108956	K08037	NR2A2, HNF4G	hepatocyte nuclear factor 4-gamma
Unigene_cuff108957	K08037	NR2A2, HNF4G	hepatocyte nuclear factor 4-gamma
Unigene_cuff108958	K08037	NR2A2, HNF4G	hepatocyte nuclear factor 4-gamma
Unigene_cuff108959	K08704	NR2A4, Hnf4	hepatocyte nuclear factor 4
Unigene_cuff112490	K08530	NR1C3, PPARG	peroxisome proliferator-activated receptor gamma
Unigene_cuff112491	K08530	NR1C3, PPARG	peroxisome proliferator-activated receptor gamma
Unigene_cuff112609	K08544	NR2C2, TR4	testicular receptor 4
Unigene_cuff12369	K08532	NR1F1, RORA	RAR-related orphan receptor alpha
Unigene_cuff124278	K08557	NR3C4, AR	androgen receptor
Unigene_cuff124279	K08557	NR3C4, AR	androgen receptor
Unigene_cuff127145	K08541	NR1I3, CAR	constitutive androstane receptor
Unigene_cuff127396	K04465	NR4A1, HMR	nuclear receptor subfamily 4 group A member 1
Unigene_cuff127397	K04465	NR4A1, HMR	nuclear receptor subfamily 4 group A member 1
Unigene_cuff127399	K04465	NR4A1, HMR	nuclear receptor subfamily 4 group A member 1
Unigene_cuff127400	K04465	NR4A1, HMR	nuclear receptor subfamily 4 group A member 1
Unigene_cuff127401	K04465	NR4A1, HMR	nuclear receptor subfamily 4 group A member 1
Unigene_cuff134906	K07294	NR1C1, PPARA	peroxisome proliferator-activated receptor alpha
Unigene_cuff134907	K07294	NR1C1, PPARA	peroxisome proliferator-activated receptor alpha
Unigene_cuff137101	K08559	NR4A3, NOR1	nuclear receptor subfamily 4 group A member 3
Unigene_cuff137102	K08559	NR4A3, NOR1	nuclear receptor subfamily 4 group A member 3
Unigene_cuff138432	K08524	NR2B1, RXRA	retinoid X receptor alpha
Unigene_cuff138433	K08524	NR2B1, RXRA	retinoid X receptor alpha
Unigene_cuff138434	K08524	NR2B1, RXRA	retinoid X receptor alpha
Unigene_cuff142321	K08540	NR1I2, PXR	pregnane X receptor
Unigene_cuff15141	K08526	NR2B3, RXRG	retinoid X receptor gamma
Unigene_cuff15142	K08526	NR2B3, RXRG	retinoid X receptor gamma
Unigene_cuff15143	K08526	NR2B3, RXRG	retinoid X receptor gamma
Unigene_cuff15144	K08526	NR2B3, RXRG	retinoid X receptor gamma
Unigene_cuff15145	K08526	NR2B3, RXRG	retinoid X receptor gamma
Unigene_cuff154901	K08534	NR1F3, RORC	RAR-related orphan receptor gamma
Unigene_cuff154902	K08534	NR1F3, RORC	RAR-related orphan receptor gamma
Unigene_cuff154903	K08534	NR1F3, RORC	RAR-related orphan receptor gamma
Unigene_cuff155618	K08539	NR1I1, VDR	vitamin D3 receptor
Unigene_cuff155620	K08539	NR1I1, VDR	vitamin D3 receptor
Unigene_cuff158524	K08529	NR1B3, RARG	retinoic acid receptor gamma
Unigene_cuff158525	K08529	NR1B3, RARG	retinoic acid receptor gamma
Unigene_cuff16173	K08551	NR3A2, ESR2	estrogen receptor beta
Unigene_cuff166003	K08362	NR1A2, THRB	thyroid hormone receptor beta
Unigene_cuff166004	K08362	NR1A2, THRB	thyroid hormone receptor beta
Unigene_cuff166006	K08362	NR1A2, THRB	thyroid hormone receptor beta
Unigene_cuff166007	K08362	NR1A2, THRB	thyroid hormone receptor beta
Unigene_cuff166008	K08362	NR1A2, THRB	thyroid hormone receptor beta
Unigene_cuff166021	K08531	NR1D2	nuclear receptor subfamily 1 group D member 2
Unigene_cuff17223	K08548	NR2F2, TFCOUP2	COUP transcription factor 2
Unigene_cuff17224	K08548	NR2F2, TFCOUP2	COUP transcription factor 2
Unigene_cuff17225	K08548	NR2F2, TFCOUP2	COUP transcription factor 2
Unigene_cuff1897	K08550	NR3A1, ESR1	estrogen receptor alpha
Unigene_cuff1898	K08550	NR3A1, ESR1	estrogen receptor alpha
Unigene_cuff1899	K08550	NR3A1, ESR1	estrogen receptor alpha
Unigene_cuff21931	K08555	NR3C2, MR	mineralocorticoid receptor
Unigene_cuff21932	K08555	NR3C2, MR	mineralocorticoid receptor
Unigene_cuff21933	K08555	NR3C2, MR	mineralocorticoid receptor
Unigene_cuff21934	K08555	NR3C2, MR	mineralocorticoid receptor
Unigene_cuff25917	K04504	NR1C2, PPARD	peroxisome proliferator-activated receptor delta
Unigene_cuff25918	K04504	NR1C2, PPARD	peroxisome proliferator-activated receptor delta
Unigene_cuff25919	K04504	NR1C2, PPARD	peroxisome proliferator-activated receptor delta
Unigene_cuff26126	K08525	NR2B2, RXRB	retinoid X receptor beta
Unigene_cuff26127	K08525	NR2B2, RXRB	retinoid X receptor beta
Unigene_cuff26128	K08525	NR2B2, RXRB	retinoid X receptor beta
Unigene_cuff26129	K08525	NR2B2, RXRB	retinoid X receptor beta
Unigene_cuff26130	K08525	NR2B2, RXRB	retinoid X receptor beta
Unigene_cuff28250	K08535	NR1H2, LXRB	liver X receptor beta
Unigene_cuff28251	K08535	NR1H2, LXRB	liver X receptor beta
Unigene_cuff28689	K05771	NR3C1, GR	glucocorticoid receptor
Unigene_cuff28690	K05771	NR3C1, GR	glucocorticoid receptor
Unigene_cuff28693	K05771	NR3C1, GR	glucocorticoid receptor
Unigene_cuff28694	K05771	NR3C1, GR	glucocorticoid receptor
Unigene_cuff44092	K07292	NR2A1, HNF4A	hepatocyte nuclear factor 4-alpha
Unigene_cuff44093	K07292	NR2A1, HNF4A	hepatocyte nuclear factor 4-alpha
Unigene_cuff44094	K07292	NR2A1, HNF4A	hepatocyte nuclear factor 4-alpha
Unigene_cuff44095	K07292	NR2A1, HNF4A	hepatocyte nuclear factor 4-alpha
Unigene_cuff55445	K08552	NR3B1, ESRRA	estrogen-related receptor alpha
Unigene_cuff55446	K08552	NR3B1, ESRRA	estrogen-related receptor alpha
Unigene_cuff55447	K08552	NR3B1, ESRRA	estrogen-related receptor alpha
Unigene_cuff55448	K08552	NR3B1, ESRRA	estrogen-related receptor alpha
Unigene_cuff55449	K08552	NR3B1, ESRRA	estrogen-related receptor alpha
Unigene_cuff55450	K08552	NR3B1, ESRRA	estrogen-related receptor alpha
Unigene_cuff55451	K08552	NR3B1, ESRRA	estrogen-related receptor alpha
Unigene_cuff55452	K08552	NR3B1, ESRRA	estrogen-related receptor alpha
Unigene_cuff74287	K08528	NR1B2, RARB	retinoic acid receptor beta
Unigene_cuff74288	K08528	NR1B2, RARB	retinoic acid receptor beta
Unigene_cuff75458	K08558	NR4A2, NURR1	nuclear receptor subfamily 4 group A member 2
Unigene_cuff75461	K08558	NR4A2, NURR1	nuclear receptor subfamily 4 group A member 2
Unigene_cuff75462	K08558	NR4A2, NURR1	nuclear receptor subfamily 4 group A member 2
Unigene_cuff75463	K08558	NR4A2, NURR1	nuclear receptor subfamily 4 group A member 2
Unigene_cuff81519	K08543	NR2C1, TR2	testicular receptor 2
Unigene_cuff81520	K08543	NR2C1, TR2	testicular receptor 2
Unigene_cuff81521	K08543	NR2C1, TR2	testicular receptor 2
Unigene_cuff84517	K08533	NR1F2, RORB	RAR-related orphan receptor beta
Unigene_cuff84518	K08533	NR1F2, RORB	RAR-related orphan receptor beta
Unigene_cuff85034	K08027	NR5A2, FTF	nuclear receptor subfamily 5 group A member 2
Unigene_cuff85035	K08027	NR5A2, FTF	nuclear receptor subfamily 5 group A member 2
Unigene_cuff85036	K08027	NR5A2, FTF	nuclear receptor subfamily 5 group A member 2
Unigene_cuff85037	K08027	NR5A2, FTF	nuclear receptor subfamily 5 group A member 2
Unigene_cuff86890	K08554	NR3B3, ESRRG	estrogen-related receptor gamma
Unigene_cuff86891	K08554	NR3B3, ESRRG	estrogen-related receptor gamma
Unigene_cuff86892	K08554	NR3B3, ESRRG	estrogen-related receptor gamma
Unigene_cuff86893	K08554	NR3B3, ESRRG	estrogen-related receptor gamma
Unigene_cuff86894	K08554	NR3B3, ESRRG	estrogen-related receptor gamma
Unigene_cuff87141	K05547	NR1A1, THRA	thyroid hormone receptor alpha
Unigene_cuff87143	K05547	NR1A1, THRA	thyroid hormone receptor alpha
Unigene_cuff87144	K05547	NR1A1, THRA	thyroid hormone receptor alpha
Unigene_cuff87170	K08527	NR1B1, RARA	retinoic acid receptor alpha
Unigene_cuff87171	K08527	NR1B1, RARA	retinoic acid receptor alpha
Unigene_cuff87172	K08527	NR1B1, RARA	retinoic acid receptor alpha
Unigene_cuff87173	K08527	NR1B1, RARA	retinoic acid receptor alpha
Unigene_cuff87340	K03728	NR1D1	nuclear receptor subfamily 1 group D member 1
Unigene_cuff92087	K08545	NR2E1, TLX, tll	nuclear receptor subfamily 2 group E member 1
Unigene_cuff92613	K08553	NR3B2, ESRRB	estrogen-related receptor beta
Unigene_cuff92614	K08553	NR3B2, ESRRB	estrogen-related receptor beta
Unigene_cuff92615	K08553	NR3B2, ESRRB	estrogen-related receptor beta
Unigene_cuff96694	K08536	NR1H3, LXRA	liver X receptor alpha
Unigene_cuff99215	K08561	NR6A1, GCNF	germ cell nuclear factor
Unigene_cuff99216	K09185	NR6AN	nuclear receptor subfamily 6 group A
Unigene_cuff99217	K08561	NR6A1, GCNF	germ cell nuclear factor
Unigene_cuff99218	K08561	NR6A1, GCNF	germ cell nuclear factor
Unigene_cuff99219	K08561	NR6A1, GCNF	germ cell nuclear factor
Unigene_cuff99220	K08561	NR6A1, GCNF	germ cell nuclear factor

## Sheet: Drug targets
Transcripts_id	Gene_id	Num_Isoforms	Annotation	Uniprot_Hit	Drug_Score	Total Score	Expreesion Score
Unigene_cuff134906N	XLOC_082803	2	PPARA	F7G2H9	4.1218	4.5218	0.3
Unigene_cuff28689N	XLOC_017786	4	NR3C1	K7DF61	4.0724	4.4724	0.3
Unigene_cuff166003N	XLOC_102848	4	THRB	F7G9B9	3.48913	3.98913	0.4
Unigene_cuff138434N	XLOC_085163	3	RXRA	H0UTB8	3.476	3.976	0.4
Unigene_cuff26129N	XLOC_016276	5	RXRB	H9FBT2	3.44755	3.94755	0.4
Unigene_cuff17223N	XLOC_010757	3	Putative coup transcription factor 2 isoform 1	K9IRW2	2.79287	3.49288	0.6
Unigene_cuff55445N	XLOC_033477	8	ESRRA	I3N8Q2	2.7027	3.5027	0.7
Unigene_cuff28250N	XLOC_017570	2	NR1H2	F6XLC6	2.7077	3.4077	0.6
Unigene_cuff112490N	XLOC_067939	2	EGM_10463	G7NYH4	4.2082	4.4082	0.1
Unigene_cuff108959N	XLOC_065814	4	LOC100342529	G1T2H8	2.7003	3.0003	0.2
Unigene_cuff1897N	XLOC_001219	3	ESR1	F7HGB4	3.8184	4.2184	0.3
Unigene_cuff166021N	XLOC_102856	1	NR1D2	G1QTU7	2.23655	2.83655	0.5
Unigene_cuff44093N	XLOC_026827	4	NR2A1	F1D8S2	1.9789	2.2789	0.2
Unigene_cuff142321N	XLOC_087757	1	NR1I2	G3QWP1	3.2262	3.4262	0.1
Unigene_cuff85035N	XLOC_051014	4	ENSG00000116833	H2Q0V0	3.00373	3.30373	0.2
Unigene_cuff87173N	XLOC_052217	4	RARA	F1MWQ3	3.5	3.7	0.1
Unigene_cuff166007N	XLOC_102849	1	THRB	F7G9B9	3.48913	3.58913	0
Unigene_cuff15141N	XLOC_009499	5	RXRG	G1LJ94	3.45763	3.55762	0
Unigene_cuff25918N	XLOC_016139	3	PPARD	G1PGA2	3.44625	3.64625	0.1
Unigene_cuff155618N	XLOC_096274	2	VDR	G3RK17	3.383	3.483	0
Unigene_cuff112609N	XLOC_067976	1	NR2C2	G3T576	3.3135	3.5135	0.1
Unigene_cuff87141N	XLOC_052210	3	THRA	I3MZ87	2.70103	3.10102	0.3
Unigene_cuff96694N	XLOC_058045	1	NR1H3	F6U0L4	2.71645	2.91645	0.1
Unigene_cuff16173N	XLOC_010179	1	ESR2	G1LBE6	3.1944	3.2944	0
Unigene_cuff124278N	XLOC_076159	2	AR	F1P7L6	3.1928	3.2928	0
Unigene_cuff86890N	XLOC_052036	5	ENSG00000196482	H2R2K0	2.6414	2.8414	0.1
Unigene_cuff127145N	XLOC_077986	1	NR1I3	F1PKC4	2.5405	2.7405	0.1
Unigene_cuff12369N	XLOC_007873	1	LOC100390648	F6TGC9	2.9961	3.0961	0
Unigene_cuff92613N	XLOC_055566	3	ESRRB	I3NCG1	2.42685	2.72685	0.2
Unigene_cuff154903N	XLOC_095902	3	RORC	F6TAY3	2.85865	3.35865	0.4
Unigene_cuff75458N	XLOC_045281	4	NR4A2	H0X1P1	2.8323	2.9323	0
Unigene_cuff74287N	XLOC_044601	2	RARB	G3X8H8	2.7465	2.8465	0
Unigene_cuff137101N	XLOC_084283	2	NOR-1	O97726	2.72805	2.82805	0
Unigene_cuff158524N	XLOC_098195	2	RARG	F7FAT5	2.70777	2.80777	0
Unigene_cuff92087N	XLOC_055229	1	ENSG00000112333	H2QTI2	2.66887	2.76887	0
Unigene_cuff99215N	XLOC_059608	6	NR6A1	G1PQM4	2.6053	2.8053	0.1
Unigene_cuff84517N	XLOC_050748	2	RORB	H0VHA3	2.60042	2.70043	0
Unigene_cuff87340N	XLOC_052269	1	NR1D1	H0WSU3	2.00142	2.50142	0.4
Unigene_cuff127396N	XLOC_078129	5	NR4A1	H0WTY9	1.96255	2.16255	0.1
Unigene_cuff105743N	XLOC_063521	1	GW7_08425	G5AUS5	1.8744	2.1744	0.2
Unigene_cuff81519N	XLOC_048789	3	NR2C1	E2QX37	2.1816	2.2816	0
Unigene_cuff21932N	XLOC_013745	4	NR3C2	H0XAA8	2.1252	2.2252	0
Unigene_cuff100810N	XLOC_060710	1	NR0B1	G1SCF9	1.5	1.5	0
