# Supplementary material for: Drug Target Mining and Analysis of the Chinese Tree Shrew for Pharmacological Testing
Source: PLoS One. 2014 Aug 8;9(8):e104191. doi: 10.1371/journal.pone.0104191 (PMC4126716; doi:10.1371/journal.pone.0104191)
Supplement: File S1 — Contains additional tables. (ZIP) [file pone.0104191.s001.zip › Supplementary Table 8.xlsx]

## Sheet: Sheet1
Gene_id	Transcripts_id	Num_Isoforms	ChEMBL hit	score	Tractable_Score	Druggable_Score	Approved	Identity	Score	Experi	Identity	Score	TTD_suc	Identity	Score	TTD_com	Identity	Score	GPCR	score	Kinase	score	Lead compound		Drug_domain	heart_FPKM	liver_FPKM	brain_FPKM	kidney_FPKM	testis_FPKM	ovary_FPKM	pancreas_FPKM	heart_Score	liver_Score	brain_Score	kidney_Score	testis_Score	ovary_Score	pancreas_Score	Mus_leth	Score	Annotation	Uniprot_Hit	Drug_Score	Total Score	Expreesion Score	Rank
XLOC_015532	Unigene_cuff24758N	2	2064724|3CLY	0.25	0.25	0.75	drugbank_target|823	98.74	0.9874	NULL	0	0	TTDS00171	98.74	0.9874	NULL	0	0	NULL	0	Pkinase_Tyr	1	1	1	0	0.679097	22.022	25.0311	33.501	1.66191	9.59608	7.39093	0	0.1	0.1	0.1	0	0	0	MUS_leth	0.1	FGFR2	P21802	4.2248	4.6248	0.3	1
XLOC_082803	Unigene_cuff134906N	2	2073686|3ET1	0.25	0.25	0.75	drugbank_target|80	93.59	0.9359	NULL	0	0	TTDS00340	93.59	0.9359	NULL	0	0	NULL	0	NULL	0	1	1	0	14.1256	27.5411	1.45724	10.7486	0.459909	1.21701	8.35746	0.1	0.1	0	0.1	0	0	0	MUS_leth	0.1	PPARA	F7G2H9	4.1218	4.5218	0.3	2
XLOC_015530	Unigene_cuff24754N	6	149827|2PSQ	0.25	0.25	0.75	drugbank_target|823	97.43	0.9743	NULL	0	0	TTDS00171	97.43	0.9743	NULL	0	0	NULL	0	Pkinase_Tyr	1	1	1	0	0.288072	7.07066	10.2276	10.0516	0.896432	2.49666	3.62303	0	0	0.1	0.1	0	0	0	MUS_leth	0.1	FGFR2	D3DRD5	4.1986	4.4986	0.2	3
XLOC_087227	Unigene_cuff141570N	2	2038422|2QU5	0.25	0.25	0.75	drugbank_target|32	91.49	0.9149	NULL	0	0	TTDS00007	91.58	0.9158	NULL	0	0	NULL	0	Pkinase_Tyr	1	1	1	0	32.5901	14.2606	8.4057	18.9429	1.1855	1.13747	7.21539	0.1	0.1	0	0.1	0	0	0	MUS_leth	0.1	FLT1	F7FAY2	4.0807	4.4807	0.3	4
XLOC_014821	Unigene_cuff23533N	7	2038422|2QU5	0.25	0.25	0.75	drugbank_target|407	91.38	0.9138	NULL	0	0	TTDS00008	91.38	0.9138	NULL	0	0	NULL	0	Pkinase_Tyr	1	1	1	0	13.6132	13.7669	3.03695	11.4842	1.87829	3.68596	4.71105	0.1	0.1	0	0.1	0	0	0	MUS_leth	0.1	VEGFR2	P35968	4.0776	4.4776	0.3	5
XLOC_017786	Unigene_cuff28689N	4	84768|1M2Z	0.25	0.25	0.75	drugbank_target|871	91.12	0.9112	NULL	0	0	TTDS00283	91.12	0.9112	NULL	0	0	NULL	0	NULL	0	1	1	0	16.957	26.5528	8.4516	15.6723	5.65157	3.36465	9.49249	0.1	0.1	0	0.1	0	0	0	MUS_leth	0.1	NR3C1	K7DF61	4.0724	4.4724	0.3	6
XLOC_015794	Unigene_cuff25264N	2	145905|1Y57	0.25	0.25	0.75	drugbank_target|933	100	1	NULL	0	0	TTDS00247	100	1	NULL	0	0	NULL	0	Pkinase_Tyr	1	1	1	0	2.89922	9.47516	10.7332	8.10465	6.92533	2.94807	5.27774	0	0	0.1	0	0	0	0	MUS_leth	0.1	I79_002622	G3GXX7	4.25	4.45	0.1	7
XLOC_080516	Unigene_cuff131095N	1	2209608|3NW5	0.25	0.25	0.75	drugbank_target|958	100	1	NULL	0	0	TTDS00269	100	1	NULL	0	0	NULL	0	Pkinase_Tyr	1	1	1	0	2.19493	0	2.83918	5.63406	1.05183	1.21866	11.4191	0	0	0	0	0	0	0.1	MUS_leth	0.1	IGF1R	C9EEZ1	4.25	4.45	0.1	8
XLOC_055323	Unigene_cuff92313N	6	2013715|2DQ7	0.25	0.25	0.75	drugbank_target|934	99.44	0.9944	NULL	0	0	TTDS00406	99.44	0.9944	NULL	0	0	NULL	0	Pkinase_Tyr	1	1	1	0	5.90696	4.87816	29.6151	2.87082	5.36999	8.31149	2.51967	0	0	0.1	0	0	0	0	MUS_leth	0.1	FYN	F7FG65	4.2388	4.4388	0.1	9
XLOC_084356	Unigene_cuff137265N	4	2044786|2VT4	0.25	0.25	0.75	drugbank_target|632	98.91	0.9891	NULL	0	0	TTDS00029	98.91	0.9891	NULL	0	0	ADRA1B	1	NULL	0	1	1	0	3.76933	4.2321	2.22998	10.9649	0.114217	3.02828	0.228638	0	0	0	0.1	0	0	0	MUS_leth	0.1	ADRA1B	D2GUJ0	4.2282	4.4282	0.1	10
XLOC_067939	Unigene_cuff112490N	2	2055182|2ZK2	0.25	0.25	0.75	drugbank_target|238	97.91	0.9791	NULL	0	0	TTDS00338	97.91	0.9791	NULL	0	0	NULL	0	NULL	0	1	1	0	5.92236	3.1204	0.50927	15.511	5.15381	7.68261	0.887787	0	0	0	0.1	0	0	0	MUS_leth	0.1	EGM_10463	G7NYH4	4.2082	4.4082	0.1	11
XLOC_018597	Unigene_cuff29971N	2	2044786|2VT4	0.25	0.25	0.75	drugbank_target|617	97.36	0.9736	NULL	0	0	TTDS00003	97.36	0.9736	NULL	0	0	CHRM2	1	NULL	0	1	1	0	33.9235	0.0229436	2.78046	0.00316462	0.0219464	0.20314	0.0314938	0.1	0	0	0	0	0	0	MUS_leth	0.1	CHRM2	F1PWR7	4.1972	4.3972	0.1	12
XLOC_033229	Unigene_cuff55016N	3	151205|2QPJ	0.25	0.25	0.75	drugbank_target|294	91.98	0.9198	NULL	0	0	TTDS00449	91.98	0.9198	NULL	0	0	NULL	0	NULL	0	1	1	0	2.26992	226.683	1.20375	320.555	15.4833	2.85371	0.923522	0	0.1	0	0.1	0.1	0	0	NULL	0	MME	K7CJF2	4.0896	4.3896	0.3	13
XLOC_076965	Unigene_cuff125531N	1	2044789|2VT4	0.25	0.25	0.75	drugbank_target|193	96.89	0.9689	NULL	0	0	TTDS00036	96.89	0.9689	NULL	0	0	ADRB1	1	NULL	0	1	1	0	16.9333	1.19944	4.54368	1.30721	0.119164	0.535457	0	0.1	0	0	0	0	0	0	MUS_leth	0.1	ADRB1	G3SE09	4.1878	4.3878	0.1	14
XLOC_039195	Unigene_cuff65059N	4	145905|1Y57	0.25	0.25	0.75	drugbank_target|935	91.61	0.9161	NULL	0	0	TTDS00408	91.62	0.9162	NULL	0	0	NULL	0	Pkinase_Tyr	1	1	1	0	5.09813	22.2847	2.88579	11.2038	6.28045	2.25151	7.59389	0	0.1	0	0.1	0	0	0	MUS_leth	0.1	YES	P07947	4.0823	4.3823	0.2	15
XLOC_021221	Unigene_cuff34623N	2	2034098|2PED	0.25	0.25	0.75	drugbank_target|6008	95.12	0.9512	NULL	0	0	TTDS00394	95.12	0.9512	NULL	0	0	SSTR2	1	NULL	0	1	1	0	0	3.5169	14.0906	2.78216	3.4611	0.00572095	1.506	0	0	0.1	0	0	0	0	MUS_leth	0.1	SSTR2	F6RFN7	4.1524	4.3524	0.1	16
XLOC_051598	Unigene_cuff86081N	3	2100072|3LII	0.25	0.25	0.75	drugbank_target|474	95.03	0.9503	NULL	0	0	TTDS00140	95.03	0.9503	NULL	0	0	NULL	0	NULL	0	1	1	0	0.145167	2.68535	18.3365	0.416218	0.531107	0.101572	0.331927	0	0	0.1	0	0	0	0	MUS_leth	0.1	Acetylcholinesterase T-form	Q67BC1	4.1506	4.3506	0.1	17
XLOC_050569	Unigene_cuff84232N	3	2085214|3H6H	0.25	0.25	0.75	drugbank_target|382	99.04	0.9904	NULL	0	0	TTDS00122	99.04	0.9904	NULL	0	0	NULL	0	NULL	0	1	1	0	0	0	7.34993	0	0.111865	0.245651	0	0	0	0	0	0	0	0	MUS_leth	0.1	LOC100385676	F6V6U8	4.2308	4.3308	0	18
XLOC_001891	Unigene_cuff2849N	4	118864|1S50	0.25	0.25	0.75	drugbank_target|918	99.25	0.9925	NULL	0	0	TTDS00122	88.72	0.8872	NULL	0	0	NULL	0	NULL	0	1	1	0	0	0	12.7187	0.104799	1.69064	0.239483	0.0681886	0	0	0.1	0	0	0	0	MUS_leth	0.1	GRIK2	G1RUY9	4.1297	4.3297	0.1	19
XLOC_075660	Unigene_cuff123434N	2	2014833|2E4X	0.25	0.25	0.75	drugbank_target|565	93.97	0.9397	NULL	0	0	TTDS00164	93.97	0.9397	NULL	0	0	CASR	1	NULL	0	1	1	0	0.0172465	0	0.262171	35.071	0	0.0186105	0.445704	0	0	0	0.1	0	0	0	MUS_leth	0.1	CASR	G3T043	4.1294	4.3294	0.1	20
XLOC_014806	Unigene_cuff23505N	7	106396|1T45	0.25	0.25	0.75	drugbank_target|504	93.75	0.9375	NULL	0	0	TTDS00270	93.75	0.9375	NULL	0	0	NULL	0	Pkinase_Tyr	1	1	1	0	1.1522	3.91209	10.2052	6.52112	6.76958	2.97838	3.46983	0	0	0.1	0	0	0	0	MUS_leth	0.1	C-kit receptor	I1ST04	4.125	4.325	0.1	21
XLOC_059212	Unigene_cuff98607N	5	149609|2PL0	0.25	0.25	0.75	drugbank_target|937	98.73	0.9873	NULL	0	0	TTDS00407	98.73	0.9873	NULL	0	0	NULL	0	Pkinase_Tyr	1	1	1	0	0.278139	0.715281	2.09824	0.978259	1.85931	0.414286	0.28469	0	0	0	0	0	0	0	MUS_leth	0.1	Lymphocyte-specific protein tyrosine kinase	G9K7Z3	4.2246	4.3246	0	22
XLOC_046315	Unigene_cuff77263N	1	2044789|2VT4	0.25	0.25	0.75	drugbank_target|318	98.26	0.9826	NULL	0	0	TTDS00032	98.26	0.9826	NULL	0	0	ADRA2A	1	NULL	0	1	1	0	0.0869173	0.839296	4.60069	1.89882	0.406439	0.858311	0.665161	0	0	0	0	0	0	0	MUS_leth	0.1	Alpha-2A adrenoceptor	Q8HY79	4.2152	4.3152	0	23
XLOC_037172	Unigene_cuff61831N	2	2044789|2VT4	0.25	0.25	0.75	drugbank_target|831	98.21	0.9821	NULL	0	0	TTDS00012	98.21	0.9821	NULL	0	0	DRD2	1	NULL	0	1	1	0	0.231353	0	4.05698	0.657167	4.88089	1.76948	0.19263	0	0	0	0	0	0	0	MUS_leth	0.1	DRD2	I3M2I3	4.2142	4.3142	0	24
XLOC_028274	Unigene_cuff46672N	1	2044786|2VT4	0.25	0.25	0.75	drugbank_target|94	98.17	0.9817	NULL	0	0	TTDS00107	98.17	0.9817	NULL	0	0	HTR4	1	NULL	0	1	1	0	0	0	0.0959583	0	0	0	0	0	0	0	0	0	0	0	MUS_leth	0.1	HTR4	E2RK32	4.2134	4.3134	0	25
XLOC_021504	Unigene_cuff35030N	5	2044786|2VT4	0.25	0.25	0.75	drugbank_target|51	93.03	0.9303	NULL	0	0	TTDS00004	93.03	0.9303	NULL	0	0	CHRM3	1	NULL	0	1	1	0	0.208684	0.0820326	4.06352	0.153857	0.0981614	0.294057	13.7888	0	0	0	0	0	0	0.1	MUS_leth	0.1	CHRM3	G1U308	4.1106	4.3106	0.1	26
XLOC_028273	Unigene_cuff46671N	2	2044789|2VT4	0.25	0.25	0.75	drugbank_target|94	97.76	0.9776	NULL	0	0	TTDS00107	97.76	0.9776	NULL	0	0	HTR4	1	NULL	0	1	1	0	0.0703815	0.0264089	0.702781	0.0830205	0.00783361	0.00626027	0	0	0	0	0	0	0	0	MUS_leth	0.1	HTR4	I3M9T3	4.2052	4.3052	0	27
XLOC_058077	Unigene_cuff96794N	1	2044786|2VT4	0.25	0.25	0.75	drugbank_target|450	97.7	0.977	NULL	0	0	TTDS00005	97.7	0.977	NULL	0	0	CHRM4	1	NULL	0	1	1	0	3.99546	5.45561	9.82894	7.63752	3.0407	1.95959	3.37969	0	0	0	0	0	0	0	MUS_leth	0.1	PAL_GLEAN10018118	L5KZ48	4.204	4.304	0	28
XLOC_001213	Unigene_cuff1884N	3	2044789|2VT4	0.25	0.25	0.75	drugbank_target|847	97.6	0.976	NULL	0	0	TTDS00126	97.6	0.976	NULL	0	0	OPRM1	1	NULL	0	1	1	0	0.25942	0.066901	1.42787	3.55322	0.03571	0.00635804	0.436237	0	0	0	0	0	0	0	MUS_leth	0.1	OPRM1	G1LUY8	4.202	4.302	0	29
XLOC_037987	Unigene_cuff62988N	1	2044786|2VT4	0.25	0.25	0.75	drugbank_target|427	97.05	0.9705	NULL	0	0	TTDS00194	97.05	0.9705	NULL	0	0	TACR1	1	NULL	0	1	1	0	0.182017	0.0203706	1.90602	0.12552	2.72978	0.0186327	0.141474	0	0	0	0	0	0	0	MUS_leth	0.1	TACR1	I3MGM6	4.191	4.291	0	30
XLOC_013488	Unigene_cuff21597N	2	2039242|2R4S	0.25	0.25	0.75	drugbank_target|885	96.92	0.9692	NULL	0	0	TTDS00099	96.92	0.9692	NULL	0	0	HTR1	1	NULL	0	1	1	0	0.0816156	0.0668515	1.99532	0.0873809	0.0348415	0.264333	0.0565625	0	0	0	0	0	0	0	MUS_leth	0.1	HTR1B	F7FV48	4.1884	4.2884	0	31
XLOC_091360	Unigene_cuff148116N	7	2009496|2BG9	0.25	0.25	0.75	drugbank_target|4095	96.85	0.9685	NULL	0	0	TTDS00520	96.85	0.9685	NULL	0	0	NULL	0	NULL	0	1	1	0	0.0447027	0.0552266	3.32966	0.0727767	2.0691	0.0660995	0.371374	0	0	0	0	0	0	0	MUS_leth	0.1	CHRNA7	H2NMP0	4.187	4.287	0	32
XLOC_087846	Unigene_cuff142464N	3	27460|5CYH	0.25	0.25	0	drugbank_target|1524	99.02	0.9902	NULL	0	0	TTDS00323	99.02	0.9902	NULL	0	0	NULL	0	NULL	0	1	1	0	264.35	908.168	1002.28	748.67	348.372	184.917	435.803	0.1	0.1	0.1	0.1	0.1	0.1	0.1	MUS_leth	0.1	LOC100424756	F6PMJ6	3.4804	4.2804	0.7	33
XLOC_103103	Unigene_cuff166323N	1	2034098|2PED	0.25	0.25	0.75	drugbank_target|5852	96.14	0.9614	NULL	0	0	TTDS00525	96.14	0.9614	NULL	0	0	AGTR2	1	NULL	0	1	1	0	0	0	0	0.0974225	0	0.016169	0	0	0	0	0	0	0	0	MUS_leth	0.1	AGTR2	F6Q2S1	4.1728	4.2728	0	34
XLOC_023241	Unigene_cuff38188N	3	2091791|3JPY	0.25	0.25	0.75	drugbank_target|837	96.07	0.9607	NULL	0	0	TTDS00123	96.07	0.9607	NULL	0	0	NULL	0	NULL	0	1	1	0	0.0251425	0	8.32369	0.0382973	0.308924	0.0141616	0	0	0	0	0	0	0	0	MUS_leth	0.1	PAL_GLEAN10009686	L5KQK8	4.1714	4.2714	0	35
XLOC_061992	Unigene_cuff103001N	3	2044789|2VT4	0.25	0.25	0.75	drugbank_target|23	95.52	0.9552	NULL	0	0	TTDS00011	95.52	0.9552	NULL	0	0	DRD1	1	NULL	0	1	1	0	0.075468	0.0178454	2.16519	0.536142	0.178243	0.0141448	0	0	0	0	0	0	0	0	MUS_leth	0.1	DRD1	H0WHG7	4.1604	4.2604	0	36
XLOC_064325	Unigene_cuff106888N	5	149175|2P3F	0.25	0.25	0.75	drugbank_target|239	80.32	0.8032	NULL	0	0	TTDS00203	80.32	0.8032	NULL	0	0	NULL	0	NULL	0	1	1	0	0.144157	792.656	0.0048314	619.322	22.0782	0.0058041	0.22284	0	0.1	0	0.1	0.1	0	0	MUS_leth	0.1	F10	I3N821	3.8564	4.2564	0.3	37
XLOC_002783	Unigene_cuff4290N	2	2044786|2VT4	0.25	0.25	0.75	drugbank_target|696	95.26	0.9526	NULL	0	0	TTDS00127	95.26	0.9526	NULL	0	0	OPRK1	1	NULL	0	1	1	0	0	0	3.30001	0.0613091	0.4541	0.100823	0	0	0	0	0	0	0	0	MUS_leth	0.1	OPRK1	I3MHU2	4.1552	4.2552	0	38
XLOC_001097	Unigene_cuff1633N	2	2023051|2I36	0.25	0.25	0.75	drugbank_target|49	90.05	0.9005	NULL	0	0	TTDS00199	90.05	0.9005	NULL	0	0	EDNRB	1	NULL	0	1	1	0	4.9039	12.4297	8.33106	6.9185	0.252493	1.83041	1.86639	0	0.1	0	0	0	0	0	MUS_leth	0.1	EDNRB	G1S310	4.051	4.251	0.1	39
XLOC_019245	Unigene_cuff30978N	3	2039242|2R4S	0.25	0.25	0.75	drugbank_target|725	94.69	0.9469	NULL	0	0	TTDS00100	94.69	0.9469	NULL	0	0	HTR1	1	NULL	0	1	1	0	0.340829	0.0129806	2.41726	0.994999	9.53827	0.43607	0	0	0	0	0	0	0	0	MUS_leth	0.1	HTR1D	F7FW05	4.1438	4.2438	0	40
XLOC_065416	Unigene_cuff108366N	4	2057580|3A3K	0.25	0.25	0.75	drugbank_target|613	94.32	0.9432	NULL	0	0	TTDS00478	94.32	0.9432	NULL	0	0	NULL	0	Pkinase_Tyr	1	1	1	0	6.27108	5.87423	0.599457	7.71825	1.77329	2.5272	2.05841	0	0	0	0	0	0	0	MUS_leth	0.1	NPR1	F7HB24	4.1364	4.2364	0	41
XLOC_009781	Unigene_cuff15622N	6	87237|1OPL	0.25	0.25	0.75	drugbank_target|484	93.98	0.9398	NULL	0	0	TTDS00350	93.98	0.9398	NULL	0	0	NULL	0	Pkinase_Tyr	1	1	1	0	0.879505	0.660071	1.56914	0.260795	3.38334	0.366757	1.66781	0	0	0	0	0	0	0	MUS_leth	0.1	ABL2	F7B6Q9	4.1296	4.2296	0	42
XLOC_036795	Unigene_cuff61032N	2	2039242|2R4S	0.25	0.25	0.75	drugbank_target|766	88.73	0.8873	NULL	0	0	TTDS00037	88.73	0.8873	NULL	0	0	ADRB2	1	NULL	0	1	1	0	2.25173	15.0035	1.26745	1.30782	0.186609	0.231172	0.559712	0	0.1	0	0	0	0	0	MUS_leth	0.1	ADRB2	G1TAV7	4.0246	4.2246	0.1	43
XLOC_087226	Unigene_cuff141564N	3	97557|1RJB	0.25	0.25	0.75	drugbank_target|165	93.55	0.9355	NULL	0	0	TTDS00090	93.55	0.9355	NULL	0	0	NULL	0	Pkinase_Tyr	1	1	1	0	0.744503	0.798235	4.00437	1.04236	9.20853	0.750126	0.595479	0	0	0	0	0	0	0	MUS_leth	0.1	PAL_GLEAN10006829	L5L6R1	4.121	4.221	0	44
XLOC_001219	Unigene_cuff1897N	3	19306|1QKU	0.25	0	0.75	drugbank_target|136	90.92	0.9092	NULL	0	0	TTDS00242	90.92	0.9092	NULL	0	0	NULL	0	NULL	0	1	1	0	0.151695	40.0342	0.370945	3.87198	60.0716	18.132	0.180001	0	0.1	0	0	0.1	0.1	0	MUS_leth	0.1	ESR1	F7HGB4	3.8184	4.2184	0.3	45
XLOC_054820	Unigene_cuff91448N	3	2044789|2VT4	0.25	0.25	0.75	drugbank_target|320	93.41	0.9341	NULL	0	0	TTDS00098	93.41	0.9341	NULL	0	0	HTR1	1	NULL	0	1	1	0	0	0	2.49255	0	0	0	0	0	0	0	0	0	0	0	MUS_leth	0.1	HTR1A	G1S9D2	4.1182	4.2182	0	46
XLOC_051140	Unigene_cuff85275N	11	2065745|3CU7	0.25	0.25	0.75	drugbank_target|955	83.17	0.8317	NULL	0	0	TTDS00435	83.29	0.8329	NULL	0	0	NULL	0	NULL	0	1	1	0	0.42152	350.812	0.329247	1.08434	21.0843	0.80159	0.438176	0	0.1	0	0	0.1	0	0	MUS_leth	0.1	EGM_06682	G7PRJ3	3.9146	4.2146	0.2	47
XLOC_052201	Unigene_cuff87118N	4	78367|1M14	0.25	0.25	0.75	drugbank_target|567	93.11	0.9311	NULL	0	0	TTDS00249	93.11	0.9311	NULL	0	0	NULL	0	Pkinase_Tyr	1	1	1	0	1.22864	5.29128	0.739642	8.60975	1.28562	1.81865	2.24998	0	0	0	0	0	0	0	MUS_leth	0.1	ERBB2	G1U3W1	4.1122	4.2122	0	48
XLOC_012735	Unigene_cuff20259N	9	37542|1HXQ	0.25	0.25	0.75	drugbank_target|463	83.02	0.8302	NULL	0	0	TTDS00501	83.02	0.8302	NULL	0	0	NULL	0	NULL	0	1	1	0	15.6064	21.4889	5.97556	10.6564	4.48679	5.74849	7.03868	0.1	0.1	0	0.1	0	0	0	NULL	0	IL11RA	K7D6Y2	3.9104	4.2104	0.3	49
XLOC_066840	Unigene_cuff110762N	3	2201498|2XEF	0.25	0.25	0.75	drugbank_target|625	92.93	0.9293	NULL	0	0	TTDS00441	92.93	0.9293	NULL	0	0	NULL	0	NULL	0	1	1	0	0	0.0770528	6.5926	27.4181	2.4194	0.0190713	0	0	0	0	0.1	0	0	0	NULL	0	FOLH1	F7F9X6	4.1086	4.2086	0.1	50
XLOC_034780	Unigene_cuff57798N	3	149656|2PM8	0.25	0.25	0.75	drugbank_target|3923	87.55	0.8755	NULL	0	0	TTDS00143	87.55	0.8755	NULL	0	0	NULL	0	NULL	0	1	1	0	1.93658	0.156853	4.65638	0.122351	0.702688	0.475525	144.642	0	0	0	0	0	0	0.1	MUS_leth	0.1	EGM_19416	G8F689	4.001	4.201	0.1	51
XLOC_067968	Unigene_cuff112584N	9	2210980|3OMV	0.25	0.25	0.75	drugbank_target|40	100	1	NULL	0	0	NULL	0	0	TTDC00310	100	0.25	NULL	0	Pkinase_Tyr	1	1	1	0	28.4535	37.1623	12.6395	20.5101	20.6427	5.90745	22.6952	0.1	0.1	0.1	0.1	0.1	0	0.1	MUS_leth	0.1	RAF1	P04049	3.5	4.2	0.6	52
XLOC_002142	Unigene_cuff3344N	6	2004046|1WZY	0.25	0.25	0.75	drugbank_target|1176	100	1	NULL	0	0	NULL	0	0	TTDR00372	100	0.25	NULL	0	Pkinase	1	1	1	0	33.7888	28.1361	87.1878	32.9323	15.535	7.8708	28.8607	0.1	0.1	0.1	0.1	0.1	0	0.1	MUS_leth	0.1	MAPK1	G1T5Y1	3.5	4.2	0.6	53
XLOC_041048	Unigene_cuff68260N	5	26369|1QRZ	0.25	0.25	0.75	drugbank_target|234	82.1	0.821	NULL	0	0	TTDS00392	82.1	0.821	NULL	0	0	NULL	0	NULL	0	1	1	0	0.199857	1053.18	0.291396	28.2531	0.59642	0.0182125	0.72576	0	0.1	0	0.1	0	0	0	MUS_leth	0.1	PLG	H0XRY6	3.892	4.192	0.2	54
XLOC_036835	Unigene_cuff61173N	1	2022862|2I0V	0.25	0.25	0.75	drugbank_target|951	81.5	0.815	NULL	0	0	TTDS00411	81.5	0.815	NULL	0	0	NULL	0	Pkinase_Tyr	1	1	1	0	7.47439	32.3881	10.6371	3.12332	4.66219	0.831708	3.25259	0	0.1	0.1	0	0	0	0	MUS_leth	0.1	CSF1R	I3MYD4	3.88	4.18	0.2	55
XLOC_009084	Unigene_cuff14344N	4	118864|1S50	0.25	0.25	0.75	drugbank_target|920	99.22	0.9922	NULL	0	0	TTDS00122	62.4	0.624	NULL	0	0	NULL	0	NULL	0	1	1	0	3.48168	0.154426	20.2771	1.80602	14.1931	1.58698	0.622815	0	0	0.1	0	0.1	0	0	MUS_leth	0.1	LOC100737141	F1RGG3	3.8662	4.1662	0.2	56
XLOC_037121	Unigene_cuff61662N	2	2009496|2BG9	0.25	0.25	0.75	drugbank_target|341	90.28	0.9028	NULL	0	0	TTDS00399	90.28	0.9028	NULL	0	0	NULL	0	NULL	0	1	1	0	0.593002	0	0.32243	0.0226258	3.5583	0.0241417	0	0	0	0	0	0	0	0	MUS_leth	0.1	tr|G1PBT5|G1PBT5_MYOLU (Fragment)	G1PBT5	4.0556	4.1556	0	57
XLOC_090683	Unigene_cuff147137N	2	2009496|2BG9	0.25	0.25	0.75	drugbank_target|947	84.86	0.8486	NULL	0	0	TTDS00141	84.86	0.8486	NULL	0	0	NULL	0	NULL	0	1	1	0	0	0	21.6295	0	0.12084	0.184114	0	0	0	0.1	0	0	0	0	MUS_leth	0.1	CHRNA4	F7AT89	3.9472	4.1472	0.1	58
XLOC_073576	Unigene_cuff120307N	2	2044786|2VT4	0.25	0.25	0.75	drugbank_target|638	89.25	0.8925	NULL	0	0	TTDS00013	89.25	0.8925	NULL	0	0	DRD3	1	NULL	0	1	1	0	0	0	0.490512	0	0.0122106	0	0	0	0	0	0	0	0	0	MUS_leth	0.1	PANDA_012694	D2HMB1	4.035	4.135	0	59
XLOC_087756	Unigene_cuff142318N	4	90761|1J1C	0.25	0.25	0.75	drugbank_target|1721	99.75	0.9975	NULL	0	0	NULL	0	0	TTDC00162	99.75	0.249375	NULL	0	Pkinase	1	1	1	0	14.6934	22.369	21.6207	14.9974	24.6735	3.03328	7.40591	0.1	0.1	0.1	0.1	0.1	0	0	MUS_leth	0.1	GSK3B	E2R4Y4	3.49688	4.09687	0.5	60
XLOC_078201	Unigene_cuff127531N	1	2044789|2VT4	0.25	0.25	0.75	drugbank_target|163	87.21	0.8721	NULL	0	0	TTDS00015	87.21	0.8721	NULL	0	0	DRD5	1	NULL	0	1	1	0	0	0	0.0604798	0	0	0	0	0	0	0	0	0	0	0	MUS_leth	0.1	DRD5	F1P8N7	3.9942	4.0942	0	61
XLOC_067257	Unigene_cuff111473N	1	2044786|2VT4	0.25	0.25	0.75	drugbank_target|571	87.2	0.872	NULL	0	0	TTDS00393	87.2	0.872	NULL	0	0	MTNR1A	1	NULL	0	1	1	0	0	0.819626	0.045332	0.447688	0.0230342	0.0646392	0	0	0	0	0	0	0	0	MUS_leth	0.1	MTNR1A	G1U149	3.994	4.094	0	62
XLOC_055324	Unigene_cuff92317N	1	2013715|2DQ7	0.25	0.25	0.75	drugbank_target|934	87.82	0.8782	NULL	0	0	TTDS00406	86.16	0.8616	NULL	0	0	NULL	0	Pkinase_Tyr	1	1	1	0	0.389069	0.425637	0.429024	0.268673	0	1.4355	0.175929	0	0	0	0	0	0	0	MUS_leth	0.1	PAL_GLEAN10018616	L5JNZ9	3.9898	4.0898	0	63
XLOC_080820	Unigene_cuff131606N	1	2044786|2VT4	0.25	0.25	0.75	drugbank_target|789	86.37	0.8637	NULL	0	0	TTDS00030	86.37	0.8637	NULL	0	0	ADRA1D	1	NULL	0	1	1	0	0.0467032	0.755348	3.45921	0.179956	0.114115	0.1764	0.115411	0	0	0	0	0	0	0	MUS_leth	0.1	ADRA1D	F7CTX8	3.9774	4.0774	0	64
XLOC_101829	Unigene_cuff164347N	2	2008890|2B39	0.25	0.25	0.75	drugbank_target|5898	81.75	0.8175	NULL	0	0	NULL	0	0	TTDR01153	81.75	0.204375	NULL	0	NULL	0	1	1	0	10.1827	3712.53	21.8994	11.5069	22.3062	42.365	31.1098	0.1	0.1	0.1	0.1	0.1	0.1	0.1	MUS_leth	0.1	EGM_09161	G7PYU9	3.27188	4.07188	0.7	65
XLOC_105070	Unigene_cuff169685N	13	2097109|3KRX	0.25	0.25	0.75	drugbank_target|377	97.44	0.9744	NULL	0	0	NULL	0	0	TTDR00280	97.89	0.244725	NULL	0	Pkinase	1	1	1	0	24.6713	17.5359	58.3141	20.6252	8.30398	5.90153	21.9927	0.1	0.1	0.1	0.1	0	0	0.1	MUS_leth	0.1	ADRBK1	H9FQI5	3.46913	4.06912	0.5	66
XLOC_045782	Unigene_cuff76309N	3	2075592|3F6U	0.25	0.25	0.75	drugbank_target|422	80.82	0.8082	NULL	0	0	TTDS00470	80.82	0.8082	NULL	0	0	NULL	0	NULL	0	1	1	0	0.156823	497.771	0.0218895	2.94599	0.485084	0	0.301142	0	0.1	0	0	0	0	0	MUS_leth	0.1	PROC	F7HI09	3.8664	4.0664	0.1	67
XLOC_087183	Unigene_cuff141479N	3	2210980|3OMV	0.25	0.25	0.75	drugbank_target|483	95.21	0.9521	NULL	0	0	NULL	0	0	TTDC00310	60.96	0.1524	NULL	0	Pkinase_Tyr	1	1	1	0	34.8146	33.6898	90.7351	18.408	34.0214	4.68804	22.8757	0.1	0.1	0.1	0.1	0.1	0	0.1	MUS_leth	0.1	ARAF	E2RL20	3.3545	4.0545	0.6	68
XLOC_039390	Unigene_cuff65342N	3	2089865|3IJE	0.25	0.25	0.75	drugbank_target|647	89.51	0.8951	NULL	0	0	TTDS00445	89.73	0.8973	NULL	0	0	NULL	0	NULL	0	1	1	0	0.474725	3.16633	1.53574	0.501612	0.530331	0.0903994	0.205955	0	0	0	0	0	0	0	NULL	0	ITGA4	G1R393	4.0424	4.0424	0	69
XLOC_066848	Unigene_cuff110784N	1	2044789|2VT4	0.25	0.25	0.75	drugbank_target|362	84.34	0.8434	NULL	0	0	TTDS00422	84.34	0.8434	NULL	0	0	MTNR1B	1	NULL	0	1	1	0	0	0	0.0513711	0	0.0760729	0.00606467	0	0	0	0	0	0	0	0	MUS_leth	0.1	MTNR1B	I3MCE3	3.9368	4.0368	0	70
XLOC_062065	Unigene_cuff103211N	1	2044789|2VT4	0.25	0.25	0.75	drugbank_target|124	84.25	0.8425	NULL	0	0	TTDS00087	84.25	0.8425	NULL	0	0	HRH2	1	NULL	0	1	1	0	0.572952	0.184378	3.97816	1.78914	0.312443	0.0771531	0.077336	0	0	0	0	0	0	0	MUS_leth	0.1	HRH2	G3SUW5	3.935	4.035	0	71
XLOC_062066	Unigene_cuff103208N	3	2044789|2VT4	0.25	0.25	0.75	drugbank_target|124	84.25	0.8425	NULL	0	0	TTDS00087	84.25	0.8425	NULL	0	0	HRH2	1	NULL	0	1	1	0	1.05308	0.308106	0.0353643	4.52952	0.0165878	0	3.51165	0	0	0	0	0	0	0	MUS_leth	0.1	HRH2	G3SUW5	3.935	4.035	0	72
XLOC_101830	Unigene_cuff164349N	1	2008890|2B39	0.25	0.25	0.75	drugbank_target|5898	78.7	0.787	NULL	0	0	NULL	0	0	TTDR01153	78.7	0.19675	NULL	0	NULL	0	1	1	0	27.6344	5567.32	37.3869	27.214	47.0324	139.045	57.0141	0.1	0.1	0.1	0.1	0.1	0.1	0.1	MUS_leth	0.1	C3	G1SUZ1	3.23375	4.03375	0.7	73
XLOC_090643	Unigene_cuff146990N	1	61634|1I3R	0.25	0.25	0.75	drugbank_target|4183	84.04	0.8404	NULL	0	0	TTDS00471	84.04	0.8404	NULL	0	0	NULL	0	NULL	0	1	1	0	0.901305	1.58575	0.385806	3.70663	0.712689	0.847904	0.713031	0	0	0	0	0	0	0	MUS_leth	0.1	Mamu-DRB5	B3KYV8	3.9308	4.0308	0	74
XLOC_044356	Unigene_cuff73852N	2	2009496|2BG9	0.25	0.25	0.75	drugbank_target|813	83.55	0.8355	NULL	0	0	TTDS00400	83.55	0.8355	NULL	0	0	NULL	0	NULL	0	1	1	0	0	0.148491	0.213687	0	0	0.126222	0.0979714	0	0	0	0	0	0	0	MUS_leth	0.1	CHRNA2	F7FFT5	3.921	4.021	0	75
XLOC_001892	Unigene_cuff2853N	2	2085208|3H6G	0.25	0.25	0.75	drugbank_target|918	100	1	NULL	0	0	TTDS00122	75.52	0.7552	NULL	0	0	NULL	0	NULL	0	1	1	0	0	0	5.73069	0.0304116	0.76582	0.0390575	0	0	0	0	0	0	0	0	NULL	0	GRIK2	G3X1D5	4.0052	4.0052	0	76
XLOC_061137	Unigene_cuff101493N	5	118864|1S50	0.25	0.25	0.75	drugbank_target|924	91.75	0.9175	NULL	0	0	TTDS00122	73.64	0.7364	NULL	0	0	NULL	0	NULL	0	1	1	0	0.149886	0.020307	3.8067	0.0424578	0.0825414	0.0839251	0.0140963	0	0	0	0	0	0	0	MUS_leth	0.1	GRIK3	H9FAS2	3.9039	4.0039	0	77
XLOC_102848	Unigene_cuff166003N	4	85501|1NAX	0.25	0.25	0.75	drugbank_target|346	99.13	0.9913	NULL	0	0	NULL	0	0	TTDR01227	99.13	0.247825	NULL	0	NULL	0	1	1	0	21.2991	29.6421	10.1017	25.7351	0.471624	1.29668	5.45926	0.1	0.1	0.1	0.1	0	0	0	MUS_leth	0.1	THRB	F7G9B9	3.48913	3.98913	0.4	78
XLOC_009088	Unigene_cuff14359N	6	2088627|3I4B	0.25	0.25	0.75	drugbank_target|1721	82.97	0.8297	NULL	0	0	NULL	0	0	TTDC00162	82.97	0.207425	NULL	0	Pkinase	1	1	1	0	24.0533	39.2647	33.0628	29.8746	20.3521	9.39836	23.2332	0.1	0.1	0.1	0.1	0.1	0	0.1	MUS_leth	0.1	EGM_09788	G7PXQ8	3.28713	3.98712	0.6	79
XLOC_012752	Unigene_cuff20324N	6	2057580|3A3K	0.25	0.25	0.75	drugbank_target|1465	98.18	0.9818	NULL	0	0	NULL	0	0	TTDC00029	98.18	0.24545	NULL	0	Pkinase_Tyr	1	1	1	0	20.3089	442.915	21.5019	9.75162	7.61121	12.4366	3.52325	0.1	0.1	0.1	0	0	0.1	0	MUS_leth	0.1	NPR2	D2HAL2	3.47725	3.97725	0.4	80
XLOC_085163	Unigene_cuff138434N	3	19279|1LBD	0.25	0.25	0.75	drugbank_target|459	98.08	0.9808	NULL	0	0	NULL	0	0	TTDR01073	98.08	0.2452	NULL	0	NULL	0	1	1	0	22.0765	95.1991	4.47896	13.3882	4.68324	4.71309	23.2255	0.1	0.1	0	0.1	0	0	0.1	MUS_leth	0.1	RXRA	H0UTB8	3.476	3.976	0.4	81
XLOC_102319	Unigene_cuff165138N	2	2072531|3EJ8	0.25	0.25	0.75	drugbank_target|7	86.14	0.8614	NULL	0	0	TTDS00337	86.14	0.8614	NULL	0	0	NULL	0	NULL	0	1	1	0	0.111243	0.00780651	0.0048805	0.117805	0.0297263	0.546723	0	0	0	0	0	0	0	0	NULL	0	NOS2	H2NT20	3.9728	3.9728	0	82
XLOC_081865	Unigene_cuff133406N	5	87237|1OPL	0.25	0.25	0.75	drugbank_target|17	93.98	0.9398	NULL	0	0	TTDS00350	67.42	0.6742	NULL	0	0	NULL	0	Pkinase_Tyr	1	1	1	0	4.38275	8.27288	4.53914	4.33107	6.70116	4.60819	4.1841	0	0	0	0	0	0	0	MUS_leth	0.1	ABL1	H9F7I9	3.864	3.964	0	83
XLOC_103159	Unigene_cuff166408N	10	2097857|3KXX	0.25	0.25	0.75	drugbank_target|3854	96.54	0.9654	NULL	0	0	NULL	0	0	TTDC00024	96.54	0.24135	NULL	0	Pkinase_Tyr	1	1	1	0	25.8172	2.7998	10.3555	13.5381	3.20984	9.30461	13.4212	0.1	0	0.1	0.1	0	0	0.1	MUS_leth	0.1	FGFR1	D3DSX2	3.45675	3.95675	0.4	84
XLOC_078126	Unigene_cuff127389N	6	66104|1IAS	0.25	0.25	0.75	drugbank_target|733	99.75	0.9975	NULL	0	0	NULL	0	0	TTDR00998	80.47	0.201175	NULL	0	Pkinase	1	1	1	0	3.12377	11.0349	10.574	22.6028	3.70692	1.51098	10.1472	0	0.1	0.1	0.1	0	0	0.1	MUS_leth	0.1	ACVR1B	G1P2J4	3.44868	3.94868	0.4	85
XLOC_016276	Unigene_cuff26129N	5	19279|1LBD	0.25	0.25	0.75	drugbank_target|88	99.46	0.9946	NULL	0	0	NULL	0	0	TTDR01073	81.18	0.20295	NULL	0	NULL	0	1	1	0	8.22388	12.6833	11.9078	14.2764	5.22152	5.49391	12.9418	0	0.1	0.1	0.1	0	0	0.1	MUS_leth	0.1	RXRB	H9FBT2	3.44755	3.94755	0.4	86
XLOC_007166	Unigene_cuff11214N	1	79042|1MF8	0.25	0.25	0	drugbank_target|1524	92.31	0.9231	NULL	0	0	TTDS00323	92.31	0.9231	NULL	0	0	NULL	0	NULL	0	1	1	0	11.9947	16.9972	19.0447	43.7628	2.99614	2.76575	16.7552	0.1	0.1	0.1	0.1	0	0	0.1	MUS_leth	0.1	Ppia	Q3UAJ1	3.3462	3.9462	0.5	87
XLOC_030007	Unigene_cuff49700N	2	71376|1IRU	0.25	0.25	0.75	drugbank_target|4103	99.5	0.995	NULL	0	0	NULL	0	0	NULL	0	0	NULL	0	NULL	0	1	1	0	52.5618	91.844	29.3351	49.1603	64.2005	12.1472	51.1202	0.1	0.1	0.1	0.1	0.1	0.1	0.1	NULL	0	EGM_00466	G7NTH2	3.245	3.945	0.7	88
XLOC_045312	Unigene_cuff75528N	1	79042|1MF8	0.25	0.25	0	drugbank_target|1524	87.12	0.8712	NULL	0	0	TTDS00323	87.12	0.8712	NULL	0	0	NULL	0	NULL	0	1	1	0	19.046	23.6849	39.0899	51.5583	22.2558	6.00061	28.1954	0.1	0.1	0.1	0.1	0.1	0	0.1	MUS_leth	0.1	Peptidyl-prolyl cis-trans isomerase	J9NV93	3.2424	3.9424	0.6	89
XLOC_017672	Unigene_cuff28472N	5	2091061|3IW4	0.25	0.25	0.75	drugbank_target|1970	72.86	0.7286	NULL	0	0	NULL	0	0	TTDC00015	98.95	0.247375	NULL	0	Pkinase_C	1	1	1	0	32.1294	20.2284	56.7605	26.0855	13.2634	13.4548	9.42293	0.1	0.1	0.1	0.1	0.1	0.1	0	MUS_leth	0.1	PRKCG	H9FX36	3.22598	3.92598	0.6	90
XLOC_005384	Unigene_cuff8521N	1	26864|1LYW	0.25	0.25	0.75	drugbank_target|1243	77.78	0.7778	NULL	0	0	NULL	0	0	TTDR00447	77.78	0.19445	NULL	0	NULL	0	1	1	0	333.149	281.576	87.5176	400.551	79.2753	68.0426	155.949	0.1	0.1	0.1	0.1	0.1	0.1	0.1	NULL	0	tr|I3MRV6|I3MRV6_SPETR	I3MRV6	3.22225	3.92225	0.7	91
XLOC_030355	Unigene_cuff50210N	4	118864|1S50	0.25	0.25	0.75	drugbank_target|919	97.58	0.9758	NULL	0	0	TTDS00122	56.78	0.5678	NULL	0	0	NULL	0	NULL	0	1	1	0	0.104992	0.134569	3.49385	3.80421	4.28651	0.0483707	3.6591	0	0	0	0	0	0	0	MUS_leth	0.1	GRIK4	G3UJJ8	3.7936	3.8936	0	92
XLOC_023939	Unigene_cuff39286N	1	2091061|3IW4	0.25	0.25	0.75	drugbank_target|1970	99.4	0.994	NULL	0	0	NULL	0	0	TTDC00182	99.4	0.2485	NULL	0	Pkinase_C	1	1	1	0	8.2265	5.39776	31.5909	14.0242	2.35279	1.99161	14.3361	0	0	0.1	0.1	0	0	0.1	MUS_leth	0.1	PRKCA	F7H1C6	3.4925	3.8925	0.3	93
XLOC_010703	Unigene_cuff17027N	2	2009496|2BG9	0.25	0.25	0.75	drugbank_target|6079	94.14	0.9414	NULL	0	0	TTDS00400	57.71	0.5771	NULL	0	0	NULL	0	NULL	0	1	1	0	0.288591	0.0111265	0.554638	0.0388273	0.0364349	0.00858278	0.142945	0	0	0	0	0	0	0	MUS_leth	0.1	CHRNA3	G1RBG7	3.7685	3.8685	0	94
XLOC_052328	Unigene_cuff87487N	4	22461|1BG1	0.25	0.25	0.75	NULL	0	0	NULL	0	0	TTDS00275	100	1	NULL	0	0	NULL	0	NULL	0	1	1	0	45.1451	106.936	13.7852	27.7628	9.78098	9.03189	23.8582	0.1	0.1	0.1	0.1	0	0	0.1	MUS_leth	0.1	Stat3	Q3U5Q4	3.25	3.85	0.5	95
XLOC_101823	Unigene_cuff164329N	4	2022269|2HR7	0.25	0.25	0	drugbank_target|36	97.37	0.9737	NULL	0	0	TTDS00292	97.37	0.9737	NULL	0	0	NULL	0	NULL	0	1	1	0	10.4635	41.0003	1.51863	6.57059	1.74107	1.04651	21.984	0.1	0.1	0	0	0	0	0.1	MUS_leth	0.1	INSR	F1SCK8	3.4474	3.8474	0.3	96
XLOC_074876	Unigene_cuff122129N	10	2205008|3LCT	0.25	0.25	0.75	drugbank_target|395	89.64	0.8964	NULL	0	0	TTDS00269	49.06	0.4906	NULL	0	0	NULL	0	Pkinase_Tyr	1	1	1	0	0.109012	0	1.33051	0.287306	18.7939	0.0750328	0	0	0	0	0	0.1	0	0	MUS_leth	0.1	ALK	G3U8H0	3.637	3.837	0.1	97
XLOC_067935	Unigene_cuff112473N	2	2044786|2VT4	0.25	0.25	0.75	drugbank_target|492	73.84	0.7384	NULL	0	0	TTDS00086	73.84	0.7384	NULL	0	0	HRH1	1	NULL	0	1	1	0	0.711256	2.06623	0.606501	0.40476	0.820816	0.391795	0.242687	0	0	0	0	0	0	0	MUS_leth	0.1	LOC100411714	F7DVD0	3.7268	3.8268	0	98
XLOC_085734	Unigene_cuff139321N	4	78126|1LQ8	0.25	0.25	0.75	drugbank_target|3833	71.72	0.7172	NULL	0	0	TTDS00285	44.95	0.4495	NULL	0	0	NULL	0	NULL	0	1	1	0	0.292013	579.725	0.0212003	32.1198	66.7106	0.0315812	0.332134	0	0.1	0	0.1	0.1	0	0	MUS_leth	0.1	SERPINA5	H0X6H4	3.4167	3.8167	0.3	99
XLOC_066226	Unigene_cuff109693N	2	107967|1UNP	0.25	0.25	0.75	drugbank_target|476	94.47	0.9447	NULL	0	0	NULL	0	0	NULL	0	0	NULL	0	Pkinase	1	1	1	0	35.1803	48.181	15.6904	29.5145	8.67799	7.86281	52.1388	0.1	0.1	0.1	0.1	0	0	0.1	MUS_leth	0.1	AKT1	H2Q903	3.1947	3.7947	0.5	100
XLOC_024227	Unigene_cuff39837N	2	2014842|2E4Z	0.25	0.25	0.75	drugbank_target|927	99.34	0.9934	NULL	0	0	NULL	0	0	TTDR00755	99.34	0.24835	NULL	0	NULL	0	1	1	0	0	0	15.7834	0	13.244	0.00973879	0	0	0	0.1	0	0.1	0	0	MUS_leth	0.1	GRM8	B6A7Q5	3.49175	3.79175	0.2	101
XLOC_083584	Unigene_cuff135976N	6	2091791|3JPY	0.25	0.25	0.75	drugbank_target|464	99.26	0.9926	NULL	0	0	NULL	0	0	TTDC00299	99.26	0.24815	NULL	0	NULL	0	1	1	0	0.0368162	0	16.2609	0.415497	11.5721	0.0111711	0.0284692	0	0	0.1	0	0.1	0	0	MUS_leth	0.1	GRIN2B	I3LXL2	3.49075	3.79075	0.2	102
XLOC_066225	Unigene_cuff109692N	1	2210332|3OCB	0.25	0.25	0.75	drugbank_target|476	92.2	0.922	NULL	0	0	NULL	0	0	NULL	0	0	NULL	0	Pkinase_C	1	1	1	0	25.9767	35.412	11.1971	20.9577	6.78475	8.98234	34.7132	0.1	0.1	0.1	0.1	0	0	0.1	MUS_leth	0.1	I79_004712	G3H397	3.172	3.772	0.5	103
XLOC_050661	Unigene_cuff84362N	4	145905|1Y57	0.25	0.25	0.75	drugbank_target|935	70.74	0.7074	NULL	0	0	TTDS00408	70.74	0.7074	NULL	0	0	NULL	0	Pkinase_Tyr	1	1	1	0	0.392999	1.16155	0.255821	0.434607	0.915323	0.0870237	0.328692	0	0	0	0	0	0	0	MUS_leth	0.1	FGR	F7CK20	3.6648	3.7648	0	104
XLOC_069111	Unigene_cuff114080N	1	2080232|3G61	0.25	0.25	0.75	drugbank_target|776	64.58	0.6458	NULL	0	0	NULL	0	0	TTDR00007	66.67	0.166675	NULL	0	NULL	0	1	1	0	194.082	2707.67	471.91	569.626	205.623	268.116	205.645	0.1	0.1	0.1	0.1	0.1	0.1	0.1	NULL	0	TAP2-G	Q9UMW6	3.06248	3.76247	0.7	105
XLOC_007554	Unigene_cuff11801N	2	2009496|2BG9	0.25	0.25	0.75	drugbank_target|6081	88.26	0.8826	NULL	0	0	TTDS00400	52.83	0.5283	NULL	0	0	NULL	0	NULL	0	1	1	0	9.332	0	0.836208	0.0607031	1.40419	0.271928	0	0	0	0	0	0	0	0	MUS_leth	0.1	CHRNA6	I3LZR9	3.6609	3.7609	0	106
XLOC_043238	Unigene_cuff72021N	7	2097857|3KXX	0.25	0.25	0.75	drugbank_target|3856	96.3	0.963	NULL	0	0	NULL	0	0	TTDC00131	96.3	0.24075	NULL	0	Pkinase_Tyr	1	1	1	0	1.30457	16.3534	16.7703	6.00388	0.513351	0.62033	2.35827	0	0.1	0.1	0	0	0	0	MUS_leth	0.1	FGFR3	I3LXE6	3.45375	3.75375	0.2	107
XLOC_083870	Unigene_cuff136433N	5	2089865|3IJE	0.25	0.25	0.75	drugbank_target|6066	96.03	0.9603	NULL	0	0	NULL	0	0	TTDR00473	96.03	0.240075	NULL	0	NULL	0	1	1	0	10.2191	22.8059	9.46403	14.1169	2.77481	2.09452	3.40049	0.1	0.1	0	0.1	0	0	0	NULL	0	ITGAV	G1R3V3	3.45038	3.75038	0.3	108
XLOC_029183	Unigene_cuff48346N	7	85182|1MX9	0.25	0.25	0.75	drugbank_target|4604	79.96	0.7996	NULL	0	0	NULL	0	0	TTDR00274	79.96	0.1999	NULL	0	NULL	0	1	1	0	196.741	14.4907	2.82463	394.054	60.0601	7.78251	9.1467	0.1	0.1	0	0.1	0.1	0	0	MUS_leth	0.1	tr|H0X743|H0X743_OTOGA	H0X743	3.2495	3.7495	0.4	109
XLOC_033231	Unigene_cuff55020N	3	2045255|2VXO	0.25	0.25	0.75	drugbank_target|355	98.83	0.9883	NULL	0	0	NULL	0	0	NULL	0	0	NULL	0	NULL	0	1	1	0	39.5242	22.7346	7.01715	15.9084	98.9247	4.68046	27.0673	0.1	0.1	0	0.1	0.1	0	0.1	NULL	0	GMPS	G1QUU7	3.2383	3.7383	0.5	110
XLOC_007588	Unigene_cuff11912N	4	2011923|2CN5	0.25	0.25	0.75	drugbank_target|2038	94.44	0.9444	NULL	0	0	NULL	0	0	TTDC00222	94.44	0.2361	NULL	0	Pkinase	1	1	1	0	7.51712	19.6716	8.01073	8.74967	77.5907	1.97156	6.81584	0	0.1	0	0	0.1	0	0	MUS_leth	0.1	IKBKB	G3QV64	3.4305	3.7305	0.2	111
XLOC_101824	Unigene_cuff164334N	3	41703|1IRK	0.25	0	0	drugbank_target|36	97.69	0.9769	NULL	0	0	TTDS00292	97.69	0.9769	NULL	0	0	NULL	0	Pkinase_Tyr	1	1	1	0	16.6255	70.3113	2.46415	14.9047	2.62386	3.18006	44.5364	0.1	0.1	0	0.1	0	0	0.1	MUS_leth	0.1	INSR	K7GNV6	3.2038	3.7038	0.4	112
XLOC_052217	Unigene_cuff87173N	4	19281|1DKF	0.25	0.25	0	drugbank_target|730	100	1	NULL	0	0	TTDS00073	100	1	NULL	0	0	NULL	0	NULL	0	1	1	0	3.91203	5.00323	3.64834	4.47348	12.0505	4.50392	2.52974	0	0	0	0	0.1	0	0	MUS_leth	0.1	RARA	F1MWQ3	3.5	3.7	0.1	113
XLOC_100180	Unigene_cuff161596N	5	2094996|3KG2	0.25	0.25	0.75	drugbank_target|705	100	1	NULL	0	0	NULL	0	0	TTDC00250	100	0.25	NULL	0	NULL	0	1	1	0	0.0128831	0.201997	23.5162	0.101046	26.2437	0.0495496	0	0	0	0.1	0	0.1	0	0	NULL	0	Gria1	C9K0Y8	3.5	3.7	0.2	114
XLOC_041428	Unigene_cuff68934N	1	2044786|2VT4	0.25	0.25	0.75	drugbank_target|503	99.71	0.9971	NULL	0	0	NULL	0	0	TTDC00112	99.71	0.249275	SSTR1	1	NULL	0	1	1	0	0.064735	13.5767	7.22172	1.99691	0.099861	0.317078	2.21176	0	0.1	0	0	0	0	0	MUS_leth	0.1	SSTR1	H0XNK5	3.49638	3.69638	0.1	115
XLOC_041427	Unigene_cuff68935N	3	2044786|2VT4	0.25	0.25	0.75	drugbank_target|503	99.71	0.9971	NULL	0	0	NULL	0	0	TTDC00112	99.71	0.249275	SSTR1	1	NULL	0	1	1	0	0	0	0	0	11.2217	0	0	0	0	0	0	0.1	0	0	MUS_leth	0.1	SSTR1	H0XNK5	3.49638	3.69638	0.1	116
XLOC_063186	Unigene_cuff105154N	1	2201130|2X83	0.25	0.25	0	drugbank_target|1524	89.81	0.8981	NULL	0	0	TTDS00323	89.81	0.8981	NULL	0	0	NULL	0	NULL	0	1	1	0	31.2164	0.53724	1.16162	13.3217	32.4876	4.56858	2.96886	0.1	0	0	0.1	0.1	0	0	MUS_leth	0.1	LOC696020	F7HTW4	3.2962	3.6962	0.3	117
XLOC_012549	Unigene_cuff19972N	2	2014842|2E4Z	0.25	0.25	0.75	drugbank_target|926	99.28	0.9928	NULL	0	0	NULL	0	0	TTDR00821	99.28	0.2482	GRM6_7_8	1	NULL	0	1	1	0	0	0	10.1853	0.00803247	0.309717	0.210158	0	0	0	0.1	0	0	0	0	MUS_leth	0.1	GRM7	E1BLE8	3.491	3.691	0.1	118
XLOC_027682	Unigene_cuff45584N	5	2097109|3KRX	0.25	0.25	0.75	drugbank_target|21	92.93	0.9293	NULL	0	0	NULL	0	0	TTDR00280	82.91	0.207275	NULL	0	Pkinase	1	1	1	0	2.26007	1.7394	10.3734	0.272533	24.1705	0.850951	0.658169	0	0	0.1	0	0.1	0	0	MUS_leth	0.1	ADRBK2	G1TYF2	3.38658	3.68657	0.2	119
XLOC_018323	Unigene_cuff29519N	5	2100438|3LMK	0.25	0.25	0.75	drugbank_target|2178	98.83	0.9883	NULL	0	0	NULL	0	0	TTDC00100	98.83	0.247075	GRM5	1	NULL	0	1	1	0	0.172269	0	20.5537	1.56958	0.757434	0.0843927	0	0	0	0.1	0	0	0	0	MUS_leth	0.1	GRM5	J9JH96	3.48537	3.68538	0.1	120
XLOC_010779	Unigene_cuff17301N	4	2009496|2BG9	0.25	0.25	0.75	drugbank_target|6080	91.36	0.9136	NULL	0	0	TTDS00400	51.76	0.5176	NULL	0	0	NULL	0	NULL	0	1	1	0	0	0	0.459997	0	3.30508	0.0538126	0.220593	0	0	0	0	0	0	0	NULL	0	EGK_17726	G7MYG2	3.6812	3.6812	0	121
XLOC_036834	Unigene_cuff61171N	2	2031607|2OGV	0.25	0.25	0	drugbank_target|951	88.92	0.8892	NULL	0	0	TTDS00411	88.92	0.8892	NULL	0	0	NULL	0	Pkinase_Tyr	1	1	1	0	11.1458	41.4068	14.0627	5.50637	5.92351	2.05875	4.21135	0.1	0.1	0.1	0	0	0	0	MUS_leth	0.1	CSF1R	G3RMC9	3.2784	3.6784	0.3	122
XLOC_020934	Unigene_cuff33631N	5	2045429|2VZ8	0.25	0.25	0	drugbank_target|1295	88.89	0.8889	NULL	0	0	TTDS00295	88.89	0.8889	NULL	0	0	NULL	0	NULL	0	1	1	0	2.759	18.4428	17.8902	5.90709	15.8102	3.47711	15.0705	0	0.1	0.1	0	0.1	0	0.1	NULL	0	FASN	H0X162	3.2778	3.6778	0.4	123
XLOC_005263	Unigene_cuff8223N	1	26864|1LYW	0.25	0.25	0.75	drugbank_target|1243	58.04	0.5804	NULL	0	0	NULL	0	0	TTDR00447	58.04	0.1451	NULL	0	NULL	0	1	1	0	176.597	155.448	57.3348	272.624	51.2999	67.1	81.2195	0.1	0.1	0.1	0.1	0.1	0.1	0.1	NULL	0	CTSD	H7C1V0	2.9755	3.6755	0.7	124
XLOC_066629	Unigene_cuff110458N	6	90783|1J2E	0.25	0.25	0	drugbank_target|952	88.77	0.8877	NULL	0	0	TTDS00093	88.77	0.8877	NULL	0	0	NULL	0	NULL	0	1	1	0	12.9466	66.5275	0.206785	50.1586	0.890799	0.166658	10.0561	0.1	0.1	0	0.1	0	0	0.1	NULL	0	DPP4	G3SI68	3.2754	3.6754	0.4	125
XLOC_055924	Unigene_cuff93301N	2	2082001|3GJW	0.25	0.25	0.75	NULL	0	0	NULL	0	0	TTDS00191	92.23	0.9223	NULL	0	0	NULL	0	NULL	0	1	1	0	18.7251	13.1834	13.4953	8.8237	17.7499	4.64191	17.6799	0.1	0.1	0.1	0	0.1	0	0.1	NULL	0	tr|B2R5W3|B2R5W3_HUMAN cDNA, FLJ92658, highly similar to Homo sapiens poly (ADP-ribose) polymerase family, member 1 (PARP1), mRNA	B2R5W3	3.1723	3.6723	0.5	126
XLOC_018746	Unigene_cuff30301N	7	2066925|3D4Q	0.25	0.25	0	drugbank_target|698	98.61	0.9861	NULL	0	0	TTDS00346	98.61	0.9861	NULL	0	0	NULL	0	Pkinase_Tyr	1	1	1	0	3.08303	4.02306	4.20201	2.62017	33.1522	0.664073	2.23564	0	0	0	0	0.1	0	0	MUS_leth	0.1	BRAF	H9F989	3.4722	3.6722	0.1	127
XLOC_007583	Unigene_cuff11898N	2	2009496|2BG9	0.25	0.25	0.75	drugbank_target|6082	86.26	0.8626	NULL	0	0	TTDS00400	45.42	0.4542	NULL	0	0	NULL	0	NULL	0	1	1	0	0.0628694	0.0202691	1.43602	0.0314144	13.1078	0.036577	0	0	0	0	0	0.1	0	0	NULL	0	CHRNB3	G1RR29	3.5668	3.6668	0.1	128
XLOC_061466	Unigene_cuff102162N	2	2014833|2E4X	0.25	0.25	0.75	drugbank_target|4096	97.02	0.9702	NULL	0	0	NULL	0	0	TTDC00126	97.02	0.24255	GRM2_3	1	NULL	0	1	1	0	0.0118357	0	17.2325	0	0.193824	0.0153112	0	0	0	0.1	0	0	0	0	MUS_leth	0.1	GRM3	G1RXY7	3.46275	3.66275	0.1	129
XLOC_016139	Unigene_cuff25918N	3	19326|3GWX	0.25	0.25	0.75	drugbank_target|1502	95.7	0.957	NULL	0	0	NULL	0	0	TTDC00069	95.7	0.23925	NULL	0	NULL	0	1	1	0	6.1847	1.64201	6.17623	4.24857	49.9953	2.75257	1.8078	0	0	0	0	0.1	0	0	MUS_leth	0.1	PPARD	G1PGA2	3.44625	3.64625	0.1	130
XLOC_000691	Unigene_cuff1030N	5	78223|1LUF	0.25	0.25	0.75	drugbank_target|6100	100	1	NULL	0	0	NULL	0	0	TTDC00318	78.07	0.195175	NULL	0	Pkinase_Tyr	1	1	1	0	0.530669	0.480553	152.077	7.43362	6.66837	1.30123	3.69494	0	0	0.1	0	0	0	0	MUS_leth	0.1	NTRK2	G3REH2	3.44517	3.64518	0.1	131
XLOC_044360	Unigene_cuff73861N	1	2044789|2VT4	0.25	0.25	0.75	drugbank_target|556	95.06	0.9506	NULL	0	0	NULL	0	0	TTDC00292	95.06	0.23765	ADRA1A	1	NULL	0	1	1	0	8.4848	35.7576	1.53443	0.20128	1.28258	0.0220223	0.204726	0	0.1	0	0	0	0	0	MUS_leth	0.1	ADRA1A	F6QIG0	3.43825	3.63825	0.1	132
XLOC_044389	Unigene_cuff73930N	2	2084731|3H3C	0.25	0.25	0.75	drugbank_target|992	97.14	0.9714	NULL	0	0	NULL	0	0	TTDC00114	41.06	0.10265	NULL	0	Pkinase_Tyr	1	1	1	0	3.14255	3.69808	58.2129	7.96243	4.08262	3.82721	10.1705	0	0	0.1	0	0	0	0.1	MUS_leth	0.1	PTK2B	H2PPW4	3.32405	3.62405	0.2	133
XLOC_081559	Unigene_cuff132705N	12	2085159|3H5V	0.25	0.25	0.75	drugbank_target|921	98.72	0.9872	NULL	0	0	NULL	0	0	TTDC00250	73.78	0.18445	NULL	0	NULL	0	1	1	0	2.6678	1.64064	114.661	0.455542	1.54008	0.697871	0.441525	0	0	0.1	0	0	0	0	MUS_leth	0.1	Gria2	G5E8H1	3.42165	3.62165	0.1	134
XLOC_016390	Unigene_cuff26380N	1	2044786|2VT4	0.25	0.25	0.75	drugbank_target|1636	89.25	0.8925	NULL	0	0	TTDS00107	37.54	0.3754	NULL	0	0	TAAR	1	NULL	0	1	1	0	0	0	0	0.0270005	0	0	0	0	0	0	0	0	0	0	MUS_leth	0.1	TAAR1	F6WUY8	3.5179	3.6179	0	135
XLOC_106379	Unigene_cuff171603N	3	26352|1FUJ	0.25	0.25	0.75	drugbank_target|437	58.38	0.5838	NULL	0	0	TTDS00448	58.38	0.5838	NULL	0	0	NULL	0	NULL	0	1	1	0	0.455248	0.760461	1.53937	0.615284	16.2962	3.80891	0.216101	0	0	0	0	0.1	0	0	MUS_leth	0.1	Prtn3	Q8K597	3.4176	3.6176	0.1	136
XLOC_037068	Unigene_cuff61497N	7	2085159|3H5V	0.25	0.25	0.75	drugbank_target|922	99.08	0.9908	NULL	0	0	NULL	0	0	TTDC00250	68.17	0.170425	NULL	0	NULL	0	1	1	0	0.105126	0.0164161	16.4786	2.08125	1.07252	0.219004	0.140458	0	0	0.1	0	0	0	0	MUS_leth	0.1	Glutamate receptor, ionotrophic variant (Fragment)	Q59GL7	3.41122	3.61123	0.1	137
XLOC_046382	Unigene_cuff77468N	5	2201804|2XH5	0.25	0.25	0.75	drugbank_target|1970	44.25	0.4425	NULL	0	0	NULL	0	0	TTDC00182	44.25	0.110625	NULL	0	Pkinase_C	1	1	1	0	51.4672	63.1707	64.478	67.1485	42.3105	27.7095	73.003	0.1	0.1	0.1	0.1	0.1	0.1	0.1	MUS_leth	0.1	PKN3	F6SNP3	2.80313	3.60312	0.7	138
XLOC_056954	Unigene_cuff94922N	4	31616|1CT9	0.25	0.25	0.75	drugbank_target|242	84.82	0.8482	NULL	0	0	NULL	0	0	NULL	0	0	NULL	0	NULL	0	1	1	0	5.54142	9.06565	65.3134	19.4871	19.2556	10.3785	248.581	0	0	0.1	0.1	0.1	0.1	0.1	NULL	0	ASNS	F6TDM1	3.0982	3.5982	0.5	139
XLOC_016091	Unigene_cuff25779N	3	2003542|1WAK	0.25	0.25	0.75	drugbank_target|6832	74.73	0.7473	NULL	0	0	NULL	0	0	NULL	0	0	NULL	0	Pkinase	1	1	1	0	11.4487	16.0034	9.0692	10.4338	177.66	3.94511	13.0941	0.1	0.1	0	0.1	0.1	0	0.1	MUS_leth	0.1	SRPK1	H0X169	2.9973	3.5973	0.5	140
XLOC_006489	Unigene_cuff10195N	7	93506|1OT7	0.25	0.25	0	drugbank_target|3233	94.83	0.9483	NULL	0	0	TTDS00272	94.83	0.9483	NULL	0	0	NULL	0	NULL	0	1	1	0	0	70.6686	0.0488447	7.97908	1.00537	0.132045	0.177479	0	0.1	0	0	0	0	0	MUS_leth	0.1	NR1H4	F7CUJ5	3.3966	3.5966	0.1	141
XLOC_102849	Unigene_cuff166007N	1	85501|1NAX	0.25	0.25	0.75	drugbank_target|346	99.13	0.9913	NULL	0	0	NULL	0	0	TTDR01227	99.13	0.247825	NULL	0	NULL	0	1	1	0	0.398005	0.442657	0.0147156	0.197943	0	0.23313	0.181598	0	0	0	0	0	0	0	MUS_leth	0.1	THRB	F7G9B9	3.48913	3.58913	0	142
XLOC_070975	Unigene_cuff116270N	2	2063635|3CD3	0.25	0.25	0.75	drugbank_target|934	61.9	0.619	NULL	0	0	TTDS00406	61.9	0.619	NULL	0	0	NULL	0	Pkinase_Tyr	1	1	1	0	2.0712	2.58514	1.90634	3.02777	3.74813	1.03287	1.2049	0	0	0	0	0	0	0	MUS_leth	0.1	FER	E1BNE0	3.488	3.588	0	143
XLOC_062044	Unigene_cuff103150N	5	2092096|3JS2	0.25	0.25	0.75	drugbank_target|2216	94.92	0.9492	NULL	0	0	NULL	0	0	TTDC00024	74.13	0.185325	NULL	0	Pkinase_Tyr	1	1	1	0	0.134653	33.4	0.109092	8.61305	0.148099	0.905942	1.19079	0	0.1	0	0	0	0	0	MUS_leth	0.1	FGFR4	G3TFB6	3.38453	3.58453	0.1	144
XLOC_004965	Unigene_cuff7758N	3	2056420|2ZVA	0.25	0.25	0.75	NULL	0	0	drugbank_target|6824	93.16	0.2329	TTDS00407	70.16	0.7016	NULL	0	0	NULL	0	Pkinase_Tyr	1	1	1	0	7.11283	29.5657	3.48216	10.7324	2.35221	1.61058	11.6074	0	0.1	0	0.1	0	0	0.1	MUS_leth	0.1	Lyn	Q3U6Q5	3.1845	3.5845	0.3	145
XLOC_069931	Unigene_cuff114901N	1	149827|2PSQ	0.25	0.25	0.75	drugbank_target|2216	97.2	0.972	NULL	0	0	NULL	0	0	TTDC00131	62.75	0.156875	NULL	0	Pkinase_Tyr	1	1	1	0	0.220765	18.3796	0.0617625	4.13549	0	0.395391	2.665	0	0.1	0	0	0	0	0	MUS_leth	0.1	FGFR4	H0X4T5	3.37887	3.57888	0.1	146
XLOC_068173	Unigene_cuff112834N	1	2099621|3LC5	0.25	0.25	0.75	drugbank_target|400	90.29	0.9029	NULL	0	0	NULL	0	0	TTDC00078	90.29	0.225725	NULL	0	NULL	0	1	1	0	0.46991	1642.95	0.00765421	4.14666	0	0.131436	0.634047	0	0.1	0	0	0	0	0	MUS_leth	0.1	F9	F7G6J5	3.37862	3.57863	0.1	147
XLOC_007562	Unigene_cuff11827N	2	26330|1BDA	0.25	0.25	0.75	drugbank_target|1792	82.16	0.8216	NULL	0	0	NULL	0	0	TTDR01233	82.16	0.2054	NULL	0	NULL	0	1	1	0	4.04561	7.53239	10.3956	12.455	7.12882	7.13336	1.42539	0	0	0.1	0.1	0	0	0	MUS_leth	0.1	PLAT	G3T547	3.277	3.577	0.2	148
XLOC_016113	Unigene_cuff25833N	1	2014842|2E4Z	0.25	0.25	0.75	drugbank_target|925	98.08	0.9808	NULL	0	0	NULL	0	0	TTDR00965	98.08	0.2452	GRM4	1	NULL	0	1	1	0	1.79282	0	2.10137	0.125416	0.328224	0.051109	0.0426616	0	0	0	0	0	0	0	MUS_leth	0.1	GRM4	G1L2N3	3.476	3.576	0	149
XLOC_066185	Unigene_cuff109567N	4	2037797|2QNJ	0.25	0.25	0.75	drugbank_target|748	38.42	0.3842	NULL	0	0	NULL	0	0	TTDC00281	95.36	0.2384	NULL	0	Pkinase	1	1	1	0	22.0914	23.5568	15.6285	16.6786	15.307	6.25871	20.9158	0.1	0.1	0.1	0.1	0.1	0	0.1	MUS_leth	0.1	MARK3	H9FUH0	2.8726	3.5726	0.6	150
XLOC_098946	Unigene_cuff159791N	2	2014815|2E4U	0.25	0.25	0.75	drugbank_target|1362	97.78	0.9778	NULL	0	0	NULL	0	0	TTDR00321	97.78	0.24445	GRM2_3	1	NULL	0	1	1	0	0.0311635	0.0109862	6.60013	0.294551	0.0382581	0.0239725	0	0	0	0	0	0	0	0	MUS_leth	0.1	GRM2	H0X6Y0	3.47225	3.57225	0	151
XLOC_026992	Unigene_cuff44486N	1	2044789|2VT4	0.25	0.25	0.75	drugbank_target|716	97.44	0.9744	NULL	0	0	NULL	0	0	TTDR00157	97.44	0.2436	HTR7	1	NULL	0	1	1	0	0.789836	0	2.80207	0.0560004	2.39239	0.278174	2.25842	0	0	0	0	0	0	0	MUS_leth	0.1	HTR7	Q684P8	3.468	3.568	0	152
XLOC_024263	Unigene_cuff39913N	2	2014842|2E4Z	0.25	0.25	0.75	drugbank_target|927	97.22	0.9722	NULL	0	0	NULL	0	0	TTDR00755	97.22	0.24305	GRM6_7_8	1	NULL	0	1	1	0	0.0358639	0	4.10141	0	2.83929	0.0696147	0	0	0	0	0	0	0	0	MUS_leth	0.1	GRM8	B1MT50	3.46525	3.56525	0	153
XLOC_030809	Unigene_cuff50875N	5	2027288|2JIU	0.25	0.25	0	drugbank_target|844	93.25	0.9325	NULL	0	0	TTDS00355	93.25	0.9325	NULL	0	0	NULL	0	Pkinase_Tyr	1	1	1	0	1.25175	22.8149	1.34482	7.84853	0.938913	2.13422	1.64471	0	0.1	0	0	0	0	0	MUS_leth	0.1	EGFR	G3U4U1	3.365	3.565	0.1	154
XLOC_009499	Unigene_cuff15141N	5	19279|1LBD	0.25	0.25	0.75	drugbank_target|780	96.61	0.9661	NULL	0	0	NULL	0	0	TTDR01075	96.61	0.241525	NULL	0	NULL	0	1	1	0	5.4879	0.0272895	2.5011	0.857423	0.0593887	0.27456	0.119134	0	0	0	0	0	0	0	MUS_leth	0.1	RXRG	G1LJ94	3.45763	3.55762	0	155
XLOC_013474	Unigene_cuff21556N	1	2044786|2VT4	0.25	0.25	0.75	drugbank_target|528	96.44	0.9644	NULL	0	0	NULL	0	0	TTDR00564	96.44	0.2411	HTR1	1	NULL	0	1	1	0	0	0	0.435262	0	0	0.0020725	0.0664663	0	0	0	0	0	0	0	MUS_leth	0.1	Htr1e	H0VYV1	3.4555	3.5555	0	156
XLOC_013475	Unigene_cuff21557N	1	2044786|2VT4	0.25	0.25	0.75	drugbank_target|528	96.44	0.9644	NULL	0	0	NULL	0	0	TTDR00564	96.44	0.2411	HTR1	1	NULL	0	1	1	0	0	0	0.435262	0	0	0.0020725	0.0664663	0	0	0	0	0	0	0	MUS_leth	0.1	Htr1e	H0VYV1	3.4555	3.5555	0	157
XLOC_009043	Unigene_cuff14208N	2	2089560|3IEC	0.25	0.25	0.75	drugbank_target|748	43.6	0.436	NULL	0	0	NULL	0	0	TTDC00281	67.16	0.1679	NULL	0	Pkinase	1	1	1	0	12.3479	12.6886	37.1372	12.5392	17.0063	7.6941	10.8832	0.1	0.1	0.1	0.1	0.1	0	0.1	MUS_leth	0.1	MARK4	H9F977	2.8539	3.5539	0.6	158
XLOC_024028	Unigene_cuff39575N	7	2024932|2IUX	0.25	0.25	0.75	drugbank_target|244	54.99	0.5499	NULL	0	0	TTDS00181	54.99	0.5499	NULL	0	0	NULL	0	NULL	0	1	1	0	9.18934	0.266977	2.21912	2.15098	174.2	1.46179	3.50796	0	0	0	0	0.1	0	0	MUS_leth	0.1	ACE3	F1MR35	3.3498	3.5498	0.1	159
XLOC_050787	Unigene_cuff84574N	3	2044789|2VT4	0.25	0.25	0.75	drugbank_target|511	95.68	0.9568	NULL	0	0	NULL	0	0	TTDR01194	95.68	0.2392	HTR1	1	NULL	0	1	1	0	0	0	0.959268	0.158601	1.03835	0.122101	0	0	0	0	0	0	0	0	MUS_leth	0.1	HTR1F	H2PA06	3.446	3.546	0	160
XLOC_085699	Unigene_cuff139238N	2	42632|8API	0.25	0.25	0.75	NULL	0	0	drugbank_target|1277	71.63	0.179075	TTDS00285	71.63	0.7163	NULL	0	0	NULL	0	NULL	0	1	1	0	6.87569	0	0.263902	206.062	26.9694	3.95083	16.7127	0	0	0	0.1	0.1	0	0.1	MUS_leth	0.1	SERPINA1	F1PCE5	3.14538	3.54537	0.3	161
XLOC_046397	Unigene_cuff77556N	3	155399|3BLR	0.25	0.25	0.75	NULL	0	0	drugbank_target|3950	98.53	0.246325	NULL	0	0	TTDC00095	98.53	0.246325	NULL	0	Pkinase	1	1	1	0	20.5392	42.5401	37.7905	48.1301	30.1456	17.4566	30.0204	0.1	0.1	0.1	0.1	0.1	0.1	0.1	MUS_leth	0.1	CDK9	I3MBB8	2.74265	3.54265	0.7	162
XLOC_056504	Unigene_cuff94244N	8	2021183|2HAK	0.25	0.25	0.75	drugbank_target|2038	54.44	0.5444	NULL	0	0	NULL	0	0	TTDR00255	97.6	0.244	NULL	0	Pkinase	1	1	1	0	9.34583	81.8072	6.94551	14.2194	16.3366	4.22837	18.3059	0	0.1	0	0.1	0.1	0	0.1	MUS_leth	0.1	CHUK	H0WBA1	3.0384	3.5384	0.4	163
XLOC_071199	Unigene_cuff116627N	1	151205|2QPJ	0.25	0.25	0.75	drugbank_target|294	59.26	0.5926	NULL	0	0	TTDS00449	59.26	0.5926	NULL	0	0	NULL	0	NULL	0	1	1	0	0	0	0.104257	0	43.4052	0.194181	0	0	0	0	0	0.1	0	0	NULL	0	Membrane metallo-endopeptidase-like protein 1	G2HG36	3.4352	3.5352	0.1	164
XLOC_081042	Unigene_cuff131998N	6	40347|1FBL	0.25	0.25	0.75	drugbank_target|6197	88.52	0.8852	NULL	0	0	NULL	0	0	NULL	0	0	NULL	0	NULL	0	1	1	0	11.1747	10.5098	8.34508	3.80622	6.0202	10.9338	7.29841	0.1	0.1	0	0	0	0.1	0	MUS_leth	0.1	MMP23B	H0XRI6	3.1352	3.5352	0.3	165
XLOC_069324	Unigene_cuff114293N	1	63197|1JNF	0.25	0.25	0.75	drugbank_target|566	68	0.68	NULL	0	0	NULL	0	0	NULL	0	0	NULL	0	NULL	0	1	1	0	5.63566	15017.3	376.505	68.9222	75.9205	11.5761	8.95546	0	0.1	0.1	0.1	0.1	0.1	0	MUS_leth	0.1	Transferrin	G9KT13	2.93	3.53	0.5	166
XLOC_005203	Unigene_cuff8050N	2	2009496|2BG9	0.25	0.25	0.75	drugbank_target|458	94.02	0.9402	NULL	0	0	NULL	0	0	TTDC00242	94.02	0.23505	NULL	0	NULL	0	1	1	0	2.9734	0.125634	0.0340157	0.100104	0.0150267	0.0664809	0	0	0	0	0	0	0	0	MUS_leth	0.1	CHRNA10	G3R215	3.42525	3.52525	0	167
XLOC_071911	Unigene_cuff117683N	9	2022269|2HR7	0.25	0.25	0	drugbank_target|958	96.14	0.9614	NULL	0	0	TTDS00269	96.14	0.9614	NULL	0	0	NULL	0	Pkinase_Tyr	1	1	1	0	2.71531	0.198289	2.42415	6.10509	1.68635	2.00157	6.97462	0	0	0	0	0	0	0	MUS_leth	0.1	IGF1R	F6YQU0	3.4228	3.5228	0	168
XLOC_068564	Unigene_cuff113438N	4	2031150|2OAY	0.25	0.25	0.75	drugbank_target|3833	28.69	0.2869	NULL	0	0	TTDS00467	28.46	0.2846	NULL	0	0	NULL	0	NULL	0	1	1	0	41.6327	2553.42	5.05524	43.4948	18.6558	40.2501	36.1758	0.1	0.1	0	0.1	0.1	0.1	0.1	MUS_leth	0.1	SERPING1	F7B9L5	2.8215	3.5215	0.6	169
XLOC_043261	Unigene_cuff72127N	1	2044786|2VT4	0.25	0.25	0.75	drugbank_target|378	93.54	0.9354	NULL	0	0	NULL	0	0	TTDR01180	93.54	0.23385	ADRA2C	1	NULL	0	1	1	0	0.242915	0.39443	3.21001	7.17813	0.317027	0.217341	0.060776	0	0	0	0	0	0	0	MUS_leth	0.1	Alpha-2C adrenoceptor	Q8HY80	3.41925	3.51925	0	170
XLOC_031566	Unigene_cuff52127N	8	2052013|2X7G	0.25	0.25	0.75	drugbank_target|6832	96.88	0.9688	NULL	0	0	NULL	0	0	NULL	0	0	NULL	0	Pkinase	1	1	1	0	8.16918	6.64101	34.819	7.75022	185.49	4.27853	6.95201	0	0	0.1	0	0.1	0	0	MUS_leth	0.1	SRPK2	H9FYW3	3.2188	3.5188	0.2	171
XLOC_063031	Unigene_cuff104647N	3	2072857|3EML	0.25	0	0	drugbank_target|16	98.34	0.9834	NULL	0	0	TTDS00186	98.34	0.9834	NULL	0	0	ADORA1	1	NULL	0	1	1	0	5.69032	3.13895	42.0037	1.82136	10.7502	1.06601	0.154172	0	0	0.1	0	0.1	0	0	MUS_leth	0.1	ADORA1	G1S911	3.2168	3.5168	0.2	172
XLOC_084385	Unigene_cuff137337N	2	2041484|2UXA	0.25	0.25	0.75	drugbank_target|705	93.33	0.9333	NULL	0	0	NULL	0	0	TTDC00250	93.33	0.233325	NULL	0	NULL	0	1	1	0	0	0.218792	27.029	0.136067	1.10371	0.0977181	0	0	0	0.1	0	0	0	0	NULL	0	GRIA1	H9FAR8	3.41662	3.51662	0.1	173
XLOC_078325	Unigene_cuff127732N	12	2078398|3FPQ	0.25	0.25	0.75	drugbank_target|698	33.33	0.3333	NULL	0	0	TTDS00346	33.33	0.3333	NULL	0	0	NULL	0	Pkinase	1	1	1	0	50.0409	17.2165	19.4893	30.6167	58.5209	4.74246	9.28062	0.1	0.1	0.1	0.1	0.1	0	0	MUS_leth	0.1	WNK1	G3TY37	2.9166	3.5166	0.5	174
XLOC_029729	Unigene_cuff49364N	3	115859|1XR1	0.25	0.25	0.75	drugbank_target|2347	98.48	0.9848	NULL	0	0	NULL	0	0	TTDC00006	32.31	0.080775	NULL	0	Pkinase	1	1	1	0	7.00229	7.35676	2.76879	7.15139	40.3048	4.82279	3.08583	0	0	0	0	0.1	0	0	MUS_leth	0.1	PIM1	F6UWX4	3.31557	3.51558	0.1	175
XLOC_083147	Unigene_cuff135385N	3	2066447|3D0I	0.25	0.25	0.75	drugbank_target|1385	85.2	0.852	NULL	0	0	NULL	0	0	TTDR00851	85.2	0.213	NULL	0	NULL	0	1	1	0	0	0.0340193	0.0384227	10.4238	0.162044	0	0.0660383	0	0	0	0.1	0	0	0	MUS_leth	0.1	ACE2	F6V9L3	3.315	3.515	0.1	176
XLOC_067976	Unigene_cuff112609N	1	2064547|3CJW	0.25	0.25	0.75	drugbank_target|459	46.03	0.4603	NULL	0	0	TTDS00073	60.32	0.6032	NULL	0	0	NULL	0	NULL	0	1	1	0	5.57727	8.01303	9.54207	5.0496	12.8994	1.78805	5.02927	0	0	0	0	0.1	0	0	MUS_leth	0.1	NR2C2	G3T576	3.3135	3.5135	0.1	177
XLOC_068203	Unigene_cuff112904N	2	2099621|3LC5	0.25	0.25	0.75	drugbank_target|400	85.05	0.8505	NULL	0	0	NULL	0	0	TTDC00078	85.05	0.212625	NULL	0	NULL	0	1	1	0	0.163575	657.576	0	1.95039	0.0234765	0.028518	0.226675	0	0.1	0	0	0	0	0	MUS_leth	0.1	F9	G1PHP1	3.31312	3.51313	0.1	178
XLOC_088463	Unigene_cuff143531N	5	2085616|3H9R	0.25	0.25	0.75	drugbank_target|292	99.5	0.995	NULL	0	0	NULL	0	0	TTDR00998	66.36	0.1659	NULL	0	Pkinase	1	1	1	0	9.34813	5.78519	7.86822	8.25418	3.47718	5.11247	2.38599	0	0	0	0	0	0	0	MUS_leth	0.1	GW7_12831	G5B9D6	3.4109	3.5109	0	179
XLOC_081969	Unigene_cuff133521N	4	2028988|2KOE	0.25	0	0	drugbank_target|68	97.88	0.9788	NULL	0	0	TTDS00334	97.88	0.9788	NULL	0	0	CNR1	1	NULL	0	1	1	0	0.329963	24.306	17.1351	0.157205	0.138374	0.0774843	0.153855	0	0.1	0.1	0	0	0	0	MUS_leth	0.1	CNR1	F6SIU9	3.2076	3.5076	0.2	180
XLOC_048192	Unigene_cuff80501N	2	2057791|3A60	0.25	0.25	0.75	drugbank_target|476	50.93	0.5093	NULL	0	0	NULL	0	0	TTDC00145	98.94	0.24735	NULL	0	Pkinase	1	1	1	0	10.0971	17.3089	4.51537	5.6014	21.581	1.4973	19.251	0.1	0.1	0	0	0.1	0	0.1	MUS_leth	0.1	RPS6KB1	G1QIR2	3.00665	3.50665	0.4	181
XLOC_036879	Unigene_cuff61250N	4	2066933|3D4S	0.25	0	0	drugbank_target|70	97.77	0.9777	NULL	0	0	TTDS00267	97.77	0.9777	NULL	0	0	AGTR1	1	NULL	0	1	1	0	5.85113	28.2815	0.960591	19.5987	0.997985	0.398704	2.07035	0	0.1	0	0.1	0	0	0	MUS_leth	0.1	AGTR1	K7BAD0	3.2054	3.5054	0.2	182
XLOC_071912	Unigene_cuff117689N	1	87776|1P4O	0.25	0	0	drugbank_target|958	97.77	0.9777	NULL	0	0	TTDS00269	97.77	0.9777	NULL	0	0	NULL	0	Pkinase_Tyr	1	1	1	0	3.60418	0.376132	3.33349	10.3868	1.81125	3.81035	17.8691	0	0	0	0.1	0	0	0.1	MUS_leth	0.1	IGF-IR	G1FG63	3.2054	3.5054	0.2	183
XLOC_031972	Unigene_cuff52790N	2	2034098|2PED	0.25	0.25	0.75	drugbank_target|699	84.25	0.8425	NULL	0	0	NULL	0	0	TTDC00317	84.25	0.210625	GPR109	1	NULL	0	1	1	0	0	12.5565	0.182397	0.081684	0.198484	0.106945	0.851597	0	0.1	0	0	0	0	0	MUS_leth	0.1	EGM_03868	G7PJ85	3.30313	3.50312	0.1	184
XLOC_033477	Unigene_cuff55445N	8	157216|3D24	0.25	0.25	0.75	NULL	0	0	drugbank_target|6221	90.54	0.22635	NULL	0	0	TTDR00270	90.54	0.22635	NULL	0	NULL	0	1	1	0	402.163	307.905	292.788	287.032	124.467	29.7029	58.091	0.1	0.1	0.1	0.1	0.1	0.1	0.1	MUS_leth	0.1	ESRRA	I3N8Q2	2.7027	3.5027	0.7	185
XLOC_084347	Unigene_cuff137245N	2	2009498|2BG9	0.25	0.25	0.75	drugbank_target|841	97.17	0.9717	NULL	0	0	NULL	0	0	TTDR01178	72.25	0.180625	NULL	0	NULL	0	1	1	0	0	0	0.631698	0.0312139	0.0232347	0.029026	0.0471134	0	0	0	0	0	0	0	MUS_leth	0.1	GABRA6	E1BE96	3.40232	3.50232	0	186
XLOC_010757	Unigene_cuff17223N	3	2064547|3CJW	0.25	0.25	0.75	drugbank_target|459	43.43	0.4343	NULL	0	0	NULL	0	0	TTDR01073	43.43	0.108575	NULL	0	NULL	0	1	1	0	11.3172	20.3777	30.1014	63.9983	10.3235	25.7632	9.35828	0.1	0.1	0.1	0.1	0.1	0.1	0	MUS_leth	0.1	Putative coup transcription factor 2 isoform 1	K9IRW2	2.79287	3.49288	0.6	187
XLOC_054578	Unigene_cuff91097N	8	2073448|3EQR	0.25	0.25	0.75	drugbank_target|849	94.04	0.9404	NULL	0	0	NULL	0	0	TTDC00114	40.43	0.101075	NULL	0	Pkinase_Tyr	1	1	1	0	3.37444	1.73305	11.1946	2.75993	2.32505	2.88287	6.00556	0	0	0.1	0	0	0	0	MUS_leth	0.1	TNK2	H9FNI4	3.29148	3.49147	0.1	188
XLOC_072972	Unigene_cuff119422N	16	42674|1BY7	0.25	0.25	0	drugbank_target|3865	81.42	0.8142	NULL	0	0	TTDS00467	37.5	0.375	NULL	0	0	NULL	0	NULL	0	1	1	0	69.7258	17.0133	13.0369	28.402	45.6477	35.0339	37.5448	0.1	0.1	0.1	0.1	0.1	0.1	0.1	MUS_leth	0.1	SERPINB6	H0XQ92	2.6892	3.4892	0.7	189
XLOC_106606	Unigene_cuff172217N	4	2015423|2ECF	0.25	0.25	0.75	drugbank_target|952	36.84	0.3684	NULL	0	0	TTDS00093	36.84	0.3684	NULL	0	0	NULL	0	NULL	0	1	1	0	17.3253	95.2172	9.30504	16.0479	12.2538	2.91837	28.956	0.1	0.1	0	0.1	0.1	0	0.1	NULL	0	DPP9	K7BQ85	2.9868	3.4868	0.5	190
XLOC_055954	Unigene_cuff93399N	5	2210332|3OCB	0.25	0.25	0.75	drugbank_target|476	82.71	0.8271	NULL	0	0	NULL	0	0	TTDC00132	82.71	0.206775	NULL	0	Pkinase_C	1	1	1	0	7.00888	2.80857	27.8523	5.0422	7.89508	3.55965	1.4265	0	0	0.1	0	0	0	0	MUS_leth	0.1	Putative serine/threonine protein kinase (Fragment)	K9ISX3	3.28388	3.48387	0.1	191
XLOC_096274	Unigene_cuff155618N	2	62318|1IE9	0.25	0.25	0	drugbank_target|856	94.15	0.9415	NULL	0	0	TTDS00251	94.15	0.9415	NULL	0	0	NULL	0	NULL	0	1	1	0	0.689472	2.02661	3.13379	9.881	1.10642	0.761451	0.514867	0	0	0	0	0	0	0	MUS_leth	0.1	VDR	G3RK17	3.383	3.483	0	192
XLOC_057363	Unigene_cuff95505N	3	2082610|3GP0	0.25	0.25	0.75	NULL	0	0	drugbank_target|1540	75.32	0.1883	NULL	0	0	TTDR00352	96.62	0.24155	NULL	0	Pkinase	1	1	1	0	16.9732	45.1678	17.7794	39.2865	21.6843	16.1393	20.7743	0.1	0.1	0.1	0.1	0.1	0.1	0.1	MUS_leth	0.1	MAPK11	I3MPH0	2.67985	3.47985	0.7	193
XLOC_050393	Unigene_cuff83883N	2	78223|1LUF	0.25	0.25	0.75	drugbank_target|1618	90.13	0.9013	NULL	0	0	NULL	0	0	TTDC00318	90.13	0.225325	NULL	0	Pkinase_Tyr	1	1	1	0	0.0696194	0	0.252059	0.404022	1.73742	0.0185315	0	0	0	0	0	0	0	0	MUS_leth	0.1	NTRK1	H2N5B2	3.37663	3.47662	0	194
XLOC_061454	Unigene_cuff102125N	7	2080157|3G5U	0.25	0.25	0.75	drugbank_target|1588	66.18	0.6618	NULL	0	0	NULL	0	0	TTDR00007	65.44	0.1636	NULL	0	NULL	0	1	1	0	8.90208	16.4132	5.06913	11.3426	1.40147	1.60066	18.741	0	0.1	0	0.1	0	0	0.1	MUS_leth	0.1	I79_013605	G3HRY0	3.0754	3.4754	0.3	195
XLOC_026377	Unigene_cuff43341N	6	2038422|2QU5	0.25	0.25	0.75	drugbank_target|26	81.77	0.8177	NULL	0	0	NULL	0	0	TTDC00290	81.77	0.204425	NULL	0	Pkinase_Tyr	1	1	1	0	0.615124	11.3681	0.668625	6.13466	0.510915	0.514494	0.485115	0	0.1	0	0	0	0	0	MUS_leth	0.1	FLT4	G1L2F1	3.27212	3.47213	0.1	196
XLOC_098588	Unigene_cuff159129N	1	2009496|2BG9	0.25	0.25	0.75	drugbank_target|4097	89.35	0.8935	NULL	0	0	NULL	0	0	TTDC00239	89.35	0.223375	NULL	0	NULL	0	1	1	0	0	0	0.0094715	0	0.057114	0	0	0	0	0	0	0	0	0	MUS_leth	0.1	CHRNA9	G1LSX1	3.36687	3.46687	0	197
XLOC_002134	Unigene_cuff3322N	2	77138|1JMO	0.25	0.25	0	drugbank_target|852	88.27	0.8827	NULL	0	0	TTDS00378	88.27	0.8827	NULL	0	0	NULL	0	NULL	0	1	1	0	0.204713	977.829	1.33716	6.44083	0.31057	0.607892	0.170821	0	0.1	0	0	0	0	0	MUS_leth	0.1	SERPIND1	H2P505	3.2654	3.4654	0.1	198
XLOC_030244	Unigene_cuff50076N	2	73720|1L9H	0.25	0.25	0	drugbank_target|778	93.22	0.9322	NULL	0	0	TTDS00183	93.22	0.9322	NULL	0	0	CYSLTR1	1	NULL	0	1	1	0	2.42999	1.34238	0.239653	0.454472	0.48022	0.46716	0.636308	0	0	0	0	0	0	0	MUS_leth	0.1	CYSLTR1	J9NVP1	3.3644	3.4644	0	199
XLOC_067948	Unigene_cuff112519N	1	2034098|2PED	0.25	0.25	0.75	drugbank_target|2207	88.79	0.8879	NULL	0	0	NULL	0	0	TTDR00221	88.79	0.221975	RHO, OPN2	1	NULL	0	1	1	0	0	0	0	0	0.510122	0.0195609	0	0	0	0	0	0	0	0	MUS_leth	0.1	EGM_03566	G7PIM7	3.35988	3.45987	0	200
XLOC_077438	Unigene_cuff126182N	3	120488|1VRY	0.25	0	0	drugbank_target|6087	94.59	0.9459	NULL	0	0	TTDS00428	76.08	0.7608	NULL	0	0	NULL	0	NULL	0	1	1	0	21.2868	16.3288	28.5304	0.0816632	2.64969	10.3585	1.67847	0.1	0.1	0.1	0	0	0.1	0	MUS_leth	0.1	GABRG1	A6QQP6	2.9567	3.4567	0.4	201
XLOC_071200	Unigene_cuff116628N	3	151205|2QPJ	0.25	0.25	0.75	drugbank_target|294	55.26	0.5526	NULL	0	0	TTDS00449	55.26	0.5526	NULL	0	0	NULL	0	NULL	0	1	1	0	0.0249229	0	0.344654	0	38.6614	0.00820848	0	0	0	0	0	0.1	0	0	NULL	0	MMEL1	F1MH21	3.3552	3.4552	0.1	202
XLOC_089230	Unigene_cuff144851N	4	2044789|2VT4	0.25	0.25	0.75	drugbank_target|629	88.25	0.8825	NULL	0	0	NULL	0	0	TTDC00293	88.25	0.220625	ADRA2B	1	NULL	0	1	1	0	0.505673	3.34222	0.20431	0.507206	0.111595	1.6222	0.287522	0	0	0	0	0	0	0	MUS_leth	0.1	Alpha-2B adrenoceptor	Q8HYY8	3.35312	3.45312	0	203
XLOC_037788	Unigene_cuff62691N	2	25318|1E7Z	0.25	0.25	0.75	drugbank_target|256	50.28	0.5028	NULL	0	0	NULL	0	0	NULL	0	0	NULL	0	NULL	0	1	1	0	110.115	72.0132	52.1931	56.4443	28.3121	35.1767	98.0065	0.1	0.1	0.1	0.1	0.1	0.1	0.1	NULL	0	AIMP1	G3QNM8	2.7528	3.4528	0.7	204
XLOC_100637	Unigene_cuff162238N	5	2089564|3IEC	0.25	0.25	0.75	drugbank_target|748	40.34	0.4034	NULL	0	0	NULL	0	0	TTDC00281	38.75	0.096875	NULL	0	Pkinase	1	1	1	0	26.8578	23.9034	14.6549	14.8085	26.4982	3.91736	12.9256	0.1	0.1	0.1	0.1	0.1	0	0.1	MUS_leth	0.1	SNRK	H0X3I4	2.75027	3.45027	0.6	205
XLOC_084307	Unigene_cuff137128N	5	2043919|2VL0	0.25	0	0	drugbank_target|4100	100	1	NULL	0	0	TTDS00410	100	1	NULL	0	0	NULL	0	NULL	0	1	1	0	0.127234	0.034027	48.9611	0.946383	0.285619	1.66188	0.207546	0	0	0.1	0	0	0	0	MUS_leth	0.1	GABRB2	G1QWY8	3.25	3.45	0.1	206
XLOC_066463	Unigene_cuff110244N	1	2091791|3JPY	0.25	0.25	0.75	drugbank_target|439	99.45	0.9945	NULL	0	0	NULL	0	0	TTDC00299	41.3	0.10325	NULL	0	NULL	0	1	1	0	0	0	2.22599	0.0355921	0.615905	0.0191996	0	0	0	0	0	0	0	0	MUS_leth	0.1	EGM_09930	G7PY19	3.34775	3.44775	0	207
XLOC_009085	Unigene_cuff14345N	2	2085214|3H6H	0.25	0.25	0.75	drugbank_target|920	99.66	0.9966	NULL	0	0	NULL	0	0	NULL	0	0	NULL	0	NULL	0	1	1	0	3.61144	0.128675	18.1888	1.73175	15.3546	1.08378	1.04305	0	0	0.1	0	0.1	0	0	NULL	0	GRIK5	I3MID5	3.2466	3.4466	0.2	208
XLOC_106777	Unigene_cuff172416N	2	2079813|3G33	0.25	0.25	0.75	NULL	0	0	drugbank_target|3959	98.58	0.24645	NULL	0	0	TTDC00165	98.58	0.24645	NULL	0	Pkinase	1	1	1	0	14.5532	28.4522	66.8903	18.5544	11.6756	7.76139	23.8617	0.1	0.1	0.1	0.1	0.1	0	0.1	MUS_leth	0.1	GW7_04671	G5BEB8	2.7429	3.4429	0.6	209
XLOC_019455	Unigene_cuff31554N	1	2044786|2VT4	0.25	0.25	0.75	drugbank_target|1256	87.35	0.8735	NULL	0	0	NULL	0	0	TTDC00185	87.35	0.218375	HTR6	1	NULL	0	1	1	0	0.210965	0.327621	1.14466	1.41191	0.195406	0.301726	0.379817	0	0	0	0	0	0	0	MUS_leth	0.1	Htr6	Q63004	3.34187	3.44188	0	210
XLOC_027282	Unigene_cuff44956N	6	2021103|2H96	0.25	0.25	0.75	NULL	0	0	drugbank_target|6292	97.63	0.244075	NULL	0	0	TTDC00102	97.63	0.244075	NULL	0	Pkinase	1	1	1	0	26.9716	30.3006	30.4262	13.0812	15.3663	6.56181	10.3978	0.1	0.1	0.1	0.1	0.1	0	0.1	MUS_leth	0.1	Mapk8	A6P3E4	2.73815	3.43815	0.6	211
XLOC_026953	Unigene_cuff44375N	3	2051409|2X2M	0.25	0.25	0.75	NULL	0	0	drugbank_target|4177	87.04	0.2176	TTDS00348	87.04	0.8704	NULL	0	0	NULL	0	Pkinase_Tyr	1	1	1	0	0.315998	0.470128	2.59241	1.67504	4.99856	0.24365	0.12911	0	0	0	0	0	0	0	MUS_leth	0.1	RET	I3LYN9	3.338	3.438	0	212
XLOC_084345	Unigene_cuff137241N	2	120488|1VRY	0.25	0	0	drugbank_target|6086	99.14	0.9914	NULL	0	0	TTDS00428	99.14	0.9914	NULL	0	0	NULL	0	NULL	0	1	1	0	0	0.0128729	40.8624	0.10984	0.00985936	0	0.0264002	0	0	0.1	0	0	0	0	MUS_leth	0.1	GABRG2	G1QXE5	3.2328	3.4328	0.1	213
XLOC_019308	Unigene_cuff31158N	1	2014842|2E4Z	0.25	0.25	0.75	drugbank_target|438	76.79	0.7679	NULL	0	0	TTDS00164	31.22	0.3122	NULL	0	0	TAS1R2	1	NULL	0	1	1	0	0	0.0987733	0	0	0.0733313	0	0.0808284	0	0	0	0	0	0	0	MUS_leth	0.1	TAS1R2	F7GW51	3.3301	3.4301	0	214
XLOC_031141	Unigene_cuff51453N	1	2053209|2YZA	0.25	0.25	0.75	drugbank_target|748	92.66	0.9266	NULL	0	0	NULL	0	0	TTDC00281	60.82	0.15205	NULL	0	Pkinase	1	1	1	0	1.56277	5.50857	1.54605	4.40074	4.64666	0.621185	2.66542	0	0	0	0	0	0	0	MUS_leth	0.1	PRKAA1	B7UEY5	3.32865	3.42865	0	215
XLOC_084346	Unigene_cuff137242N	2	120488|1VRY	0.25	0	0	drugbank_target|872	98.9	0.989	NULL	0	0	TTDS00403	98.9	0.989	NULL	0	0	NULL	0	NULL	0	1	1	0	0	0.0456323	41.769	0.0586983	0	0	0	0	0	0.1	0	0	0	0	MUS_leth	0.1	PAL_GLEAN10018847	L5L1N8	3.228	3.428	0.1	216
XLOC_087757	Unigene_cuff142321N	1	2031064|2O9I	0.25	0.25	0	drugbank_target|1284	86.31	0.8631	NULL	0	0	TTDS00290	86.31	0.8631	NULL	0	0	NULL	0	NULL	0	1	1	0	0	42.7212	0.00248819	2.72656	0.024104	0.0694411	0	0	0.1	0	0	0	0	0	MUS_leth	0.1	NR1I2	G3QWP1	3.2262	3.4262	0.1	217
XLOC_048369	Unigene_cuff80764N	10	91752|1NA7	0.25	0.25	0.75	NULL	0	0	drugbank_target|2236	94.88	0.2372	NULL	0	0	TTDR00257	94.88	0.2372	NULL	0	Pkinase	1	1	1	0	49.5494	32.6233	21.2928	19.9974	26.2184	7.24209	20.9731	0.1	0.1	0.1	0.1	0.1	0	0.1	MUS_leth	0.1	CSNK2A1	H0WLB6	2.7244	3.4244	0.6	218
XLOC_042456	Unigene_cuff70594N	6	2038803|2QZ4	0.25	0.25	0.75	drugbank_target|154	47.44	0.4744	NULL	0	0	NULL	0	0	NULL	0	0	NULL	0	NULL	0	1	1	0	37.8062	35.3787	17.2591	21.4549	23.6703	6.86352	13.9448	0.1	0.1	0.1	0.1	0.1	0	0.1	MUS_leth	0.1	SPG7	E2R4F3	2.7244	3.4244	0.6	219
XLOC_072230	Unigene_cuff118152N	2	2201773|2XGY	0.25	0.25	0	drugbank_target|1524	86.17	0.8617	NULL	0	0	TTDS00323	86.17	0.8617	NULL	0	0	NULL	0	NULL	0	1	1	0	0.19136	0.0680956	0.215751	0.0154314	24.4374	0.027786	0.140198	0	0	0	0	0.1	0	0	MUS_leth	0.1	LOC100688474	F1PK62	3.2234	3.4234	0.1	220
XLOC_028478	Unigene_cuff47212N	5	2055577|2ZOQ	0.25	0.25	0	drugbank_target|1714	97.86	0.9786	NULL	0	0	NULL	0	0	TTDR00373	97.86	0.24465	NULL	0	Pkinase	1	1	1	0	19.926	44.4096	79.7303	29.4043	56.285	8.95634	15.5991	0.1	0.1	0.1	0.1	0.1	0	0.1	MUS_leth	0.1	LOC100404815	F7GMI8	2.72325	3.42325	0.6	221
XLOC_021464	Unigene_cuff34899N	3	92032|1NPE	0.25	0.25	0.75	drugbank_target|3834	47.3	0.473	NULL	0	0	NULL	0	0	NULL	0	0	NULL	0	NULL	0	1	1	0	23.2696	19.519	10.629	19.0422	12.3267	40.4291	4.924	0.1	0.1	0.1	0.1	0.1	0.1	0	MUS_leth	0.1	EGK_02109	G7MFN7	2.723	3.423	0.6	222
XLOC_106591	Unigene_cuff172175N	2	112047|1S9I	0.25	0.25	0.75	NULL	0	0	drugbank_target|990	74.17	0.185425	NULL	0	0	TTDR00148	74.17	0.185425	NULL	0	Pkinase	1	1	1	0	33.7556	67.8251	25.0554	44.3187	56.4342	15.4176	76.1052	0.1	0.1	0.1	0.1	0.1	0.1	0.1	MUS_leth	0.1	MAP2K2	I3L5D4	2.62085	3.42085	0.7	223
XLOC_105067	Unigene_cuff169670N	8	2057793|3A60	0.25	0.25	0.75	drugbank_target|476	46.94	0.4694	NULL	0	0	NULL	0	0	TTDC00145	80.44	0.2011	NULL	0	Pkinase_C	1	1	1	0	13.3545	16.9382	7.61439	10.4661	2.93563	2.18907	15.4005	0.1	0.1	0	0.1	0	0	0.1	MUS_leth	0.1	RPS6KB2	H0VH26	2.9205	3.4205	0.4	224
XLOC_085735	Unigene_cuff139325N	3	78128|1LQ8	0.25	0.25	0.75	drugbank_target|3833	44.53	0.4453	NULL	0	0	TTDS00068	42.51	0.4251	NULL	0	0	NULL	0	NULL	0	1	1	0	0.0825347	464.602	0	46.911	1.49725	0	6.79463	0	0.1	0	0.1	0	0	0	MUS_leth	0.1	SERPINA4	F1PHN8	3.1204	3.4204	0.2	225
XLOC_087417	Unigene_cuff141838N	2	2085165|3H5W	0.25	0.25	0.75	drugbank_target|923	94.96	0.9496	NULL	0	0	NULL	0	0	TTDC00250	46.95	0.117375	NULL	0	NULL	0	1	1	0	0.993703	0.620671	16.6555	2.17463	8.92444	0.62584	0	0	0	0.1	0	0	0	0	NULL	0	Gria3	Q3UY17	3.31697	3.41697	0.1	226
XLOC_053922	Unigene_cuff90056N	3	2066933|3D4S	0.25	0	0	drugbank_target|103	98.26	0.9826	NULL	0	0	TTDS00002	98.26	0.9826	NULL	0	0	CHRM1	1	NULL	0	1	1	0	0.562505	0.0244044	23.2975	0.0812008	0.202827	0.00315821	0	0	0	0.1	0	0	0	0	MUS_leth	0.1	CHRM1	H0XLS9	3.2152	3.4152	0.1	227
XLOC_078124	Unigene_cuff127380N	4	2207395|3MY0	0.25	0.25	0.75	drugbank_target|510	92.92	0.9292	NULL	0	0	NULL	0	0	TTDR00998	54.07	0.135175	NULL	0	Pkinase	1	1	1	0	7.42054	2.08396	2.87382	6.7924	6.61109	4.79755	2.068	0	0	0	0	0	0	0	MUS_leth	0.1	ACVRL1	F6YCL6	3.31438	3.41438	0	228
XLOC_104859	Unigene_cuff169238N	1	2044786|2VT4	0.25	0.25	0.75	drugbank_target|571	53.17	0.5317	NULL	0	0	TTDS00393	53.17	0.5317	NULL	0	0	GPR50	1	NULL	0	1	1	0	0	0	0.129063	0	0.0088969	0	0	0	0	0	0	0	0	0	MUS_leth	0.1	GPR50	G3RAM3	3.3134	3.4134	0	229
XLOC_043572	Unigene_cuff72597N	5	113325|1UNL	0.25	0.25	0.75	drugbank_target|486	93.23	0.9323	NULL	0	0	NULL	0	0	TTDR00296	51.22	0.12805	NULL	0	Pkinase	1	1	1	0	0.272775	0.0775052	0.581995	0.017353	1.87458	0.576369	0.0759671	0	0	0	0	0	0	0	MUS_leth	0.1	CDK15	G3SIA0	3.31035	3.41035	0	230
XLOC_020491	Unigene_cuff32982N	1	79042|1MF8	0.25	0.25	0	drugbank_target|1524	90.45	0.9045	NULL	0	0	TTDS00323	90.45	0.9045	NULL	0	0	NULL	0	NULL	0	1	1	0	0	0	0	0.0391992	0.0311082	0.1427	0	0	0	0	0	0	0	0	MUS_leth	0.1	Peptidyl-prolyl cis-trans isomerase	G3SFW0	3.309	3.409	0	231
XLOC_017570	Unigene_cuff28250N	2	94999|1PQ6	0.25	0.25	0.75	NULL	0	0	drugbank_target|2907	91.54	0.22885	NULL	0	0	TTDR00421	91.54	0.22885	NULL	0	NULL	0	1	1	0	20.7062	39.4617	15.8889	27.5957	30.4713	9.32855	17.6195	0.1	0.1	0.1	0.1	0.1	0	0.1	MUS_leth	0.1	NR1H2	F6XLC6	2.7077	3.4077	0.6	232
XLOC_081081	Unigene_cuff132095N	1	2095679|3KJ6	0.25	0.25	0	drugbank_target|945	90.2	0.902	NULL	0	0	TTDS00286	90.2	0.902	NULL	0	0	MC2R	1	NULL	0	1	1	0	0	0	0	0	0.755672	0.0161256	0.119146	0	0	0	0	0	0	0	MUS_leth	0.1	MC2R	G3T887	3.304	3.404	0	233
XLOC_003690	Unigene_cuff5060N	1	158062|3E88	0.25	0.25	0.75	NULL	0	0	drugbank_target|2116	98.64	0.2466	NULL	0	0	TTDC00132	81.69	0.204225	NULL	0	Pkinase	1	1	1	0	86.3796	19.3881	14.235	149.953	21.7167	2.60439	80.9293	0.1	0.1	0.1	0.1	0.1	0	0.1	MUS_leth	0.1	AKT2	G9BWQ2	2.70083	3.40083	0.6	234
XLOC_063488	Unigene_cuff105634N	1	2044789|2VT4	0.25	0.25	0.75	drugbank_target|106	84.06	0.8406	NULL	0	0	NULL	0	0	TTDC00314	84.06	0.21015	CNR2	1	NULL	0	1	1	0	0	0.113969	0.021236	0.0282195	0.0694337	0	0	0	0	0	0	0	0	0	MUS_leth	0.1	EGM_00347	G7NVV5	3.30075	3.40075	0	235
XLOC_077905	Unigene_cuff126979N	1	21616|1A6A	0.25	0	0	drugbank_target|4183	82.47	0.8247	NULL	0	0	TTDS00471	82.47	0.8247	NULL	0	0	NULL	0	NULL	0	1	1	0	13.9168	18.5685	3.16547	21.4587	14.3812	5.60162	3.71074	0.1	0.1	0	0.1	0.1	0	0	MUS_leth	0.1	MHC class II Mane-DRB1*01	Q30756	2.8994	3.3994	0.4	236
XLOC_106221	Unigene_cuff171282N	2	124697|1Z8G	0.25	0.25	0	drugbank_target|3851	95.92	0.9592	NULL	0	0	NULL	0	0	TTDR00510	95.92	0.2398	NULL	0	NULL	0	1	1	0	41.9808	488.645	88.3676	74.2454	16.1457	7.43055	162.514	0.1	0.1	0.1	0.1	0.1	0	0.1	MUS_leth	0.1	Hepsin	G9K4Q5	2.699	3.399	0.6	237
XLOC_045037	Unigene_cuff75047N	5	2015423|2ECF	0.25	0.25	0.75	drugbank_target|952	37.35	0.3735	NULL	0	0	TTDS00093	37.35	0.3735	NULL	0	0	NULL	0	NULL	0	1	1	0	20.7025	12.4661	11.1567	8.62626	14.793	2.39642	6.15072	0.1	0.1	0.1	0	0.1	0	0	NULL	0	DPP8	F6VJY1	2.997	3.397	0.4	238
XLOC_097903	Unigene_cuff158036N	1	113325|1UNL	0.25	0.25	0.75	drugbank_target|486	70.63	0.7063	NULL	0	0	NULL	0	0	TTDR00296	54.95	0.137375	NULL	0	Pkinase	1	1	1	0	11.5031	0.439668	55.5073	9.26711	3.54093	2.59531	0.525333	0.1	0	0.1	0	0	0	0	MUS_leth	0.1	CDK14	G1SWT4	3.09368	3.39367	0.2	239
XLOC_070545	Unigene_cuff115696N	6	139113|2OJF	0.25	0.25	0.75	NULL	0	0	drugbank_target|6263	90.77	0.226925	NULL	0	0	TTDR00976	44.9	0.11225	NULL	0	Pkinase	1	1	1	0	48.4221	42.5978	34.4429	26.9561	53.3516	12.5988	23.3944	0.1	0.1	0.1	0.1	0.1	0.1	0.1	MUS_leth	0.1	Putative camp-dependent protein kinase catalytic subunit alpha isoform 1	K9J036	2.58918	3.38917	0.7	240
XLOC_103627	Unigene_cuff167173N	2	151468|2QY0	0.25	0.25	0.75	drugbank_target|3814	60.23	0.6023	NULL	0	0	TTDS00203	43.59	0.4359	NULL	0	0	NULL	0	NULL	0	1	1	0	0.225562	180.975	0.0426441	0.653771	0.125421	0.133866	0.293624	0	0.1	0	0	0	0	0	NULL	0	C1R	F7B7J6	3.2882	3.3882	0.1	241
XLOC_095039	Unigene_cuff153583N	1	2201130|2X83	0.25	0.25	0	drugbank_target|1524	89.32	0.8932	NULL	0	0	TTDS00323	89.32	0.8932	NULL	0	0	NULL	0	NULL	0	1	1	0	0.830136	2.64973	0.209702	0.879384	0.542738	1.70984	0.473134	0	0	0	0	0	0	0	MUS_leth	0.1	Peptidyl-prolyl cis-trans isomerase (Fragment)	Q9MZD3	3.2864	3.3864	0	242
XLOC_034088	Unigene_cuff56631N	2	131408|2DDY	0.25	0.25	0.75	drugbank_target|6189	72.93	0.7293	NULL	0	0	NULL	0	0	NULL	0	0	NULL	0	NULL	0	1	1	0	0	20.0761	0.0200415	13.2922	0.333137	0.258078	19.5565	0	0.1	0	0.1	0	0	0.1	MUS_leth	0.1	EGM_06157	G7PNJ9	2.9793	3.3793	0.3	243
XLOC_021052	Unigene_cuff34035N	4	2091791|3JPY	0.25	0.25	0.75	drugbank_target|505	90.18	0.9018	NULL	0	0	NULL	0	0	TTDC00299	49.25	0.123125	NULL	0	NULL	0	1	1	0	0.0190585	0	1.74589	3.1295	0.728273	0.569217	0.0582443	0	0	0	0	0	0	0	MUS_leth	0.1	GRIN2C	Q6PCC5	3.27493	3.37493	0	244
XLOC_074237	Unigene_cuff121245N	2	2096161|3KMW	0.25	0.25	0.75	NULL	0	0	drugbank_target|2473	27.61	0.069025	NULL	0	0	TTDR00485	99.78	0.24945	NULL	0	Pkinase_Tyr	1	1	1	0	40.7124	25.1876	20.4686	36.9028	32.8864	12.7551	24.3644	0.1	0.1	0.1	0.1	0.1	0.1	0.1	MUS_leth	0.1	ILK	I3MHP1	2.56847	3.36848	0.7	245
XLOC_095902	Unigene_cuff154903N	3	2098253|3L0L	0.25	0.25	0.75	drugbank_target|6035	48.16	0.4816	NULL	0	0	NULL	0	0	TTDR00593	50.82	0.12705	NULL	0	NULL	0	1	1	0	11.9619	7.54219	10.187	8.38578	26.5067	1.58889	24.9207	0.1	0	0.1	0	0.1	0	0.1	MUS_leth	0.1	RORC	F6TAY3	2.85865	3.35865	0.4	246
XLOC_106844	Unigene_cuff172621N	1	2201773|2XGY	0.25	0.25	0	drugbank_target|1524	87.8	0.878	NULL	0	0	TTDS00323	87.8	0.878	NULL	0	0	NULL	0	NULL	0	1	1	0	0.0379054	0	0.0690227	0.0363164	0.0929241	0.16452	3.85e-06	0	0	0	0	0	0	0	MUS_leth	0.1	LOC696020	F7HTW4	3.256	3.356	0	247
XLOC_067240	Unigene_cuff111406N	1	61604|1I3O	0.25	0.25	0.75	drugbank_target|2077	90.52	0.9052	NULL	0	0	NULL	0	0	NULL	0	0	NULL	0	NULL	0	1	1	0	1.7103	13.684	3.68817	6.29214	1.56384	4.21261	5.88217	0	0.1	0	0	0	0	0	MUS_leth	0.1	tr|I3M355|I3M355_SPETR	I3M355	3.1552	3.3552	0.1	248
XLOC_066462	Unigene_cuff110241N	3	126178|2A5S	0.25	0.25	0	drugbank_target|439	99.73	0.9973	NULL	0	0	TTDS00123	75.76	0.7576	NULL	0	0	NULL	0	NULL	0	1	1	0	0.0410621	0	3.8394	0.265136	1.01067	0.157661	0	0	0	0	0	0	0	0	MUS_leth	0.1	GRIN2D	G3TDF3	3.2549	3.3549	0	249
XLOC_077920	Unigene_cuff126998N	3	33760|1ULB	0.25	0.25	0.75	drugbank_target|277	90.31	0.9031	NULL	0	0	NULL	0	0	NULL	0	0	NULL	0	NULL	0	1	1	0	5.56557	8.56647	7.64122	16.4808	20.5427	7.2995	1.79581	0	0	0	0.1	0.1	0	0	NULL	0	PNP	G3SH63	3.1531	3.3531	0.2	250
XLOC_074231	Unigene_cuff121222N	1	2066933|3D4S	0.25	0	0	drugbank_target|2049	90.09	0.9009	NULL	0	0	TTDS00043	90.09	0.9009	NULL	0	0	CCKBR	1	NULL	0	1	1	0	0	0	14.9944	0	0.46325	0.00906564	24.7705	0	0	0.1	0	0	0	0.1	MUS_leth	0.1	CCKBR	D2HR68	3.0518	3.3518	0.2	251
XLOC_086034	Unigene_cuff139806N	2	2085208|3H6G	0.25	0.25	0.75	drugbank_target|4027	100	1	NULL	0	0	NULL	0	0	NULL	0	0	NULL	0	NULL	0	1	1	0	0.311622	0	15.1214	1.98794	0.224037	0.0767481	0	0	0	0.1	0	0	0	0	NULL	0	tr|F1M9D7|F1M9D7_RAT (Fragment)	F1M9D7	3.25	3.35	0.1	252
XLOC_081839	Unigene_cuff133295N	7	2046373|2W5B	0.25	0.25	0.75	drugbank_target|2180	32.81	0.3281	NULL	0	0	NULL	0	0	TTDR00025	28.51	0.071275	NULL	0	Pkinase	1	1	1	0	14.4724	73.3496	13.5927	19.32	28.3302	7.63084	40.0397	0.1	0.1	0.1	0.1	0.1	0	0.1	MUS_leth	0.1	C9orf96	G1LYW8	2.64938	3.34938	0.6	253
XLOC_058041	Unigene_cuff96682N	3	63219|1JOU	0.25	0.25	0	drugbank_target|54	82.41	0.8241	NULL	0	0	TTDS00202	82.41	0.8241	NULL	0	0	NULL	0	NULL	0	1	1	0	1.88108	744.648	0.929557	7.69744	0.341407	0.219478	0.411899	0	0.1	0	0	0	0	0	MUS_leth	0.1	ENSG00000180210	H2Q3I2	3.1482	3.3482	0.1	254
XLOC_056833	Unigene_cuff94710N	1	2044786|2VT4	0.25	0.25	0.75	drugbank_target|6033	79.01	0.7901	NULL	0	0	NULL	0	0	TTDC00087	82.79	0.206975	IL8RB, CXCR2	1	NULL	0	1	1	0	0.0860477	0.296033	0.034824	0.187439	0.0912936	0.0194465	0.065209	0	0	0	0	0	0	0	MUS_leth	0.1	CXCR2	I3MKA3	3.24708	3.34707	0	255
XLOC_022028	Unigene_cuff35956N	2	2053209|2YZA	0.25	0.25	0.75	drugbank_target|748	78.59	0.7859	NULL	0	0	NULL	0	0	TTDC00281	44.05	0.110125	NULL	0	Pkinase	1	1	1	0	32.5241	8.9553	2.97723	3.36967	0.403811	0.31834	0.689858	0.1	0	0	0	0	0	0	MUS_leth	0.1	PRKAA2	G1PPM6	3.14602	3.34603	0.1	256
XLOC_075160	Unigene_cuff122726N	11	2008443|2ANY	0.25	0.25	0.75	drugbank_target|3011	33.51	0.3351	NULL	0	0	TTDS00470	36.07	0.3607	NULL	0	0	NULL	0	NULL	0	1	1	0	0.28456	612.934	1.03106	67.2954	16.4591	4.24743	1.43265	0	0.1	0	0.1	0.1	0	0	MUS_leth	0.1	CFI	G1SKM9	2.9458	3.3458	0.3	257
XLOC_071466	Unigene_cuff117014N	3	113325|1UNL	0.25	0.25	0.75	NULL	0	0	drugbank_target|6580	99.16	0.2479	NULL	0	0	TTDR00296	57.99	0.144975	NULL	0	Pkinase	1	1	1	0	36.2419	11.5188	38.7137	20.9849	81.6976	9.90179	17.3831	0.1	0.1	0.1	0.1	0.1	0	0.1	MUS_leth	0.1	PCTK1	Q9BRL4	2.64288	3.34287	0.6	258
XLOC_086375	Unigene_cuff140361N	5	40370|1HFS	0.25	0.25	0.75	drugbank_target|6194	89.04	0.8904	NULL	0	0	NULL	0	0	NULL	0	0	NULL	0	NULL	0	1	1	0	0.57577	44.1227	0.0626483	1.47699	0.383496	0.379688	0.629027	0	0.1	0	0	0	0	0	MUS_leth	0.1	MMP19	F1SPJ1	3.1404	3.3404	0.1	259
XLOC_013292	Unigene_cuff21214N	1	2051382|2X2A	0.25	0.25	0	drugbank_target|1524	86.92	0.8692	NULL	0	0	TTDS00323	86.92	0.8692	NULL	0	0	NULL	0	NULL	0	1	1	0	1.08544	4.55746	1.56079	2.68026	1.62248	0.473924	3.06604	0	0	0	0	0	0	0	MUS_leth	0.1	Peptidyl-prolyl cis-trans isomerase (Fragment)	Q6DTW0	3.2384	3.3384	0	260
XLOC_106820	Unigene_cuff172584N	7	62506|1IJQ	0.25	0.25	0.75	drugbank_target|3831	48.75	0.4875	NULL	0	0	NULL	0	0	NULL	0	0	NULL	0	NULL	0	1	1	0	18.4146	93.5613	37.4817	6.84738	11.825	13.5995	5.58243	0.1	0.1	0.1	0	0.1	0.1	0	MUS_leth	0.1	LRP1	H9EMK7	2.7375	3.3375	0.5	261
XLOC_019269	Unigene_cuff31041N	2	2069774|3DWB	0.25	0.25	0.75	NULL	0	0	drugbank_target|6295	97.38	0.24345	NULL	0	0	TTDR00135	97.38	0.24345	NULL	0	NULL	0	1	1	0	22.5672	80.5807	8.83005	23.8551	12.6044	21.5506	72.322	0.1	0.1	0	0.1	0.1	0.1	0.1	NULL	0	GW7_07522	G5BI12	2.7369	3.3369	0.6	262
XLOC_065900	Unigene_cuff109104N	2	2063169|3C9M	0.25	0.25	0.75	drugbank_target|5993	78.95	0.7895	NULL	0	0	NULL	0	0	TTDC00111	78.95	0.197375	BDKRB2	1	NULL	0	1	1	0	0.566149	0.118998	0.213184	4.85169	0.807717	0.0458784	0.924533	0	0	0	0	0	0	0	MUS_leth	0.1	I79_010026	G3HHC7	3.23687	3.33688	0	263
XLOC_102116	Unigene_cuff164878N	1	27460|5CYH	0.25	0.25	0	drugbank_target|1524	86.84	0.8684	NULL	0	0	TTDS00323	86.84	0.8684	NULL	0	0	NULL	0	NULL	0	1	1	0	0	0	0	0	0.0385489	0.132684	0	0	0	0	0	0	0	0	MUS_leth	0.1	Peptidyl-prolyl cis-trans isomerase	Q864S5	3.2368	3.3368	0	264
XLOC_078190	Unigene_cuff127503N	1	2201773|2XGY	0.25	0.25	0	drugbank_target|1524	86.67	0.8667	NULL	0	0	TTDS00323	86.67	0.8667	NULL	0	0	NULL	0	NULL	0	1	1	0	0	0	0	0	0	0	0	0	0	0	0	0	0	0	MUS_leth	0.1	Peptidyl-prolyl cis-trans isomerase	B2RE56	3.2334	3.3334	0	265
XLOC_044228	Unigene_cuff73642N	1	2072857|3EML	0.25	0	0	drugbank_target|268	89.16	0.8916	NULL	0	0	TTDS00188	89.16	0.8916	NULL	0	0	ADORA2B	1	NULL	0	1	1	0	0.243116	22.1176	4.34901	0.0698976	14.1845	0.0729948	0.37573	0	0.1	0	0	0.1	0	0	MUS_leth	0.1	ADORA2B	F6TXR6	3.0332	3.3332	0.2	266
XLOC_084813	Unigene_cuff137929N	2	2201877|2XIK	0.25	0.25	0.75	NULL	0	0	drugbank_target|6612	77.16	0.1929	NULL	0	0	TTDR00149	34.7	0.08675	NULL	0	Pkinase	1	1	1	0	28.8463	61.0904	22.6973	32.0171	32.5656	10.5731	64.147	0.1	0.1	0.1	0.1	0.1	0.1	0.1	MUS_leth	0.1	STK25	H2PXL4	2.52965	3.32965	0.7	267
XLOC_104196	Unigene_cuff168154N	2	44537|2KNT	0.25	0.25	0.75	drugbank_target|3864	37.91	0.3791	NULL	0	0	NULL	0	0	NULL	0	0	NULL	0	NULL	0	1	1	0	334.406	104.735	45.6652	90.0463	40.5017	9.15	50.1301	0.1	0.1	0.1	0.1	0.1	0	0.1	MUS_leth	0.1	COL7A1	F7GSG4	2.6291	3.3291	0.6	268
XLOC_056809	Unigene_cuff94616N	1	2044786|2VT4	0.25	0.25	0.75	drugbank_target|6033	78.24	0.7824	NULL	0	0	NULL	0	0	TTDC00190	78.24	0.1956	IL8RA, CXCR1	1	NULL	0	1	1	0	0	0	0	0.0336753	0.151109	0.00920388	0	0	0	0	0	0	0	0	MUS_leth	0.1	CXCR1	I3MKA8	3.228	3.328	0	269
XLOC_044913	Unigene_cuff74840N	3	2009496|2BG9	0.25	0.25	0.75	drugbank_target|948	86.12	0.8612	NULL	0	0	NULL	0	0	TTDC00301	86.12	0.2153	NULL	0	NULL	0	1	1	0	0	0.0563377	8.64001	0.239365	1.19564	0.211518	0.103212	0	0	0	0	0	0	0	NULL	0	ENSG00000160716	H2Q056	3.3265	3.3265	0	270
XLOC_049446	Unigene_cuff82469N	6	123267|1YI6	0.25	0.25	0.75	drugbank_target|933	33.81	0.3381	NULL	0	0	TTDS00247	33.81	0.3381	NULL	0	0	NULL	0	Pkinase_Tyr	1	1	1	0	7.16265	19.2388	18.76	2.35809	7.45384	4.80867	53.5313	0	0.1	0.1	0	0	0	0.1	MUS_leth	0.1	tr|K9IZ39|K9IZ39_DESRO	K9IZ39	2.9262	3.3262	0.3	271
XLOC_007167	Unigene_cuff11215N	8	2064612|3CKX	0.25	0.25	0.75	NULL	0	0	drugbank_target|6612	71.99	0.179975	NULL	0	0	TTDR00149	36.58	0.09145	NULL	0	Pkinase	1	1	1	0	35.782	19.9093	33.6936	49.3335	16.25	12.7877	30.2384	0.1	0.1	0.1	0.1	0.1	0.1	0.1	MUS_leth	0.1	highly similar to Serine/threonine-protein kinase 24	B4DT57	2.52142	3.32143	0.7	272
XLOC_009731	Unigene_cuff15507N	1	2201773|2XGY	0.25	0.25	0	drugbank_target|1524	85.98	0.8598	NULL	0	0	TTDS00323	85.98	0.8598	NULL	0	0	NULL	0	NULL	0	1	1	0	0	0	0	0	0	0	0	0	0	0	0	0	0	0	MUS_leth	0.1	LOC100387304	F6SQW1	3.2196	3.3196	0	273
XLOC_096922	Unigene_cuff156629N	3	2023354|2I6L	0.25	0.25	0.75	drugbank_target|1176	45.51	0.4551	NULL	0	0	NULL	0	0	TTDR00372	45.51	0.113775	NULL	0	Pkinase	1	1	1	0	9.55936	156.774	13.0693	30.275	97.2979	2.53067	6.51511	0	0.1	0.1	0.1	0.1	0	0	MUS_leth	0.1	MAPK6	D2HN70	2.81887	3.31887	0.4	274
XLOC_006507	Unigene_cuff10248N	1	2030453|2O1W	0.25	0.25	0	drugbank_target|2091	99.47	0.9947	NULL	0	0	NULL	0	0	TTDC00018	48.58	0.12145	NULL	0	NULL	0	1	1	0	72.7318	392.771	82.2576	147.196	252.53	62.5828	169.395	0.1	0.1	0.1	0.1	0.1	0.1	0.1	NULL	0	HSP90B1	F7EZT6	2.61615	3.31615	0.7	275
XLOC_102278	Unigene_cuff165078N	1	2201773|2XGY	0.25	0.25	0	drugbank_target|1524	85.45	0.8545	NULL	0	0	TTDS00323	85.45	0.8545	NULL	0	0	NULL	0	NULL	0	1	1	0	0	0	0	0	0	0	0	0	0	0	0	0	0	0	MUS_leth	0.1	EGK_11191	G7MJT1	3.209	3.309	0	276
XLOC_044663	Unigene_cuff74368N	4	42659|1ANT	0.25	0.25	0.75	drugbank_target|309	95.83	0.9583	NULL	0	0	NULL	0	0	NULL	0	0	NULL	0	NULL	0	1	1	0	0.901734	1189.06	0.61032	3.47951	0.52634	0.721988	1.62636	0	0.1	0	0	0	0	0	NULL	0	tr|A7YB36|A7YB36_PIG Antithrombin protein (Fragment)	A7YB36	3.2083	3.3083	0.1	277
XLOC_106942	Unigene_cuff172742N	4	2011422|2CEO	0.25	0.25	0.75	drugbank_target|3833	42.55	0.4255	NULL	0	0	TTDS00068	43.13	0.4313	NULL	0	0	NULL	0	NULL	0	1	1	0	0	22.9692	0	0.089106	0.0647866	0.00892152	0	0	0.1	0	0	0	0	0	MUS_leth	0.1	SERPINA7	F6ZRF6	3.1068	3.3068	0.1	278
XLOC_068428	Unigene_cuff113185N	6	2009496|2BG9	0.25	0.25	0.75	drugbank_target|341	47.83	0.4783	NULL	0	0	TTDS00399	47.83	0.4783	NULL	0	0	NULL	0	NULL	0	1	1	0	0.217069	0.229842	0.0756071	0.0119717	16.2405	0.098636	0	0	0	0	0	0.1	0	0	NULL	0	HTR3D	G3SRN7	3.2066	3.3066	0.1	279
XLOC_051014	Unigene_cuff85035N	4	2005830|1YUC	0.25	0.25	0.75	NULL	0	0	drugbank_target|5760	61.49	0.153725	TTDS00073	60	0.6	NULL	0	0	NULL	0	NULL	0	1	1	0	0.256136	52.5752	0.0505799	0.368268	0.194443	3.90912	71.2691	0	0.1	0	0	0	0	0.1	MUS_leth	0.1	ENSG00000116833	H2Q0V0	3.00373	3.30373	0.2	280
XLOC_047523	Unigene_cuff79374N	1	27460|5CYH	0.25	0.25	0	drugbank_target|1524	85.15	0.8515	NULL	0	0	TTDS00323	85.15	0.8515	NULL	0	0	NULL	0	NULL	0	1	1	0	0.125102	0.156916	0.378006	0.215857	1.2843	0.165853	0.411652	0	0	0	0	0	0	0	MUS_leth	0.1	tr|H9H579|H9H579_MACMU	H9H579	3.203	3.303	0	281
XLOC_014464	Unigene_cuff23107N	6	155330|3BJI	0.25	0.25	0.75	NULL	0	0	drugbank_target|1882	100	0.25	NULL	0	0	NULL	0	0	NULL	0	NULL	0	1	1	0	72.9492	80.7084	80.7652	75.1917	23.944	23.6827	44.0705	0.1	0.1	0.1	0.1	0.1	0.1	0.1	MUS_leth	0.1	RAC1	F1P489	2.5	3.3	0.7	282
XLOC_040335	Unigene_cuff67107N	6	2025448|2J0L	0.25	0.25	0.75	NULL	0	0	drugbank_target|5271	97.66	0.24415	NULL	0	0	TTDC00045	41.88	0.1047	NULL	0	Pkinase_Tyr	1	1	1	0	15.8331	20.1456	21.0969	23.5564	14.318	5.29402	10.8663	0.1	0.1	0.1	0.1	0.1	0	0.1	MUS_leth	0.1	PTK2	H0WZ74	2.59885	3.29885	0.6	283
XLOC_019360	Unigene_cuff31307N	13	2029492|2NPU	0.25	0.25	0	NULL	0	0	NULL	0	0	TTDS00265	99.65	0.9965	NULL	0	0	NULL	0	PI3_PI4_kinase	1	1	1	0	32.6688	520.469	26.3573	24.2459	36.5016	10.197	97.7615	0.1	0.1	0.1	0.1	0.1	0.1	0.1	MUS_leth	0.1	MTOR	K7B4P2	2.4965	3.2965	0.7	284
XLOC_030655	Unigene_cuff50635N	1	79042|1MF8	0.25	0.25	0	drugbank_target|1524	84.76	0.8476	NULL	0	0	TTDS00323	84.76	0.8476	NULL	0	0	NULL	0	NULL	0	1	1	0	0	0.122849	0.0876704	0.10442	0.000147009	0.0553468	0.0175848	0	0	0	0	0	0	0	MUS_leth	0.1	PPIA	K4P1S5	3.1952	3.2952	0	285
XLOC_010179	Unigene_cuff16173N	1	19310|1QKN	0.25	0.25	0	drugbank_target|869	84.72	0.8472	NULL	0	0	TTDS00250	84.72	0.8472	NULL	0	0	NULL	0	NULL	0	1	1	0	0.176586	0.0991057	0.295462	0.843766	0.842107	3.62575	1.41357	0	0	0	0	0	0	0	MUS_leth	0.1	ESR2	G1LBE6	3.1944	3.2944	0	286
XLOC_076159	Unigene_cuff124278N	2	122031|1XJ7	0.25	0.25	0	drugbank_target|146	84.64	0.8464	NULL	0	0	TTDS00367	84.64	0.8464	NULL	0	0	NULL	0	NULL	0	1	1	0	5.50173	5.19101	0.986248	2.35361	5.15746	5.10334	0.490992	0	0	0	0	0	0	0	MUS_leth	0.1	AR	F1P7L6	3.1928	3.2928	0	287
XLOC_081566	Unigene_cuff132735N	1	2034098|2PED	0.25	0.25	0.75	drugbank_target|4186	75.39	0.7539	NULL	0	0	NULL	0	0	TTDC00040	75.39	0.188475	NPY2R	1	NULL	0	1	1	0	0	0	0.0358007	0	0	0	0	0	0	0	0	0	0	0	MUS_leth	0.1	npy2r	B6VRS5	3.19238	3.29237	0	288
XLOC_053450	Unigene_cuff89201N	2	79042|1MF8	0.25	0.25	0	drugbank_target|1524	84.55	0.8455	NULL	0	0	TTDS00323	84.55	0.8455	NULL	0	0	NULL	0	NULL	0	1	1	0	0	0	0	0	0.228722	0	0	0	0	0	0	0	0	0	MUS_leth	0.1	LOC698901	F7GHF8	3.191	3.291	0	289
XLOC_088691	Unigene_cuff143919N	5	22448|1A3Q	0.25	0.25	0.75	drugbank_target|4149	93.96	0.9396	NULL	0	0	NULL	0	0	NULL	0	0	NULL	0	NULL	0	1	1	0	5.01117	7.69214	1.10616	5.17469	2.28408	4.67289	7.99106	0	0	0	0	0	0	0	MUS_leth	0.1	NFKB2	I3LZY3	3.1896	3.2896	0	290
XLOC_017592	Unigene_cuff28312N	4	18143|1QDM	0.25	0.25	0.75	drugbank_target|1243	45.26	0.4526	NULL	0	0	TTDS00451	47.92	0.4792	NULL	0	0	NULL	0	NULL	0	1	1	0	4.29705	8.01412	6.30792	41.4597	6.8225	8.33421	4.52055	0	0	0	0.1	0	0	0	NULL	0	tr|B4DV14|B4DV14_HUMAN cDNA FLJ60037, highly similar to Napsin-A (EC 3.4.23.-)	B4DV14	3.1818	3.2818	0.1	291
XLOC_006594	Unigene_cuff10468N	3	2008438|2ANW	0.25	0.25	0.75	drugbank_target|3011	44.07	0.4407	NULL	0	0	TTDS00392	38.71	0.3871	NULL	0	0	NULL	0	NULL	0	1	1	0	36.1335	0.0138383	0.10038	0.0106509	5.63738	0.00364372	0	0.1	0	0	0	0	0	0	MUS_leth	0.1	Corin	Q5KQU3	3.0778	3.2778	0.1	292
XLOC_054248	Unigene_cuff90526N	2	2067993|3DFL	0.25	0.25	0.75	drugbank_target|234	40.93	0.4093	NULL	0	0	TTDS00392	40.93	0.4093	NULL	0	0	NULL	0	NULL	0	1	1	0	0.226747	0	0	0	50.2988	0.0163182	0	0	0	0	0	0.1	0	0	MUS_leth	0.1	tr|G1Q366|G1Q366_MYOLU (Fragment)	G1Q366	3.0686	3.2686	0.1	293
XLOC_061150	Unigene_cuff101529N	8	2020145|2GSF	0.25	0.25	0.75	drugbank_target|936	42.64	0.4264	NULL	0	0	TTDS00406	39.19	0.3919	NULL	0	0	NULL	0	Pkinase_Tyr	1	1	1	0	0.0830339	0.0504498	1.69061	0.081104	10.783	0.0758217	0.0304076	0	0	0	0	0.1	0	0	MUS_leth	0.1	GW7_05426	G5C6H5	3.0683	3.2683	0.1	294
XLOC_048802	Unigene_cuff81566N	3	113325|1UNL	0.25	0.25	0.75	drugbank_target|486	65.96	0.6596	NULL	0	0	NULL	0	0	TTDR00296	62.37	0.155925	NULL	0	Pkinase	1	1	1	0	3.90022	2.73056	34.8595	3.16314	3.72031	1.36234	2.78329	0	0	0.1	0	0	0	0	MUS_leth	0.1	CDK17	G1R1S8	3.06553	3.26552	0.1	295
XLOC_051011	Unigene_cuff85030N	3	2005278|1YGU	0.25	0.25	0.75	drugbank_target|6056	36.74	0.3674	NULL	0	0	TTDS00360	44.54	0.4454	NULL	0	0	NULL	0	NULL	0	1	1	0	7.44887	19.2111	2.30045	3.70963	6.55965	1.22905	1.40938	0	0.1	0	0	0	0	0	MUS_leth	0.1	PTPRC	B1ALS2	3.0628	3.2628	0.1	296
XLOC_033216	Unigene_cuff54976N	2	2044789|2VT4	0.25	0.25	0.75	drugbank_target|4007	82.33	0.8233	NULL	0	0	NULL	0	0	TTDR00081	34.23	0.085575	SUCNR1, GPR91	1	NULL	0	1	1	0	0.320964	0.879255	0	0	0	0.199905	0	0	0	0	0	0	0	0	MUS_leth	0.1	SUCNR1	G1QTJ5	3.15888	3.25888	0	297
XLOC_006524	Unigene_cuff10289N	1	27460|5CYH	0.25	0.25	0	drugbank_target|1524	82.91	0.8291	NULL	0	0	TTDS00323	82.91	0.8291	NULL	0	0	NULL	0	NULL	0	1	1	0	0	0	0	0	0.0258585	0	0	0	0	0	0	0	0	0	MUS_leth	0.1	EGM_16735	G7PAJ6	3.1582	3.2582	0	298
XLOC_069477	Unigene_cuff114446N	1	21737|1FQ9	0.25	0.25	0	drugbank_target|2216	97.62	0.9762	NULL	0	0	NULL	0	0	TTDC00024	72.73	0.181825	NULL	0	NULL	0	1	1	0	0	28339.4	0	4686.87	428.636	107.823	1740.66	0	0.1	0	0.1	0.1	0.1	0.1	MUS_leth	0.1	Fibroblast growth factor receptor 4	Q9TU28	2.65802	3.25802	0.5	299
XLOC_039867	Unigene_cuff66228N	6	2009506|2BG9	0.25	0.25	0.75	drugbank_target|813	45.32	0.4532	NULL	0	0	TTDS00400	45.32	0.4532	NULL	0	0	NULL	0	NULL	0	1	1	0	0.222357	0.0295536	6.18948	0.635578	24.5752	0.455478	0.0902674	0	0	0	0	0.1	0	0	NULL	0	CHRNE	H0W8Y5	3.1564	3.2564	0.1	300
XLOC_045313	Unigene_cuff75531N	3	2067518|3DAK	0.25	0.25	0.75	NULL	0	0	drugbank_target|6612	44.21	0.110525	TTDS00408	29.53	0.2953	NULL	0	0	NULL	0	Pkinase	1	1	1	0	38.2439	0.732628	16.8102	12.4354	25.6396	1.66503	26.2862	0.1	0	0.1	0.1	0.1	0	0.1	MUS_leth	0.1	PANDA_004647	D2H4E0	2.65583	3.25583	0.5	301
XLOC_068439	Unigene_cuff113214N	2	2069774|3DWB	0.25	0.25	0.75	NULL	0	0	drugbank_target|6295	64.99	0.162475	NULL	0	0	TTDR00136	96.27	0.240675	NULL	0	NULL	0	1	1	0	40.8558	22.2292	31.8289	24.6546	91.0614	7.36288	20.7557	0.1	0.1	0.1	0.1	0.1	0	0.1	NULL	0	ECE2	F6UEG0	2.65315	3.25315	0.6	302
XLOC_026566	Unigene_cuff43761N	3	2074473|3EYH	0.25	0.25	0.75	NULL	0	0	drugbank_target|6650	51.63	0.129075	NULL	0	0	TTDC00187	26.73	0.066825	NULL	0	Pkinase_Tyr	1	1	1	0	43.5803	24.6712	17.9967	14.7097	13.5088	14.4057	26.989	0.1	0.1	0.1	0.1	0.1	0.1	0.1	MUS_leth	0.1	Tyrosine-protein kinase	K9INT6	2.4459	3.2459	0.7	303
XLOC_016388	Unigene_cuff26378N	1	2044789|2VT4	0.25	0.25	0.75	drugbank_target|1636	50.45	0.5045	NULL	0	0	TTDS00107	39.13	0.3913	NULL	0	0	TAAR	1	NULL	0	1	1	0	0	0	0	0	0.00623307	0	0	0	0	0	0	0	0	0	MUS_leth	0.1	TAAR4	G1U8E1	3.1458	3.2458	0	304
XLOC_045055	Unigene_cuff75101N	7	2206124|3MBL	0.25	0.25	0.75	NULL	0	0	drugbank_target|990	59.26	0.14815	NULL	0	0	TTDR00149	99.03	0.247575	NULL	0	Pkinase	1	1	1	0	9.60068	15.9718	17.7338	13.0229	18.467	4.73803	18.275	0	0.1	0.1	0.1	0.1	0	0.1	MUS_leth	0.1	LOC100520164	I3LQ22	2.64573	3.24573	0.5	305
XLOC_075130	Unigene_cuff122639N	3	2006100|1Z1W	0.25	0.25	0.75	drugbank_target|4020	79.41	0.7941	NULL	0	0	NULL	0	0	NULL	0	0	NULL	0	NULL	0	1	1	0	0.133356	18.301	0.0146737	8.33137	0.091557	0.102461	26.2502	0	0.1	0	0	0	0	0.1	NULL	0	ENPEP	B0BCY9	3.0441	3.2441	0.2	306
XLOC_092207	Unigene_cuff149546N	2	144543|1VYH	0.25	0.25	0.75	drugbank_target|340	29.19	0.2919	NULL	0	0	NULL	0	0	NULL	0	0	NULL	0	NULL	0	1	1	0	38.3703	27.5458	71.9888	23.8606	85.3332	6.84058	17.0489	0.1	0.1	0.1	0.1	0.1	0	0.1	MUS_leth	0.1	Pafah1b1	Q5SW18	2.5419	3.2419	0.6	307
XLOC_030333	Unigene_cuff50174N	3	2085165|3H5W	0.25	0.25	0.75	drugbank_target|4018	99.09	0.9909	NULL	0	0	NULL	0	0	NULL	0	0	NULL	0	NULL	0	1	1	0	0	0	1.7597	0.0998194	1.13707	0.0951341	0.110795	0	0	0	0	0	0	0	NULL	0	EGK_15922	G7MTE5	3.2409	3.2409	0	308
XLOC_034500	Unigene_cuff57339N	5	2007351|1ZYD	0.25	0.25	0.75	drugbank_target|40	31.25	0.3125	NULL	0	0	NULL	0	0	TTDC00310	31.25	0.078125	NULL	0	Pkinase	1	1	1	0	12.5281	31.4088	11.9158	17.0033	9.48482	3.91787	27.5121	0.1	0.1	0.1	0.1	0	0	0.1	MUS_leth	0.1	EIF2AK1	F7F136	2.64062	3.24063	0.5	309
XLOC_085697	Unigene_cuff139234N	2	2011422|2CEO	0.25	0.25	0.75	drugbank_target|3833	46.88	0.4688	NULL	0	0	TTDS00285	41.75	0.4175	NULL	0	0	NULL	0	NULL	0	1	1	0	0	0.0696311	0.0302097	0.0121684	0.846433	0.00483492	0.0302598	0	0	0	0	0	0	0	MUS_leth	0.1	PANDA_009259	D2HEM5	3.1363	3.2363	0	310
XLOC_055852	Unigene_cuff93120N	1	2072857|3EML	0.25	0	0	drugbank_target|1178	94.14	0.9414	NULL	0	0	TTDS00187	94.14	0.9414	NULL	0	0	ADORA2A	1	NULL	0	1	1	0	3.22527	4.0422	2.31297	1.12645	0.440942	0.177737	0.0913753	0	0	0	0	0	0	0	MUS_leth	0.1	ADORA2A	G3RAD0	3.1328	3.2328	0	311
XLOC_101582	Unigene_cuff163923N	2	2044789|2VT4	0.25	0.25	0.75	drugbank_target|1129	69.39	0.6939	NULL	0	0	NULL	0	0	TTDC00122	74.84	0.1871	CCR2	1	NULL	0	1	1	0	0.316448	0.230941	0.130091	0.312237	0.36641	0.106677	0.0744141	0	0	0	0	0	0	0	MUS_leth	0.1	CCR2	C0KUQ6	3.131	3.231	0	312
XLOC_019347	Unigene_cuff31275N	1	2093033|3K0R	0.25	0.25	0	drugbank_target|1524	81.42	0.8142	NULL	0	0	TTDS00323	81.42	0.8142	NULL	0	0	NULL	0	NULL	0	1	1	0	0	0	0	0	0	0	0	0	0	0	0	0	0	0	MUS_leth	0.1	Peptidyl-prolyl cis-trans isomerase	H9H568	3.1284	3.2284	0	313
XLOC_027359	Unigene_cuff45091N	5	2201268|2XB6	0.25	0.25	0.75	drugbank_target|474	38.89	0.3889	NULL	0	0	TTDS00140	38.89	0.3889	NULL	0	0	NULL	0	NULL	0	1	1	0	0.246954	0.0354603	16.2382	0.0347525	3.81215	0.0875619	0.0320298	0	0	0.1	0	0	0	0	MUS_leth	0.1	PANDA_021029	D2I5P4	3.0278	3.2278	0.1	314
XLOC_023677	Unigene_cuff38837N	7	2038108|2QR8	0.25	0.25	0.75	NULL	0	0	drugbank_target|6782	82.45	0.206125	NULL	0	0	TTDC00145	28.62	0.07155	NULL	0	Pkinase	1	1	1	0	16.3252	26.5652	16.7914	27.8519	13.1175	9.12571	18.2256	0.1	0.1	0.1	0.1	0.1	0	0.1	MUS_leth	0.1	RPS6KA3	G1MDV3	2.52767	3.22768	0.6	315
XLOC_060973	Unigene_cuff101178N	7	73620|1L6J	0.25	0.25	0.75	drugbank_target|65	87.75	0.8775	NULL	0	0	NULL	0	0	NULL	0	0	NULL	0	NULL	0	1	1	0	0.361663	0.781624	0.829859	0.225963	2.5978	0.875382	0.206531	0	0	0	0	0	0	0	MUS_leth	0.1	MMP9	H0VAD9	3.1275	3.2275	0	316
XLOC_091408	Unigene_cuff148262N	3	2043919|2VL0	0.25	0	0	drugbank_target|4099	97.71	0.9771	NULL	0	0	TTDS00410	79.75	0.7975	NULL	0	0	NULL	0	NULL	0	1	1	0	0.020351	0	22.7767	0.0061775	7.74613	0.0206616	0.16949	0	0	0.1	0	0	0	0	MUS_leth	0.1	LOC100387971	F7EXR4	3.0246	3.2246	0.1	317
XLOC_027295	Unigene_cuff44988N	5	2102764|3MDY	0.25	0.25	0.75	drugbank_target|733	61.73	0.6173	NULL	0	0	NULL	0	0	TTDR00998	61.73	0.154325	NULL	0	Pkinase	1	1	1	0	8.96769	11.2067	6.61922	9.38839	6.37583	5.56284	9.93457	0	0.1	0	0	0	0	0	MUS_leth	0.1	BMPR1A	F7EZI0	3.02162	3.22162	0.1	318
XLOC_020194	Unigene_cuff32613N	1	96309|1Q9S	0.25	0.25	0.75	drugbank_target|408	96.77	0.9677	NULL	0	0	NULL	0	0	NULL	0	0	NULL	0	Flavokinase	1	1	1	0	2.60173	4.2845	3.21527	3.64973	5.97981	0.661971	2.00238	0	0	0	0	0	0	0	NULL	0	RFK	J9NSA8	3.2177	3.2177	0	319
XLOC_056495	Unigene_cuff94211N	1	27460|5CYH	0.25	0.25	0	drugbank_target|1524	80.85	0.8085	NULL	0	0	TTDS00323	80.85	0.8085	NULL	0	0	NULL	0	NULL	0	1	1	0	0	0	0	0.070014	0	0	0	0	0	0	0	0	0	0	MUS_leth	0.1	LOC100424690	F7AG60	3.117	3.217	0	320
XLOC_058618	Unigene_cuff97690N	1	27460|5CYH	0.25	0.25	0	drugbank_target|1524	80.77	0.8077	NULL	0	0	TTDS00323	80.77	0.8077	NULL	0	0	NULL	0	NULL	0	1	1	0	0	0	0	0	0	0	0	0	0	0	0	0	0	0	MUS_leth	0.1	LOC100424756	F6PMJ6	3.1154	3.2154	0	321
XLOC_092850	Unigene_cuff150579N	3	34048|1GPH	0.25	0.25	0.75	drugbank_target|413	96.47	0.9647	NULL	0	0	NULL	0	0	NULL	0	0	NULL	0	NULL	0	1	1	0	2.45746	2.84938	3.37881	2.14805	3.99962	1.839	2.17449	0	0	0	0	0	0	0	NULL	0	EGM_14491	G7P5S2	3.2147	3.2147	0	322
XLOC_087422	Unigene_cuff141845N	3	2062694|3C5J	0.25	0.25	0	drugbank_target|4183	80.66	0.8066	NULL	0	0	TTDS00471	80.66	0.8066	NULL	0	0	NULL	0	NULL	0	1	1	0	3.40796	5.97269	0.970055	7.56276	3.57226	5.03088	2.06835	0	0	0	0	0	0	0	MUS_leth	0.1	DRB1	Q6EWK2	3.1132	3.2132	0	323
XLOC_016389	Unigene_cuff26379N	1	2044789|2VT4	0.25	0.25	0.75	drugbank_target|1636	50.97	0.5097	NULL	0	0	TTDS00107	35.23	0.3523	NULL	0	0	TAAR	1	NULL	0	1	1	0	0	0	0	0	0	0	0	0	0	0	0	0	0	0	MUS_leth	0.1	PAL_GLEAN10014068	L5KDQ6	3.112	3.212	0	324
XLOC_083720	Unigene_cuff136181N	2	22428|1EDY	0.25	0.25	0.75	drugbank_target|1128	69.16	0.6916	NULL	0	0	NULL	0	0	TTDR01153	27.58	0.06895	NULL	0	NULL	0	1	1	0	0.501979	957.041	0.0102034	6.65668	0.0326911	0	1.87575	0	0.1	0	0	0	0	0	MUS_leth	0.1	PAL_GLEAN10015609	L5KI66	3.01055	3.21055	0.1	325
XLOC_033233	Unigene_cuff55024N	1	2014842|2E4Z	0.25	0.25	0.75	drugbank_target|565	42.87	0.4287	NULL	0	0	TTDS00164	42.87	0.4287	NULL	0	0	V2R	1	NULL	0	1	1	0	0	0	0.0143791	1.2089	0.00707412	0.00621851	0.037788	0	0	0	0	0	0	0	MUS_leth	0.1	tr|I3MGN8|I3MGN8_SPETR	I3MGN8	3.1074	3.2074	0	326
XLOC_096499	Unigene_cuff155994N	7	2010077|2BUJ	0.25	0.25	0.75	drugbank_target|2180	28.41	0.2841	NULL	0	0	NULL	0	0	TTDC00006	29.1	0.07275	NULL	0	Pkinase	1	1	1	0	11.4182	24.0616	8.47565	19.9239	20.0711	5.2021	23.1342	0.1	0.1	0	0.1	0.1	0	0.1	MUS_leth	0.1	STK16	I3MZX5	2.60685	3.20685	0.5	327
XLOC_095787	Unigene_cuff154725N	4	2007482|2A19	0.25	0.25	0.75	drugbank_target|484	32.84	0.3284	NULL	0	0	TTDS00350	32.84	0.3284	NULL	0	0	NULL	0	Pkinase	1	1	1	0	2.57164	15.7632	8.22719	8.52352	3.07644	1.75757	57.4297	0	0.1	0	0	0	0	0.1	MUS_leth	0.1	EIF2AK3	G1QS89	2.9068	3.2068	0.2	328
XLOC_086357	Unigene_cuff140284N	4	2042337|2V6C	0.25	0.25	0.75	drugbank_target|2795	25.57	0.2557	NULL	0	0	NULL	0	0	NULL	0	0	NULL	0	NULL	0	1	1	0	163.05	496.554	148.701	173.773	215.727	212.407	745.357	0.1	0.1	0.1	0.1	0.1	0.1	0.1	NULL	0	PA2G4	H2PXI8	2.5057	3.2057	0.7	329
XLOC_077773	Unigene_cuff126760N	3	72199|1K9A	0.25	0.25	0.75	NULL	0	0	drugbank_target|2473	97.33	0.243325	TTDS00350	40.77	0.4077	NULL	0	0	NULL	0	Pkinase_Tyr	1	1	1	0	4.71076	36.4685	7.32801	13.1549	3.7786	4.45459	4.59825	0	0.1	0	0.1	0	0	0	MUS_leth	0.1	CSK	E2RFF7	2.90103	3.20103	0.2	330
XLOC_100098	Unigene_cuff161411N	3	26842|2PSG	0.25	0.25	0.75	drugbank_target|6231	83.88	0.8388	NULL	0	0	NULL	0	0	TTDR00447	44.33	0.110825	NULL	0	NULL	0	1	1	0	0.189875	0	0.0179002	1.95226	0.0962184	0.00858623	0.316885	0	0	0	0	0	0	0	NULL	0	LOC100385980	F7GFA0	3.19963	3.19963	0	331
XLOC_003948	Unigene_cuff5575N	2	2066933|3D4S	0.25	0	0	drugbank_target|274	92.48	0.9248	NULL	0	0	TTDS00006	92.48	0.9248	NULL	0	0	CHRM5	1	NULL	0	1	1	0	0	0	3.26953	0.432641	0	0.0757235	0	0	0	0	0	0	0	0	MUS_leth	0.1	CHRM5	F6U3J9	3.0996	3.1996	0	332
XLOC_043607	Unigene_cuff72700N	7	2006197|1Z57	0.25	0.25	0.75	NULL	0	0	drugbank_target|3318	99.48	0.2487	NULL	0	0	NULL	0	0	NULL	0	Pkinase	1	1	1	0	11.0255	16.2654	16.1639	14.9177	8.93195	27.0881	13.7548	0.1	0.1	0.1	0.1	0	0.1	0.1	MUS_leth	0.1	CLK1	F8WBF5	2.4987	3.1987	0.6	333
XLOC_020557	Unigene_cuff33110N	2	17324|1TCO	0.25	0.25	0.75	drugbank_target|3868	84.71	0.8471	NULL	0	0	NULL	0	0	NULL	0	0	NULL	0	NULL	0	1	1	0	0.832182	0	0.0796257	0.0641483	270.728	0.00852661	0.264821	0	0	0	0	0.1	0	0	NULL	0	Testis cDNA clone: QtsA-12691, similar to human protein phosphatase 3 (formerly 2B), regulatory subunitB, 19kDa, beta isoform (calcineurin B, type II) (PPP3R2),mRNA, RefSeq: NM_147180.2	Q4R8E1	3.0971	3.1971	0.1	334
XLOC_102574	Unigene_cuff165506N	1	2044786|2VT4	0.25	0.25	0.75	drugbank_target|1341	67.65	0.6765	NULL	0	0	NULL	0	0	TTDC00079	67.65	0.169125	HRH3	1	NULL	0	1	1	0	0	0	0.289879	0.0932033	0.0157391	0	0	0	0	0	0	0	0	0	MUS_leth	0.1	tr|I3NGX6|I3NGX6_SPETR (Fragment)	I3NGX6	3.09563	3.19563	0	335
XLOC_039842	Unigene_cuff66149N	4	2073447|3EQR	0.25	0.25	0.75	drugbank_target|849	46.43	0.4643	NULL	0	0	TTDS00355	37.61	0.3761	NULL	0	0	NULL	0	Pkinase_Tyr	1	1	1	0	0.26022	0.160852	0.380599	2.60393	5.60746	0.798966	2.7165	0	0	0	0	0	0	0	MUS_leth	0.1	TNK1	H0VEW9	3.0904	3.1904	0	336
XLOC_106489	Unigene_cuff171877N	2	2011586|2CHL	0.25	0.25	0.75	NULL	0	0	drugbank_target|5716	96.05	0.240125	NULL	0	0	NULL	0	0	NULL	0	Pkinase	1	1	1	0	34.6346	30.1855	18.5609	17.8232	268.617	9.32468	16.8638	0.1	0.1	0.1	0.1	0.1	0	0.1	MUS_leth	0.1	CSNK1G2	E2QX25	2.49012	3.19013	0.6	337
XLOC_039797	Unigene_cuff65955N	2	71373|1IRU	0.25	0.25	0.75	NULL	0	0	drugbank_target|6421	95.8	0.2395	NULL	0	0	NULL	0	0	NULL	0	NULL	0	1	1	0	680.845	846.984	493.732	530.497	707.447	155.201	447.679	0.1	0.1	0.1	0.1	0.1	0.1	0.1	NULL	0	LOC100390863	F6ZUS5	2.4895	3.1895	0.7	338
XLOC_063074	Unigene_cuff104792N	4	139443|2OZA	0.25	0.25	0.75	NULL	0	0	drugbank_target|2511	99.7	0.24925	NULL	0	0	TTDC00010	35.79	0.089475	NULL	0	Pkinase	1	1	1	0	179.162	47.2267	7.31034	66.2668	81.7784	9.05159	27.442	0.1	0.1	0	0.1	0.1	0	0.1	MUS_leth	0.1	MAPKAPK2	H0X4J4	2.58873	3.18872	0.5	339
XLOC_081072	Unigene_cuff132067N	2	78232|1LV7	0.25	0.25	0	drugbank_target|154	98.86	0.9886	NULL	0	0	NULL	0	0	NULL	0	0	NULL	0	NULL	0	1	1	0	75.9135	60.3352	19.2641	42.3832	10.7044	4.61235	24.6288	0.1	0.1	0.1	0.1	0.1	0	0.1	MUS_leth	0.1	PAL_GLEAN10003856	L5KVN3	2.4886	3.1886	0.6	340
XLOC_088087	Unigene_cuff142846N	1	2006100|1Z1W	0.25	0.25	0.75	drugbank_target|4020	33.69	0.3369	NULL	0	0	NULL	0	0	NULL	0	0	NULL	0	NULL	0	1	1	0	23.6694	16.9503	19.5613	19.5605	34.4853	6.10015	13.8925	0.1	0.1	0.1	0.1	0.1	0	0.1	NULL	0	NPEPPS	H2NVF4	2.5869	3.1869	0.6	341
XLOC_017176	Unigene_cuff27630N	2	71377|1IRU	0.25	0.25	0	drugbank_target|4102	98.56	0.9856	NULL	0	0	NULL	0	0	NULL	0	0	NULL	0	NULL	0	1	1	0	97.9272	120.919	67.0099	66.0823	66.6285	24.3144	42.2014	0.1	0.1	0.1	0.1	0.1	0.1	0.1	NULL	0	PSMB5	F6WX78	2.4856	3.1856	0.7	342
XLOC_085243	Unigene_cuff138550N	4	2033022|2P0C	0.25	0.25	0.75	NULL	0	0	drugbank_target|6779	45.92	0.1148	NULL	0	0	TTDC00110	46.27	0.115675	NULL	0	Pkinase_Tyr	1	1	1	0	14.2253	10.0544	11.3218	13.1865	18.4231	14.0526	5.62058	0.1	0.1	0.1	0.1	0.1	0.1	0	MUS_leth	0.1	AXL	B2DD00	2.48048	3.18047	0.6	343
XLOC_036827	Unigene_cuff61157N	6	41662|1CKJ	0.25	0.25	0.75	NULL	0	0	drugbank_target|6460	53.46	0.13365	NULL	0	0	TTDR00588	38.12	0.0953	NULL	0	Pkinase	1	1	1	0	35.7106	30.0508	21.7152	22.5991	44.4988	7.01757	24.7311	0.1	0.1	0.1	0.1	0.1	0	0.1	MUS_leth	0.1	CSNK1A1	Q32LI4	2.47895	3.17895	0.6	344
XLOC_053810	Unigene_cuff89910N	2	2044786|2VT4	0.25	0.25	0.75	drugbank_target|3872	60.54	0.6054	NULL	0	0	NULL	0	0	TTDC00254	89.18	0.22295	SSTR3	1	NULL	0	1	1	0	0	0	2.97242	0.0033777	0.625162	0.0108015	0.0813878	0	0	0	0	0	0	0	MUS_leth	0.1	SSTR3	Q4L144	3.07835	3.17835	0	345
XLOC_022867	Unigene_cuff37408N	4	100066|1UVR	0.25	0.25	0	drugbank_target|2180	94.18	0.9418	NULL	0	0	NULL	0	0	TTDR00273	94.18	0.23545	NULL	0	Pkinase	1	1	1	0	9.66902	13.0522	10.6547	9.75404	19.1092	2.82323	10.5908	0	0.1	0.1	0	0.1	0	0.1	MUS_leth	0.1	PDPK1	H0V144	2.67725	3.17725	0.4	346
XLOC_076998	Unigene_cuff125575N	8	2044131|2VN9	0.25	0.25	0.75	NULL	0	0	drugbank_target|6579	90.67	0.226675	NULL	0	0	TTDC00010	39.11	0.097775	NULL	0	Pkinase	1	1	1	0	81.9482	33.3133	77.5771	14.9877	4.80445	5.98081	19.3262	0.1	0.1	0.1	0.1	0	0	0.1	MUS_leth	0.1	Camk2d	Q8CCM0	2.57445	3.17445	0.5	347
XLOC_022049	Unigene_cuff36009N	5	2201268|2XB6	0.25	0.25	0.75	drugbank_target|474	36.19	0.3619	NULL	0	0	TTDS00140	36.19	0.3619	NULL	0	0	NULL	0	NULL	0	1	1	0	0.309175	0.051225	15.328	0.0672665	0.344272	0.249261	0.105502	0	0	0.1	0	0	0	0	MUS_leth	0.1	NLGN3	H9FW11	2.9738	3.1738	0.1	348
XLOC_066841	Unigene_cuff110766N	9	2201498|2XEF	0.25	0.25	0.75	drugbank_target|625	69.38	0.6938	NULL	0	0	NULL	0	0	TTDR01065	90.76	0.2269	NULL	0	NULL	0	1	1	0	3.4332	2.81245	2.48136	2.62872	7.2509	1.7825	1.0138	0	0	0	0	0	0	0	NULL	0	NAALAD2	F7DM16	3.1707	3.1707	0	349
XLOC_103652	Unigene_cuff167281N	6	59454|1ELV	0.25	0.25	0	drugbank_target|2782	77.65	0.7765	NULL	0	0	NULL	0	0	TTDC00085	77.65	0.194125	NULL	0	NULL	0	1	1	0	20.1062	792.467	1.66103	19.4738	12.4713	14.9074	10.2331	0.1	0.1	0	0.1	0.1	0.1	0.1	MUS_leth	0.1	PANDA_011235	D2HIZ7	2.47063	3.17062	0.6	350
XLOC_065549	Unigene_cuff108628N	8	2091061|3IW4	0.25	0.25	0.75	drugbank_target|1970	47.32	0.4732	NULL	0	0	NULL	0	0	TTDC00066	98.83	0.247075	NULL	0	Pkinase_C	1	1	1	0	8.22554	6.36756	36.8324	2.96593	1.27705	0.810795	2.44504	0	0	0.1	0	0	0	0	MUS_leth	0.1	PRKCE	I3MJI3	2.97027	3.17028	0.1	351
XLOC_074964	Unigene_cuff122365N	5	106329|1T36	0.25	0.25	0	drugbank_target|3971	96.94	0.9694	NULL	0	0	NULL	0	0	NULL	0	0	NULL	0	NULL	0	1	1	0	18.3074	69.3311	8.3667	24.1288	41.6795	14.2202	31.6992	0.1	0.1	0	0.1	0.1	0.1	0.1	MUS_leth	0.1	ENSG00000084774	H2QHM0	2.4694	3.1694	0.6	352
XLOC_101714	Unigene_cuff164152N	2	2021183|2HAK	0.25	0.25	0.75	drugbank_target|748	42.86	0.4286	NULL	0	0	NULL	0	0	TTDC00281	75.97	0.189925	NULL	0	Pkinase	1	1	1	0	15.8796	0.158324	16.508	3.50245	5.43295	1.29794	0.311561	0.1	0	0.1	0	0	0	0	MUS_leth	0.1	MARK1	G1PQY1	2.86852	3.16852	0.2	353
XLOC_061956	Unigene_cuff102873N	10	2006197|1Z57	0.25	0.25	0.75	NULL	0	0	drugbank_target|3318	86.6	0.2165	NULL	0	0	NULL	0	0	NULL	0	Pkinase	1	1	1	0	12.4867	27.0754	9.98237	13.459	18.3319	11.4395	13.4327	0.1	0.1	0	0.1	0.1	0.1	0.1	MUS_leth	0.1	CLK4	F1S424	2.4665	3.1665	0.6	354
XLOC_083251	Unigene_cuff135529N	2	120488|1VRY	0.25	0	0	drugbank_target|530	95.03	0.9503	NULL	0	0	TTDS00403	86.54	0.8654	NULL	0	0	NULL	0	NULL	0	1	1	0	0	9.24779	6.85568	0.0811521	8.17604	0.112467	0	0	0	0	0	0	0	0	MUS_leth	0.1	GABRA4	F1P9P9	3.0657	3.1657	0	355
XLOC_024038	Unigene_cuff39607N	2	2208383|3NCG	0.25	0.25	0.75	drugbank_target|476	33.46	0.3346	NULL	0	0	NULL	0	0	TTDC00010	31.83	0.079575	NULL	0	Pkinase	1	1	1	0	11.6553	15.7932	8.49199	11.6857	32.4247	2.88444	9.50152	0.1	0.1	0	0.1	0.1	0	0	MUS_leth	0.1	TLK2	H0WG62	2.66418	3.16418	0.4	356
XLOC_101583	Unigene_cuff163927N	3	2023054|2I37	0.25	0.25	0	drugbank_target|1129	78.12	0.7812	NULL	0	0	TTDS00326	78.12	0.7812	NULL	0	0	CCR5	1	NULL	0	1	1	0	0.232562	0.618552	1.00378	0.456545	0.429285	0.232465	0.0586595	0	0	0	0	0	0	0	MUS_leth	0.1	CCR5	B2BJC2	3.0624	3.1624	0	357
XLOC_028456	Unigene_cuff47144N	5	41635|1PHK	0.25	0.25	0.75	NULL	0	0	drugbank_target|6833	43.96	0.1099	NULL	0	0	TTDC00010	40.71	0.101775	NULL	0	Pkinase	1	1	1	0	14.4662	19.0192	20.4091	18.5655	393	5.81078	12.5458	0.1	0.1	0.1	0.1	0.1	0	0.1	MUS_leth	0.1	PHKG2	H0XB43	2.46168	3.16167	0.6	358
XLOC_032849	Unigene_cuff54406N	1	2072857|3EML	0.25	0	0	drugbank_target|390	90.57	0.9057	NULL	0	0	TTDS00189	90.57	0.9057	NULL	0	0	ADORA3	1	NULL	0	1	1	0	1.6889	9.20616	3.96064	0.6628	6.05764	0.190123	0.306753	0	0	0	0	0	0	0	MUS_leth	0.1	tr|G1LFM6|G1LFM6_AILME (Fragment)	G1LFM6	3.0614	3.1614	0	359
XLOC_007039	Unigene_cuff10975N	1	2208383|3NCG	0.25	0.25	0.75	drugbank_target|476	33.08	0.3308	NULL	0	0	NULL	0	0	TTDC00010	32.17	0.080425	NULL	0	Pkinase	1	1	1	0	3.89861	9.44509	13.9639	18.4045	10.1597	2.09594	52.0758	0	0	0.1	0.1	0.1	0	0.1	MUS_leth	0.1	TLK1	Q53TE4	2.66122	3.16122	0.4	360
XLOC_066210	Unigene_cuff109653N	3	2043045|2VD5	0.25	0.25	0.75	NULL	0	0	drugbank_target|6392	49.29	0.123225	NULL	0	0	TTDC00202	35	0.0875	NULL	0	Pkinase	1	1	1	0	45.5642	65.3828	31.2888	46.2036	24.7638	9.28616	39.8887	0.1	0.1	0.1	0.1	0.1	0	0.1	MUS_leth	0.1	CDC42BPB	H0WKS8	2.46073	3.16072	0.6	361
XLOC_091706	Unigene_cuff148718N	5	2076480|3FCS	0.25	0.25	0.75	drugbank_target|488	80.37	0.8037	NULL	0	0	NULL	0	0	TTDC00020	40.31	0.100775	NULL	0	NULL	0	1	1	0	0.339981	0.290316	0.703048	0.220694	1.09011	0.204503	0.127718	0	0	0	0	0	0	0	NULL	0	ITGA2B	H9H9U9	3.15448	3.15448	0	362
XLOC_033548	Unigene_cuff55698N	3	2201498|2XEF	0.25	0.25	0.75	drugbank_target|625	40.18	0.4018	NULL	0	0	TTDS00441	40.18	0.4018	NULL	0	0	NULL	0	NULL	0	1	1	0	0.563392	0.121597	0.0248637	13.3148	0.883604	0.103077	0.0671778	0	0	0	0.1	0	0	0	NULL	0	NAALADL1	G1PC45	3.0536	3.1536	0.1	363
XLOC_054620	Unigene_cuff91211N	8	123214|1YHW	0.25	0.25	0.75	NULL	0	0	drugbank_target|6612	45.09	0.112725	NULL	0	0	TTDR01005	36.09	0.090225	NULL	0	Pkinase	1	1	1	0	22.009	34.7314	15.5238	27.6842	14.3086	8.27775	24.5753	0.1	0.1	0.1	0.1	0.1	0	0.1	MUS_leth	0.1	p21 protein-activated kinase 2	G9KF16	2.45295	3.15295	0.6	364
XLOC_103628	Unigene_cuff167175N	3	91245|1MD8	0.25	0.25	0	drugbank_target|3814	85.65	0.8565	NULL	0	0	NULL	0	0	TTDC00085	38.18	0.09545	NULL	0	NULL	0	1	1	0	26.3321	1787.98	2.20717	29.5625	14.7004	21.1962	12.757	0.1	0.1	0	0.1	0.1	0.1	0.1	MUS_leth	0.1	C1R	G1PD83	2.45195	3.15195	0.6	365
XLOC_067225	Unigene_cuff111372N	6	2008438|2ANW	0.25	0.25	0.75	drugbank_target|1547	32.09	0.3209	NULL	0	0	TTDS00470	37.74	0.3774	NULL	0	0	NULL	0	NULL	0	1	1	0	0	299.537	0	1.16691	0.20061	0.0803513	2.22872	0	0.1	0	0	0	0	0	MUS_leth	0.1	KLKB1	F6WH76	2.9483	3.1483	0.1	366
XLOC_097759	Unigene_cuff157797N	6	2037656|2QLU	0.25	0.25	0.75	drugbank_target|733	39.66	0.3966	NULL	0	0	NULL	0	0	TTDR00998	39.66	0.09915	NULL	0	Pkinase	1	1	1	0	1.14162	40.0535	3.03645	37.1281	26.6179	1.17449	4.50849	0	0.1	0	0.1	0.1	0	0	MUS_leth	0.1	ACVR2B	F7DXK7	2.74575	3.14575	0.3	367
XLOC_045064	Unigene_cuff75142N	3	2073387|3EQI	0.25	0.25	0.75	NULL	0	0	drugbank_target|990	99.12	0.2478	NULL	0	0	TTDR00148	99.12	0.2478	NULL	0	Pkinase	1	1	1	0	13.4598	10.0349	55.6458	9.48405	3.08779	3.87156	7.15557	0.1	0.1	0.1	0	0	0	0	MUS_leth	0.1	Putative dual specificity mitogen-activated protein kinase kinase 1	K9J0H5	2.7456	3.1456	0.3	368
XLOC_082091	Unigene_cuff133679N	3	78223|1LUF	0.25	0.25	0.75	drugbank_target|6100	56.19	0.5619	NULL	0	0	NULL	0	0	TTDC00318	52.84	0.1321	NULL	0	Pkinase_Tyr	1	1	1	0	0.291466	0.00956777	11.6854	1.43947	5.56025	0.268317	0.131828	0	0	0.1	0	0	0	0	MUS_leth	0.1	NTRK3	F7E6X3	2.944	3.144	0.1	369
XLOC_026397	Unigene_cuff43421N	1	2014842|2E4Z	0.25	0.25	0.75	drugbank_target|927	63.37	0.6337	NULL	0	0	NULL	0	0	TTDR00755	63.37	0.158425	GRM6_7_8	1	NULL	0	1	1	0	0.0293695	0	0.0537548	0.00521942	0.0202465	0.00451465	0	0	0	0	0	0	0	0	MUS_leth	0.1	GRM6	G3R0Z8	3.04212	3.14213	0	370
XLOC_016323	Unigene_cuff26224N	1	2044789|2VT4	0.25	0.25	0.75	drugbank_target|1636	44.88	0.4488	NULL	0	0	TTDS00107	33.96	0.3396	NULL	0	0	TAAR	1	NULL	0	1	1	0	0	0	0	0	0	0	0	0	0	0	0	0	0	0	MUS_leth	0.1	TAAR9	F1MX10	3.0384	3.1384	0	371
XLOC_033687	Unigene_cuff55956N	1	2089564|3IEC	0.25	0.25	0.75	drugbank_target|748	44.78	0.4478	NULL	0	0	NULL	0	0	TTDC00281	54.46	0.13615	NULL	0	Pkinase	1	1	1	0	4.0077	19.2227	9.80597	3.1885	21.4616	1.30684	6.92711	0	0.1	0	0	0.1	0	0	MUS_leth	0.1	SIK3	F6PH45	2.83395	3.13395	0.2	372
XLOC_001681	Unigene_cuff2532N	4	2059762|3BCE	0.25	0.25	0.75	drugbank_target|844	54.96	0.5496	NULL	0	0	NULL	0	0	TTDC00114	93.63	0.234075	NULL	0	Pkinase_Tyr	1	1	1	0	2.1805	0	5.97977	4.63816	1.25107	0.238944	1.03303	0	0	0	0	0	0	0	MUS_leth	0.1	LOC100402965	F6UHY4	3.03368	3.13368	0	373
XLOC_085866	Unigene_cuff139516N	11	2046373|2W5B	0.25	0.25	0.75	NULL	0	0	drugbank_target|6298	40	0.1	NULL	0	0	TTDR00117	31.67	0.079175	NULL	0	Pkinase	1	1	1	0	11.3805	21.6719	12.0643	20.8929	26.6316	5.98582	15.0845	0.1	0.1	0.1	0.1	0.1	0	0.1	MUS_leth	0.1	NEK8	G3TB80	2.42917	3.12918	0.6	374
XLOC_016399	Unigene_cuff26404N	3	2086011|3HDN	0.25	0.25	0.75	NULL	0	0	drugbank_target|6608	95.58	0.23895	NULL	0	0	TTDR01250	95.58	0.23895	NULL	0	Pkinase_C	1	1	1	0	4.8016	12.756	28.495	41.6869	5.41038	7.02612	4.3195	0	0.1	0.1	0.1	0	0	0	MUS_leth	0.1	SGK1	G3U4Z7	2.7279	3.1279	0.3	375
XLOC_030382	Unigene_cuff50273N	1	2008438|2ANW	0.25	0.25	0.75	drugbank_target|3851	36.49	0.3649	NULL	0	0	TTDS00392	41.25	0.4125	NULL	0	0	NULL	0	NULL	0	1	1	0	0	0.0630669	0.0147679	0	0.105154	1.20422	0.0433997	0	0	0	0	0	0	0	MUS_leth	0.1	TMPRSS13	Q1RMF8	3.0274	3.1274	0	376
XLOC_101576	Unigene_cuff163915N	1	2044789|2VT4	0.25	0.25	0.75	drugbank_target|1129	38.66	0.3866	NULL	0	0	TTDS00326	38.66	0.3866	NULL	0	0	CCR9	1	NULL	0	1	1	0	0	0	0.0141413	0.228286	0.0284886	0.0158221	0	0	0	0	0	0	0	0	MUS_leth	0.1	CCR9	F7F023	3.0232	3.1232	0	377
XLOC_063152	Unigene_cuff105050N	3	2037797|2QNJ	0.25	0.25	0.75	drugbank_target|748	45.55	0.4555	NULL	0	0	NULL	0	0	TTDC00281	46.79	0.116975	NULL	0	Pkinase	1	1	1	0	0.219805	5.13299	0.263645	19.5501	14.8124	0.307671	0.963734	0	0	0	0.1	0.1	0	0	MUS_leth	0.1	NUAK2	I3LG26	2.82247	3.12248	0.2	378
XLOC_044208	Unigene_cuff73559N	7	2089564|3IEC	0.25	0.25	0.75	NULL	0	0	drugbank_target|6833	35	0.0875	NULL	0	0	TTDC00010	33.85	0.084625	NULL	0	Pkinase	1	1	1	0	60.8064	55.4596	21.7519	33.3848	109.046	7.4111	17.3402	0.1	0.1	0.1	0.1	0.1	0	0.1	MUS_leth	0.1	ULK2	H9EV28	2.42212	3.12213	0.6	379
XLOC_054577	Unigene_cuff91095N	4	99008|1SUV	0.25	0.25	0.75	drugbank_target|625	27.44	0.2744	NULL	0	0	NULL	0	0	TTDR01147	78.68	0.1967	NULL	0	NULL	0	1	1	0	18.29	62.4092	14.6877	8.3131	18.2343	2.98721	9.79792	0.1	0.1	0.1	0	0.1	0	0	NULL	0	TFRC	G1TCW1	2.7211	3.1211	0.4	380
XLOC_016326	Unigene_cuff26229N	2	2044786|2VT4	0.25	0.25	0.75	drugbank_target|1636	43.37	0.4337	NULL	0	0	TTDS00107	33.65	0.3365	NULL	0	0	TAAR	1	NULL	0	1	1	0	0	0	0	0	5.19536	0	0	0	0	0	0	0	0	0	MUS_leth	0.1	TAAR8	D2HL27	3.0202	3.1202	0	381
XLOC_073882	Unigene_cuff120721N	5	2096165|3KMY	0.25	0.25	0.75	NULL	0	0	drugbank_target|1406	93.95	0.234875	NULL	0	0	TTDC00092	93.95	0.234875	NULL	0	NULL	0	1	1	0	4.87588	18.5106	23.8139	14.4565	3.64221	4.30212	17.0122	0	0.1	0.1	0.1	0	0	0.1	NULL	0	BACE1	H0WUA0	2.71975	3.11975	0.4	382
XLOC_016329	Unigene_cuff26232N	1	2044786|2VT4	0.25	0.25	0.75	drugbank_target|1636	42.77	0.4277	NULL	0	0	TTDS00107	33.87	0.3387	NULL	0	0	TAAR	1	NULL	0	1	1	0	0	0	0	0	1.46295	0	0	0	0	0	0	0	0	0	MUS_leth	0.1	TAAR8	H0WMF1	3.0164	3.1164	0	383
XLOC_030410	Unigene_cuff50353N	3	94126|1P57	0.25	0.25	0.75	drugbank_target|3851	35.77	0.3577	NULL	0	0	TTDS00392	40.76	0.4076	NULL	0	0	NULL	0	NULL	0	1	1	0	0	0	0	3.12734	0.00331981	0.0119097	0	0	0	0	0	0	0	0	MUS_leth	0.1	PANDA_017779	D2HYI1	3.0153	3.1153	0	384
XLOC_004650	Unigene_cuff7233N	2	2016747|2F2U	0.25	0.25	0.75	NULL	0	0	drugbank_target|6697	98.22	0.24555	NULL	0	0	TTDC00202	87.73	0.219325	NULL	0	Pkinase	1	1	1	0	55.7315	5.53996	11.7234	11.4055	2.87008	2.24391	5.00555	0.1	0	0.1	0.1	0	0	0	MUS_leth	0.1	Rock2	Q3UMT5	2.71488	3.11488	0.3	385
XLOC_063137	Unigene_cuff104990N	4	26878|1SMR	0.25	0.25	0	drugbank_target|298	70.5	0.705	NULL	0	0	TTDS00451	70.5	0.705	NULL	0	0	NULL	0	NULL	0	1	1	0	0	11.4022	1.00176	15.4678	0.568752	0.0954268	1.67251	0	0.1	0	0.1	0	0	0	NULL	0	REN	F1MZL4	2.91	3.11	0.2	386
XLOC_033467	Unigene_cuff55390N	11	2050978|2WZJ	0.25	0.25	0.75	NULL	0	0	drugbank_target|6545	40.65	0.101625	NULL	0	0	TTDC00281	62.68	0.1567	NULL	0	Pkinase	1	1	1	0	14.2483	8.95041	12.422	15.5057	11.8217	2.4906	13.376	0.1	0	0.1	0.1	0.1	0	0.1	MUS_leth	0.1	MARK2	K6ZMH1	2.50833	3.10832	0.5	387
XLOC_046527	Unigene_cuff77779N	5	2021183|2HAK	0.25	0.25	0.75	NULL	0	0	drugbank_target|6651	34.27	0.085675	NULL	0	0	TTDC00222	28.26	0.07065	NULL	0	Pkinase	1	1	1	0	20.5245	39.4799	21.6757	23.8365	17.4905	6.31169	42.8327	0.1	0.1	0.1	0.1	0.1	0	0.1	MUS_leth	0.1	TBK1	F7DBZ3	2.40632	3.10633	0.6	388
XLOC_061968	Unigene_cuff102937N	2	2005125|1YC0	0.25	0.25	0.75	drugbank_target|1074	29.52	0.2952	NULL	0	0	TTDS00392	36.08	0.3608	NULL	0	0	NULL	0	NULL	0	1	1	0	0.508708	420.817	0.766491	1.14922	0.835543	0.0618004	1.08606	0	0.1	0	0	0	0	0	MUS_leth	0.1	I79_003896	G3H172	2.906	3.106	0.1	389
XLOC_052210	Unigene_cuff87141N	3	2090078|3ILZ	0.25	0.25	0	NULL	0	0	drugbank_target|6369	96.09	0.240225	TTDS00381	96.08	0.9608	NULL	0	0	NULL	0	NULL	0	1	1	0	19.7567	10.7417	63.6776	8.6289	1.68427	9.22977	6.43897	0.1	0.1	0.1	0	0	0	0	MUS_leth	0.1	THRA	I3MZ87	2.70103	3.10102	0.3	390
XLOC_038058	Unigene_cuff63200N	3	17324|1TCO	0.25	0.25	0.75	NULL	0	0	drugbank_target|394	100	0.25	NULL	0	0	NULL	0	0	NULL	0	NULL	0	1	1	0	10.9297	20.0443	71.1303	11.3945	11.2165	4.98523	14.7485	0.1	0.1	0.1	0.1	0.1	0	0.1	NULL	0	ENSG00000221823	H2QI05	2.5	3.1	0.6	391
XLOC_051643	Unigene_cuff86224N	3	73928|1LJ5	0.25	0.25	0	drugbank_target|267	87.99	0.8799	NULL	0	0	NULL	0	0	TTDR00556	87.99	0.219975	NULL	0	NULL	0	1	1	0	6.68306	58.1073	23.7921	23.274	7.42968	6.08651	10.252	0	0.1	0.1	0.1	0	0	0.1	MUS_leth	0.1	SERPINE1	G1L7D0	2.59987	3.09987	0.4	392
XLOC_090378	Unigene_cuff146625N	5	2089560|3IEC	0.25	0.25	0.75	drugbank_target|748	36.73	0.3673	NULL	0	0	TTDS00346	38.2	0.382	NULL	0	0	NULL	0	Pkinase	1	1	1	0	0.415567	0.0468823	4.74379	0.489068	7.03467	0.245255	6.31625	0	0	0	0	0	0	0	MUS_leth	0.1	LOC100524404	F1SMG7	2.9993	3.0993	0	393
XLOC_106582	Unigene_cuff172154N	4	157433|3D7U	0.25	0.25	0.75	NULL	0	0	drugbank_target|2473	59.28	0.1482	TTDS00350	50	0.5	NULL	0	0	NULL	0	Pkinase_Tyr	1	1	1	0	0.371895	0.804839	18.8392	2.03343	2.95662	0.701224	2.09788	0	0	0.1	0	0	0	0	MUS_leth	0.1	MATK	J9P6F9	2.8982	3.0982	0.1	394
XLOC_016386	Unigene_cuff26376N	1	2044789|2VT4	0.25	0.25	0.75	drugbank_target|1636	40.54	0.4054	NULL	0	0	TTDS00107	34.21	0.3421	NULL	0	0	TAAR	1	NULL	0	1	1	0	0	0	0	0	0	0	0	0	0	0	0	0	0	0	MUS_leth	0.1	TAAR5	D8KZS4	2.9975	3.0975	0	395
XLOC_020556	Unigene_cuff33111N	3	17324|1TCO	0.25	0.25	0.75	drugbank_target|3868	84.71	0.8471	NULL	0	0	NULL	0	0	NULL	0	0	NULL	0	NULL	0	1	1	0	0.0198999	0.0749179	3.68624	0.316882	0.184838	0.439677	0	0	0	0	0	0	0	0	NULL	0	cDNA clone: QtsA-12691, similar to human protein phosphatase 3 (formerly 2B), regulatory subunitB, 19kDa, beta isoform (calcineurin B, type II) (PPP3R2),mRNA, RefSeq: NM_147180.2	Q4R8E1	3.0971	3.0971	0	396
XLOC_051493	Unigene_cuff85831N	2	136696|2HRR	0.25	0.25	0.75	drugbank_target|4604	43.74	0.4374	NULL	0	0	NULL	0	0	TTDR00274	43.74	0.10935	NULL	0	NULL	0	1	1	0	0.158479	236.453	0.0191954	101.043	0.73956	0.293434	0.489402	0	0.1	0	0.1	0	0	0	MUS_leth	0.1	CES2	F7BJ10	2.79675	3.09675	0.2	397
XLOC_034086	Unigene_cuff56625N	3	40351|1KBC	0.25	0.25	0.75	drugbank_target|2154	74.66	0.7466	NULL	0	0	NULL	0	0	NULL	0	0	NULL	0	NULL	0	1	1	0	0	0.584704	0.0122191	0	0	0.0461967	0	0	0	0	0	0	0	0	MUS_leth	0.1	MMP8	G1PAZ7	2.9966	3.0966	0	398
XLOC_007873	Unigene_cuff12369N	1	98313|1S0X	0.25	0.25	0.75	drugbank_target|6035	52.49	0.5249	NULL	0	0	NULL	0	0	TTDR00593	88.48	0.2212	NULL	0	NULL	0	1	1	0	1.15829	9.31123	5.5428	3.94968	3.68939	0.677786	3.84178	0	0	0	0	0	0	0	MUS_leth	0.1	LOC100390648	F6TGC9	2.9961	3.0961	0	399
XLOC_040680	Unigene_cuff67679N	8	2029507|2NQ7	0.25	0.25	0	drugbank_target|6621	99.43	0.9943	NULL	0	0	NULL	0	0	NULL	0	0	NULL	0	NULL	0	1	1	0	45.1835	15.2414	10.3466	10.3264	14.9623	4.32871	16.7249	0.1	0.1	0.1	0.1	0.1	0	0.1	NULL	0	ENSG00000164024	H2QPX3	2.4943	3.0943	0.6	400
XLOC_006525	Unigene_cuff10290N	2	2043919|2VL0	0.25	0	0	drugbank_target|4098	96.62	0.9662	NULL	0	0	TTDS00410	77.57	0.7757	NULL	0	0	NULL	0	NULL	0	1	1	0	0.637274	0.36419	5.1058	0.00560359	5.06446	0.0444639	0.0417107	0	0	0	0	0	0	0	MUS_leth	0.1	Gabrb1	Q53WT3	2.9919	3.0919	0	401
XLOC_019578	Unigene_cuff31924N	5	2014812|2E4U	0.25	0.25	0.75	drugbank_target|438	35.16	0.3516	NULL	0	0	TTDS00164	28.85	0.2885	NULL	0	0	TAS1R1	1	NULL	0	1	1	0	3.87005	3.25412	2.41787	3.73078	20.1348	2.34178	3.19302	0	0	0	0	0.1	0	0	MUS_leth	0.1	TAS1R1	H0WIR9	2.8901	3.0901	0.1	402
XLOC_048745	Unigene_cuff81395N	5	138999|2OAZ	0.25	0.25	0	drugbank_target|2795	98.73	0.9873	NULL	0	0	NULL	0	0	NULL	0	0	NULL	0	NULL	0	1	1	0	39.0617	37.1053	16.5423	27.4204	18.5775	9.42928	56.6044	0.1	0.1	0.1	0.1	0.1	0	0.1	NULL	0	Methionine aminopeptidase	Q96B43	2.4873	3.0873	0.6	403
XLOC_068583	Unigene_cuff113479N	2	2044789|2VT4	0.25	0.25	0.75	drugbank_target|70	31.86	0.3186	NULL	0	0	TTDS00267	31.86	0.3186	NULL	0	0	APLNR	1	NULL	0	1	1	0	6.20461	10.6495	2.01011	0.324263	1.04449	5.26249	0.721577	0	0.1	0	0	0	0	0	MUS_leth	0.1	APLNR	G7NDB4	2.8872	3.0872	0.1	404
XLOC_013892	Unigene_cuff22153N	1	NULL	0	0	0	drugbank_target|578	94.15	0.9415	NULL	0	0	TTDS00198	94.15	0.9415	NULL	0	0	EDNRA	1	NULL	0	1	1	0	30.3028	3.15905	0.704996	1.06758	1.89367	5.79193	0.595802	0.1	0	0	0	0	0	0	MUS_leth	0.1	EDNRA	I3N9Y5	2.883	3.083	0.1	405
XLOC_030888	Unigene_cuff50988N	2	2063169|3C9M	0.25	0.25	0.75	drugbank_target|427	51.07	0.5107	NULL	0	0	NULL	0	0	TTDC00090	87.89	0.219725	TACR2	1	NULL	0	1	1	0	0	0.0183427	0.172459	0.00868027	0.0586459	0.011984	0	0	0	0	0	0	0	0	MUS_leth	0.1	PANDA_001607	D2GXH7	2.98042	3.08042	0	406
XLOC_101986	Unigene_cuff164690N	3	2037797|2QNJ	0.25	0.25	0.75	drugbank_target|748	51.34	0.5134	NULL	0	0	NULL	0	0	TTDC00281	45.58	0.11395	NULL	0	Pkinase	1	1	1	0	4.14549	9.61539	12.1048	3.81786	1.45381	1.57911	1.03194	0	0	0.1	0	0	0	0	MUS_leth	0.1	NUAK1	G3R5E8	2.87735	3.07735	0.1	407
XLOC_029207	Unigene_cuff48426N	8	2070729|3E3B	0.25	0.25	0.75	NULL	0	0	drugbank_target|6487	89.86	0.22465	NULL	0	0	NULL	0	0	NULL	0	Pkinase	1	1	1	0	13.4241	18.5085	13.815	9.44228	95.0759	7.03513	21.5227	0.1	0.1	0.1	0	0.1	0	0.1	MUS_leth	0.1	CSNK2A2	K9IVE3	2.47465	3.07465	0.5	408
XLOC_062306	Unigene_cuff103509N	6	2037656|2QLU	0.25	0.25	0.75	NULL	0	0	drugbank_target|3393	95.06	0.23765	NULL	0	0	TTDR00998	34.4	0.086	NULL	0	Pkinase	1	1	1	0	18.9595	28.8834	5.32484	40.2205	8.07403	7.90321	16.5579	0.1	0.1	0	0.1	0	0	0.1	MUS_leth	0.1	TGFBR2	I3NH44	2.57365	3.07365	0.4	409
XLOC_055201	Unigene_cuff92039N	1	2039242|2R4S	0.25	0.25	0.75	drugbank_target|945	48.12	0.4812	NULL	0	0	NULL	0	0	TTDC00072	96.39	0.240975	MC4R	1	NULL	0	1	1	0	0	0	2.97812	0.0824378	0	0.0237445	0.626503	0	0	0	0	0	0	0	MUS_leth	0.1	MC4R	G1TZU3	2.97218	3.07218	0	410
XLOC_034081	Unigene_cuff56617N	2	2028103|2JXY	0.25	0.25	0.75	drugbank_target|2203	71.75	0.7175	NULL	0	0	NULL	0	0	NULL	0	0	NULL	0	NULL	0	1	1	0	0.132781	0.986825	0.00923704	0.0181893	0.222424	0.436054	0	0	0	0	0	0	0	0	MUS_leth	0.1	ENSG00000110347	G3RHJ9	2.9675	3.0675	0	411
XLOC_029166	Unigene_cuff48302N	5	40407|1BUV	0.25	0.25	0	drugbank_target|6192	96.2	0.962	NULL	0	0	NULL	0	0	NULL	0	0	NULL	0	NULL	0	1	1	0	14.5896	9.7879	13.3675	18.3503	14.499	4.20384	12.825	0.1	0	0.1	0.1	0.1	0	0.1	MUS_leth	0.1	MMP15	F1RFS7	2.462	3.062	0.5	412
XLOC_007047	Unigene_cuff10998N	7	2089865|3IJE	0.25	0.25	0.75	drugbank_target|6066	28.54	0.2854	NULL	0	0	NULL	0	0	TTDR00651	90.55	0.226375	NULL	0	NULL	0	1	1	0	10.0188	7.01138	4.85326	12.4366	6.85319	5.58408	18.3815	0.1	0	0	0.1	0	0	0.1	NULL	0	ITGA6	H9FU24	2.76178	3.06177	0.3	413
XLOC_048000	Unigene_cuff80144N	5	41641|1KOB	0.25	0.25	0.75	NULL	0	0	drugbank_target|6290	44.52	0.1113	NULL	0	0	TTDR00794	39.13	0.097825	NULL	0	Pkinase	1	1	1	0	23.6851	17.2831	5.82125	41.0428	30.4972	39.7543	6.71971	0.1	0.1	0	0.1	0.1	0.1	0	MUS_leth	0.1	MYLK	G1PJI6	2.45912	3.05912	0.5	414
XLOC_101580	Unigene_cuff163920N	1	2025813|2J4Y	0.25	0.25	0.75	drugbank_target|1129	54.57	0.5457	NULL	0	0	NULL	0	0	TTDC00207	65.13	0.162825	CCR3	1	NULL	0	1	1	0	0.546641	0	0.0174673	0	0.388084	0.0179712	0	0	0	0	0	0	0	0	MUS_leth	0.1	CCR3	F1MP16	2.95852	3.05852	0	415
XLOC_038456	Unigene_cuff63789N	5	2007486|2A1A	0.25	0.25	0.75	drugbank_target|748	30.74	0.3074	NULL	0	0	TTDS00346	30.1	0.301	NULL	0	0	NULL	0	Pkinase	1	1	1	0	5.49244	14.6392	3.45058	3.4893	1.62264	2.02466	4.43879	0	0.1	0	0	0	0	0	MUS_leth	0.1	EIF2AK2	B9UKI4	2.8584	3.0584	0.1	416
XLOC_032819	Unigene_cuff54333N	6	2006197|1Z57	0.25	0.25	0.75	NULL	0	0	drugbank_target|6515	42.29	0.105725	NULL	0	0	NULL	0	0	NULL	0	Pkinase	1	1	1	0	21.9646	15.9602	18.1579	18.398	75.1527	6.61361	12.2824	0.1	0.1	0.1	0.1	0.1	0	0.1	MUS_leth	0.1	Putative homeodomain-interacting protein kinase	K9IVV9	2.35573	3.05572	0.6	417
XLOC_058256	Unigene_cuff97087N	2	2014815|2E4U	0.25	0.25	0.75	drugbank_target|565	35.27	0.3527	NULL	0	0	TTDS00164	35.27	0.3527	NULL	0	0	GPRC6A	1	NULL	0	1	1	0	0	0	0.00756009	1.02753	0.0359479	0.00349286	0	0	0	0	0	0	0	0	MUS_leth	0.1	GPRC6A	F7AD15	2.9554	3.0554	0	418
XLOC_008702	Unigene_cuff13657N	1	2039242|2R4S	0.25	0.25	0.75	drugbank_target|945	48.06	0.4806	NULL	0	0	NULL	0	0	TTDR00375	89.38	0.22345	MC3R	1	NULL	0	1	1	0	0	0	0.334227	0	0.457847	0.0880895	0	0	0	0	0	0	0	0	MUS_leth	0.1	MC3R	B8Y3J3	2.95405	3.05405	0	419
XLOC_106396	Unigene_cuff171650N	5	2049988|2WTK	0.25	0.25	0.75	NULL	0	0	drugbank_target|5790	40.69	0.101725	NULL	0	0	TTDC00005	40.69	0.101725	NULL	0	Pkinase	1	1	1	0	30.6236	39.5891	9.68215	18.868	92.7459	6.91728	29.3209	0.1	0.1	0	0.1	0.1	0	0.1	MUS_leth	0.1	Serine/threonine protein kinase 11 variant	Q59FA7	2.45345	3.05345	0.5	420
XLOC_064073	Unigene_cuff106504N	3	2020145|2GSF	0.25	0.25	0.75	drugbank_target|936	48.24	0.4824	NULL	0	0	NULL	0	0	TTDR01214	48.24	0.1206	NULL	0	Pkinase_Tyr	1	1	1	0	0.0517205	20.1937	0.0417059	6.28471	0.888814	0.783047	5.5287	0	0.1	0	0	0	0	0	MUS_leth	0.1	EPHA1	E2R6A6	2.853	3.053	0.1	421
XLOC_069993	Unigene_cuff114963N	1	2100670|3LOH	0.25	0	0	drugbank_target|36	100	1	NULL	0	0	NULL	0	0	NULL	0	0	NULL	0	NULL	0	1	1	0	1878.5	10889.2	217.327	2060.89	211.156	110.293	7086.04	0.1	0.1	0.1	0.1	0.1	0.1	0.1	MUS_leth	0.1	Insulin receptor (Fragment)	G9K5W1	2.25	3.05	0.7	422
XLOC_098212	Unigene_cuff158590N	3	2076480|3FCS	0.25	0.25	0.75	drugbank_target|6066	46.6	0.466	NULL	0	0	NULL	0	0	TTDC00020	93.55	0.233875	NULL	0	NULL	0	1	1	0	7.73743	7.9675	11.9778	1.74315	1.20166	1.54488	1.80888	0	0	0.1	0	0	0	0	NULL	0	ITGA5	F6QLX7	2.94988	3.04988	0.1	423
XLOC_086353	Unigene_cuff140264N	5	2075483|3F5X	0.25	0.25	0.75	NULL	0	0	drugbank_target|2240	99.62	0.24905	NULL	0	0	TTDC00088	99.62	0.24905	NULL	0	Pkinase	1	1	1	0	2.41362	5.2266	0.689924	19.6813	12.5868	2.98015	2.44739	0	0	0	0.1	0.1	0	0	MUS_leth	0.1	ENSG00000123374	H2Q670	2.7481	3.0481	0.2	424
XLOC_034604	Unigene_cuff57510N	3	113325|1UNL	0.25	0.25	0.75	NULL	0	0	drugbank_target|1058	99.58	0.24895	NULL	0	0	TTDR00296	99.58	0.24895	NULL	0	Pkinase	1	1	1	0	6.55864	10.8155	23.3246	9.8678	2.75028	3.68854	4.98528	0	0.1	0.1	0	0	0	0	MUS_leth	0.1	CDK5	F6VW45	2.7479	3.0479	0.2	425
XLOC_033879	Unigene_cuff56276N	2	2026875|2JED	0.25	0.25	0.75	NULL	0	0	drugbank_target|2530	98.4	0.246	NULL	0	0	TTDC00178	98.4	0.246	NULL	0	Pkinase_C	1	1	1	0	0.35944	0.508568	2.59041	11.2394	37.7931	0.241918	0	0	0	0	0.1	0.1	0	0	MUS_leth	0.1	tr|G1MBJ5|G1MBJ5_AILME (Fragment)	G1MBJ5	2.742	3.042	0.2	426
XLOC_014920	Unigene_cuff23755N	5	2037797|2QNJ	0.25	0.25	0.75	drugbank_target|748	47.73	0.4773	NULL	0	0	NULL	0	0	TTDC00281	45.73	0.114325	NULL	0	Pkinase	1	1	1	0	17.6827	0.0212576	0.158173	0.167869	2.25731	0.953046	0.266045	0.1	0	0	0	0	0	0	MUS_leth	0.1	Maternal embryonic leucine zipper kinase (Fragment)	G9KAA7	2.84163	3.04162	0.1	427
XLOC_046952	Unigene_cuff78441N	2	2048698|2WIN	0.25	0.25	0.75	NULL	0	0	drugbank_target|3095	86.5	0.21625	TTDS00470	27.35	0.2735	NULL	0	0	NULL	0	NULL	0	1	1	0	1.53762	1587.51	0.281194	18.519	1.64473	4.21302	5.464	0	0.1	0	0.1	0	0	0	MUS_leth	0.1	tr|H2PIL6|H2PIL6_PONAB	H2PIL6	2.73975	3.03975	0.2	428
XLOC_088188	Unigene_cuff143051N	6	2076480|3FCS	0.25	0.25	0.75	drugbank_target|647	29.58	0.2958	NULL	0	0	NULL	0	0	TTDR00651	35.54	0.08885	NULL	0	NULL	0	1	1	0	13.3998	2.37427	6.91477	35.477	13.3042	7.29425	16.0379	0.1	0	0	0.1	0.1	0	0.1	NULL	0	ITGA3	F7HLW8	2.63465	3.03465	0.4	429
XLOC_034085	Unigene_cuff56624N	2	40347|1FBL	0.25	0.25	0.75	drugbank_target|1167	67.97	0.6797	NULL	0	0	NULL	0	0	NULL	0	0	NULL	0	NULL	0	1	1	0	0	0.141661	0.123961	0.0144782	0.0742944	2.03435	0	0	0	0	0	0	0	0	MUS_leth	0.1	MMP1	F6WTM6	2.9297	3.0297	0	430
XLOC_102328	Unigene_cuff165161N	4	41655|2ERK	0.25	0.25	0.75	drugbank_target|1176	46.37	0.4637	NULL	0	0	NULL	0	0	TTDR00372	46.37	0.115925	NULL	0	Pkinase	1	1	1	0	4.01495	8.72666	12.0394	9.07399	2.75587	1.60732	3.53466	0	0	0.1	0	0	0	0	MUS_leth	0.1	NLK	G3TC07	2.82963	3.02962	0.1	431
XLOC_069722	Unigene_cuff114691N	1	59938|1FOT	0.25	0.25	0.75	NULL	0	0	drugbank_target|6263	55.17	0.137925	NULL	0	0	TTDR00976	56.63	0.141575	NULL	0	Pkinase	1	1	1	0	45.4984	5.40632	7.49512	12.0721	30.413	4.74612	27.0982	0.1	0	0	0.1	0.1	0	0.1	MUS_leth	0.1	PRX	D7RKW9	2.5295	3.0295	0.4	432
XLOC_030793	Unigene_cuff50844N	1	35712|1EWK	0.25	0.25	0.75	drugbank_target|565	33.91	0.3391	NULL	0	0	TTDS00164	33.91	0.3391	NULL	0	0	V2R	1	NULL	0	1	1	0	0	0	0	0	0	0	0	0	0	0	0	0	0	0	MUS_leth	0.1	LOC100341492	G1TUJ3	2.9282	3.0282	0	433
XLOC_078824	Unigene_cuff128521N	6	122553|1Y20	0.25	0.25	0	drugbank_target|401	98.9	0.989	NULL	0	0	TTDS00123	33.7	0.337	NULL	0	0	NULL	0	NULL	0	1	1	0	0.0111471	0.0163075	102.311	0.426937	2.54462	0.0364637	0.278917	0	0	0.1	0	0	0	0	MUS_leth	0.1	GRIN1	H9FTE5	2.826	3.026	0.1	434
XLOC_058454	Unigene_cuff97362N	1	2044786|2VT4	0.25	0.25	0.75	drugbank_target|49	33.85	0.3385	NULL	0	0	NULL	0	0	TTDC00230	93.75	0.234375	GRPR	1	NULL	0	1	1	0	0	0	0.39018	0	0	0.104891	14.4245	0	0	0	0	0	0	0.1	MUS_leth	0.1	GRPR	E2QTA7	2.82287	3.02287	0.1	435
XLOC_044965	Unigene_cuff74899N	1	2014815|2E4U	0.25	0.25	0.75	drugbank_target|565	33.58	0.3358	NULL	0	0	TTDS00164	33.58	0.3358	NULL	0	0	V2R	1	NULL	0	1	1	0	0.0314415	0	0	0.053751	0.0716351	0.0167659	0	0	0	0	0	0	0	0	MUS_leth	0.1	LOC100341492	G1TUJ3	2.9216	3.0216	0	436
XLOC_003332	Unigene_cuff6089N	1	NULL	0	0	0	drugbank_target|502	95.86	0.9586	NULL	0	0	TTDS00103	95.86	0.9586	NULL	0	0	HTR2	1	NULL	0	1	1	0	0	0	0	0.357946	0	0.417608	0	0	0	0	0	0	0	0	MUS_leth	0.1	HTR2A	B3VRB4	2.9172	3.0172	0	437
XLOC_010474	Unigene_cuff16624N	1	2103260|3ML9	0.25	0.25	0.75	drugbank_target|3850	36.67	0.3667	NULL	0	0	NULL	0	0	NULL	0	0	NULL	0	PI3_PI4_kinase	1	1	1	0	5.53115	13.0317	4.44167	12.7429	18.7784	1.73356	5.87294	0	0.1	0	0.1	0.1	0	0	MUS_leth	0.1	PIK3C2A	F6U9E2	2.6167	3.0167	0.3	438
XLOC_003333	Unigene_cuff6090N	1	NULL	0	0	0	drugbank_target|502	95.83	0.9583	NULL	0	0	TTDS00103	95.83	0.9583	NULL	0	0	HTR2	1	NULL	0	1	1	0	0	0	0.0145355	0.0178688	0.0274131	0.266109	0	0	0	0	0	0	0	0	MUS_leth	0.1	HTR2A	B3VRB4	2.9166	3.0166	0	439
XLOC_012712	Unigene_cuff20195N	4	60048|1FVR	0.25	0.25	0.75	NULL	0	0	drugbank_target|5787	93.19	0.232975	NULL	0	0	TTDC00161	93.19	0.232975	NULL	0	Pkinase_Tyr	1	1	1	0	13.6929	7.8357	1.46554	10.7554	0.428046	0.862597	2.43315	0.1	0	0	0.1	0	0	0	MUS_leth	0.1	TEK	G3RIN5	2.71595	3.01595	0.2	440
XLOC_089650	Unigene_cuff145465N	4	2052013|2X7G	0.25	0.25	0.75	drugbank_target|6832	66.53	0.6653	NULL	0	0	NULL	0	0	NULL	0	0	NULL	0	Pkinase	1	1	1	0	15.7289	3.49524	3.50081	3.37763	1.9007	2.52716	4.23623	0.1	0	0	0	0	0	0	NULL	0	SRPK3	J9P760	2.9153	3.0153	0.1	441
XLOC_098923	Unigene_cuff159704N	5	2026875|2JED	0.25	0.25	0.75	NULL	0	0	drugbank_target|4184	92.89	0.232225	NULL	0	0	TTDC00077	93.19	0.232975	NULL	0	Pkinase_C	1	1	1	0	1.43392	3.62296	11.25	6.21895	69.9883	1.78087	3.39322	0	0	0.1	0	0.1	0	0	MUS_leth	0.1	PRKCD	K7DA70	2.7152	3.0152	0.2	442
XLOC_066627	Unigene_cuff110451N	3	2006227|1Z68	0.25	0.25	0.75	drugbank_target|952	52.48	0.5248	NULL	0	0	NULL	0	0	TTDR01154	95.56	0.2389	NULL	0	NULL	0	1	1	0	4.68374	0.771428	0.427035	0.0119138	2.28189	2.20006	2.27319	0	0	0	0	0	0	0	NULL	0	FAP	H0X7B6	3.0137	3.0137	0	443
XLOC_034083	Unigene_cuff56621N	2	40347|1FBL	0.25	0.25	0.75	drugbank_target|1167	66.14	0.6614	NULL	0	0	NULL	0	0	NULL	0	0	NULL	0	NULL	0	1	1	0	0	0	0.278323	0.0144965	0.0244891	8.39584	0	0	0	0	0	0	0	0	MUS_leth	0.1	MMP1	I3MBV7	2.9114	3.0114	0	444
XLOC_083466	Unigene_cuff135827N	6	2089907|3IK3	0.25	0.25	0.75	drugbank_target|17	31.83	0.3183	NULL	0	0	TTDS00350	34.27	0.3427	NULL	0	0	NULL	0	Pkinase_Tyr	1	1	1	0	0.0220933	0	1.24903	0.650612	0.201233	0.168075	0.0639545	0	0	0	0	0	0	0	MUS_leth	0.1	STYK1	G1QT63	2.911	3.011	0	445
XLOC_064848	Unigene_cuff107669N	5	42334|1EGG	0.25	0.25	0.75	drugbank_target|707	56	0.56	NULL	0	0	NULL	0	0	NULL	0	0	NULL	0	NULL	0	1	1	0	5.10294	23.8169	0.749171	0.601097	6.36361	0.70496	1.84148	0	0.1	0	0	0	0	0	MUS_leth	0.1	MRC1	F1PMH6	2.81	3.01	0.1	446
XLOC_016894	Unigene_cuff27090N	5	2023355|2I6L	0.25	0.25	0.75	drugbank_target|1714	44.69	0.4469	NULL	0	0	NULL	0	0	TTDR00373	44.69	0.111725	NULL	0	Pkinase	1	1	1	0	0.0950675	0.066544	24.6443	9.12406	0.888349	0.296799	3.0759	0	0	0.1	0	0	0	0	MUS_leth	0.1	MAPK4	Q0VG04	2.80863	3.00862	0.1	447
XLOC_043571	Unigene_cuff72593N	3	2049991|2WTK	0.25	0.25	0.75	NULL	0	0	drugbank_target|6612	29.64	0.0741	TTDS00346	28.44	0.2844	NULL	0	0	NULL	0	Pkinase	1	1	1	0	105.088	23.6351	1.68122	12.8454	4.3426	2.12852	1.85518	0.1	0.1	0	0.1	0	0	0	MUS_leth	0.1	STRADB	G3R920	2.6085	3.0085	0.3	448
XLOC_073746	Unigene_cuff120525N	5	2099386|3L8V	0.25	0.25	0.75	NULL	0	0	drugbank_target|6660	51.47	0.128675	NULL	0	0	TTDC00110	51.47	0.128675	NULL	0	Pkinase_Tyr	1	1	1	0	13.0772	55.9868	5.14651	10.099	8.38022	6.5479	10.4785	0.1	0.1	0	0.1	0	0	0.1	MUS_leth	0.1	RYK	H0V688	2.50735	3.00735	0.4	449
XLOC_086715	Unigene_cuff140804N	1	2078398|3FPQ	0.25	0.25	0.75	drugbank_target|698	32.68	0.3268	NULL	0	0	TTDS00346	32.68	0.3268	NULL	0	0	NULL	0	Pkinase	1	1	1	0	0.0913951	0	1.61377	0.151765	1.84918	0.219939	0	0	0	0	0	0	0	0	MUS_leth	0.1	WNK3	G1L6R2	2.9036	3.0036	0	450
XLOC_099093	Unigene_cuff160098N	3	2037797|2QNJ	0.25	0.25	0.75	drugbank_target|748	42.69	0.4269	NULL	0	0	NULL	0	0	TTDC00281	50.29	0.125725	NULL	0	Pkinase	1	1	1	0	2.91605	52.6025	2.44091	2.30047	2.40027	1.48122	0.613266	0	0.1	0	0	0	0	0	MUS_leth	0.1	SIK1	I3M322	2.80262	3.00263	0.1	451
XLOC_023553	Unigene_cuff38643N	3	2008890|2B39	0.25	0.25	0.75	drugbank_target|1128	39.36	0.3936	NULL	0	0	TTDS00435	25.88	0.2588	NULL	0	0	NULL	0	NULL	0	1	1	0	0	0	0.0244856	0.00373239	1.58964	0.292298	0	0	0	0	0	0	0	0	MUS_leth	0.1	EGM_02948	G7PJR1	2.9024	3.0024	0	452
XLOC_003693	Unigene_cuff5063N	1	158062|3E88	0.25	0.25	0.75	NULL	0	0	drugbank_target|2116	98.64	0.2466	NULL	0	0	TTDC00132	81.69	0.204225	NULL	0	Pkinase	1	1	1	0	0	0	0	593.222	8857.68	0	0	0	0	0	0.1	0.1	0	0	MUS_leth	0.1	AKT2	G9BWQ2	2.70083	3.00082	0.2	453
XLOC_070492	Unigene_cuff115538N	6	2026875|2JED	0.25	0.25	0.75	NULL	0	0	drugbank_target|2530	50.15	0.125375	NULL	0	0	TTDC00178	50.15	0.125375	NULL	0	Pkinase_C	1	1	1	0	26.5258	18.3005	8.19803	15.491	6.28889	4.84978	55.8756	0.1	0.1	0	0.1	0	0	0.1	MUS_leth	0.1	PKN1	F1MFG6	2.50075	3.00075	0.4	454
XLOC_065814	Unigene_cuff108959N	4	78230|1LV2	0.25	0.25	0.75	NULL	0	0	drugbank_target|5430	97.55	0.243875	NULL	0	0	TTDR00269	82.57	0.206425	NULL	0	NULL	0	1	1	0	0	13.2234	0.0156361	17.2667	0.279372	0.00717802	1.72863	0	0.1	0	0.1	0	0	0	MUS_leth	0.1	LOC100342529	G1T2H8	2.7003	3.0003	0.2	455
XLOC_091410	Unigene_cuff148265N	1	NULL	0	0	0	drugbank_target|523	100	1	NULL	0	0	TTDS00403	100	1	NULL	0	0	NULL	0	NULL	0	1	1	0	0	0	0.106665	0	3.50215	0.0539945	0	0	0	0	0	0	0	0	NULL	0	GABRA2	H0Y9V8	3	3	0	456
XLOC_075709	Unigene_cuff123517N	2	105565|1SHY	0.25	0.25	0.75	NULL	0	0	drugbank_target|1144	89.73	0.224325	NULL	0	0	TTDC00110	89.8	0.2245	NULL	0	Pkinase_Tyr	1	1	1	0	1.87178	30.8746	1.23057	7.05414	2.70711	1.90153	22.4911	0	0.1	0	0	0	0	0.1	MUS_leth	0.1	MET	H0WNV1	2.69882	2.99883	0.2	457
XLOC_073288	Unigene_cuff119922N	2	2091061|3IW4	0.25	0.25	0.75	drugbank_target|997	49.66	0.4966	NULL	0	0	NULL	0	0	TTDC00066	60.79	0.151975	NULL	0	Pkinase_C	1	1	1	0	4.43911	5.07578	1.17764	4.22475	1.62741	1.20834	2.81398	0	0	0	0	0	0	0	MUS_leth	0.1	PRKCH	G1L8P0	2.89858	2.99858	0	458
XLOC_053603	Unigene_cuff89536N	3	2034098|2PED	0.25	0.25	0.75	drugbank_target|4186	31.27	0.3127	NULL	0	0	NULL	0	0	TTDC00193	92.97	0.232425	NPY1R_4R_6R	1	NULL	0	1	1	0	2.79941	0.034541	18.0398	1.66614	0.403369	0.747523	0.5912	0	0	0.1	0	0	0	0	MUS_leth	0.1	ENSG00000164128	H2QQD5	2.79513	2.99512	0.1	459
XLOC_012350	Unigene_cuff19684N	6	155399|3BLR	0.25	0.25	0.75	NULL	0	0	drugbank_target|3950	47.96	0.1199	NULL	0	0	TTDC00095	47.96	0.1199	NULL	0	Pkinase	1	1	1	0	7.98042	18.4478	7.84316	11.3532	23.1954	3.99387	11.2801	0	0.1	0	0.1	0.1	0	0.1	MUS_leth	0.1	CDK13	G3QXZ6	2.4898	2.9898	0.4	460
XLOC_058255	Unigene_cuff97086N	1	2205008|3LCT	0.25	0.25	0.75	NULL	0	0	drugbank_target|36	50.79	0.126975	TTDS00292	50.79	0.5079	NULL	0	0	NULL	0	Pkinase_Tyr	1	1	1	0	0.0195463	0.0529305	0.0486252	0.924656	2.00271	0.0539555	0	0	0	0	0	0	0	0	MUS_leth	0.1	ROS1	G1SJ95	2.88488	2.98488	0	461
XLOC_081022	Unigene_cuff131933N	2	2039242|2R4S	0.25	0.25	0.75	drugbank_target|945	46.86	0.4686	NULL	0	0	NULL	0	0	TTDC00072	66.24	0.1656	MC5R	1	NULL	0	1	1	0	0.121586	0	0.368019	0.169776	0.379021	0.0635067	0.859708	0	0	0	0	0	0	0	MUS_leth	0.1	MC5R	G1TTZ2	2.8842	2.9842	0	462
XLOC_079415	Unigene_cuff129486N	1	155330|3BJI	0.25	0.25	0.75	NULL	0	0	drugbank_target|1882	93.4	0.2335	NULL	0	0	NULL	0	0	NULL	0	NULL	0	1	1	0	20.0995	24.4641	23.7668	23.455	7.31636	5.1134	16.9543	0.1	0.1	0.1	0.1	0	0	0.1	NULL	0	Macaca fascicularis brain cDNA clone: QmoA-12153, similar to human ras-related C3 botulinum toxin substrate 1 (rho family,small GTP binding protein Rac1) (RAC1), transcriptvariant Rac1c, mRNA, RefSeq: NM_198829.1	I7G8Q5	2.4835	2.9835	0.5	463
XLOC_051602	Unigene_cuff86102N	2	99008|1SUV	0.25	0.25	0.75	drugbank_target|625	33.07	0.3307	NULL	0	0	NULL	0	0	TTDR01147	41.09	0.102725	NULL	0	NULL	0	1	1	0	0.18337	36.3011	24.4675	0.106141	11.7214	0.0719987	0.27165	0	0.1	0.1	0	0.1	0	0	NULL	0	TFR2	H0WMN7	2.68343	2.98342	0.3	464
XLOC_101300	Unigene_cuff163444N	5	2042477|2V7O	0.25	0.25	0.75	NULL	0	0	drugbank_target|6893	96.12	0.2403	NULL	0	0	TTDC00010	36.9	0.09225	NULL	0	Pkinase	1	1	1	0	10.7707	12.7482	53.2206	6.02177	3.08176	2.15916	4.84817	0.1	0.1	0.1	0	0	0	0	MUS_leth	0.1	CAMK2G	K7AVH0	2.58255	2.98255	0.3	465
XLOC_030138	Unigene_cuff49941N	3	2041973|2V3U	0.25	0.25	0	drugbank_target|4027	97.41	0.9741	NULL	0	0	TTDS00122	40.83	0.4083	NULL	0	0	NULL	0	NULL	0	1	1	0	0.421912	0.0865398	5.58422	2.78094	2.2329	0.12896	0	0	0	0	0	0	0	0	MUS_leth	0.1	GRID1	H0WIA2	2.8824	2.9824	0	466
XLOC_091374	Unigene_cuff148162N	1	120488|1VRY	0.25	0	0	drugbank_target|6088	94.69	0.9469	NULL	0	0	TTDS00428	68.44	0.6844	NULL	0	0	NULL	0	NULL	0	1	1	0	0	0.023711	0	0.0320505	0.371519	0	0	0	0	0	0	0	0	0	MUS_leth	0.1	GABRG3	G1T1K2	2.8813	2.9813	0	467
XLOC_070357	Unigene_cuff115332N	2	26864|1LYW	0.25	0.25	0.75	drugbank_target|1243	50.4	0.504	NULL	0	0	NULL	0	0	TTDR00447	50.4	0.126	NULL	0	NULL	0	1	1	0	1.0021	3.28438	3.25512	35.3102	3.85032	1.83577	1.77718	0	0	0	0.1	0	0	0	NULL	0	NAPSA	H0WV99	2.88	2.98	0.1	468
XLOC_053752	Unigene_cuff89779N	4	2078001|3FME	0.25	0.25	0.75	NULL	0	0	drugbank_target|990	36.49	0.091225	NULL	0	0	TTDR00147	55.46	0.13865	NULL	0	Pkinase	1	1	1	0	13.916	14.6155	41.4738	9.89325	6.64121	3.65447	5251.68	0.1	0.1	0.1	0	0	0	0.1	MUS_leth	0.1	Map2k4	Q8K2U0	2.47987	2.97987	0.4	469
XLOC_071873	Unigene_cuff117593N	1	2025813|2J4Y	0.25	0.25	0.75	drugbank_target|1129	42.55	0.4255	NULL	0	0	NULL	0	0	TTDR00763	81.65	0.204125	CCR8	1	NULL	0	1	1	0	0	0.167298	0.0151994	0	0.0312468	0.025064	0	0	0	0	0	0	0	0	MUS_leth	0.1	CCR8	F7A6I8	2.87962	2.97962	0	470
XLOC_039839	Unigene_cuff66132N	8	2009498|2BG9	0.25	0.25	0.75	drugbank_target|6078	50.35	0.5035	NULL	0	0	NULL	0	0	TTDR00164	50.35	0.125875	NULL	0	NULL	0	1	1	0	3.42663	1.73836	10.5687	2.38411	5.42498	4.93616	0.384839	0	0	0.1	0	0	0	0	NULL	0	EGM_07362	G7PTH5	2.87938	2.97938	0.1	471
XLOC_085448	Unigene_cuff138846N	1	NULL	0	0	0	drugbank_target|590	93.96	0.9396	NULL	0	0	TTDS00105	93.96	0.9396	NULL	0	0	HTR2	1	NULL	0	1	1	0	0	0	5.97559	0	0	0.00653678	0	0	0	0	0	0	0	0	MUS_leth	0.1	HTR2C	F6PSU6	2.8792	2.9792	0	472
XLOC_038876	Unigene_cuff64511N	3	134978|2GCD	0.25	0.25	0.75	NULL	0	0	drugbank_target|6612	50	0.125	NULL	0	0	TTDR01005	41.67	0.104175	NULL	0	Pkinase	1	1	1	0	10.7326	17.7868	14.524	9.56453	3.31983	3.08537	13.0394	0.1	0.1	0.1	0	0	0	0.1	MUS_leth	0.1	TAOK3	G1NXH0	2.47918	2.97918	0.4	473
XLOC_082333	Unigene_cuff134147N	2	2041973|2V3U	0.25	0.25	0	drugbank_target|4018	99.53	0.9953	NULL	0	0	TTDS00122	38.12	0.3812	NULL	0	0	NULL	0	NULL	0	1	1	0	0.0964398	0	2.80685	0.105801	1.37399	0.175359	0.069793	0	0	0	0	0	0	0	MUS_leth	0.1	PAL_GLEAN10010929	L5KQN4	2.8765	2.9765	0	474
XLOC_055919	Unigene_cuff93282N	13	2043045|2VD5	0.25	0.25	0.75	NULL	0	0	drugbank_target|6392	51.41	0.128525	NULL	0	0	TTDC00202	38.39	0.095975	NULL	0	Pkinase_C	1	1	1	0	8.2755	11.7639	14.5889	10.1828	12.7106	3.09826	4.48562	0	0.1	0.1	0.1	0.1	0	0	MUS_leth	0.1	CDC42BPA	F7F898	2.4745	2.9745	0.4	475
XLOC_044588	Unigene_cuff74256N	6	2049333|2WQN	0.25	0.25	0.75	NULL	0	0	drugbank_target|6298	36.1	0.09025	TTDS00346	33.33	0.3333	NULL	0	0	NULL	0	Pkinase	1	1	1	0	2.57369	2.14005	7.68642	16.7841	24.6453	2.08941	0.994802	0	0	0	0.1	0.1	0	0	MUS_leth	0.1	NEK10	F6VNU9	2.67355	2.97355	0.2	476
XLOC_042453	Unigene_cuff70580N	4	129932|2C5O	0.25	0.25	0.75	NULL	0	0	drugbank_target|2240	44.7	0.11175	NULL	0	0	TTDC00088	44.7	0.11175	NULL	0	Pkinase	1	1	1	0	5.18939	22.6626	7.29243	18.3087	40.2767	6.88684	27.5831	0	0.1	0	0.1	0.1	0	0.1	MUS_leth	0.1	CDK10	H2NRU3	2.4735	2.9735	0.4	477
XLOC_063057	Unigene_cuff104736N	8	113325|1UNL	0.25	0.25	0.75	NULL	0	0	drugbank_target|6580	71.16	0.1779	NULL	0	0	TTDR00296	57.29	0.143225	NULL	0	Pkinase	1	1	1	0	15.4672	20.7622	3.18191	19.6978	0.231017	0.318289	9.38817	0.1	0.1	0	0.1	0	0	0	MUS_leth	0.1	CDK18	F6YSP2	2.57112	2.97112	0.3	478
XLOC_011229	Unigene_cuff17897N	1	78223|1LUF	0.25	0.25	0.75	drugbank_target|6100	49.42	0.4942	NULL	0	0	NULL	0	0	TTDC00318	50.19	0.125475	NULL	0	Pkinase_Tyr	1	1	1	0	0.943535	0	0.513251	0	0.00937733	0.0583768	0	0	0	0	0	0	0	0	MUS_leth	0.1	MUSK	G3RHZ7	2.86967	2.96968	0	479
XLOC_061347	Unigene_cuff102001N	10	2007349|1ZYC	0.25	0.25	0.75	drugbank_target|815	27.87	0.2787	NULL	0	0	TTDS00346	33.56	0.3356	NULL	0	0	NULL	0	Pkinase	1	1	1	0	5.19984	4.50374	4.57949	4.92321	2.62368	2.82251	6.01052	0	0	0	0	0	0	0	MUS_leth	0.1	ENSG00000128829	H2Q956	2.8643	2.9643	0	480
XLOC_053389	Unigene_cuff89079N	5	2008443|2ANY	0.25	0.25	0.75	drugbank_target|1547	35.29	0.3529	NULL	0	0	NULL	0	0	TTDR00733	64.47	0.161175	NULL	0	NULL	0	1	1	0	0.0367718	0.415097	0.032367	31.5206	1.06388	0.300478	2.21866	0	0	0	0.1	0	0	0	MUS_leth	0.1	TMPRSS2	F7H684	2.76408	2.96407	0.1	481
XLOC_033269	Unigene_cuff55120N	2	NULL	0	0	0	drugbank_target|122	93.13	0.9313	NULL	0	0	TTDS00113	93.13	0.9313	NULL	0	0	P2RY12	1	NULL	0	1	1	0	1.18646	0.749468	6.23351	0.191181	0.432235	0.0428804	1.1733	0	0	0	0	0	0	0	MUS_leth	0.1	EGM_10984	G7NZL9	2.8626	2.9626	0	482
XLOC_061255	Unigene_cuff101725N	2	2205008|3LCT	0.25	0.25	0.75	drugbank_target|395	50.65	0.5065	NULL	0	0	NULL	0	0	TTDC00318	42.31	0.105775	NULL	0	Pkinase_Tyr	1	1	1	0	0	0.0164554	0.082993	0.0205144	0.050665	0.0630793	0	0	0	0	0	0	0	0	MUS_leth	0.1	LTK	G1U5J0	2.86227	2.96227	0	483
XLOC_102332	Unigene_cuff165173N	11	2017116|2FB8	0.25	0.25	0.75	drugbank_target|698	37.18	0.3718	NULL	0	0	NULL	0	0	TTDR00891	95.58	0.23895	NULL	0	Pkinase_Tyr	1	1	1	0	2.10407	1.11556	6.18224	3.84535	1.11081	1.8572	0.931706	0	0	0	0	0	0	0	MUS_leth	0.1	KSR1	F1PWG8	2.86075	2.96075	0	484
XLOC_091373	Unigene_cuff148160N	8	120488|1VRY	0.25	0	0	drugbank_target|6088	95.07	0.9507	NULL	0	0	TTDS00428	65.95	0.6595	NULL	0	0	NULL	0	NULL	0	1	1	0	0	8.02337	2.81361	0.114347	1.57847	0.0791392	0	0	0	0	0	0	0	0	MUS_leth	0.1	GABRG3	I3LXL1	2.8602	2.9602	0	485
XLOC_033542	Unigene_cuff55665N	5	2201877|2XIK	0.25	0.25	0.75	NULL	0	0	drugbank_target|6612	47.49	0.118725	NULL	0	0	TTDR00337	36.51	0.091275	NULL	0	Pkinase	1	1	1	0	4.30329	10.8221	11.4817	8.63133	12.6281	3.83264	10.6964	0	0.1	0.1	0	0.1	0	0.1	MUS_leth	0.1	MAP4K2	G3QKE8	2.46	2.96	0.4	486
XLOC_038883	Unigene_cuff64538N	5	100124|1UWH	0.25	0.25	0.75	drugbank_target|698	47.56	0.4756	NULL	0	0	NULL	0	0	TTDR00891	53.54	0.13385	NULL	0	Pkinase_Tyr	1	1	1	0	0	0	5.82937	0.164427	0.377922	0.0509675	0.104004	0	0	0	0	0	0	0	MUS_leth	0.1	KSR2	I3NGH9	2.85945	2.95945	0	487
XLOC_050681	Unigene_cuff84413N	1	2044786|2VT4	0.25	0.25	0.75	drugbank_target|268	30.47	0.3047	NULL	0	0	TTDS00188	30.47	0.3047	NULL	0	0	GPR3	1	NULL	0	1	1	0	0.781569	0.0251933	2.33948	0.558919	0.174789	0.470389	0	0	0	0	0	0	0	0	MUS_leth	0.1	GPR3	G1U7X3	2.8594	2.9594	0	488
XLOC_074808	Unigene_cuff122048N	4	2006197|1Z57	0.25	0.25	0.75	NULL	0	0	drugbank_target|6515	42.86	0.10715	NULL	0	0	NULL	0	0	NULL	0	Pkinase	1	1	1	0	79.98	42.4923	9.02244	24.0671	19.8163	4.85388	16.7565	0.1	0.1	0	0.1	0.1	0	0.1	MUS_leth	0.1	I79_003024	G3GYX5	2.35715	2.95715	0.5	489
XLOC_028399	Unigene_cuff46910N	12	134978|2GCD	0.25	0.25	0.75	NULL	0	0	drugbank_target|6612	43.06	0.10765	NULL	0	0	TTDR01005	39.08	0.0977	NULL	0	Pkinase	1	1	1	0	11.4384	12.5959	14.0224	9.58645	14.9466	4.06814	6.9132	0.1	0.1	0.1	0	0.1	0	0	MUS_leth	0.1	TAOK2	J9NW12	2.45535	2.95535	0.4	490
XLOC_031121	Unigene_cuff51426N	5	95092|1PT6	0.25	0.25	0.75	drugbank_target|572	30.35	0.3035	NULL	0	0	NULL	0	0	TTDR00276	40.59	0.101475	NULL	0	NULL	0	1	1	0	29.4504	29.2461	2.59219	27.592	2.24983	4.80651	2.71777	0.1	0.1	0	0.1	0	0	0	NULL	0	ITGA1	J9NUT8	2.65497	2.95498	0.3	491
XLOC_003813	Unigene_cuff5279N	3	2044786|2VT4	0.25	0.25	0.75	drugbank_target|3872	28.79	0.2879	NULL	0	0	NULL	0	0	TTDC00155	85.85	0.214625	MLNR	1	NULL	0	1	1	0	5.94828	6.90697	6.64115	28.7306	2.23874	9.95577	5.47153	0	0	0	0.1	0	0	0	MUS_leth	0.1	MLNR	G1QTN9	2.75252	2.95253	0.1	492
XLOC_100638	Unigene_cuff162235N	2	2089564|3IEC	0.25	0.25	0.75	drugbank_target|748	40.34	0.4034	NULL	0	0	NULL	0	0	TTDC00281	38.75	0.096875	NULL	0	Pkinase	1	1	1	0	0.202238	0.0398499	4.15833	0.149065	15.5334	0.0530609	0.0886742	0	0	0	0	0.1	0	0	MUS_leth	0.1	SNRK	H0X3I4	2.75027	2.95027	0.1	493
XLOC_058469	Unigene_cuff97414N	5	113325|1UNL	0.25	0.25	0.75	drugbank_target|1721	40.65	0.4065	NULL	0	0	NULL	0	0	TTDR00296	37.46	0.09365	NULL	0	Pkinase	1	1	1	0	1.46715	1.08182	12.8601	2.78171	3.95994	0.604437	0.739065	0	0	0.1	0	0	0	0	MUS_leth	0.1	CDKL5	F7BV09	2.75015	2.95015	0.1	494
XLOC_059839	Unigene_cuff99608N	2	2093889|3K71	0.25	0.25	0.75	NULL	0	0	NULL	0	0	NULL	0	0	NULL	0	0	NULL	0	NULL	0	1	1	0	193.545	57.3589	20.7305	71.8666	32.2773	35.6161	33.8105	0.1	0.1	0.1	0.1	0.1	0.1	0.1	NULL	0	ITGB1	E2RT60	2.25	2.95	0.7	495
XLOC_096461	Unigene_cuff155834N	3	2098979|3L6S	0.25	0.25	0.75	NULL	0	0	NULL	0	0	NULL	0	0	NULL	0	0	NULL	0	NULL	0	1	1	0	43.1313	64.9898	13.8914	29.3436	132.363	15.5519	27.6526	0.1	0.1	0.1	0.1	0.1	0.1	0.1	NULL	0	DNPEP	H0WGW5	2.25	2.95	0.7	496
XLOC_076953	Unigene_cuff125503N	2	26330|1BDA	0.25	0.25	0.75	drugbank_target|1792	39.09	0.3909	NULL	0	0	NULL	0	0	TTDR01233	42.62	0.10655	NULL	0	NULL	0	1	1	0	0.0160327	166.417	0	0.49858	1.86235	0	1.11247	0	0.1	0	0	0	0	0	MUS_leth	0.1	HABP2	G1T0F8	2.74745	2.94745	0.1	497
XLOC_089212	Unigene_cuff144811N	11	2201099|2X7F	0.25	0.25	0.75	NULL	0	0	drugbank_target|6612	44.04	0.1101	NULL	0	0	TTDR01005	34.92	0.0873	NULL	0	Pkinase	1	1	1	0	26.6763	17.6574	23.3241	6.23423	3.83835	7.04461	10.4563	0.1	0.1	0.1	0	0	0	0.1	MUS_leth	0.1	Mitogen-activated protein kinase kinase kinase kinase 4 (Fragment)	G9K9J9	2.4474	2.9474	0.4	498
XLOC_065990	Unigene_cuff109324N	7	65977|1I09	0.25	0.25	0.75	drugbank_target|1721	39.46	0.3946	NULL	0	0	NULL	0	0	TTDR00028	40.72	0.1018	NULL	0	Pkinase	1	1	1	0	0.69043	0.296165	2.07616	0.755291	22.0155	0.453938	0.573624	0	0	0	0	0.1	0	0	MUS_leth	0.1	MOK	H0XHE5	2.7464	2.9464	0.1	499
XLOC_043084	Unigene_cuff71761N	8	2063495|3CBL	0.25	0.25	0.75	drugbank_target|17	47.1	0.471	NULL	0	0	NULL	0	0	TTDR00858	49.68	0.1242	NULL	0	Pkinase_Tyr	1	1	1	0	1.421	5.51752	0.863054	1.71757	1.4656	1.97316	1.09871	0	0	0	0	0	0	0	MUS_leth	0.1	Proto-oncogene tyrosine-protein kinase Fes/Fps-like protein (Fragment)	A6MLH3	2.8452	2.9452	0	500
XLOC_051010	Unigene_cuff85021N	5	2049333|2WQN	0.25	0.25	0.75	NULL	0	0	drugbank_target|6298	40.1	0.10025	NULL	0	0	TTDC00088	37.62	0.09405	NULL	0	Pkinase	1	1	1	0	46.4254	27.1957	6.62017	25.0704	6.15828	6.78632	20.6852	0.1	0.1	0	0.1	0	0	0.1	MUS_leth	0.1	NEK7	H0WP79	2.4443	2.9443	0.4	501
XLOC_106819	Unigene_cuff172582N	1	80236|1N7D	0.25	0.25	0.75	NULL	0	0	drugbank_target|554	37.67	0.094175	NULL	0	0	NULL	0	0	NULL	0	NULL	0	1	1	0	17.0603	84.0077	36.6276	8.37514	10.2026	19.773	5.61689	0.1	0.1	0.1	0	0.1	0.1	0	MUS_leth	0.1	LRP1	K9IVL7	2.34417	2.94417	0.5	502
XLOC_072970	Unigene_cuff119417N	2	42618|1HLE	0.25	0.25	0	drugbank_target|3865	66.42	0.6642	NULL	0	0	TTDS00467	37.96	0.3796	NULL	0	0	NULL	0	NULL	0	1	1	0	13.5796	31.0455	2.55776	4.40826	7.27156	30.7038	3.78802	0.1	0.1	0	0	0	0.1	0	MUS_leth	0.1	DKFZp686O07189	Q6N0A8	2.5438	2.9438	0.3	503
XLOC_071977	Unigene_cuff117780N	7	66104|1IAS	0.25	0.25	0.75	NULL	0	0	drugbank_target|6284	98.72	0.2468	NULL	0	0	TTDR00998	98.72	0.2468	NULL	0	Pkinase	1	1	1	0	2.80106	14.5911	2.65634	5.16936	4.31789	2.37602	3.13585	0	0.1	0	0	0	0	0	MUS_leth	0.1	TGFBR1	K7A2F9	2.7436	2.9436	0.1	504
XLOC_090654	Unigene_cuff147004N	1	2044786|2VT4	0.25	0.25	0.75	drugbank_target|516	38.4	0.384	NULL	0	0	NULL	0	0	TTDC00144	83.73	0.209325	NTSR1	1	NULL	0	1	1	0	0	0	0.325866	0	0.0802095	0.468908	0	0	0	0	0	0	0	0	MUS_leth	0.1	NTSR1	H2P2J6	2.84333	2.94333	0	505
XLOC_028675	Unigene_cuff47538N	4	2094433|3KB7	0.25	0.25	0.75	NULL	0	0	drugbank_target|6246	98.59	0.246475	NULL	0	0	TTDC00160	98.59	0.246475	NULL	0	Pkinase	1	1	1	0	0.797624	0.944406	1.3925	1.10637	93.2624	2.64971	0.586789	0	0	0	0	0.1	0	0	MUS_leth	0.1	PLK1	G2HFG8	2.74295	2.94295	0.1	506
XLOC_045884	Unigene_cuff76463N	5	60048|1FVR	0.25	0.25	0.75	drugbank_target|3854	47.57	0.4757	NULL	0	0	NULL	0	0	TTDC00161	46.81	0.117025	NULL	0	Pkinase_Tyr	1	1	1	0	5.66957	6.78986	0.68527	6.84126	0.803888	1.1788	0.835119	0	0	0	0	0	0	0	MUS_leth	0.1	ENSG00000066056	H2PYU7	2.84273	2.94272	0	507
XLOC_046521	Unigene_cuff77756N	1	NULL	0	0	0	drugbank_target|185	87.03	0.8703	NULL	0	0	TTDS00109	87.03	0.8703	NULL	0	0	AVPR1A	1	NULL	0	1	1	0	0.829269	68.4027	0.829581	6.24757	0.178845	0.327373	0.441772	0	0.1	0	0	0	0	0	MUS_leth	0.1	AVPR1A	K7BH31	2.7406	2.9406	0.1	508
XLOC_071315	Unigene_cuff116821N	1	2008438|2ANW	0.25	0.25	0.75	drugbank_target|3011	38.33	0.3833	NULL	0	0	NULL	0	0	TTDC00013	42.86	0.10715	NULL	0	NULL	0	1	1	0	0.0479243	0	0	0.0173154	31.7699	0.0113846	0.0748625	0	0	0	0	0.1	0	0	MUS_leth	0.1	tr|G1MCD2|G1MCD2_AILME (Fragment)	G1MCD2	2.74045	2.94045	0.1	509
XLOC_026697	Unigene_cuff43898N	1	78223|1LUF	0.25	0.25	0.75	drugbank_target|6100	47.12	0.4712	NULL	0	0	NULL	0	0	TTDC00318	47.25	0.118125	NULL	0	Pkinase_Tyr	1	1	1	0	0.368626	0.200077	0.41146	1.07377	0.547836	0.759767	1.3341	0	0	0	0	0	0	0	MUS_leth	0.1	ROR1	G1M988	2.83933	2.93933	0	510
XLOC_072570	Unigene_cuff118813N	2	2008890|2B39	0.25	0.25	0.75	drugbank_target|5898	39.08	0.3908	NULL	0	0	NULL	0	0	TTDR01153	39.08	0.0977	NULL	0	NULL	0	1	1	0	0.137551	713.992	0.213291	1.77882	0.0458546	0.0101781	0.849017	0	0.1	0	0	0	0	0	MUS_leth	0.1	ENSG00000167798	G3RMX6	2.7385	2.9385	0.1	511
XLOC_013035	Unigene_cuff20853N	13	94914|1PMQ	0.25	0.25	0.75	NULL	0	0	drugbank_target|6653	97.64	0.2441	NULL	0	0	TTDR00928	97.64	0.2441	NULL	0	Pkinase	1	1	1	0	2.18642	0.541599	133.295	4.24571	5.24189	1.10563	3.55243	0	0	0.1	0	0	0	0	MUS_leth	0.1	MAPK10	G3UNL0	2.7382	2.9382	0.1	512
XLOC_035273	Unigene_cuff58607N	1	2037795|2QNJ	0.25	0.25	0.75	drugbank_target|748	39.69	0.3969	NULL	0	0	NULL	0	0	TTDC00281	36.52	0.0913	NULL	0	Pkinase	1	1	1	0	0.391798	0.0307366	0.0236915	0.0618053	150.792	0	0.202751	0	0	0	0	0.1	0	0	MUS_leth	0.1	TSSK2	H9GWF7	2.7382	2.9382	0.1	513
XLOC_104640	Unigene_cuff168944N	1	NULL	0	0	0	drugbank_target|436	91.72	0.9172	NULL	0	0	TTDS00104	91.72	0.9172	NULL	0	0	HTR2	1	NULL	0	1	1	0	0	0.0558037	0.0414302	2.50498	0.394716	0.0998541	0	0	0	0	0	0	0	0	MUS_leth	0.1	HTR2B	F1SMV8	2.8344	2.9344	0	514
XLOC_045281	Unigene_cuff75458N	4	87459|1OVL	0.25	0.25	0.75	drugbank_target|229	33.23	0.3323	NULL	0	0	NULL	0	0	TTDR00554	100	0.25	NULL	0	NULL	0	1	1	0	2.67543	2.72541	5.84892	0.619522	7.33663	0.654949	0.352048	0	0	0	0	0	0	0	MUS_leth	0.1	NR4A2	H0X1P1	2.8323	2.9323	0	515
XLOC_033688	Unigene_cuff55957N	1	2089564|3IEC	0.25	0.25	0.75	drugbank_target|748	44.61	0.4461	NULL	0	0	NULL	0	0	TTDC00281	54.29	0.135725	NULL	0	Pkinase	1	1	1	0	0	0.139049	0.0523759	0	0	0.0335374	0	0	0	0	0	0	0	0	MUS_leth	0.1	SIK3	F6PH61	2.83182	2.93182	0	516
XLOC_055962	Unigene_cuff93417N	1	71376|1IRU	0.25	0.25	0.75	drugbank_target|4103	68.16	0.6816	NULL	0	0	NULL	0	0	NULL	0	0	NULL	0	NULL	0	1	1	0	0	0	0	0	0	0	0	0	0	0	0	0	0	0	NULL	0	EGM_00466	G7NTH2	2.9316	2.9316	0	517
XLOC_003624	Unigene_cuff4973N	5	2069451|3DTC	0.25	0.25	0.75	NULL	0	0	drugbank_target|6895	60.19	0.150475	NULL	0	0	TTDR00340	91.99	0.229975	NULL	0	Pkinase_Tyr	1	1	1	0	3.97085	7.44026	3.2103	3.0409	15.4872	1.05652	11.6857	0	0	0	0	0.1	0	0.1	MUS_leth	0.1	ENSG00000130758	H2QGC0	2.63045	2.93045	0.2	518
XLOC_033560	Unigene_cuff55738N	7	2069451|3DTC	0.25	0.25	0.75	NULL	0	0	drugbank_target|6895	61.31	0.153275	NULL	0	0	TTDR00341	90.56	0.2264	NULL	0	Pkinase_Tyr	1	1	1	0	5.97281	19.661	7.11125	10.6947	7.0335	1.97257	6.30311	0	0.1	0	0.1	0	0	0	MUS_leth	0.1	MAP3K11	I3NCD9	2.62968	2.92968	0.2	519
XLOC_004922	Unigene_cuff7677N	1	2210768|3OG7	0.25	0.25	0.75	drugbank_target|937	28.97	0.2897	NULL	0	0	TTDS00407	28.97	0.2897	NULL	0	0	NULL	0	Pkinase	1	1	1	0	0	0	0	0	8.10012	0.575102	0	0	0	0	0	0	0	0	MUS_leth	0.1	EGK_18965	G7MZD8	2.8294	2.9294	0	520
XLOC_027741	Unigene_cuff45743N	3	2039119|2R2P	0.25	0.25	0.75	drugbank_target|936	30.32	0.3032	NULL	0	0	NULL	0	0	TTDR01133	29.71	0.074275	NULL	0	Pkinase_Tyr	1	1	1	0	2.90725	13.4321	3.84935	6.4316	25.2518	2.83039	5.90549	0	0.1	0	0	0.1	0	0	MUS_leth	0.1	LIMK2	I3N8J2	2.62748	2.92747	0.2	521
XLOC_070960	Unigene_cuff116242N	4	2046280|2W4O	0.25	0.25	0.75	NULL	0	0	drugbank_target|6545	100	0.25	NULL	0	0	TTDC00010	50.82	0.12705	NULL	0	Pkinase	1	1	1	0	0.426278	0.0229638	16.2415	0.275976	61.3949	0.0538307	0.147559	0	0	0.1	0	0.1	0	0	MUS_leth	0.1	Macaca fascicularis brain cDNA clone: QorA-12213, similar to human calcium/calmodulin-dependent protein kinase IV (CAMK4), mRNA, RefSeq: NM_001744.3	I7G9K7	2.62705	2.92705	0.2	522
XLOC_081037	Unigene_cuff131981N	1	2014815|2E4U	0.25	0.25	0.75	drugbank_target|438	28.9	0.289	NULL	0	0	TTDS00164	28.69	0.2869	NULL	0	0	TAS1R3	1	NULL	0	1	1	0	0	0	0	0.00805295	0.00661268	0.00417061	0	0	0	0	0	0	0	0	MUS_leth	0.1	TAS1R3	I3MK76	2.8259	2.9259	0	523
XLOC_095487	Unigene_cuff154338N	1	2096086|3KM9	0.25	0.25	0.75	drugbank_target|1128	32.67	0.3267	NULL	0	0	TTDS00435	24.76	0.2476	NULL	0	0	NULL	0	NULL	0	1	1	0	1.32561	0.0617513	0.240837	0.111896	0.912832	1.50246	0.499972	0	0	0	0	0	0	0	MUS_leth	0.1	CD109	F6V1V8	2.8243	2.9243	0	524
XLOC_090675	Unigene_cuff147103N	4	2044786|2VT4	0.25	0.25	0.75	NULL	0	0	drugbank_target|4137	94.86	0.23715	NULL	0	0	TTDR01247	94.86	0.23715	OPRL1	1	NULL	0	1	1	0	0	0	11.4314	0.0271725	0.291563	0.00972814	0	0	0	0.1	0	0	0	0	MUS_leth	0.1	OPRL1	E2RPU9	2.7243	2.9243	0.1	525
XLOC_019267	Unigene_cuff31039N	1	2069774|3DWB	0.25	0.25	0.75	NULL	0	0	drugbank_target|6295	94.71	0.236775	NULL	0	0	TTDR00135	94.71	0.236775	NULL	0	NULL	0	1	1	0	9.41483	35.8404	3.26154	7.9353	5.43787	4.85746	28.8346	0	0.1	0	0	0	0	0.1	NULL	0	ECE1	G1R9A2	2.72355	2.92355	0.2	526
XLOC_036836	Unigene_cuff61174N	7	2206422|3MJG	0.25	0.25	0	drugbank_target|228	89.83	0.8983	NULL	0	0	NULL	0	0	TTDR01217	89.83	0.224575	NULL	0	Pkinase_Tyr	1	1	1	0	13.2267	4.17077	4.80548	13.6724	2.01156	6.33866	1.66304	0.1	0	0	0.1	0	0	0	MUS_leth	0.1	PDGFRB	G3QWE1	2.62288	2.92287	0.2	527
XLOC_043893	Unigene_cuff73133N	1	2044786|2VT4	0.25	0.25	0.75	drugbank_target|4186	28.85	0.2885	NULL	0	0	TTDS00194	28.22	0.2822	NULL	0	0	GPR103	1	NULL	0	1	1	0	0.208049	0	2.44091	1.21033	7.57063	0.200421	0	0	0	0	0	0	0	0	MUS_leth	0.1	QRFPR	H2PE80	2.8207	2.9207	0	528
XLOC_051494	Unigene_cuff85834N	3	136698|2HRR	0.25	0.25	0.75	drugbank_target|4604	45.37	0.4537	NULL	0	0	NULL	0	0	TTDR00274	45.37	0.113425	NULL	0	NULL	0	1	1	0	0	0.0769858	0.0198269	0	1.81683	0.0310404	0	0	0	0	0	0	0	0	MUS_leth	0.1	CES4A	H0WQ25	2.81712	2.91712	0	529
XLOC_035274	Unigene_cuff58608N	2	2037797|2QNJ	0.25	0.25	0.75	drugbank_target|748	37.54	0.3754	NULL	0	0	NULL	0	0	TTDC00281	36.65	0.091625	NULL	0	Pkinase	1	1	1	0	0.374012	0.517612	0.0533454	0.0759347	73.5354	0.0305696	0.308937	0	0	0	0	0.1	0	0	MUS_leth	0.1	Tssk1b	Q6V9Y2	2.71703	2.91703	0.1	530
XLOC_041251	Unigene_cuff68537N	1	2044789|2VT4	0.25	0.25	0.75	drugbank_target|1162	34.92	0.3492	NULL	0	0	NULL	0	0	TTDR00287	87.01	0.217525	CXCR5, BLR1	1	NULL	0	1	1	0	0	0	0	0.0104449	0.00815587	0	0	0	0	0	0	0	0	0	MUS_leth	0.1	CXCR5	I3N534	2.81672	2.91673	0	531
XLOC_058045	Unigene_cuff96694N	1	2076115|3FAL	0.25	0.25	0.75	NULL	0	0	drugbank_target|6283	93.29	0.233225	NULL	0	0	TTDR00420	93.29	0.233225	NULL	0	NULL	0	1	1	0	5.27496	50.8481	1.26826	5.79587	1.60267	1.05358	1.16471	0	0.1	0	0	0	0	0	MUS_leth	0.1	NR1H3	F6U0L4	2.71645	2.91645	0.1	532
XLOC_017812	Unigene_cuff28767N	1	71364|1IRU	0.25	0	0	drugbank_target|4101	96.19	0.9619	NULL	0	0	NULL	0	0	NULL	0	0	NULL	0	NULL	0	1	1	0	99.1608	193.135	68.5611	112.763	78.3874	27.5871	135.422	0.1	0.1	0.1	0.1	0.1	0.1	0.1	NULL	0	I79_012433	G3HNT9	2.2119	2.9119	0.7	533
XLOC_026837	Unigene_cuff44128N	6	2086011|3HDN	0.25	0.25	0.75	NULL	0	0	drugbank_target|6608	72.21	0.180525	NULL	0	0	TTDR01250	72.21	0.180525	NULL	0	Pkinase_C	1	1	1	0	1.98901	17.2572	1.55765	11.6723	1.77813	0.340975	2.49202	0	0.1	0	0.1	0	0	0	MUS_leth	0.1	SGK3	H2P1Z0	2.61105	2.91105	0.2	534
XLOC_101330	Unigene_cuff163565N	2	2044182|2VNT	0.25	0.25	0	drugbank_target|1074	80.83	0.8083	NULL	0	0	NULL	0	0	TTDC00312	80.83	0.202075	NULL	0	NULL	0	1	1	0	11.4868	12.9058	0.928164	75.153	0.340752	0.513828	3.32087	0.1	0.1	0	0.1	0	0	0	MUS_leth	0.1	PLAU	F7BT48	2.51037	2.91038	0.3	535
XLOC_078949	Unigene_cuff128797N	4	2008438|2ANW	0.25	0.25	0.75	drugbank_target|3851	36.18	0.3618	NULL	0	0	NULL	0	0	TTDC00013	38.96	0.0974	NULL	0	NULL	0	1	1	0	1.15935	0	3.64971	3.60657	227.796	0.242152	0.522565	0	0	0	0	0.1	0	0	MUS_leth	0.1	EGM_05889	G7PQT6	2.7092	2.9092	0.1	536
XLOC_015175	Unigene_cuff24068N	2	2044789|2VT4	0.25	0.25	0.75	drugbank_target|511	34.24	0.3424	NULL	0	0	NULL	0	0	TTDR00565	86.55	0.216375	HTR5	1	NULL	0	1	1	0	0	0	0.897758	0.0118229	0.00392644	0.00205615	0	0	0	0	0	0	0	0	MUS_leth	0.1	EGM_13131	G7P240	2.80877	2.90877	0	537
XLOC_029133	Unigene_cuff48182N	4	27536|1GEN	0.25	0.25	0	drugbank_target|707	80.84	0.8084	NULL	0	0	NULL	0	0	NULL	0	0	NULL	0	NULL	0	1	1	0	84.893	1.71527	2.87788	12.2958	34.506	111.858	10.8656	0.1	0	0	0.1	0.1	0.1	0.1	MUS_leth	0.1	Matrix metalloproteinase 2	Q5IY21	2.3084	2.9084	0.5	538
XLOC_063470	Unigene_cuff105571N	6	2053984|2Z7R	0.25	0.25	0.75	drugbank_target|476	42.57	0.4257	NULL	0	0	NULL	0	0	TTDC00145	52.92	0.1323	NULL	0	Pkinase	1	1	1	0	0.2943	1.32586	3.11322	3.31618	1.16324	0.967417	0.88379	0	0	0	0	0	0	0	MUS_leth	0.1	RPS6KA1	F6S354	2.808	2.908	0	539
XLOC_059210	Unigene_cuff98599N	1	2037795|2QNJ	0.25	0.25	0.75	drugbank_target|748	36.96	0.3696	NULL	0	0	NULL	0	0	TTDC00281	35.31	0.088275	NULL	0	Pkinase	1	1	1	0	0.598623	0.0482672	0.363626	0.162657	179.891	0.0643334	0.697973	0	0	0	0	0.1	0	0	MUS_leth	0.1	TSSK3	F6V588	2.70788	2.90788	0.1	540
XLOC_101596	Unigene_cuff163980N	6	35847|1B0L	0.25	0.25	0.75	drugbank_target|566	55.77	0.5577	NULL	0	0	NULL	0	0	NULL	0	0	NULL	0	NULL	0	1	1	0	0.313466	2.39282	0.253843	0.0840623	0.141234	0.494097	0.125745	0	0	0	0	0	0	0	MUS_leth	0.1	LTF	I3MCM8	2.8077	2.9077	0	541
XLOC_077587	Unigene_cuff126434N	2	78223|1LUF	0.25	0.25	0.75	drugbank_target|6100	44.52	0.4452	NULL	0	0	NULL	0	0	TTDC00318	44.65	0.111625	NULL	0	Pkinase_Tyr	1	1	1	0	0.293102	0.0240147	0.176107	0.102076	1.04047	0.841896	0.0749863	0	0	0	0	0	0	0	MUS_leth	0.1	ROR2	F1RN06	2.80682	2.90682	0	542
XLOC_052516	Unigene_cuff87761N	2	2044786|2VT4	0.25	0.25	0.75	drugbank_target|94	27.83	0.2783	NULL	0	0	TTDS00107	27.83	0.2783	NULL	0	0	GPR63	1	NULL	0	1	1	0	0.196656	0.0514367	2.42763	0.118958	0.347133	0.267865	0.266173	0	0	0	0	0	0	0	MUS_leth	0.1	GPR63	F1PF40	2.8066	2.9066	0	543
XLOC_008611	Unigene_cuff13399N	5	138010|2J4Z	0.25	0.25	0.75	NULL	0	0	drugbank_target|1422	91.3	0.22825	NULL	0	0	TTDC00006	91.3	0.22825	NULL	0	Pkinase	1	1	1	0	1.48719	1.69697	1.13541	2.35858	32.3069	2.95594	1.7556	0	0	0	0	0.1	0	0	MUS_leth	0.1	AURKA	F7GVV3	2.7065	2.9065	0.1	544
XLOC_040363	Unigene_cuff67190N	8	2004046|1WZY	0.25	0.25	0.75	drugbank_target|1714	44.4	0.444	NULL	0	0	NULL	0	0	TTDR00373	44.4	0.111	NULL	0	Pkinase	1	1	1	0	0.0490816	0.651468	1.34957	0.549658	2.18782	0.421186	0.0261574	0	0	0	0	0	0	0	MUS_leth	0.1	MAPK15	G1TEM9	2.805	2.905	0	545
XLOC_033893	Unigene_cuff56323N	6	2026573|2JC6	0.25	0.25	0.75	NULL	0	0	drugbank_target|6833	99.2	0.248	NULL	0	0	TTDC00010	42.8	0.107	NULL	0	Pkinase	1	1	1	0	0.883423	6.49288	14.2411	3.23831	3.6636	2.17005	10.1464	0	0	0.1	0	0	0	0.1	MUS_leth	0.1	CAMK1D	K7DGN9	2.605	2.905	0.2	546
XLOC_080728	Unigene_cuff131365N	1	2063635|3CD3	0.25	0.25	0.75	NULL	0	0	drugbank_target|2473	50.72	0.1268	NULL	0	0	TTDR00858	50.72	0.1268	NULL	0	Pkinase_Tyr	1	1	1	0	10.6794	10.7399	7.30019	12.639	5.71533	5.93424	7.85295	0.1	0.1	0	0.1	0	0	0	MUS_leth	0.1	tr|J9NU62|J9NU62_CANFA (Fragment)	J9NU62	2.5036	2.9036	0.3	547
XLOC_080725	Unigene_cuff131360N	3	2068664|3DLN	0.25	0.25	0	drugbank_target|923	97.72	0.9772	NULL	0	0	NULL	0	0	TTDC00250	89.94	0.22485	NULL	0	NULL	0	1	1	0	1.11335	0.522397	30.7834	1.12407	1.16864	1.49435	0.126308	0	0	0.1	0	0	0	0	MUS_leth	0.1	MDA_GLEAN10001807	L5M7L2	2.70205	2.90205	0.1	548
XLOC_080152	Unigene_cuff130589N	2	2044786|2VT4	0.25	0.25	0.75	drugbank_target|94	27.6	0.276	NULL	0	0	TTDS00107	27.6	0.276	NULL	0	0	GPR45	1	NULL	0	1	1	0	0.0145764	0	2.39922	0.00487417	0.282538	0.0531068	0.020992	0	0	0	0	0	0	0	MUS_leth	0.1	EGM_05073	G7PMV5	2.802	2.902	0	549
XLOC_067106	Unigene_cuff111171N	2	2044789|2VT4	0.25	0.25	0.75	drugbank_target|4186	36.13	0.3613	NULL	0	0	NULL	0	0	TTDC00040	36.13	0.090325	PRLHR, GPR10	1	NULL	0	1	1	0	0.16112	0	2.21606	0.00296127	38.0779	0.00312084	0.0721879	0	0	0	0	0.1	0	0	MUS_leth	0.1	PRLHR	D2H1L4	2.70162	2.90163	0.1	550
XLOC_003692	Unigene_cuff5062N	1	158062|3E88	0.25	0.25	0.75	NULL	0	0	drugbank_target|2116	98.64	0.2466	NULL	0	0	TTDC00132	81.69	0.204225	NULL	0	Pkinase	1	1	1	0	0.143441	906.521	0	2.58189	0.0394964	0	0.574977	0	0.1	0	0	0	0	0	MUS_leth	0.1	AKT2	G9BWQ2	2.70083	2.90083	0.1	551
XLOC_037100	Unigene_cuff61596N	3	2050978|2WZJ	0.25	0.25	0.75	drugbank_target|748	42.86	0.4286	NULL	0	0	NULL	0	0	TTDC00281	48.61	0.121525	NULL	0	Pkinase	1	1	1	0	3.11756	8.45098	2.72499	3.46012	2.32972	0.760937	4.32079	0	0	0	0	0	0	0	MUS_leth	0.1	SIK2	G1R6N7	2.80012	2.90013	0	552
XLOC_104246	Unigene_cuff168326N	3	2067993|3DFL	0.25	0.25	0.75	NULL	0	0	drugbank_target|6247	36.8	0.092	TTDS00392	35.8	0.358	NULL	0	0	NULL	0	NULL	0	1	1	0	0.0319257	0.115995	0.095658	0.032127	68.4167	0.0604206	0	0	0	0	0	0.1	0	0	MUS_leth	0.1	PRSS46	G1U3I4	2.7	2.9	0.1	553
XLOC_029750	Unigene_cuff49430N	1	132451|2EWA	0.25	0.25	0.75	NULL	0	0	drugbank_target|1540	100	0.25	NULL	0	0	NULL	0	0	NULL	0	Pkinase	1	1	1	0	8.15637	22.3076	23.8649	13.674	5.93868	5.10677	4.64559	0	0.1	0.1	0.1	0	0	0	MUS_leth	0.1	MAPK14	B5TY33	2.5	2.9	0.3	554
XLOC_049832	Unigene_cuff83073N	4	2060569|3BIX	0.25	0.25	0.75	drugbank_target|4604	43.83	0.4383	NULL	0	0	NULL	0	0	TTDR00274	43.83	0.109575	NULL	0	NULL	0	1	1	0	0	0	6.33734	0.100674	0.15237	0.134382	0.128417	0	0	0	0	0	0	0	MUS_leth	0.1	tr|I3LV76|I3LV76_PIG	I3LV76	2.79787	2.89787	0	555
XLOC_042412	Unigene_cuff70421N	4	2025448|2J0L	0.25	0.25	0.75	NULL	0	0	drugbank_target|5271	28.68	0.0717	TTDS00350	27.56	0.2756	NULL	0	0	NULL	0	Pkinase_Tyr	1	1	1	0	17.7833	4.79223	3.84079	5.4893	12.9308	3.79	2.61367	0.1	0	0	0	0.1	0	0	MUS_leth	0.1	MLKL	I3MF25	2.5973	2.8973	0.2	556
XLOC_071899	Unigene_cuff117637N	11	2058156|3A8X	0.25	0.25	0.75	NULL	0	0	drugbank_target|6391	79.95	0.199875	NULL	0	0	TTDR00557	98.77	0.246925	NULL	0	Pkinase_C	1	1	1	0	1.62969	8.74547	41.9972	6.82944	9.64225	0.890159	7.74608	0	0	0.1	0	0	0	0	MUS_leth	0.1	PRKCZ	G3TVR2	2.6968	2.8968	0.1	557
XLOC_071316	Unigene_cuff116824N	3	2008438|2ANW	0.25	0.25	0.75	drugbank_target|1547	35.98	0.3598	NULL	0	0	NULL	0	0	TTDC00013	34.55	0.086375	NULL	0	NULL	0	1	1	0	0.0377247	0	0	0	41.7715	0	0.0583356	0	0	0	0	0.1	0	0	MUS_leth	0.1	tr|F7HX63|F7HX63_CALJA	F7HX63	2.69618	2.89617	0.1	558
XLOC_068210	Unigene_cuff112920N	1	2044789|2VT4	0.25	0.25	0.75	drugbank_target|49	32.13	0.3213	NULL	0	0	NULL	0	0	TTDR00118	89.95	0.224875	BRS3	1	NULL	0	1	1	0	0	0	1.03254	0.0232387	0	0.00511254	0	0	0	0	0	0	0	0	MUS_leth	0.1	BRS3	I3MJ93	2.79617	2.89617	0	559
XLOC_050843	Unigene_cuff84664N	8	41662|1CKJ	0.25	0.25	0.75	NULL	0	0	drugbank_target|6778	58.42	0.14605	NULL	0	0	TTDR00588	39.6	0.099	NULL	0	Pkinase	1	1	1	0	10.9441	4.32259	12.8674	7.59919	4.68951	7.08879	19.3553	0.1	0	0.1	0	0	0	0.1	MUS_leth	0.1	CSNK1E	G1U4F8	2.49505	2.89505	0.3	560
XLOC_003217	Unigene_cuff5836N	1	2201151|2X8D	0.25	0.25	0.75	NULL	0	0	drugbank_target|5790	88.77	0.221925	NULL	0	0	TTDC00005	88.77	0.221925	NULL	0	Pkinase	1	1	1	0	5.6386	11.075	2.46255	5.88072	1.4565	1.20398	3.30788	0	0.1	0	0	0	0	0	MUS_leth	0.1	PANDA_013292	D2HNL3	2.69385	2.89385	0.1	561
XLOC_031710	Unigene_cuff52362N	1	2044786|2VT4	0.25	0.25	0.75	drugbank_target|4186	29.88	0.2988	NULL	0	0	NULL	0	0	TTDR01056	97.5	0.24375	HCRTR2	1	NULL	0	1	1	0	0	0	1.72802	0.453334	0.840948	0.029178	0	0	0	0	0	0	0	0	MUS_leth	0.1	PAL_GLEAN10025305	L5JPX5	2.79255	2.89255	0	562
XLOC_049833	Unigene_cuff83077N	1	2060569|3BIX	0.25	0.25	0.75	drugbank_target|4604	43.24	0.4324	NULL	0	0	NULL	0	0	TTDR00274	43.24	0.1081	NULL	0	NULL	0	1	1	0	0	0	0	0	0	0	0	0	0	0	0	0	0	0	MUS_leth	0.1	tr|F1PRD7|F1PRD7_CANFA	F1PRD7	2.7905	2.8905	0	563
XLOC_083456	Unigene_cuff135798N	5	2044786|2VT4	0.25	0.25	0.75	drugbank_target|4186	28.03	0.2803	NULL	0	0	TTDS00037	25.99	0.2599	NULL	0	0	GPR19	1	NULL	0	1	1	0	0.241759	0.0819461	4.93112	0.0662986	4.72416	0.420526	0.0750954	0	0	0	0	0	0	0	MUS_leth	0.1	GPR19	H0W5G6	2.7902	2.8902	0	564
XLOC_041017	Unigene_cuff68194N	1	2025815|2J51	0.25	0.25	0.75	NULL	0	0	drugbank_target|6544	36.73	0.091825	NULL	0	0	TTDR00146	98.77	0.246925	NULL	0	Pkinase	1	1	1	0	8.77847	11.8412	8.8986	9.22199	11.2719	4.63318	7.67039	0	0.1	0	0	0.1	0	0	MUS_leth	0.1	MAP3K4	H9FB19	2.58875	2.88875	0.2	565
XLOC_030791	Unigene_cuff50837N	6	2100370|3LM5	0.25	0.25	0.75	NULL	0	0	drugbank_target|6837	56.21	0.140525	NULL	0	0	TTDR00794	39.29	0.098225	NULL	0	Pkinase	1	1	1	0	6.70975	31.1102	8.06321	22.7016	56.0476	2.91593	5.84712	0	0.1	0	0.1	0.1	0	0	MUS_leth	0.1	tr|I3N0N0|I3N0N0_SPETR (Fragment)	I3N0N0	2.48875	2.88875	0.3	566
XLOC_013445	Unigene_cuff21485N	5	2067642|3DBQ	0.25	0.25	0.75	NULL	0	0	drugbank_target|6293	87.35	0.218375	NULL	0	0	TTDR01110	87.35	0.218375	NULL	0	Pkinase	1	1	1	0	0.364462	0.034239	0.874495	0.0447478	17.6796	0.521709	0	0	0	0	0	0.1	0	0	MUS_leth	0.1	TTK	G1M2B8	2.68675	2.88675	0.1	567
XLOC_003828	Unigene_cuff5332N	1	2074734|3F02	0.25	0.25	0.75	drugbank_target|267	26.86	0.2686	NULL	0	0	NULL	0	0	TTDR00556	26.86	0.06715	NULL	0	NULL	0	1	1	0	0.0839399	12.8924	0	0.0335474	64.6382	0	0	0	0.1	0	0	0.1	0	0	MUS_leth	0.1	SERPINE3	G1QUT4	2.58575	2.88575	0.2	568
XLOC_083723	Unigene_cuff136187N	5	22430|1BV8	0.25	0.25	0	drugbank_target|1128	78.11	0.7811	NULL	0	0	TTDS00435	30.4	0.304	NULL	0	0	NULL	0	NULL	0	1	1	0	0.616338	456.021	16.312	4.07774	0.488081	1.26525	0.930442	0	0.1	0.1	0	0	0	0	MUS_leth	0.1	EGM_02953	G7PJR5	2.5851	2.8851	0.2	569
XLOC_082334	Unigene_cuff134148N	1	2041973|2V3U	0.25	0.25	0	drugbank_target|4018	99	0.99	NULL	0	0	TTDS00122	39.42	0.3942	NULL	0	0	NULL	0	NULL	0	1	1	0	0	0	1.21688	0	0.909207	0.064041	0	0	0	0	0	0	0	0	NULL	0	GRID2	Q4W5F4	2.8842	2.8842	0	570
XLOC_098952	Unigene_cuff159828N	3	139443|2OZA	0.25	0.25	0.75	NULL	0	0	drugbank_target|6567	93.63	0.234075	NULL	0	0	NULL	0	0	NULL	0	Pkinase	1	1	1	0	36.9813	6.53765	2.8874	10.1157	2.00943	1.87609	17.9317	0.1	0	0	0.1	0	0	0.1	MUS_leth	0.1	MAPKAPK3	I3MJ10	2.48407	2.88408	0.3	571
XLOC_024551	Unigene_cuff40456N	3	59938|1FOT	0.25	0.25	0.75	drugbank_target|476	34.58	0.3458	NULL	0	0	NULL	0	0	TTDR01250	35.18	0.08795	NULL	0	Pkinase	1	1	1	0	0.245171	0	15.9014	0.0242457	0.875665	0.0878713	0.200739	0	0	0.1	0	0	0	0	MUS_leth	0.1	STK32C	I6L972	2.68375	2.88375	0.1	572
XLOC_080444	Unigene_cuff130998N	4	2058156|3A8X	0.25	0.25	0.75	NULL	0	0	drugbank_target|6391	98.87	0.247175	NULL	0	0	TTDR00557	74.56	0.1864	NULL	0	Pkinase_C	1	1	1	0	4.31713	6.61956	9.62847	15.7161	9.06845	4.4745	7.12938	0	0	0	0.1	0	0	0	MUS_leth	0.1	PANDA_009693	D2HFL5	2.68357	2.88357	0.1	573
XLOC_028486	Unigene_cuff47233N	4	2021183|2HAK	0.25	0.25	0.75	drugbank_target|748	35.1	0.351	NULL	0	0	NULL	0	0	TTDC00005	32.89	0.082225	NULL	0	Pkinase	1	1	1	0	5.5363	14.5595	5.18205	0.233896	0.598793	0.255473	0.27651	0	0.1	0	0	0	0	0	MUS_leth	0.1	SBK1	F7ISR2	2.68323	2.88322	0.1	574
XLOC_048158	Unigene_cuff80390N	3	115076|1XBA	0.25	0.25	0.75	NULL	0	0	drugbank_target|6895	26.24	0.0656	NULL	0	0	TTDR00339	26.24	0.0656	NULL	0	Pkinase_Tyr	1	1	1	0	6.35084	20.8073	81.3483	17.972	114.203	4.63649	6.09533	0	0.1	0.1	0.1	0.1	0	0	MUS_leth	0.1	TEX14	H0WQZ1	2.3812	2.8812	0.4	575
XLOC_028672	Unigene_cuff47525N	5	2022826|2I0E	0.25	0.25	0	drugbank_target|997	94.4	0.944	NULL	0	0	NULL	0	0	TTDC00163	94.4	0.236	NULL	0	Pkinase_C	1	1	1	0	0.542367	2.74547	54.264	0.351997	4.28244	0.436812	0.242908	0	0	0.1	0	0	0	0	MUS_leth	0.1	Prkcb	F1LS36	2.68	2.88	0.1	576
XLOC_096509	Unigene_cuff156037N	6	59938|1FOT	0.25	0.25	0.75	drugbank_target|476	34.21	0.3421	NULL	0	0	NULL	0	0	TTDC00059	35.07	0.087675	NULL	0	Pkinase	1	1	1	0	0.588554	3.39422	0.917413	2.83538	22.8461	0.874741	1.27816	0	0	0	0	0.1	0	0	MUS_leth	0.1	PANDA_001545	D2GXC9	2.67977	2.87977	0.1	577
XLOC_027289	Unigene_cuff44967N	2	2063169|3C9M	0.25	0.25	0.75	drugbank_target|4186	31.72	0.3172	NULL	0	0	NULL	0	0	TTDC00043	84.8	0.212	NPY1R_4R_6R	1	NULL	0	1	1	0	0.570561	0.516249	0.0982609	0.401907	0.699376	0.0304381	0.0805984	0	0	0	0	0	0	0	MUS_leth	0.1	NPY Y4	O97505	2.7792	2.8792	0	578
XLOC_102638	Unigene_cuff165615N	1	2080214|3G60	0.25	0.25	0.75	drugbank_target|1588	26.16	0.2616	NULL	0	0	NULL	0	0	TTDR00007	26.16	0.0654	NULL	0	NULL	0	1	1	0	2.69895	17.2476	5.03282	10.9056	1.52147	1.76405	22.0535	0	0.1	0	0.1	0	0	0.1	NULL	0	ABCB1	H9F557	2.577	2.877	0.3	579
XLOC_025158	Unigene_cuff41282N	2	2037795|2QNJ	0.25	0.25	0.75	drugbank_target|748	34.08	0.3408	NULL	0	0	NULL	0	0	TTDC00281	34.25	0.085625	NULL	0	Pkinase	1	1	1	0	0.425942	0.212087	0.130351	0.115645	84.8365	0.146528	0.105318	0	0	0	0	0.1	0	0	MUS_leth	0.1	TSSK6	G1TVM4	2.67643	2.87642	0.1	580
XLOC_011299	Unigene_cuff18096N	5	2034098|2PED	0.25	0.25	0.75	drugbank_target|68	28.18	0.2818	NULL	0	0	NULL	0	0	TTDR00580	97.53	0.243825	LPAR1, EDG2	1	NULL	0	1	1	0	6.04544	2.10267	6.68993	6.33676	4.37844	2.8961	1.63467	0	0	0	0	0	0	0	MUS_leth	0.1	Putative lysophosphatidic acid receptor 1	K9IJ70	2.77562	2.87562	0	581
XLOC_081841	Unigene_cuff133306N	2	34629|1F6W	0.25	0.25	0.75	drugbank_target|474	30.47	0.3047	NULL	0	0	NULL	0	0	TTDR00692	88.01	0.220025	NULL	0	NULL	0	1	1	0	9.41235	5.42437	6.88565	5.78579	7.96956	1.42051	0	0	0	0	0	0	0	0	MUS_leth	0.1	CEL	F6U4N2	2.77473	2.87473	0	582
XLOC_090642	Unigene_cuff146989N	1	2036106|2Q6W	0.25	0	0	drugbank_target|3844	51.88	0.5188	NULL	0	0	TTDS00471	30.48	0.3048	NULL	0	0	NULL	0	NULL	0	1	1	0	52.7063	101.4	12.5149	90.7402	51.7548	27.0387	20.2696	0.1	0.1	0.1	0.1	0.1	0.1	0.1	MUS_leth	0.1	HLA-DRA	H0WYE1	2.0736	2.8736	0.7	583
XLOC_067549	Unigene_cuff111933N	5	92032|1NPE	0.25	0.25	0.75	drugbank_target|3834	42.19	0.4219	NULL	0	0	NULL	0	0	NULL	0	0	NULL	0	NULL	0	1	1	0	20.4239	0.538718	1.05755	6.75093	1.97717	2.4179	1.31035	0.1	0	0	0	0	0	0	MUS_leth	0.1	PAL_GLEAN10023304	L5K106	2.6719	2.8719	0.1	584
XLOC_037127	Unigene_cuff61684N	7	111958|1RWX	0.25	0.25	0.75	drugbank_target|494	52.01	0.5201	NULL	0	0	NULL	0	0	NULL	0	0	NULL	0	NULL	0	1	1	0	0.81153	7.03885	0.234772	1.50853	0.266209	0.708217	0.31078	0	0	0	0	0	0	0	MUS_leth	0.1	Caspase (Fragment)	G1ST71	2.7701	2.8701	0	585
XLOC_017140	Unigene_cuff27535N	2	2037797|2QNJ	0.25	0.25	0.75	drugbank_target|748	33.56	0.3356	NULL	0	0	NULL	0	0	TTDC00281	33.78	0.08445	NULL	0	Pkinase	1	1	1	0	0.248107	0	0.0103455	0	77.2023	0.0181678	0.129876	0	0	0	0	0.1	0	0	MUS_leth	0.1	TSSK4	F6T3X1	2.67005	2.87005	0.1	586
XLOC_098858	Unigene_cuff159474N	4	2069451|3DTC	0.25	0.25	0.75	drugbank_target|748	33.67	0.3367	NULL	0	0	NULL	0	0	TTDR00339	32.98	0.08245	NULL	0	Pkinase	1	1	1	0	4.88047	1.22637	4.86201	39.4905	1.09795	5.1754	3.83329	0	0	0	0.1	0	0	0	MUS_leth	0.1	LRRK2	G1S8H6	2.66915	2.86915	0.1	587
XLOC_016330	Unigene_cuff26233N	1	2044786|2VT4	0.25	0.25	0.75	drugbank_target|1636	43.37	0.4337	NULL	0	0	NULL	0	0	TTDC00292	33.82	0.08455	TAAR	1	NULL	0	1	1	0	0	0	0	0	0.014348	0	0	0	0	0	0	0	0	0	MUS_leth	0.1	I79_019328	G3I743	2.76825	2.86825	0	588
XLOC_049829	Unigene_cuff83068N	3	2060569|3BIX	0.25	0.25	0.75	drugbank_target|474	33.09	0.3309	NULL	0	0	NULL	0	0	TTDR00692	34.92	0.0873	NULL	0	NULL	0	1	1	0	0.0273155	0.0673264	10.4089	0.107187	0.279599	0.0430549	0	0	0	0.1	0	0	0	0	MUS_leth	0.1	PAL_GLEAN10012877	L5KS44	2.6682	2.8682	0.1	589
XLOC_075158	Unigene_cuff122716N	5	2048067|2WDP	0.25	0.25	0.75	drugbank_target|2077	41.8	0.418	NULL	0	0	NULL	0	0	NULL	0	0	NULL	0	NULL	0	1	1	0	1.62904	19.2027	1.19117	8.28878	1.70219	3.05332	7.93915	0	0.1	0	0	0	0	0	MUS_leth	0.1	EGM_14607	G7P629	2.668	2.868	0.1	590
XLOC_101100	Unigene_cuff163097N	2	2016507|2EVA	0.25	0.25	0.75	drugbank_target|613	30.41	0.3041	NULL	0	0	NULL	0	0	TTDC00171	85.51	0.213775	NULL	0	Pkinase_Tyr	1	1	1	0	8.62206	7.27272	0.0260558	0.0516033	0.462221	0.0447533	0.25486	0	0	0	0	0	0	0	MUS_leth	0.1	PAL_GLEAN10015637	L5KMH5	2.76788	2.86788	0	591
XLOC_096493	Unigene_cuff155965N	2	41641|1KOB	0.25	0.25	0.75	drugbank_target|476	33.65	0.3365	NULL	0	0	NULL	0	0	TTDR00794	32.43	0.081075	NULL	0	Pkinase	1	1	1	0	18.2682	0.0890369	4.44868	2.04012	0.355785	2.6795	0.180236	0.1	0	0	0	0	0	0	MUS_leth	0.1	SPEG	I3MJ24	2.66757	2.86757	0.1	592
XLOC_029597	Unigene_cuff48989N	1	26852|1HTR	0.25	0.25	0.75	drugbank_target|6231	51.32	0.5132	NULL	0	0	NULL	0	0	TTDR00447	40.76	0.1019	NULL	0	NULL	0	1	1	0	0.190082	0	0	0.367522	0	0	0	0	0	0	0	0	0	0	NULL	0	ENSG00000096088	H2QSZ6	2.8651	2.8651	0	593
XLOC_058254	Unigene_cuff97085N	1	2205008|3LCT	0.25	0.25	0.75	NULL	0	0	drugbank_target|484	49.18	0.12295	TTDS00350	49.18	0.4918	NULL	0	0	NULL	0	Pkinase_Tyr	1	1	1	0	0	0	0	0.0605415	0.557576	0.0348087	0	0	0	0	0	0	0	0	NULL	0	ROS1	F1PUF3	2.86475	2.86475	0	594
XLOC_053037	Unigene_cuff88551N	3	2020962|2H6D	0.25	0.25	0	drugbank_target|748	96.39	0.9639	NULL	0	0	NULL	0	0	NULL	0	0	NULL	0	Pkinase	1	1	1	0	5.14041	13.4346	5.20886	13.8077	15.3795	1.69668	4.68173	0	0.1	0	0.1	0.1	0	0	MUS_leth	0.1	ENSG00000132356	H2R5I9	2.4639	2.8639	0.3	595
XLOC_080595	Unigene_cuff131195N	1	2044789|2VT4	0.25	0.25	0.75	drugbank_target|6008	30.15	0.3015	NULL	0	0	NULL	0	0	TTDR00184	84.24	0.2106	GALR1	1	NULL	0	1	1	0	0.18798	0	0.315862	0.0664342	1.38674	0.041212	0	0	0	0	0	0	0	0	MUS_leth	0.1	GALR1	E1BCM7	2.7621	2.8621	0	596
XLOC_038479	Unigene_cuff63849N	5	2201877|2XIK	0.25	0.25	0.75	NULL	0	0	drugbank_target|6612	47.83	0.119575	NULL	0	0	TTDR00337	36.55	0.091375	NULL	0	Pkinase	1	1	1	0	5.34876	11.5598	5.76723	13.4128	19.0768	3.6719	6.72434	0	0.1	0	0.1	0.1	0	0	MUS_leth	0.1	MAP4K3	J9P806	2.46095	2.86095	0.3	597
XLOC_021184	Unigene_cuff34458N	1	2044786|2VT4	0.25	0.25	0.75	drugbank_target|847	29.43	0.2943	NULL	0	0	NULL	0	0	TTDR01044	86.27	0.215675	GALR2	1	NULL	0	1	1	0	0	0.160823	1.17428	0.419891	0.532569	1.36516	0.0805296	0	0	0	0	0	0	0	MUS_leth	0.1	GALR2	H2NUS3	2.75997	2.85997	0	598
XLOC_085873	Unigene_cuff139543N	2	134978|2GCD	0.25	0.25	0.75	NULL	0	0	drugbank_target|6612	44.84	0.1121	NULL	0	0	TTDR01005	37.79	0.094475	NULL	0	Pkinase	1	1	1	0	10.9963	8.21671	14.9336	6.33908	18.3995	2.50987	4.19745	0.1	0	0.1	0	0.1	0	0	MUS_leth	0.1	PAL_GLEAN10019964	L5JR21	2.45657	2.85657	0.3	599
XLOC_059222	Unigene_cuff98642N	2	2044786|2VT4	0.25	0.25	0.75	drugbank_target|4186	29.13	0.2913	NULL	0	0	NULL	0	0	TTDC00153	86.07	0.215175	HCRTR1	1	NULL	0	1	1	0	0.026568	0	0.742381	0.0115699	0.152621	0.010074	0	0	0	0	0	0	0	0	MUS_leth	0.1	HCRTR1	G1QN38	2.75648	2.85648	0	600
XLOC_072730	Unigene_cuff119079N	3	2078001|3FME	0.25	0.25	0.75	NULL	0	0	drugbank_target|990	36.7	0.09175	NULL	0	0	TTDR00147	45.88	0.1147	NULL	0	Pkinase	1	1	1	0	13.0968	22.629	5.77601	10.805	3.3795	3.57371	6.26857	0.1	0.1	0	0.1	0	0	0	MUS_leth	0.1	Mitogen-activated protein kinase kinase 3	G9K9F9	2.45645	2.85645	0.3	601
XLOC_023967	Unigene_cuff39379N	1	2076344|3FBV	0.25	0.25	0.75	NULL	0	0	drugbank_target|6341	92.59	0.231475	NULL	0	0	TTDR00025	29.97	0.074925	NULL	0	Pkinase	1	1	1	0	1.26946	15.6412	0.900002	2.82828	9.24526	2.11795	19.4414	0	0.1	0	0	0	0	0.1	MUS_leth	0.1	ERN1	J9JHD8	2.5564	2.8564	0.2	602
XLOC_078191	Unigene_cuff127504N	3	2077069|3FHI	0.25	0.25	0.75	drugbank_target|377	41.12	0.4112	NULL	0	0	NULL	0	0	TTDR00976	37.95	0.094875	NULL	0	Pkinase	1	1	1	0	0	0.219835	3.43614	0	0.319038	0.0558588	0	0	0	0	0	0	0	0	MUS_leth	0.1	STK32B	F7CIZ0	2.75608	2.85608	0	603
XLOC_098570	Unigene_cuff159077N	2	31127|1FYV	0.25	0.25	0.75	drugbank_target|2090	40.45	0.4045	NULL	0	0	NULL	0	0	TTDR00813	40.45	0.101125	NULL	0	NULL	0	1	1	0	0.264002	2.34955	0.0990354	1.47943	0.169859	0.548027	1.13737	0	0	0	0	0	0	0	MUS_leth	0.1	TLR6	B3Y646	2.75563	2.85562	0	604
XLOC_018736	Unigene_cuff30258N	3	2006197|1Z57	0.25	0.25	0.75	NULL	0	0	drugbank_target|6515	42.07	0.105175	NULL	0	0	NULL	0	0	NULL	0	Pkinase	1	1	1	0	18.9045	20.5397	5.47619	11.0954	1.63351	0.709621	11.0667	0.1	0.1	0	0.1	0	0	0.1	MUS_leth	0.1	HIPK2	F7HGU6	2.35518	2.85518	0.4	605
XLOC_049814	Unigene_cuff83022N	2	2044789|2VT4	0.25	0.25	0.75	drugbank_target|696	27.3	0.273	NULL	0	0	NULL	0	0	TTDC00127	91.8	0.2295	GHSR	1	NULL	0	1	1	0	0.0299101	0	0.72609	0	0.00765891	0.0102346	0.0880233	0	0	0	0	0	0	0	MUS_leth	0.1	GHSR	C0LUT8	2.7525	2.8525	0	606
XLOC_032172	Unigene_cuff53268N	5	2070828|3E4A	0.25	0.25	0.75	NULL	0	0	NULL	0	0	NULL	0	0	NULL	0	0	NULL	0	NULL	0	1	1	0	65.3513	45.4684	16.6222	34.3807	106.926	7.25215	33.3005	0.1	0.1	0.1	0.1	0.1	0	0.1	NULL	0	NRD1	H9FUZ3	2.25	2.85	0.6	607
XLOC_087862	Unigene_cuff142517N	9	2060474|3BHH	0.25	0.25	0.75	NULL	0	0	drugbank_target|6893	80.78	0.20195	NULL	0	0	TTDC00010	38.81	0.097025	NULL	0	Pkinase	1	1	1	0	26.2724	0.0215218	110.424	0.107755	1.25787	0.170841	0.34388	0.1	0	0.1	0	0	0	0	MUS_leth	0.1	Camk2b	Q5SVI0	2.54897	2.84897	0.2	608
XLOC_044601	Unigene_cuff74287N	2	115167|1XDK	0.25	0.25	0	drugbank_target|229	99.72	0.9972	NULL	0	0	NULL	0	0	TTDR01191	99.72	0.2493	NULL	0	NULL	0	1	1	0	2.25826	6.37206	1.09313	6.03776	0.145369	0.373289	0.980452	0	0	0	0	0	0	0	MUS_leth	0.1	RARB	G3X8H8	2.7465	2.8465	0	609
XLOC_063460	Unigene_cuff105531N	7	2036924|2QG5	0.25	0.25	0.75	drugbank_target|748	32.14	0.3214	NULL	0	0	NULL	0	0	TTDR00300	29.6	0.074	NULL	0	Pkinase	1	1	1	0	2.09595	4.32936	3.15286	4.33926	15.2155	1.2845	3.084	0	0	0	0	0.1	0	0	MUS_leth	0.1	PDIK1L	G1T0B9	2.6454	2.8454	0.1	610
XLOC_048014	Unigene_cuff80196N	1	71712|1JKT	0.25	0.25	0.75	NULL	0	0	drugbank_target|6290	40.96	0.1024	NULL	0	0	TTDR00794	36.89	0.092225	NULL	0	Pkinase	1	1	1	0	27.4741	35.2629	46.3665	5.06693	3.54343	3.10875	4.78077	0.1	0.1	0.1	0	0	0	0	MUS_leth	0.1	KALRN	H7BXZ5	2.44462	2.84463	0.3	611
XLOC_101636	Unigene_cuff164028N	1	72013|1K2P	0.25	0.25	0.75	NULL	0	0	drugbank_target|2355	98.79	0.246975	NULL	0	0	TTDR00233	98.79	0.246975	NULL	0	Pkinase_Tyr	1	1	1	0	0.982353	1.58779	0.518631	0.446788	0.373429	0.101208	0.131072	0	0	0	0	0	0	0	MUS_leth	0.1	EGM_18999	G7Q392	2.74395	2.84395	0	612
XLOC_054303	Unigene_cuff90612N	1	2050974|2WZJ	0.25	0.25	0.75	drugbank_target|748	38.52	0.3852	NULL	0	0	NULL	0	0	TTDC00281	43.06	0.10765	NULL	0	Pkinase	1	1	1	0	0.0166454	0	0	0	1.34445	0.0014099	0	0	0	0	0	0	0	0	MUS_leth	0.1	LOC100697481	I3KS44	2.74285	2.84285	0	613
XLOC_097761	Unigene_cuff157815N	1	2067518|3DAK	0.25	0.25	0.75	NULL	0	0	drugbank_target|6612	47.15	0.117875	NULL	0	0	TTDR00149	29.96	0.0749	NULL	0	Pkinase	1	1	1	0	15.6229	16.119	4.83275	14.2452	6.39945	2.84138	5.89917	0.1	0.1	0	0.1	0	0	0	MUS_leth	0.1	OXSR1	F7CMY7	2.44278	2.84278	0.3	614
XLOC_028366	Unigene_cuff46805N	4	2067993|3DFL	0.25	0.25	0.75	NULL	0	0	drugbank_target|6247	74.56	0.1864	NULL	0	0	TTDR00876	42.51	0.106275	NULL	0	NULL	0	1	1	0	0.114593	0.0610707	0.0712133	36.5404	19.3685	0.438648	7.19549	0	0	0	0.1	0.1	0	0	MUS_leth	0.1	PRSS8	H0XB89	2.54268	2.84267	0.2	615
XLOC_014802	Unigene_cuff23493N	2	94830|1PKG	0.25	0.25	0	drugbank_target|950	91.37	0.9137	NULL	0	0	NULL	0	0	TTDC00311	91.37	0.228425	NULL	0	Pkinase_Tyr	1	1	1	0	4.05663	0.145577	5.4807	9.5672	3.2656	16.7284	1.08724	0	0	0	0	0	0.1	0	MUS_leth	0.1	PDGFRA	K7DT04	2.64213	2.84212	0.1	616
XLOC_049207	Unigene_cuff82169N	2	2063168|3C9L	0.25	0.25	0	drugbank_target|447	91.35	0.9135	NULL	0	0	NULL	0	0	TTDC00082	91.35	0.228375	CCKAR	1	NULL	0	1	1	0	0.322846	0.0494985	0.156365	0.0701731	0.0904582	0.0610994	18.5879	0	0	0	0	0	0	0.1	MUS_leth	0.1	CCKAR	H2PD27	2.64188	2.84187	0.1	617
XLOC_052036	Unigene_cuff86890N	5	106850|1TFC	0.25	0.25	0	drugbank_target|3809	100	1	NULL	0	0	NULL	0	0	TTDR00270	56.56	0.1414	NULL	0	NULL	0	1	1	0	9.34936	0.215107	3.71927	18.0277	1.98074	0.832768	0.0452274	0	0	0	0.1	0	0	0	MUS_leth	0.1	ENSG00000196482	H2R2K0	2.6414	2.8414	0.1	618
XLOC_080614	Unigene_cuff131218N	2	100062|1UVQ	0.25	0	0	drugbank_target|3844	79.92	0.7992	NULL	0	0	TTDS00471	29.13	0.2913	NULL	0	0	NULL	0	NULL	0	1	1	0	14.0914	27.2887	2.12519	19.3147	13.1735	7.95004	5.31335	0.1	0.1	0	0.1	0.1	0	0	MUS_leth	0.1	Mafa-DQA	A4L272	2.3405	2.8405	0.4	619
XLOC_090702	Unigene_cuff147219N	2	2044786|2VT4	0.25	0.25	0.75	drugbank_target|847	38.89	0.3889	NULL	0	0	NULL	0	0	TTDC00112	40.06	0.10015	NPBWR2	1	NULL	0	1	1	0	0	0	0.191559	0	0	0	0	0	0	0	0	0	0	0	MUS_leth	0.1	GW7_09705	G5C8A5	2.73905	2.83905	0	620
XLOC_102856	Unigene_cuff166021N	1	2041794|2V0V	0.25	0.25	0	drugbank_target|6035	59.14	0.5914	NULL	0	0	NULL	0	0	TTDR00593	58.06	0.14515	NULL	0	NULL	0	1	1	0	37.235	60.6022	23.9495	30.0606	7.56756	5.26034	40.4585	0.1	0.1	0.1	0.1	0	0	0.1	MUS_leth	0.1	NR1D2	G1QTU7	2.23655	2.83655	0.5	621
XLOC_041905	Unigene_cuff69609N	3	2070969|3E64	0.25	0.25	0.75	NULL	0	0	drugbank_target|4173	97.19	0.242975	NULL	0	0	TTDC00187	97.19	0.242975	NULL	0	Pkinase_Tyr	1	1	1	0	2.98729	9.02189	3.28562	3.33437	9.18713	1.45178	1.45482	0	0	0	0	0	0	0	MUS_leth	0.1	JAK2	G1TCI4	2.73595	2.83595	0	622
XLOC_038139	Unigene_cuff63387N	2	2034098|2PED	0.25	0.25	0.75	drugbank_target|4186	30.84	0.3084	NULL	0	0	NULL	0	0	TTDC00040	30.84	0.0771	PROKR1	1	NULL	0	1	1	0	0	0.0170034	0.157419	0.00781564	10.28	0.28068	0	0	0	0	0	0.1	0	0	MUS_leth	0.1	PROKR1	F6SCG3	2.6355	2.8355	0.1	623
XLOC_055313	Unigene_cuff92292N	3	76537|1H27	0.25	0.25	0.75	NULL	0	0	drugbank_target|3968	77.07	0.192675	NULL	0	0	TTDR00298	77.07	0.192675	NULL	0	Pkinase	1	1	1	0	5.85181	9.18616	13.2406	4.44466	9.68967	3.39232	2.1027	0	0	0.1	0	0	0	0	MUS_leth	0.1	LOC100407897	F7GWQ9	2.63535	2.83535	0.1	624
XLOC_083585	Unigene_cuff135982N	1	126178|2A5S	0.25	0.25	0	drugbank_target|464	98.78	0.9878	NULL	0	0	NULL	0	0	TTDC00299	98.78	0.24695	NULL	0	NULL	0	1	1	0	0.00805274	0	0.862156	0.341275	1.02313	0.00538529	0	0	0	0	0	0	0	0	MUS_leth	0.1	GRIN2B	G3R3A9	2.73475	2.83475	0	625
XLOC_003109	Unigene_cuff5230N	1	2037656|2QLU	0.25	0.25	0.75	drugbank_target|733	39.73	0.3973	NULL	0	0	NULL	0	0	TTDR00998	34.47	0.086175	NULL	0	Pkinase	1	1	1	0	1.06494	0.483016	0.404648	1.27745	7.33223	0.951601	0.314688	0	0	0	0	0	0	0	MUS_leth	0.1	I79_015954	G3HY37	2.73347	2.83347	0	626
XLOC_031108	Unigene_cuff51398N	1	79693|1MZD	0.25	0.25	0.75	NULL	0	0	drugbank_target|3346	41.57	0.103925	TTDS00392	37.87	0.3787	NULL	0	0	NULL	0	NULL	0	1	1	0	0.653099	2.08616	0.0969576	0.516061	0.534713	0.329146	0.116374	0	0	0	0	0	0	0	MUS_leth	0.1	LOC100400716	F7HXB2	2.73263	2.83263	0	627
XLOC_051600	Unigene_cuff86084N	4	2045153|2VX1	0.25	0.25	0.75	NULL	0	0	drugbank_target|4222	96.18	0.24045	NULL	0	0	TTDC00045	96.18	0.24045	NULL	0	Pkinase_Tyr	1	1	1	0	4.73223	4.50766	0.669124	5.31153	3.09627	4.11903	1.61519	0	0	0	0	0	0	0	MUS_leth	0.1	Ephrin receptor EphB4 variant (Fragment)	Q59F17	2.7309	2.8309	0	628
XLOC_102545	Unigene_cuff165462N	10	2103255|3ML8	0.25	0.25	0.75	NULL	0	0	drugbank_target|2404	30.64	0.0766	NULL	0	0	TTDR01142	81.2	0.203	NULL	0	PI3_PI4_kinase	1	1	1	0	5.72593	15.9046	4.49594	4.91995	11.8003	2.89642	3.61597	0	0.1	0	0	0.1	0	0	MUS_leth	0.1	PRKDC	G3QTD2	2.5296	2.8296	0.2	629
XLOC_026379	Unigene_cuff43346N	15	2209173|3NPC	0.25	0.25	0.75	NULL	0	0	drugbank_target|6274	95.66	0.23915	NULL	0	0	TTDR00334	95.66	0.23915	NULL	0	Pkinase	1	1	1	0	8.52298	4.36158	9.30253	3.44652	3.15535	2.18462	6.29441	0	0	0	0	0	0	0	MUS_leth	0.1	MAPK9	G1P5V8	2.7283	2.8283	0	630
XLOC_084283	Unigene_cuff137101N	2	87459|1OVL	0.25	0.25	0.75	drugbank_target|229	34.12	0.3412	NULL	0	0	NULL	0	0	TTDR00554	54.74	0.13685	NULL	0	NULL	0	1	1	0	2.58414	0.331649	2.63293	0.10022	8.07828	0.0267878	0.0830381	0	0	0	0	0	0	0	MUS_leth	0.1	NOR-1	O97726	2.72805	2.82805	0	631
XLOC_017813	Unigene_cuff28768N	2	71364|1IRU	0.25	0	0	drugbank_target|4101	87.72	0.8772	NULL	0	0	NULL	0	0	NULL	0	0	NULL	0	NULL	0	1	1	0	225.903	267.494	106.697	185.507	150.769	27.1153	156.363	0.1	0.1	0.1	0.1	0.1	0.1	0.1	NULL	0	LOC100404747	F7I4L4	2.1272	2.8272	0.7	632
XLOC_063165	Unigene_cuff105100N	1	2002766|1TZS	0.25	0.25	0.75	drugbank_target|6231	46.32	0.4632	NULL	0	0	NULL	0	0	TTDR00447	44.93	0.112325	NULL	0	NULL	0	1	1	0	0	0.0378761	0	0	0	0	0	0	0	0	0	0	0	0	NULL	0	CTSE	F7E8J7	2.82552	2.82552	0	633
XLOC_100097	Unigene_cuff161409N	1	26842|2PSG	0.25	0.25	0.75	drugbank_target|6231	48.18	0.4818	NULL	0	0	NULL	0	0	TTDR00447	36.79	0.091975	NULL	0	NULL	0	1	1	0	0	0	0	0.0146657	0	0	0.0657214	0	0	0	0	0	0	0	NULL	0	PGA5	G1STG9	2.82377	2.82377	0	634
XLOC_077573	Unigene_cuff126407N	5	115076|1XBA	0.25	0.25	0.75	NULL	0	0	drugbank_target|2408	94.64	0.2366	NULL	0	0	TTDC00156	94.64	0.2366	NULL	0	Pkinase_Tyr	1	1	1	0	0.706432	2.11309	1.6721	1.53691	0.688796	0.2994	1.43218	0	0	0	0	0	0	0	MUS_leth	0.1	EGM_07157	G7PSP1	2.7232	2.8232	0	635
XLOC_022925	Unigene_cuff37648N	3	2067993|3DFL	0.25	0.25	0.75	NULL	0	0	drugbank_target|6247	43.59	0.108975	TTDS00392	36.27	0.3627	NULL	0	0	NULL	0	NULL	0	1	1	0	0.300685	0.352487	0.282144	0.180577	0.294318	0.092997	0.140334	0	0	0	0	0	0	0	MUS_leth	0.1	EGM_11374	G7Q098	2.72167	2.82167	0	636
XLOC_100406	Unigene_cuff161942N	2	2028184|2K04	0.25	0.25	0	drugbank_target|1162	97.62	0.9762	NULL	0	0	NULL	0	0	TTDC00121	97.62	0.24405	CXCR4	1	NULL	0	1	1	0	1.17972	1.02839	1.36264	3.16993	1.26179	1.62515	4.39488	0	0	0	0	0	0	0	MUS_leth	0.1	CXCR4	C0KTR5	2.72025	2.82025	0	637
XLOC_025193	Unigene_cuff41371N	1	2005866|1YVJ	0.25	0.25	0.75	NULL	0	0	drugbank_target|5963	94.04	0.2351	NULL	0	0	TTDC00084	94.04	0.2351	NULL	0	Pkinase_Tyr	1	1	1	0	0.333426	0.703412	0.677258	0.0883683	0.573493	0.2129	0.140439	0	0	0	0	0	0	0	MUS_leth	0.1	JAK3	G1P7K0	2.7202	2.8202	0	638
XLOC_032407	Unigene_cuff53678N	6	139113|2OJF	0.25	0.25	0.75	NULL	0	0	drugbank_target|6263	93.15	0.232875	NULL	0	0	TTDR00976	53.72	0.1343	NULL	0	Pkinase	1	1	1	0	9.13154	7.25132	34.8573	7.3625	2.10479	2.52462	6.59707	0	0	0.1	0	0	0	0	MUS_leth	0.1	PRKACB	G1SK25	2.61718	2.81718	0.1	639
XLOC_094163	Unigene_cuff152375N	5	2069451|3DTC	0.25	0.25	0.75	NULL	0	0	drugbank_target|6895	93.37	0.233425	NULL	0	0	TTDR00339	93.37	0.233425	NULL	0	Pkinase_Tyr	1	1	1	0	0.292339	0.75438	3.0909	1.54455	0.50482	0.193014	1.05753	0	0	0	0	0	0	0	MUS_leth	0.1	PAL_GLEAN10020609	L5JQ00	2.71685	2.81685	0	640
XLOC_007159	Unigene_cuff11192N	2	43429|1F88	0.25	0.25	0	drugbank_target|4056	91.54	0.9154	NULL	0	0	TTDS00183	30.11	0.3011	NULL	0	0	GPR18	1	NULL	0	1	1	0	0.314107	1.71218	0.0751678	5.79888	0.410608	0.0867946	0.287835	0	0	0	0	0	0	0	MUS_leth	0.1	GPR18	F6VVV7	2.7165	2.8165	0	641
XLOC_092275	Unigene_cuff149743N	5	2056175|2ZV2	0.25	0.25	0.75	NULL	0	0	drugbank_target|6833	31.82	0.07955	NULL	0	0	TTDC00160	34.6	0.0865	NULL	0	Pkinase	1	1	1	0	11.89	5.90374	23.8978	5.49126	12.5479	2.96533	7.48642	0.1	0	0.1	0	0.1	0	0	MUS_leth	0.1	CAMKK1	F6WTF1	2.41605	2.81605	0.3	642
XLOC_051733	Unigene_cuff86408N	4	105564|1SHY	0.25	0.25	0.75	NULL	0	0	drugbank_target|1943	92.71	0.231775	NULL	0	0	TTDC00194	92.71	0.231775	NULL	0	NULL	0	1	1	0	0.23178	7.67118	0.235034	0.690414	0.108972	0.621395	0.100362	0	0	0	0	0	0	0	MUS_leth	0.1	HGF	G1Q6A3	2.71355	2.81355	0	643
XLOC_067405	Unigene_cuff111647N	4	2039119|2R2P	0.25	0.25	0.75	NULL	0	0	drugbank_target|6644	73.79	0.184475	NULL	0	0	TTDR01133	70.94	0.17735	NULL	0	Pkinase_Tyr	1	1	1	0	2.19794	0.0166617	12.2548	2.70364	1.938	1.2034	0.211076	0	0	0.1	0	0	0	0	MUS_leth	0.1	GW7_00907	G5C8U2	2.61183	2.81182	0.1	644
XLOC_092630	Unigene_cuff150234N	1	2037797|2QNJ	0.25	0.25	0.75	drugbank_target|748	36.43	0.3643	NULL	0	0	NULL	0	0	TTDC00281	38.49	0.096225	NULL	0	Pkinase	1	1	1	0	0	0	0.00765849	0	1.85217	0.00258978	0	0	0	0	0	0	0	0	MUS_leth	0.1	MARK2	I3L7Z9	2.71053	2.81053	0	645
XLOC_092664	Unigene_cuff150317N	1	2037797|2QNJ	0.25	0.25	0.75	drugbank_target|748	36.43	0.3643	NULL	0	0	NULL	0	0	TTDC00281	38.31	0.095775	NULL	0	Pkinase	1	1	1	0	0.0302151	0	0.00388755	0	3.27428	0	0	0	0	0	0	0	0	0	MUS_leth	0.1	MARK2	I3L7Z9	2.71007	2.81007	0	646
XLOC_066357	Unigene_cuff109846N	2	2063169|3C9M	0.25	0.25	0.75	drugbank_target|4186	32.66	0.3266	NULL	0	0	NULL	0	0	TTDC00193	53.06	0.13265	NPY1R_4R_6R	1	NULL	0	1	1	0	0.115773	0.120167	0.285871	0.0304853	0.991237	0.0635831	0.152981	0	0	0	0	0	0	0	MUS_leth	0.1	PAL_GLEAN10016832	L5JUA4	2.70925	2.80925	0	647
XLOC_098195	Unigene_cuff158524N	2	19289|4LBD	0.25	0.25	0	drugbank_target|162	99.17	0.9917	NULL	0	0	NULL	0	0	TTDR01191	86.43	0.216075	NULL	0	NULL	0	1	1	0	5.40548	4.61606	1.71471	4.96587	4.7111	4.06705	1.19109	0	0	0	0	0	0	0	MUS_leth	0.1	RARG	F7FAT5	2.70777	2.80777	0	648
XLOC_032846	Unigene_cuff54397N	1	26852|1HTR	0.25	0.25	0.75	drugbank_target|6231	45.45	0.4545	NULL	0	0	NULL	0	0	TTDR00447	40.69	0.101725	NULL	0	NULL	0	1	1	0	0	0	0	0	0.0203159	0.00340978	0.637497	0	0	0	0	0	0	0	NULL	0	MDA_GLEAN10024764	L5LZA1	2.80622	2.80622	0	649
XLOC_059608	Unigene_cuff99215N	6	45129|1DSZ	0.25	0.25	0	drugbank_target|162	56.58	0.5658	NULL	0	0	TTDS00073	53.95	0.5395	NULL	0	0	NULL	0	NULL	0	1	1	0	0.161543	0.287248	0.713411	0.262485	5.10059	23.1445	0.359843	0	0	0	0	0	0.1	0	MUS_leth	0.1	NR6A1	G1PQM4	2.6053	2.8053	0.1	650
XLOC_028928	Unigene_cuff47903N	5	120488|1VRY	0.25	0	0	drugbank_target|6090	96.35	0.9635	NULL	0	0	TTDS00410	49.17	0.4917	NULL	0	0	NULL	0	NULL	0	1	1	0	0.0713456	0.175107	0.0335583	2.84216	4.0233	1.98038	0.960792	0	0	0	0	0	0	0	MUS_leth	0.1	GABRP	G1SUN5	2.7052	2.8052	0	651
XLOC_025194	Unigene_cuff41372N	1	2005866|1YVJ	0.25	0.25	0.75	NULL	0	0	drugbank_target|5963	90.83	0.227075	NULL	0	0	TTDC00084	90.83	0.227075	NULL	0	Pkinase_Tyr	1	1	1	0	0	0.41402	0.286567	0.120822	0.336169	0.10968	0.326298	0	0	0	0	0	0	0	MUS_leth	0.1	MDA_GLEAN10002974	L5LBL5	2.70415	2.80415	0	652
XLOC_076283	Unigene_cuff124495N	2	2044786|2VT4	0.25	0.25	0.75	drugbank_target|4186	36.7	0.367	NULL	0	0	NULL	0	0	TTDC00117	34.55	0.086375	GPR83, GPR72	1	NULL	0	1	1	0	0.0468719	0.129576	7.76921	0.0527688	0.340098	0.190939	0.130544	0	0	0	0	0	0	0	MUS_leth	0.1	GPR83	F6PSV1	2.70337	2.80337	0	653
XLOC_017579	Unigene_cuff28277N	1	2044786|2VT4	0.25	0.25	0.75	drugbank_target|1448	35.6	0.356	NULL	0	0	NULL	0	0	TTDR00540	38.56	0.0964	GPR32	1	NULL	0	1	1	0	0	0	0.0194502	0	0.0622211	0.00683034	0	0	0	0	0	0	0	0	MUS_leth	0.1	GPR32	I3LV36	2.7024	2.8024	0	654
XLOC_096212	Unigene_cuff155473N	10	2031720|2OIB	0.25	0.25	0.75	NULL	0	0	drugbank_target|6853	90.28	0.2257	NULL	0	0	TTDR00045	90.28	0.2257	NULL	0	Pkinase	1	1	1	0	4.20548	6.74896	1.00594	3.97201	2.04465	1.64139	2.49166	0	0	0	0	0	0	0	MUS_leth	0.1	ENSG00000198001	H2Q5R2	2.7014	2.8014	0	655
XLOC_003694	Unigene_cuff5064N	1	158062|3E88	0.25	0.25	0.75	NULL	0	0	drugbank_target|2116	98.64	0.2466	NULL	0	0	TTDC00132	81.69	0.204225	NULL	0	Pkinase	1	1	1	0	0	0	0	0	1.03576	0	0	0	0	0	0	0	0	0	MUS_leth	0.1	AKT2	G9BWQ2	2.70083	2.80083	0	656
XLOC_003696	Unigene_cuff5066N	1	158062|3E88	0.25	0.25	0.75	NULL	0	0	drugbank_target|2116	98.64	0.2466	NULL	0	0	TTDC00132	81.69	0.204225	NULL	0	Pkinase	1	1	1	0	0.0809292	0	0.25315	0.025981	0	0.00688921	0	0	0	0	0	0	0	0	MUS_leth	0.1	AKT2	G9BWQ2	2.70083	2.80083	0	657
XLOC_003697	Unigene_cuff5067N	1	158062|3E88	0.25	0.25	0.75	NULL	0	0	drugbank_target|2116	98.64	0.2466	NULL	0	0	TTDC00132	81.69	0.204225	NULL	0	Pkinase	1	1	1	0	0	0.0251207	0.51681	0.011535	0.00885533	0.0491927	0.110403	0	0	0	0	0	0	0	MUS_leth	0.1	AKT2	G9BWQ2	2.70083	2.80083	0	658
XLOC_092197	Unigene_cuff149502N	1	62591|1IMV	0.25	0.25	0	drugbank_target|3833	27.61	0.2761	NULL	0	0	NULL	0	0	TTDC00252	89.8	0.2245	NULL	0	NULL	0	1	1	0	71.0376	1694.61	20.6924	15.5985	31.2087	32.7111	161.027	0.1	0.1	0.1	0.1	0.1	0.1	0.1	MUS_leth	0.1	SERPINF1	I3N8I9	2.0006	2.8006	0.7	659
XLOC_104164	Unigene_cuff168019N	4	2018384|2G15	0.25	0.25	0.75	drugbank_target|3856	36.06	0.3606	NULL	0	0	NULL	0	0	TTDC00110	35.51	0.088775	NULL	0	Pkinase_Tyr	1	1	1	0	0.183224	0.059708	0.265324	0.0757847	0.123586	0.237961	1.1385	0	0	0	0	0	0	0	MUS_leth	0.1	MST1R	I3M4A6	2.69937	2.79937	0	660
XLOC_078606	Unigene_cuff128124N	5	100243|1V0O	0.25	0.25	0.75	NULL	0	0	drugbank_target|3968	99.66	0.24915	NULL	0	0	NULL	0	0	NULL	0	Pkinase	1	1	1	0	3.34951	12.338	6.23358	5.451	8.38293	2.08809	12.5887	0	0.1	0	0	0	0	0.1	MUS_leth	0.1	tr|I3MRT5|I3MRT5_SPETR	I3MRT5	2.49915	2.79915	0.2	661
XLOC_073418	Unigene_cuff120082N	3	2009501|2BG9	0.25	0.25	0	drugbank_target|820	97.73	0.9773	NULL	0	0	NULL	0	0	TTDR00771	88.64	0.2216	NULL	0	NULL	0	1	1	0	0	0	4.10626	0	0	0.0199986	0	0	0	0	0	0	0	0	MUS_leth	0.1	GW7_09920	G5C7U9	2.6989	2.7989	0	662
XLOC_100901	Unigene_cuff162748N	9	2052545|2XDT	0.25	0.25	0.75	drugbank_target|1760	34.58	0.3458	NULL	0	0	NULL	0	0	NULL	0	0	NULL	0	NULL	0	1	1	0	10.8941	1.67549	3.63168	2.85383	47.1411	1.5117	1.61222	0.1	0	0	0	0.1	0	0	NULL	0	LNPEP	G1SFU4	2.5958	2.7958	0.2	663
XLOC_068445	Unigene_cuff113243N	3	67011|1JPA	0.25	0.25	0.75	NULL	0	0	drugbank_target|4222	64.69	0.161725	NULL	0	0	TTDR01133	72.99	0.182475	NULL	0	Pkinase_Tyr	1	1	1	0	0.574789	0.402033	3.44667	7.61035	1.42035	3.21119	11.0784	0	0	0	0	0	0	0.1	MUS_leth	0.1	EPHB3	H0XNQ5	2.5942	2.7942	0.1	664
XLOC_036837	Unigene_cuff61193N	10	2045418|2VZ6	0.25	0.25	0.75	NULL	0	0	drugbank_target|6579	99.58	0.24895	NULL	0	0	TTDC00010	38.01	0.095025	NULL	0	Pkinase	1	1	1	0	9.48486	0.220083	208.192	0.169959	0.67351	0.2889	0	0	0	0.1	0	0	0	0	MUS_leth	0.1	CAMK2A	H0V888	2.59397	2.79398	0.1	665
XLOC_050624	Unigene_cuff84300N	6	120488|1VRY	0.25	0	0	drugbank_target|6092	94.7	0.947	NULL	0	0	TTDS00410	39.67	0.3967	NULL	0	0	NULL	0	NULL	0	1	1	0	0.322201	0.701308	1.6661	0.359135	16.2567	0.0776391	0.0413056	0	0	0	0	0.1	0	0	MUS_leth	0.1	GABRR2	G1SEE6	2.5937	2.7937	0.1	666
XLOC_077466	Unigene_cuff126233N	2	2053526|2Z2W	0.25	0.25	0.75	NULL	0	0	drugbank_target|5717	97.36	0.2434	NULL	0	0	NULL	0	0	NULL	0	Pkinase	1	1	1	0	8.52768	7.20525	1.85839	7.93233	10.3699	1.88438	16.0314	0	0	0	0	0.1	0	0.1	MUS_leth	0.1	WEE1	F1S6U8	2.4934	2.7934	0.2	667
XLOC_052277	Unigene_cuff87359N	1	2044786|2VT4	0.25	0.25	0.75	drugbank_target|1162	35.18	0.3518	NULL	0	0	NULL	0	0	TTDR00534	36.2	0.0905	CCR7	1	NULL	0	1	1	0	0.0366908	0.310722	0.0179751	0.0978727	0.0579475	0.0089762	0	0	0	0	0	0	0	0	MUS_leth	0.1	CCR7	F6WHR2	2.6923	2.7923	0	668
XLOC_083253	Unigene_cuff135536N	5	120488|1VRY	0.25	0	0	drugbank_target|423	98.86	0.9886	NULL	0	0	NULL	0	0	TTDR01177	99.24	0.2481	NULL	0	NULL	0	1	1	0	0.18272	0.409006	39.8531	0.04149	12.5953	0.526146	0	0	0	0.1	0	0.1	0	0	MUS_leth	0.1	GABRA2	H2PD79	2.4867	2.7867	0.2	669
XLOC_095488	Unigene_cuff154340N	2	2034600|2PN5	0.25	0.25	0.75	drugbank_target|1128	36.17	0.3617	NULL	0	0	NULL	0	0	TTDR01153	29.32	0.0733	NULL	0	NULL	0	1	1	0	1.65778	0.178098	0.487945	0.170446	1.27687	5.73695	0.874386	0	0	0	0	0	0	0	MUS_leth	0.1	CD109	H2PJL5	2.685	2.785	0	670
XLOC_019333	Unigene_cuff31253N	3	67428|1JXQ	0.25	0.25	0.75	drugbank_target|2077	33.47	0.3347	NULL	0	0	NULL	0	0	NULL	0	0	NULL	0	NULL	0	1	1	0	3.13713	7.45579	2.45933	7.76182	4.25514	1.7082	23.6034	0	0	0	0	0	0	0.1	MUS_leth	0.1	CASP9	E1BNU2	2.5847	2.7847	0.1	671
XLOC_099239	Unigene_cuff160333N	4	113254|1UA2	0.25	0.25	0.75	NULL	0	0	drugbank_target|3482	86.81	0.217025	NULL	0	0	TTDC00094	86.81	0.217025	NULL	0	Pkinase	1	1	1	0	4.84333	7.99035	3.2913	6.48866	4.1739	1.89748	7.34675	0	0	0	0	0	0	0	MUS_leth	0.1	CDK7	I3MYX5	2.68405	2.78405	0	672
XLOC_030636	Unigene_cuff50597N	8	2062185|3C0H	0.25	0.25	0.75	NULL	0	0	drugbank_target|4515	96.54	0.24135	NULL	0	0	TTDC00010	36.97	0.092425	NULL	0	Pkinase	1	1	1	0	2.73362	6.29051	8.09857	7.37009	2.07621	2.60424	10.2409	0	0	0	0	0	0	0.1	MUS_leth	0.1	CASK	K7BZH5	2.58378	2.78377	0.1	673
XLOC_027512	Unigene_cuff45298N	11	22460|1BF5	0.25	0.25	0.75	NULL	0	0	NULL	0	0	NULL	0	0	TTDC00113	93.26	0.23315	NULL	0	NULL	0	1	1	0	7.915	26.9644	6.61965	8.13962	72.1725	9.23127	3.46968	0	0.1	0	0	0.1	0	0	MUS_leth	0.1	PANDA_006420	D2H881	2.48315	2.78315	0.2	674
XLOC_044353	Unigene_cuff73841N	3	2016507|2EVA	0.25	0.25	0.75	NULL	0	0	drugbank_target|6895	27.42	0.06855	TTDS00350	26.45	0.2645	NULL	0	0	NULL	0	Pkinase	1	1	1	0	0.108943	0.143509	0.0720646	0.139341	27.8572	0.441799	0	0	0	0	0	0.1	0	0	MUS_leth	0.1	PBK	H2PPX3	2.58305	2.78305	0.1	675
XLOC_054299	Unigene_cuff90598N	3	2061465|3BRB	0.25	0.25	0.75	NULL	0	0	drugbank_target|6779	89.4	0.2235	NULL	0	0	TTDC00110	43.67	0.109175	NULL	0	Pkinase_Tyr	1	1	1	0	2.95445	5.738	5.9154	7.37266	4.90241	5.7734	11.129	0	0	0	0	0	0	0.1	MUS_leth	0.1	tr|B2RE75|B2RE75_HUMAN cDNA, FLJ95000, highly similar to Homo sapiens c-mer proto-oncogene tyrosine kinase (MERTK), mRNA	B2RE75	2.58268	2.78267	0.1	676
XLOC_024213	Unigene_cuff39797N	2	2034098|2PED	0.25	0.25	0.75	drugbank_target|2207	42.61	0.4261	NULL	0	0	NULL	0	0	TTDR00221	42.61	0.106525	OPN1SW	1	NULL	0	1	1	0	0	0.166127	0.258705	0	0.0631074	0.00129934	0	0	0	0	0	0	0	0	NULL	0	OPN1SW	I3N347	2.78262	2.78262	0	677
XLOC_019417	Unigene_cuff31485N	2	67011|1JPA	0.25	0.25	0.75	NULL	0	0	drugbank_target|4222	73.86	0.18465	NULL	0	0	TTDR01133	98.88	0.2472	NULL	0	Pkinase_Tyr	1	1	1	0	0.00708416	0.00776706	0.667732	0.0633866	0.0340868	0.0682201	1.18344	0	0	0	0	0	0	0	MUS_leth	0.1	EPHB2	G1RAB7	2.68185	2.78185	0	678
XLOC_088525	Unigene_cuff143602N	1	2025813|2J4Y	0.25	0.25	0.75	drugbank_target|4186	34.74	0.3474	NULL	0	0	NULL	0	0	TTDR01056	33.7	0.08425	NPFFR1	1	NULL	0	1	1	0	0	0	0.0324455	0	0	0.0115332	0	0	0	0	0	0	0	0	MUS_leth	0.1	NPFFR1	H0Y1B9	2.68165	2.78165	0	679
XLOC_083400	Unigene_cuff135734N	1	138010|2J4Z	0.25	0.25	0.75	NULL	0	0	drugbank_target|1422	85.92	0.2148	NULL	0	0	TTDC00006	85.92	0.2148	NULL	0	Pkinase	1	1	1	0	0	0	0	0	0	0	0	0	0	0	0	0	0	0	MUS_leth	0.1	AURKA	G1LKV1	2.6796	2.7796	0	680
XLOC_029747	Unigene_cuff49422N	4	2065182|3COI	0.25	0.25	0.75	NULL	0	0	drugbank_target|4751	65.67	0.164175	NULL	0	0	TTDC00044	65.67	0.164175	NULL	0	Pkinase	1	1	1	0	0.0308977	0.202192	0.33341	13.8792	1.49301	4.01211	8.02053	0	0	0	0.1	0	0	0	MUS_leth	0.1	EGM_13535	G7P3B3	2.57835	2.77835	0.1	681
XLOC_015172	Unigene_cuff24065N	4	115258|1XFD	0.25	0.25	0.75	NULL	0	0	drugbank_target|4882	88.14	0.22035	NULL	0	0	TTDR00971	42.86	0.10715	NULL	0	NULL	0	1	1	0	43.8856	0.0174902	66.9549	0.262038	2.62814	0.299536	0.363423	0.1	0	0.1	0	0	0	0	NULL	0	Testis cDNA clone: QtsA-18162, similar to human dipeptidylpeptidase 6 (DPP6), transcript variant 1,	Q4R3B2	2.5775	2.7775	0.2	682
XLOC_025215	Unigene_cuff41407N	3	2048623|2WII	0.25	0.25	0.75	drugbank_target|1128	35.45	0.3545	NULL	0	0	NULL	0	0	TTDR01153	28.99	0.072475	NULL	0	NULL	0	1	1	0	0.331619	0	0.69726	0.965144	0.4342	0.388609	0.104028	0	0	0	0	0	0	0	MUS_leth	0.1	CPAMD8	E2QWI5	2.67698	2.77698	0	683
XLOC_028368	Unigene_cuff46807N	3	2067993|3DFL	0.25	0.25	0.75	NULL	0	0	drugbank_target|6247	35.64	0.0891	TTDS00392	33.62	0.3362	NULL	0	0	NULL	0	NULL	0	1	1	0	0	1.44482	0.631239	0.533535	0.127225	0.26098	0.0861085	0	0	0	0	0	0	0	MUS_leth	0.1	PRSS53	F1PFS3	2.6753	2.7753	0	684
XLOC_019327	Unigene_cuff31235N	3	2051224|2X10	0.25	0.25	0	drugbank_target|936	93.9	0.939	NULL	0	0	NULL	0	0	TTDR01214	94.4	0.236	NULL	0	Pkinase_Tyr	1	1	1	0	1.40836	4.92734	0.308794	5.17853	0.40889	1.40027	0.164622	0	0	0	0	0	0	0	MUS_leth	0.1	EPHA2	F1Q4C5	2.675	2.775	0	685
XLOC_014305	Unigene_cuff22740N	5	67993|1K1B	0.25	0.25	0.75	drugbank_target|4149	32.48	0.3248	NULL	0	0	NULL	0	0	NULL	0	0	NULL	0	NULL	0	1	1	0	1.92542	17.9311	2.3578	2.24913	1.16617	1.0915	2.99628	0	0.1	0	0	0	0	0	MUS_leth	0.1	NFKBIZ	H0XIG0	2.5748	2.7748	0.1	686
XLOC_037126	Unigene_cuff61675N	4	111957|1RWW	0.25	0.25	0.75	drugbank_target|494	42.3	0.423	NULL	0	0	NULL	0	0	NULL	0	0	NULL	0	NULL	0	1	1	0	1.08116	2.76594	0.57789	3.23156	1.00339	3.41774	0.792062	0	0	0	0	0	0	0	MUS_leth	0.1	CASP12	G3TNB0	2.673	2.773	0	687
XLOC_055229	Unigene_cuff92087N	1	2064547|3CJW	0.25	0.25	0.75	drugbank_target|459	33.51	0.3351	NULL	0	0	NULL	0	0	TTDR01073	33.51	0.083775	NULL	0	NULL	0	1	1	0	0.0307078	0.0220729	4.53828	0.0378543	0.00767709	0.0567514	0	0	0	0	0	0	0	0	MUS_leth	0.1	ENSG00000112333	H2QTI2	2.66887	2.76887	0	688
XLOC_101453	Unigene_cuff163749N	3	2039119|2R2P	0.25	0.25	0.75	NULL	0	0	drugbank_target|6644	64.84	0.1621	NULL	0	0	TTDR01133	62.36	0.1559	NULL	0	Pkinase_Tyr	1	1	1	0	3.08172	0.231743	24.123	2.90499	2.91483	0.283087	0.142398	0	0	0.1	0	0	0	0	MUS_leth	0.1	EPHA4	F6WF97	2.568	2.768	0.1	689
XLOC_007179	Unigene_cuff11242N	2	2034098|2PED	0.25	0.25	0.75	drugbank_target|4165	32.62	0.3262	NULL	0	0	NULL	0	0	TTDR00081	36.36	0.0909	OXGR1, GPR78	1	NULL	0	1	1	0	0	0	0.152779	2.86982	0.232055	0.015674	0.118293	0	0	0	0	0	0	0	MUS_leth	0.1	EGM_08576	G7PVL8	2.6671	2.7671	0	690
XLOC_021185	Unigene_cuff34469N	11	129932|2C5O	0.25	0.25	0.75	NULL	0	0	drugbank_target|2240	83.25	0.208125	NULL	0	0	TTDC00088	83.25	0.208125	NULL	0	Pkinase	1	1	1	0	1.92228	3.66125	1.73982	4.2973	1.42753	2.67465	5.45324	0	0	0	0	0	0	0	MUS_leth	0.1	PANDA_008590	D2HD59	2.66625	2.76625	0	691
XLOC_094649	Unigene_cuff153015N	3	120488|1VRY	0.25	0	0	drugbank_target|6089	87.64	0.8764	NULL	0	0	TTDS00428	53.95	0.5395	NULL	0	0	NULL	0	NULL	0	1	1	0	0.946168	0	0.437298	0	0.160469	0.0307809	0	0	0	0	0	0	0	0	MUS_leth	0.1	GABRE	G1RTZ6	2.6659	2.7659	0	692
XLOC_079925	Unigene_cuff130256N	2	2046373|2W5B	0.25	0.25	0.75	NULL	0	0	drugbank_target|6298	94.6	0.2365	NULL	0	0	TTDC00281	31.37	0.078425	NULL	0	Pkinase	1	1	1	0	0.53666	0.164274	0.21771	0.162353	110.58	0.828921	0.378406	0	0	0	0	0.1	0	0	MUS_leth	0.1	tr|Q4R7V9|Q4R7V9_MACFA Testis cDNA clone: QtsA-14263, similar to human NIMA (never in mitosis gene a)-related kinase 2 (NEK2),mRNA, RefSeq: NM_002497.1	Q4R7V9	2.56493	2.76492	0.1	693
XLOC_070225	Unigene_cuff115197N	1	2058791|3B2T	0.25	0.25	0	drugbank_target|2216	97.37	0.9737	NULL	0	0	NULL	0	0	TTDC00131	76.32	0.1908	NULL	0	Pkinase_Tyr	1	1	1	0	0	2.63181	0.0319237	0.706683	0.0602165	0.161728	0.0937329	0	0	0	0	0	0	0	MUS_leth	0.1	FGFR4	K7GKB5	2.6645	2.7645	0	694
XLOC_028645	Unigene_cuff47442N	1	2076344|3FBV	0.25	0.25	0.75	NULL	0	0	drugbank_target|6341	42.28	0.1057	TTDS00346	30.88	0.3088	NULL	0	0	NULL	0	Pkinase	1	1	1	0	0.0149903	0.010316	0.00381802	0.00483037	0	0.00134125	0	0	0	0	0	0	0	0	MUS_leth	0.1	ERN2	E7ETG2	2.6645	2.7645	0	695
XLOC_003108	Unigene_cuff5229N	1	2037656|2QLU	0.25	0.25	0.75	NULL	0	0	drugbank_target|3393	45.22	0.11305	NULL	0	0	TTDR00998	39.34	0.09835	NULL	0	Pkinase	1	1	1	0	8.04224	70.27	1.10422	12.6783	3.79739	2.59555	3.56608	0	0.1	0	0.1	0	0	0	MUS_leth	0.1	I79_015954	G3HY37	2.4614	2.7614	0.2	696
XLOC_032379	Unigene_cuff53594N	1	2044786|2VT4	0.25	0.25	0.75	drugbank_target|68	28.28	0.2828	NULL	0	0	NULL	0	0	TTDR00580	51.12	0.1278	LPAR3, EDG7	1	NULL	0	1	1	0	0.165872	0.114626	2.93825	1.03851	4.29147	0.857308	0.15542	0	0	0	0	0	0	0	MUS_leth	0.1	LPAR3	F1PAB1	2.6606	2.7606	0	697
XLOC_008495	Unigene_cuff13198N	2	42674|1BY7	0.25	0.25	0	drugbank_target|1349	82.89	0.8289	NULL	0	0	TTDS00467	33.17	0.3317	NULL	0	0	NULL	0	NULL	0	1	1	0	0.0730114	0	0.243066	0.0225234	0.138698	1.90438	0.364616	0	0	0	0	0	0	0	MUS_leth	0.1	SERPINB2	H2NWI5	2.6606	2.7606	0	698
XLOC_061320	Unigene_cuff101907N	4	2033024|2P0C	0.25	0.25	0.75	NULL	0	0	drugbank_target|6779	42	0.105	NULL	0	0	TTDC00110	42.11	0.105275	NULL	0	Pkinase_Tyr	1	1	1	0	0.29898	0.715662	23.1884	2.72201	14.2086	2.76172	0.800687	0	0	0.1	0	0.1	0	0	MUS_leth	0.1	TYRO3	K7AIT8	2.46028	2.76028	0.2	699
XLOC_088709	Unigene_cuff143984N	2	2025815|2J51	0.25	0.25	0.75	NULL	0	0	drugbank_target|6544	87.92	0.2198	NULL	0	0	TTDR00146	35.77	0.089425	NULL	0	Pkinase	1	1	1	0	16.6344	8.00545	5.80957	9.11968	4.31226	1.7658	5.10125	0.1	0	0	0	0	0	0	MUS_leth	0.1	SLK	F6Q2E5	2.55923	2.75922	0.1	700
XLOC_029655	Unigene_cuff49115N	5	2019842|2GNF	0.25	0.25	0.75	NULL	0	0	drugbank_target|1531	43.6	0.109	NULL	0	0	NULL	0	0	NULL	0	Pkinase_C	1	1	1	0	6.91581	14.1247	3.03831	10.1724	4.38592	3.33826	12.7471	0	0.1	0	0.1	0	0	0.1	MUS_leth	0.1	STK38	G3SWK1	2.359	2.759	0.3	701
XLOC_052524	Unigene_cuff87779N	7	2068488|3DKO	0.25	0.25	0.75	NULL	0	0	drugbank_target|6644	99.09	0.247725	NULL	0	0	TTDR01133	64.49	0.161225	NULL	0	Pkinase_Tyr	1	1	1	0	1.65948	0.14183	5.70351	2.18533	0.535217	0.164552	1.77413	0	0	0	0	0	0	0	MUS_leth	0.1	EPHA7	G1NLJ3	2.65895	2.75895	0	702
XLOC_025155	Unigene_cuff41272N	2	2063169|3C9M	0.25	0.25	0.75	drugbank_target|68	27.33	0.2733	NULL	0	0	NULL	0	0	TTDR00580	54.1	0.13525	LPAR2, EDG4	1	NULL	0	1	1	0	0.510155	1.0667	1.88165	0.417729	3.1149	0.726548	0.199181	0	0	0	0	0	0	0	MUS_leth	0.1	LPAR2	G1PA97	2.65855	2.75855	0	703
XLOC_033478	Unigene_cuff55458N	3	2096183|3KN5	0.25	0.25	0.75	drugbank_target|748	32.58	0.3258	NULL	0	0	NULL	0	0	TTDC00010	33.09	0.082725	NULL	0	Pkinase	1	1	1	0	1.49372	2.92116	2.62947	2.36582	2.59893	0.852494	1.17582	0	0	0	0	0	0	0	MUS_leth	0.1	RPS6KA4	I3NFN5	2.65853	2.75853	0	704
XLOC_000792	Unigene_cuff1159N	4	2020145|2GSF	0.25	0.25	0.75	NULL	0	0	drugbank_target|6644	63.57	0.158925	NULL	0	0	TTDR01133	59.71	0.149275	NULL	0	Pkinase_Tyr	1	1	1	0	0.246219	0.0394501	2.5909	0.141018	0.0427905	0.00631726	15.4555	0	0	0	0	0	0	0.1	MUS_leth	0.1	EPHA3	G1SZC2	2.5582	2.7582	0.1	705
XLOC_036015	Unigene_cuff59792N	3	135758|2GV7	0.25	0.25	0	drugbank_target|3011	76.63	0.7663	NULL	0	0	NULL	0	0	TTDR00644	76.63	0.191575	NULL	0	NULL	0	1	1	0	0.0655444	2.59732	0.420054	26.4574	8.03827	1.74795	21.461	0	0	0	0.1	0	0	0.1	MUS_leth	0.1	EGK_07098	G7ND02	2.45788	2.75787	0.2	706
XLOC_027009	Unigene_cuff44527N	8	2027068|2JG4	0.25	0.25	0.75	NULL	0	0	NULL	0	0	NULL	0	0	NULL	0	0	NULL	0	NULL	0	1	1	0	23.3095	25.0834	4.51863	11.0165	13.7923	2.49676	12.0133	0.1	0.1	0	0.1	0.1	0	0.1	NULL	0	PANDA_004202	D2H3D7	2.25	2.75	0.5	707
XLOC_103619	Unigene_cuff167161N	1	2080157|3G5U	0.25	0.25	0.75	NULL	0	0	NULL	0	0	NULL	0	0	NULL	0	0	NULL	0	NULL	0	1	1	0	4842.83	871.663	526.947	0	252.467	46.6876	0	0.1	0.1	0.1	0	0.1	0.1	0	NULL	0	ABCB1	D2KKF0	2.25	2.75	0.5	708
XLOC_077695	Unigene_cuff126619N	5	2053526|2Z2W	0.25	0.25	0.75	NULL	0	0	drugbank_target|5717	32.88	0.0822	NULL	0	0	TTDR01062	86.12	0.2153	NULL	0	Pkinase	1	1	1	0	4.55983	8.41726	0.674965	0.111321	11.3827	0.369487	0.0586947	0	0	0	0	0.1	0	0	MUS_leth	0.1	PKMYT1	H0VCE5	2.5475	2.7475	0.1	709
XLOC_088346	Unigene_cuff143349N	2	2094433|3KB7	0.25	0.25	0.75	NULL	0	0	drugbank_target|6246	39.44	0.0986	NULL	0	0	TTDC00160	39.44	0.0986	NULL	0	Pkinase	1	1	1	0	3.95673	14.2881	23.6459	6.15921	3.84214	8.3891	1.31439	0	0.1	0.1	0	0	0	0	MUS_leth	0.1	PLK2	G3SST5	2.4472	2.7472	0.2	710
XLOC_072961	Unigene_cuff119393N	6	41689|1QPJ	0.25	0.25	0.75	drugbank_target|937	31.6	0.316	NULL	0	0	NULL	0	0	TTDR00341	32.36	0.0809	NULL	0	Pkinase	1	1	1	0	2.15519	5.36924	2.09702	3.71111	2.44801	1.5086	3.59342	0	0	0	0	0	0	0	MUS_leth	0.1	RIPK1	H2PHS1	2.6469	2.7469	0	711
XLOC_025247	Unigene_cuff41501N	10	2103697|3MVJ	0.25	0.25	0.75	NULL	0	0	drugbank_target|6263	37.3	0.09325	NULL	0	0	TTDC00202	40.95	0.102375	NULL	0	Pkinase	1	1	1	0	1.18961	5.45697	28.4792	2.19238	5.17315	1.24215	12.838	0	0	0.1	0	0	0	0.1	MUS_leth	0.1	MAST3	H0WHZ1	2.44563	2.74562	0.2	712
XLOC_055057	Unigene_cuff91850N	5	65270|1GL0	0.25	0.25	0	drugbank_target|6011	53.52	0.5352	NULL	0	0	TTDS00392	41.01	0.4101	NULL	0	0	NULL	0	NULL	0	1	1	0	8.87621	11.7173	8.18877	5.14817	8.27754	3.96281	18160	0	0.1	0	0	0	0	0.1	MUS_leth	0.1	Ctrl	Q9ER05	2.4453	2.7453	0.2	713
XLOC_012075	Unigene_cuff19168N	2	2044786|2VT4	0.25	0.25	0.75	drugbank_target|4186	31.86	0.3186	NULL	0	0	NULL	0	0	TTDR01056	30.44	0.0761	NPFFR2	1	NULL	0	1	1	0	0	0	0.220746	0	0.0930515	0.0137016	0	0	0	0	0	0	0	0	MUS_leth	0.1	NPFFR2	A0PJM9	2.6447	2.7447	0	714
XLOC_027853	Unigene_cuff46131N	6	139443|2OZA	0.25	0.25	0.75	NULL	0	0	drugbank_target|2511	42.78	0.10695	NULL	0	0	TTDC00010	34.08	0.0852	NULL	0	Pkinase	1	1	1	0	13.9258	21.8224	9.82946	9.31331	8.81221	2.74217	8.04091	0.1	0.1	0	0	0	0	0	MUS_leth	0.1	MAPKAPK5	F6ZBS3	2.44215	2.74215	0.2	715
XLOC_006603	Unigene_cuff10479N	3	2206383|3MJ2	0.25	0.25	0.75	NULL	0	0	drugbank_target|2450	58.4	0.146	NULL	0	0	TTDR00858	58.4	0.146	NULL	0	Pkinase_Tyr	1	1	1	0	0.0756742	10.3556	0.0104271	2.79669	0.174825	0.192357	1.91278	0	0.1	0	0	0	0	0	MUS_leth	0.1	TEC	G1L8V1	2.542	2.742	0.1	716
XLOC_098571	Unigene_cuff159078N	2	2053993|2Z7X	0.25	0.25	0.75	drugbank_target|2090	31.33	0.3133	NULL	0	0	NULL	0	0	TTDR00813	31.33	0.078325	NULL	0	NULL	0	1	1	0	0.297707	1.84972	0.744197	2.50825	0.540694	0.132056	0.242759	0	0	0	0	0	0	0	MUS_leth	0.1	TLR1	B3Y610	2.64162	2.74162	0	717
XLOC_077986	Unigene_cuff127145N	1	116093|1XVP	0.25	0.25	0	NULL	0	0	drugbank_target|6350	83.24	0.2081	TTDS00351	83.24	0.8324	NULL	0	0	NULL	0	NULL	0	1	1	0	7.98526	47.0765	8.11129	6.20168	0.758393	0.496886	0.602103	0	0.1	0	0	0	0	0	MUS_leth	0.1	NR1I3	F1PKC4	2.5405	2.7405	0.1	718
XLOC_003215	Unigene_cuff5834N	1	2201151|2X8D	0.25	0.25	0.75	NULL	0	0	drugbank_target|5790	77.2	0.193	NULL	0	0	TTDC00005	77.2	0.193	NULL	0	Pkinase	1	1	1	0	0.832211	0.225505	1.8627	1.27487	3.26037	0.245893	0.211839	0	0	0	0	0	0	0	MUS_leth	0.1	CHEK1	H2NFS8	2.636	2.736	0	719
XLOC_063071	Unigene_cuff104777N	9	2021183|2HAK	0.25	0.25	0.75	NULL	0	0	drugbank_target|6651	33.65	0.084125	TTDS00346	29.72	0.2972	NULL	0	0	NULL	0	Pkinase	1	1	1	0	0.680446	1.71926	0.855259	0.625506	0.341691	0.362994	0.647	0	0	0	0	0	0	0	MUS_leth	0.1	IKBKE	G7MER5	2.63132	2.73133	0	720
XLOC_040172	Unigene_cuff66745N	2	NULL	0	0	0	drugbank_target|940	86.67	0.8667	NULL	0	0	TTDS00264	86.39	0.8639	NULL	0	0	OXTR	1	NULL	0	1	1	0	0	0.00713744	0.483497	0.0828343	0.0589687	0.838486	0.33152	0	0	0	0	0	0	0	NULL	0	OXTR	I3N166	2.7306	2.7306	0	721
XLOC_089628	Unigene_cuff145399N	4	2029556|2NRU	0.25	0.25	0.75	NULL	0	0	drugbank_target|6853	35.85	0.089625	NULL	0	0	TTDR00045	35.85	0.089625	NULL	0	Pkinase	1	1	1	0	5.74225	8.83991	5.50065	14.557	4.36283	3.01214	13.9867	0	0	0	0.1	0	0	0.1	MUS_leth	0.1	MDA_GLEAN10006512	L5LMY6	2.42925	2.72925	0.2	722
XLOC_072724	Unigene_cuff119061N	3	2067993|3DFL	0.25	0.25	0.75	NULL	0	0	drugbank_target|6247	30.42	0.07605	TTDS00392	30.3	0.303	NULL	0	0	NULL	0	NULL	0	1	1	0	0.0288214	1.10359	0.17915	0.248447	0.146995	0.337009	0	0	0	0	0	0	0	0	MUS_leth	0.1	TPSG1	H2NPN5	2.62905	2.72905	0	723
XLOC_067913	Unigene_cuff112443N	2	115257|1XFD	0.25	0.25	0.75	NULL	0	0	drugbank_target|4882	54.65	0.136625	NULL	0	0	TTDR00971	96.3	0.24075	NULL	0	NULL	0	1	1	0	0	0	11.9039	0.250641	0.430922	0.04855	0.0772972	0	0	0.1	0	0	0	0	NULL	0	DPP10	I3MN02	2.62737	2.72737	0.1	724
XLOC_055566	Unigene_cuff92613N	3	106850|1TFC	0.25	0.25	0	drugbank_target|3809	78.16	0.7816	NULL	0	0	NULL	0	0	TTDR00270	58.1	0.14525	NULL	0	NULL	0	1	1	0	1.49318	0	0.234502	13.5747	10.4255	0.0162613	0	0	0	0	0.1	0.1	0	0	MUS_leth	0.1	ESRRB	I3NCG1	2.42685	2.72685	0.2	725
XLOC_080703	Unigene_cuff131336N	1	2044786|2VT4	0.25	0.25	0.75	NULL	0	0	drugbank_target|4137	31.87	0.079675	TTDS00267	29.68	0.2968	NULL	0	0	GPR15	1	NULL	0	1	1	0	0	0	0	0	3.18353	0	0	0	0	0	0	0	0	0	MUS_leth	0.1	GPR15	D2HSL3	2.62648	2.72648	0	726
XLOC_021826	Unigene_cuff35574N	6	2016507|2EVA	0.25	0.25	0.75	NULL	0	0	drugbank_target|6895	33.45	0.083625	NULL	0	0	TTDR00340	36.8	0.092	NULL	0	Pkinase_Tyr	1	1	1	0	61.4998	2.67315	2.73442	8.67788	36.5182	1.76116	3.92657	0.1	0	0	0	0.1	0	0	MUS_leth	0.1	100349336	G1SIU1	2.42563	2.72562	0.2	727
XLOC_100177	Unigene_cuff161588N	1	2025813|2J4Y	0.25	0.25	0.75	drugbank_target|847	28.72	0.2872	NULL	0	0	NULL	0	0	TTDC00127	34.35	0.085875	NMUR2	1	NULL	0	1	1	0	0	0	0.0127095	0	0	0.0259678	0	0	0	0	0	0	0	0	MUS_leth	0.1	PAL_GLEAN10018787	L5L2L7	2.62308	2.72308	0	728
XLOC_102740	Unigene_cuff165890N	5	2046373|2W5B	0.25	0.25	0.75	NULL	0	0	drugbank_target|6298	36.73	0.091825	NULL	0	0	TTDR00146	32.08	0.0802	NULL	0	Pkinase	1	1	1	0	24.6603	14.3203	2.94858	8.36906	6.09908	3.90905	7.55143	0.1	0.1	0	0	0	0	0	MUS_leth	0.1	NEK9	G3S0W8	2.42203	2.72202	0.2	729
XLOC_051292	Unigene_cuff85511N	2	136273|2HA0	0.25	0.25	0.75	drugbank_target|474	27.16	0.2716	NULL	0	0	NULL	0	0	NULL	0	0	NULL	0	NULL	0	1	1	0	0.0670585	0	0.0258813	0.850527	20.2516	0.139649	0	0	0	0	0	0.1	0	0	MUS_leth	0.1	cDNA FLJ51282, highly similar to Thyroglobulin	B7Z5N0	2.5216	2.7216	0.1	730
XLOC_073114	Unigene_cuff119655N	5	2051650|2X4Z	0.25	0.25	0.75	NULL	0	0	drugbank_target|6612	36.8	0.092	NULL	0	0	TTDR00976	31.15	0.077875	NULL	0	Pkinase	1	1	1	0	2.18855	3.08467	3.00474	10.4454	11.4351	2.30075	3.24856	0	0	0	0.1	0.1	0	0	MUS_leth	0.1	PAK4	G1NX77	2.41988	2.71988	0.2	731
XLOC_106553	Unigene_cuff172055N	5	2007985|2AC3	0.25	0.25	0	drugbank_target|2180	33.21	0.3321	NULL	0	0	NULL	0	0	TTDC00010	34.53	0.086325	NULL	0	Pkinase	1	1	1	0	490.73	458.204	49.9299	332.878	240.414	29.2187	621.499	0.1	0.1	0.1	0.1	0.1	0.1	0.1	MUS_leth	0.1	MKNK2	H9Z801	1.91843	2.71842	0.7	732
XLOC_089188	Unigene_cuff144726N	4	2032989|2OZO	0.25	0.25	0.75	NULL	0	0	drugbank_target|2398	93.15	0.232875	NULL	0	0	TTDC00156	53.76	0.1344	NULL	0	Pkinase_Tyr	1	1	1	0	0.0658556	0.512287	0.0406401	0.0756365	0.213311	0.371725	0	0	0	0	0	0	0	0	MUS_leth	0.1	ZAP70	G1SPQ8	2.61727	2.71727	0	733
XLOC_050419	Unigene_cuff84004N	6	87776|1P4O	0.25	0	0	drugbank_target|958	68.36	0.6836	NULL	0	0	TTDS00269	68.36	0.6836	NULL	0	0	NULL	0	Pkinase_Tyr	1	1	1	0	0	0.0259259	0.0392862	5.73556	0.0277451	0.212907	0	0	0	0	0	0	0	0	MUS_leth	0.1	INSRR	F7DJH4	2.6172	2.7172	0	734
XLOC_077215	Unigene_cuff125836N	2	2044786|2VT4	0.25	0.25	0.75	drugbank_target|4186	29.28	0.2928	NULL	0	0	NULL	0	0	TTDC00040	29.28	0.0732	PROKR2	1	NULL	0	1	1	0	0	0.0479662	2.17779	0	0.626773	0.152274	0.325869	0	0	0	0	0	0	0	MUS_leth	0.1	PROKR2	F6Q7D1	2.616	2.716	0	735
XLOC_045946	Unigene_cuff76690N	4	2097862|3KY2	0.25	0.25	0.75	NULL	0	0	drugbank_target|6895	32.9	0.08225	NULL	0	0	TTDR00339	32.9	0.08225	NULL	0	Pkinase_Tyr	1	1	1	0	2.17791	9.53573	1.86126	10.0087	36.9641	1.15274	2.85251	0	0	0	0.1	0.1	0	0	MUS_leth	0.1	TESK2	D2HC36	2.4145	2.7145	0.2	736
XLOC_021545	Unigene_cuff35181N	5	2069451|3DTC	0.25	0.25	0.75	NULL	0	0	drugbank_target|6895	72.77	0.181925	NULL	0	0	TTDR00339	72.77	0.181925	NULL	0	Pkinase_Tyr	1	1	1	0	0.632627	0.430325	0.212351	2.09536	1.39249	0.332349	1.64574	0	0	0	0	0	0	0	MUS_leth	0.1	tr|F7DGL7|F7DGL7_MONDO (Fragment)	F7DGL7	2.61385	2.71385	0	737
XLOC_036774	Unigene_cuff60993N	4	67011|1JPA	0.25	0.25	0.75	NULL	0	0	drugbank_target|4222	68.14	0.17035	NULL	0	0	TTDR01133	76.74	0.19185	NULL	0	Pkinase_Tyr	1	1	1	0	2.5703	0.560809	3.25638	1.456	0.935348	0.135652	0	0	0	0	0	0	0	0	MUS_leth	0.1	EPHB1	F7CGT7	2.6122	2.7122	0	738
XLOC_035211	Unigene_cuff58455N	3	2058155|3A8W	0.25	0.25	0.75	NULL	0	0	drugbank_target|6651	27.17	0.067925	TTDS00350	29.35	0.2935	NULL	0	0	NULL	0	Pkinase	1	1	1	0	2.13811	0	0.0165078	0.121068	0.332902	0.00146982	0.350247	0	0	0	0	0	0	0	MUS_leth	0.1	EGM_10146	G7PYZ6	2.61143	2.71143	0	739
XLOC_046951	Unigene_cuff78439N	2	2023377|2I6S	0.25	0.25	0.75	NULL	0	0	drugbank_target|3095	39.18	0.09795	TTDS00202	26.24	0.2624	NULL	0	0	NULL	0	NULL	0	1	1	0	6.47587	550.049	2.13536	8.36401	4.88635	1.86518	2.77914	0	0.1	0	0	0	0	0	NULL	0	C2	B4DQI1	2.61035	2.71035	0.1	740
XLOC_094646	Unigene_cuff153001N	2	2043919|2VL0	0.25	0	0	drugbank_target|6091	83.58	0.8358	NULL	0	0	TTDS00410	52.27	0.5227	NULL	0	0	NULL	0	NULL	0	1	1	0	0.0351197	0	6.06169	0.0694696	1.12841	0.774163	0.101467	0	0	0	0	0	0	0	MUS_leth	0.1	Gabrq	B1AUQ5	2.6085	2.7085	0	741
XLOC_070447	Unigene_cuff115425N	1	115258|1XFD	0.25	0.25	0.75	NULL	0	0	drugbank_target|4882	47.44	0.1186	NULL	0	0	TTDR00971	94.76	0.2369	NULL	0	NULL	0	1	1	0	0.0602558	0	18.5087	0.344899	0.51905	0.0992699	0.153648	0	0	0.1	0	0	0	0	NULL	0	DPP10	F7C161	2.6055	2.7055	0.1	742
XLOC_017604	Unigene_cuff28353N	7	2002236|1SPJ	0.25	0.25	0	drugbank_target|1812	72.03	0.7203	NULL	0	0	NULL	0	0	TTDR00975	73.46	0.18365	NULL	0	NULL	0	1	1	0	0	0.0847695	0.54053	201.125	1.24537	1.96274	2726.77	0	0	0	0.1	0	0	0.1	MUS_leth	0.1	KLK1	F1Q0B9	2.40395	2.70395	0.2	743
XLOC_093113	Unigene_cuff150904N	1	139113|2OJF	0.25	0.25	0.75	NULL	0	0	drugbank_target|6263	60.99	0.152475	NULL	0	0	NULL	0	0	NULL	0	Pkinase	1	1	1	0	15.1774	2.29163	1.82858	5.15939	10.7343	2.26807	6.90722	0.1	0	0	0	0.1	0	0	MUS_leth	0.1	LOC100413182	F7BZK5	2.40247	2.70248	0.2	744
XLOC_027800	Unigene_cuff45944N	5	2011923|2CN5	0.25	0.25	0.75	NULL	0	0	drugbank_target|6651	50.27	0.125675	NULL	0	0	TTDC00010	90.57	0.226425	NULL	0	Pkinase	1	1	1	0	1.5976	3.04451	0.461579	2.38456	2.20704	2.31947	0.267792	0	0	0	0	0	0	0	MUS_leth	0.1	tr|K9KCP0|K9KCP0_HORSE Serine/threonine-protein kinase Chk2-like protein (Fragment)	K9KCP0	2.6021	2.7021	0	745
XLOC_050748	Unigene_cuff84517N	2	92047|1NQ7	0.25	0.25	0	drugbank_target|6035	94.97	0.9497	NULL	0	0	NULL	0	0	TTDR00593	60.29	0.150725	NULL	0	NULL	0	1	1	0	0.0153316	0.273925	1.75132	0.115369	0.514172	0.0383775	1.47077	0	0	0	0	0	0	0	MUS_leth	0.1	RORB	H0VHA3	2.60042	2.70043	0	746
XLOC_057303	Unigene_cuff95354N	4	107681|1U59	0.25	0.25	0.75	NULL	0	0	drugbank_target|2398	30.94	0.07735	NULL	0	0	TTDC00310	29.2	0.073	NULL	0	Pkinase	1	1	1	0	13.0434	12.0373	2.14658	8.50468	3.34562	3.54718	7.14589	0.1	0.1	0	0	0	0	0	MUS_leth	0.1	RIPK2	G1SFM3	2.40035	2.70035	0.2	747
XLOC_100020	Unigene_cuff161299N	4	33827|1QMU	0.25	0	0.75	NULL	0	0	NULL	0	0	NULL	0	0	NULL	0	0	NULL	0	NULL	0	1	1	0	17.3222	19.3396	15.5171	23.5605	44.3957	4.26444	12.3928	0.1	0.1	0.1	0.1	0.1	0	0.1	MUS_leth	0.1	CPD	F1RN68	2	2.7	0.6	748
XLOC_106380	Unigene_cuff171608N	1	154196|2Z7F	0.25	0.25	0	drugbank_target|437	54.95	0.5495	NULL	0	0	TTDS00448	54.95	0.5495	NULL	0	0	NULL	0	NULL	0	1	1	0	0	7.21156	0.350734	0.161511	0.0155016	0.471012	0	0	0	0	0	0	0	0	MUS_leth	0.1	Elane	D4A488	2.599	2.699	0	749
XLOC_090686	Unigene_cuff147147N	3	147242|2H8H	0.25	0.25	0.75	NULL	0	0	drugbank_target|6830	55.87	0.139675	NULL	0	0	TTDR00884	83.7	0.20925	NULL	0	Pkinase_Tyr	1	1	1	0	0.285032	0.0184854	0.0578086	0.0839931	5.33299	0.182906	8.52765	0	0	0	0	0	0	0	MUS_leth	0.1	PTK6	F6ZIG2	2.59892	2.69893	0	750
XLOC_106391	Unigene_cuff171627N	5	2039955|2RCA	0.25	0.25	0	drugbank_target|591	89.29	0.8929	NULL	0	0	NULL	0	0	TTDC00299	42.31	0.105775	NULL	0	NULL	0	1	1	0	2.20467	3.69787	1.73161	1.20823	13.339	1.42719	0.393395	0	0	0	0	0.1	0	0	MUS_leth	0.1	Grin3b	F7ARC5	2.49867	2.69868	0.1	751
XLOC_007851	Unigene_cuff12302N	8	2011899|2CMW	0.25	0.25	0.75	NULL	0	0	drugbank_target|6778	99.14	0.24785	NULL	0	0	NULL	0	0	NULL	0	Pkinase	1	1	1	0	1.9466	3.65888	3.64709	1.65325	20.6583	0.866009	5.63305	0	0	0	0	0.1	0	0	MUS_leth	0.1	CSNK1G1	E2QUB1	2.49785	2.69785	0.1	752
XLOC_077770	Unigene_cuff126746N	6	2016484|2EU9	0.25	0.25	0.75	NULL	0	0	drugbank_target|6546	99.09	0.247725	NULL	0	0	NULL	0	0	NULL	0	Pkinase	1	1	1	0	3.56538	9.61514	4.00535	6.55114	18.3405	2.61083	6.74697	0	0	0	0	0.1	0	0	MUS_leth	0.1	CLK3	H9F9H2	2.49772	2.69773	0.1	753
XLOC_008736	Unigene_cuff13751N	1	73898|1LI1	0.25	0.25	0	drugbank_target|3864	39.58	0.3958	NULL	0	0	NULL	0	0	NULL	0	0	NULL	0	NULL	0	1	1	0	84.5421	59.4977	93.6339	113.633	228.537	18.4251	36.0055	0.1	0.1	0.1	0.1	0.1	0.1	0.1	MUS_leth	0.1	LOC100388823	F7EVB9	1.8958	2.6958	0.7	754
XLOC_052195	Unigene_cuff87085N	10	155399|3BLR	0.25	0.25	0.75	NULL	0	0	drugbank_target|3950	48.34	0.12085	NULL	0	0	TTDC00095	48.34	0.12085	NULL	0	Pkinase	1	1	1	0	2.61997	5.17018	3.26778	4.3358	12.2969	2.69506	4.24804	0	0	0	0	0.1	0	0	MUS_leth	0.1	CDK12	G3RFU0	2.4917	2.6917	0.1	755
XLOC_078612	Unigene_cuff128136N	2	2044786|2VT4	0.25	0.25	0.75	drugbank_target|68	26.59	0.2659	NULL	0	0	NULL	0	0	TTDC00258	29.86	0.07465	GPR12	1	NULL	0	1	1	0	0.0616738	0	2.42282	0	0.0630845	0.0388609	0	0	0	0	0	0	0	0	MUS_leth	0.1	GPR12	D2HP86	2.59055	2.69055	0	756
XLOC_106205	Unigene_cuff171235N	3	66104|1IAS	0.25	0.25	0.75	NULL	0	0	drugbank_target|6284	67.93	0.169825	NULL	0	0	TTDR00998	67.93	0.169825	NULL	0	Pkinase	1	1	1	0	0	6.86456	2.7877	0.518041	0.268179	0.116123	1.37754	0	0	0	0	0	0	0	MUS_leth	0.1	ENSG00000123612	H2QIU8	2.58965	2.68965	0	757
XLOC_017209	Unigene_cuff27771N	3	73248|1KYN	0.25	0.25	0.75	NULL	0	0	drugbank_target|1514	67.89	0.169725	NULL	0	0	TTDC00019	67.89	0.169725	NULL	0	NULL	0	1	1	0	0.173998	1.03496	0.0188488	0.543951	0.332568	0.0515526	0.130531	0	0	0	0	0	0	0	MUS_leth	0.1	CTSG	H0WY45	2.58945	2.68945	0	758
XLOC_035354	Unigene_cuff58726N	4	2086011|3HDN	0.25	0.25	0.75	NULL	0	0	drugbank_target|6608	67.4	0.1685	NULL	0	0	TTDR01250	67.4	0.1685	NULL	0	Pkinase_C	1	1	1	0	1.70187	7.08747	2.16019	7.43081	2.36102	1.69647	0.851178	0	0	0	0	0	0	0	MUS_leth	0.1	SGK3	G1RIT6	2.587	2.687	0	759
XLOC_052459	Unigene_cuff87646N	6	2078399|3FPQ	0.25	0.25	0	drugbank_target|698	30.43	0.3043	NULL	0	0	NULL	0	0	TTDR01005	33.04	0.0826	NULL	0	Pkinase	1	1	1	0	22.6215	50.1794	22.6341	52.2135	15.0389	12.5155	31.8856	0.1	0.1	0.1	0.1	0.1	0.1	0.1	MUS_leth	0.1	WNK4	E2RNS7	1.8869	2.6869	0.7	760
XLOC_072968	Unigene_cuff119412N	3	2051560|2X4F	0.25	0.25	0.75	NULL	0	0	drugbank_target|6290	42.46	0.10615	NULL	0	0	TTDR00794	50.35	0.125875	NULL	0	Pkinase	1	1	1	0	20.5723	0.00783821	0.0168646	0.638949	0.0709478	0.00272918	0	0.1	0	0	0	0	0	0	MUS_leth	0.1	ENSG00000145949	H2QS75	2.48203	2.68202	0.1	761
XLOC_033878	Unigene_cuff56272N	7	115388|1XJD	0.25	0.25	0.75	NULL	0	0	drugbank_target|2530	92.75	0.231875	NULL	0	0	NULL	0	0	NULL	0	Pkinase	1	1	1	0	0.223148	0.353707	2.00372	8.29786	39.8913	0.109077	0.339317	0	0	0	0	0.1	0	0	MUS_leth	0.1	Protein kinase C, theta (Fragment)	G9KIK2	2.48188	2.68187	0.1	762
XLOC_036775	Unigene_cuff60991N	1	67011|1JPA	0.25	0.25	0.75	NULL	0	0	drugbank_target|4222	59	0.1475	NULL	0	0	TTDR01133	73.59	0.183975	NULL	0	Pkinase_Tyr	1	1	1	0	0	0	0	0	0	0	0	0	0	0	0	0	0	0	MUS_leth	0.1	EPHB1	I0FHF4	2.58148	2.68147	0	763
XLOC_102584	Unigene_cuff165534N	6	41641|1KOB	0.25	0.25	0.75	NULL	0	0	drugbank_target|6290	44	0.11	NULL	0	0	TTDR00794	48.57	0.121425	NULL	0	Pkinase	1	1	1	0	111.125	0.0700847	0.738272	0.0347047	0.131036	0.797126	0.203454	0.1	0	0	0	0	0	0	MUS_leth	0.1	MYLK3	I3M313	2.48143	2.68142	0.1	764
XLOC_000079	Unigene_cuff216N	1	2210332|3OCB	0.25	0.25	0.75	drugbank_target|997	33.07	0.3307	NULL	0	0	NULL	0	0	NULL	0	0	NULL	0	Pkinase	1	1	1	0	0.228205	0.0479339	0.286981	0.041228	1.41814	0.503073	0.102581	0	0	0	0	0	0	0	MUS_leth	0.1	tr|Q95JY3|Q95JY3_MACFA Putative uncharacterized protein	Q95JY3	2.5807	2.6807	0	765
XLOC_093147	Unigene_cuff150968N	1	2100346|3LM0	0.25	0.25	0.75	NULL	0	0	drugbank_target|6837	94.62	0.23655	NULL	0	0	TTDR00794	37.64	0.0941	NULL	0	Pkinase	1	1	1	0	2.86023	3.21037	1.22755	1.26605	2.46361	1.88158	5.17282	0	0	0	0	0	0	0	MUS_leth	0.1	STK17B	H9EW56	2.58065	2.68065	0	766
XLOC_100910	Unigene_cuff162791N	4	2052545|2XDT	0.25	0.25	0.75	drugbank_target|4020	32.64	0.3264	NULL	0	0	NULL	0	0	NULL	0	0	NULL	0	NULL	0	1	1	0	7.62446	51.8654	2.95963	9.77532	3.5146	2.87497	7.66809	0	0.1	0	0	0	0	0	NULL	0	ERAP1	F7BLK5	2.5764	2.6764	0.1	767
XLOC_083722	Unigene_cuff136184N	1	22432|1AYO	0.25	0.25	0	drugbank_target|1128	71.18	0.7118	NULL	0	0	TTDS00435	26.46	0.2646	NULL	0	0	NULL	0	NULL	0	1	1	0	0.0570431	138.195	0.05989	0.462069	0.0536133	0.00223044	0.162217	0	0.1	0	0	0	0	0	MUS_leth	0.1	PZP	I3MIY1	2.4764	2.6764	0.1	768
XLOC_018679	Unigene_cuff30126N	1	25976|3TGI	0.25	0.25	0	drugbank_target|3176	76.52	0.7652	NULL	0	0	NULL	0	0	TTDR01120	44.26	0.11065	NULL	0	NULL	0	1	1	0	12.5042	2.27507	3.87399	10.4599	1.74895	0.679727	0	0.1	0	0	0.1	0	0	0	MUS_leth	0.1	tr|H0XFT0|H0XFT0_OTOGA	H0XFT0	2.37585	2.67585	0.2	769
XLOC_067538	Unigene_cuff111896N	4	137041|2I40	0.25	0.25	0.75	NULL	0	0	drugbank_target|2240	44.85	0.112125	NULL	0	0	TTDC00088	44.85	0.112125	NULL	0	Pkinase	1	1	1	0	0.0954929	0.0608792	2.00279	29.0789	0.507906	0.588434	0.60922	0	0	0	0.1	0	0	0	MUS_leth	0.1	CDKL1	J3KMW1	2.47425	2.67425	0.1	770
XLOC_104620	Unigene_cuff168866N	1	2009508|2BG9	0.25	0.25	0.75	NULL	0	0	drugbank_target|947	33.82	0.08455	TTDS00141	33.82	0.3382	NULL	0	0	NULL	0	NULL	0	1	1	0	0	0	0	0.0120789	0	0.00673127	0	0	0	0	0	0	0	0	NULL	0	CHRNG	H7BYH0	2.67275	2.67275	0	771
XLOC_084169	Unigene_cuff136900N	3	2022743|2HZI	0.25	0.25	0.75	NULL	0	0	drugbank_target|6824	65.69	0.164225	NULL	0	0	TTDR00884	63.11	0.157775	NULL	0	Pkinase_Tyr	1	1	1	0	0.0161674	8.50964	0.209152	2.64862	1.49705	0.194617	1.96358	0	0	0	0	0	0	0	MUS_leth	0.1	I79_010975	G3HJX3	2.572	2.672	0	772
XLOC_009132	Unigene_cuff14518N	9	2043045|2VD5	0.25	0.25	0.75	NULL	0	0	drugbank_target|6392	88.57	0.221425	NULL	0	0	NULL	0	0	NULL	0	Pkinase	1	1	1	0	114.751	2.19231	2.46079	3.0699	5.99838	4.50753	7.62427	0.1	0	0	0	0	0	0	MUS_leth	0.1	LOC100412123	F7HTX6	2.47142	2.67143	0.1	773
XLOC_094650	Unigene_cuff153017N	4	120488|1VRY	0.25	0	0	drugbank_target|580	97.56	0.9756	NULL	0	0	NULL	0	0	TTDR01178	97.56	0.2439	NULL	0	NULL	0	1	1	0	0.0201285	0	26.9754	0.0152091	0.223153	0.0379769	0	0	0	0.1	0	0	0	0	MUS_leth	0.1	GABRA3	H2PX35	2.4695	2.6695	0.1	774
XLOC_101856	Unigene_cuff164431N	6	2014334|2DYL	0.25	0.25	0.75	NULL	0	0	drugbank_target|990	35.71	0.089275	NULL	0	0	TTDR00147	91.52	0.2288	NULL	0	Pkinase	1	1	1	0	5.51587	5.32748	3.30984	3.74548	2.12912	2.7084	4.54298	0	0	0	0	0	0	0	MUS_leth	0.1	MAP2K7	J9P3J3	2.56807	2.66807	0	775
XLOC_030136	Unigene_cuff49933N	8	2041973|2V3U	0.25	0.25	0	drugbank_target|4027	96.79	0.9679	NULL	0	0	NULL	0	0	TTDC00250	40	0.1	NULL	0	NULL	0	1	1	0	0.799779	0.120498	6.83403	2.32256	0.659553	0.0682804	0	0	0	0	0	0	0	0	MUS_leth	0.1	LOC100410255	F7EIT5	2.5679	2.6679	0	776
XLOC_023988	Unigene_cuff39442N	5	2078001|3FME	0.25	0.25	0.75	NULL	0	0	drugbank_target|990	39.02	0.09755	NULL	0	0	TTDR00147	47.25	0.118125	NULL	0	Pkinase	1	1	1	0	1.05712	13.4355	2.37931	2.55148	1.82536	0.860856	7.97743	0	0.1	0	0	0	0	0	MUS_leth	0.1	MAP2K6	G1STE8	2.46568	2.66567	0.1	777
XLOC_076492	Unigene_cuff124766N	3	2081621|3GGF	0.25	0.25	0.75	NULL	0	0	drugbank_target|6612	91.33	0.228325	NULL	0	0	TTDR00149	34.52	0.0863	NULL	0	Pkinase	1	1	1	0	0.294535	0.33888	0.852723	2.53444	0.373031	0.76557	2.08369	0	0	0	0	0	0	0	MUS_leth	0.1	tr|G9KBK3|G9KBK3_MUSPF Serine/threonine protein kinase MASK (Fragment)	G9KBK3	2.56462	2.66463	0	778
XLOC_048191	Unigene_cuff80498N	1	2057793|3A60	0.25	0.25	0.75	NULL	0	0	drugbank_target|6782	45.74	0.11435	NULL	0	0	NULL	0	0	NULL	0	Pkinase_C	1	1	1	0	7.08411	10.3069	4.37357	5.2063	4.28168	2.16154	10.8166	0	0.1	0	0	0	0	0.1	MUS_leth	0.1	Rps6kb1	Q9CST0	2.36435	2.66435	0.2	779
XLOC_077717	Unigene_cuff126688N	2	2067993|3DFL	0.25	0.25	0.75	NULL	0	0	drugbank_target|6247	43.5	0.10875	NULL	0	0	TTDR00876	41.82	0.10455	NULL	0	NULL	0	1	1	0	0.0634022	0	0.0153832	0	22.6228	0	0	0	0	0	0	0.1	0	0	MUS_leth	0.1	PRSS21	I3NB26	2.4633	2.6633	0.1	780
XLOC_075317	Unigene_cuff122966N	2	95371|1PYO	0.25	0.25	0.75	drugbank_target|2077	31.22	0.3122	NULL	0	0	NULL	0	0	NULL	0	0	NULL	0	NULL	0	1	1	0	0	0	0	0	0.0501199	0.0561151	0	0	0	0	0	0	0	0	MUS_leth	0.1	CASP14	G3QDU6	2.5622	2.6622	0	781
XLOC_037563	Unigene_cuff62407N	5	2069451|3DTC	0.25	0.25	0.75	NULL	0	0	drugbank_target|6895	41.96	0.1049	NULL	0	0	TTDR00340	41.52	0.1038	NULL	0	Pkinase_Tyr	1	1	1	0	92.0465	4.31583	4.09032	4.19483	3.75352	9.37704	1.56626	0.1	0	0	0	0	0	0	MUS_leth	0.1	LOC100401384	F6XH79	2.4587	2.6587	0.1	782
XLOC_012141	Unigene_cuff19322N	3	137041|2I40	0.25	0.25	0.75	NULL	0	0	drugbank_target|2240	41.67	0.104175	NULL	0	0	TTDC00088	41.67	0.104175	NULL	0	Pkinase	1	1	1	0	0.662128	0.0524597	4.31797	0.25565	10.6406	0.100396	0.323602	0	0	0	0	0.1	0	0	MUS_leth	0.1	CDKL2	G1SJC0	2.45835	2.65835	0.1	783
XLOC_092908	Unigene_cuff150653N	2	123214|1YHW	0.25	0.25	0.75	NULL	0	0	drugbank_target|6612	46.59	0.116475	NULL	0	0	TTDR01005	36.03	0.090075	NULL	0	Pkinase	1	1	1	0	0.0611998	0.0699278	17.0212	0.226417	2.92861	1.15983	0.374988	0	0	0.1	0	0	0	0	MUS_leth	0.1	tr|I3MSP9|I3MSP9_SPETR (Fragment)	I3MSP9	2.45655	2.65655	0.1	784
XLOC_083151	Unigene_cuff135397N	1	72013|1K2P	0.25	0.25	0.75	NULL	0	0	drugbank_target|2355	61.11	0.152775	NULL	0	0	TTDR00233	61.11	0.152775	NULL	0	Pkinase_Tyr	1	1	1	0	0.522879	0.568528	0.445645	0.128016	0.273165	0.114579	0.775304	0	0	0	0	0	0	0	MUS_leth	0.1	BMX	I3M858	2.55555	2.65555	0	785
XLOC_104248	Unigene_cuff168338N	3	2067993|3DFL	0.25	0.25	0.75	NULL	0	0	drugbank_target|6247	41.87	0.104675	NULL	0	0	TTDC00013	39.59	0.098975	NULL	0	NULL	0	1	1	0	0.242095	0.0155895	0.0217371	0.0664933	26.1778	0.0313866	0.0333749	0	0	0	0	0.1	0	0	MUS_leth	0.1	PRSS42	H0XG48	2.45365	2.65365	0.1	786
XLOC_033723	Unigene_cuff56043N	2	123214|1YHW	0.25	0.25	0.75	NULL	0	0	drugbank_target|6612	44.06	0.11015	NULL	0	0	TTDR01005	36.84	0.0921	NULL	0	Pkinase	1	1	1	0	6.24425	3.20348	53.8252	8.95948	8.77836	1.28764	5.47743	0	0	0.1	0	0	0	0	MUS_leth	0.1	LOC100525766	F1SUK2	2.45225	2.65225	0.1	787
XLOC_060384	Unigene_cuff100419N	4	2026572|2JC6	0.25	0.25	0.75	NULL	0	0	drugbank_target|6833	44.79	0.111975	NULL	0	0	TTDC00010	35.46	0.08865	NULL	0	Pkinase	1	1	1	0	0.123414	0.0625045	48.5824	0.0302771	0.0850322	0.0957741	0.170212	0	0	0.1	0	0	0	0	MUS_leth	0.1	DCLK1	H0WRS9	2.45063	2.65062	0.1	788
XLOC_056447	Unigene_cuff94070N	6	2020885|2H5G	0.25	0.25	0.75	NULL	0	0	NULL	0	0	NULL	0	0	NULL	0	0	NULL	0	AA_kinase	1	1	1	0	11.1298	24.4271	5.39083	22.052	7.5217	4.41539	23.8609	0.1	0.1	0	0.1	0	0	0.1	NULL	0	ALDH18A1	F1SC47	2.25	2.65	0.4	789
XLOC_025966	Unigene_cuff42737N	10	2063012|3C7X	0.25	0	0	drugbank_target|6193	79.88	0.7988	NULL	0	0	NULL	0	0	NULL	0	0	NULL	0	NULL	0	1	1	0	11.2258	51.4798	20.9997	8.6906	10.0614	5.82558	10.8174	0.1	0.1	0.1	0	0.1	0	0.1	MUS_leth	0.1	EGK_04368	G7N6C8	2.0488	2.6488	0.5	790
XLOC_078829	Unigene_cuff128544N	2	2037862|2QOS	0.25	0.25	0.75	NULL	0	0	drugbank_target|5591	79.31	0.198275	NULL	0	0	NULL	0	0	NULL	0	NULL	0	1	1	0	0.412051	897.909	0.0550096	163.604	1.16694	0.106736	1.16716	0	0.1	0	0.1	0	0	0	NULL	0	C8G	A0SEH3	2.44828	2.64827	0.2	791
XLOC_070469	Unigene_cuff115457N	4	2103699|3MVJ	0.25	0.25	0.75	NULL	0	0	drugbank_target|6263	38.4	0.096	NULL	0	0	TTDC00202	40.67	0.101675	NULL	0	Pkinase	1	1	1	0	0.061869	0	11.7398	0.0243692	1.17328	0.102517	0.068972	0	0	0.1	0	0	0	0	MUS_leth	0.1	MAST1	G3QLI4	2.44767	2.64768	0.1	792
XLOC_035844	Unigene_cuff59473N	2	2006838|1ZMW	0.25	0.25	0.75	drugbank_target|748	29.74	0.2974	NULL	0	0	NULL	0	0	NULL	0	0	NULL	0	Pkinase	1	1	1	0	0	0	0	0	1.56068	0	0	0	0	0	0	0	0	0	MUS_leth	0.1	MARK2	I3L7Z9	2.5474	2.6474	0	793
XLOC_024522	Unigene_cuff40378N	5	2067993|3DFL	0.25	0.25	0.75	NULL	0	0	drugbank_target|6247	41.67	0.104175	NULL	0	0	TTDC00013	37.26	0.09315	NULL	0	NULL	0	1	1	0	0.199832	0	0	0	44.6702	0.00621911	0.0849639	0	0	0	0	0.1	0	0	MUS_leth	0.1	PANDA_022216	D2I855	2.44733	2.64732	0.1	794
XLOC_063015	Unigene_cuff104588N	1	156655|3CHS	0.25	0.25	0.75	NULL	0	0	drugbank_target|3060	38.9	0.09725	NULL	0	0	NULL	0	0	NULL	0	NULL	0	1	1	0	2.61536	13.418	4.63537	10.6658	9.45959	2.75178	11.8306	0	0.1	0	0.1	0	0	0.1	NULL	0	RNPEP	F7HZ01	2.34725	2.64725	0.3	795
XLOC_090041	Unigene_cuff146096N	5	137041|2I40	0.25	0.25	0.75	NULL	0	0	drugbank_target|1771	38.52	0.0963	NULL	0	0	TTDC00094	40.09	0.100225	NULL	0	Pkinase	1	1	1	0	0.64022	0.943495	0.546938	1.04477	22.8038	0.383865	0.833559	0	0	0	0	0.1	0	0	MUS_leth	0.1	PAL_GLEAN10016864	L5JX59	2.44652	2.64653	0.1	796
XLOC_104247	Unigene_cuff168336N	8	2008438|2ANW	0.25	0.25	0.75	NULL	0	0	drugbank_target|6247	39.9	0.09975	NULL	0	0	TTDC00013	38.66	0.09665	NULL	0	NULL	0	1	1	0	0.23357	0.0672907	0.39517	0.0694663	15.6079	0.255692	0	0	0	0	0	0.1	0	0	MUS_leth	0.1	LOC100623883	F1SNW5	2.4464	2.6464	0.1	797
XLOC_098887	Unigene_cuff159550N	7	2046373|2W5B	0.25	0.25	0.75	NULL	0	0	drugbank_target|6298	42.26	0.10565	NULL	0	0	TTDR00976	36.27	0.090675	NULL	0	Pkinase	1	1	1	0	3.421	3.81937	4.4719	4.96981	66.6085	1.59426	3.37621	0	0	0	0	0.1	0	0	MUS_leth	0.1	NEK4	F6PHH1	2.44632	2.64633	0.1	798
XLOC_043074	Unigene_cuff71714N	4	2052544|2XDT	0.25	0.25	0	drugbank_target|1760	84.43	0.8443	NULL	0	0	NULL	0	0	NULL	0	0	NULL	0	NULL	0	1	1	0	0.921965	49.8974	0.694419	69.9171	1.93334	2.19147	61.1651	0	0.1	0	0.1	0	0	0.1	NULL	0	ANPEP	H0XSP0	2.3443	2.6443	0.3	799
XLOC_068450	Unigene_cuff113258N	5	2069451|3DTC	0.25	0.25	0.75	NULL	0	0	drugbank_target|6895	38.07	0.095175	NULL	0	0	TTDR00340	38.42	0.09605	NULL	0	Pkinase_Tyr	1	1	1	0	4.94957	8.51109	7.35419	5.11765	14.9602	1.10735	7.56305	0	0	0	0	0.1	0	0	MUS_leth	0.1	PAL_GLEAN10018210	L5JPT4	2.44123	2.64122	0.1	800
XLOC_005732	Unigene_cuff8954N	3	83418|1H07	0.25	0.25	0.75	NULL	0	0	drugbank_target|1771	38.33	0.095825	NULL	0	0	TTDC00088	37.92	0.0948	NULL	0	Pkinase	1	1	1	0	0.180103	0.196322	0.369283	0.0580739	49.5107	0.313871	0.184772	0	0	0	0	0.1	0	0	MUS_leth	0.1	MAK	Q2YDJ7	2.44062	2.64062	0.1	801
XLOC_043873	Unigene_cuff73077N	3	2065183|3COK	0.25	0.25	0.75	NULL	0	0	drugbank_target|1422	38.08	0.0952	NULL	0	0	TTDC00006	38.08	0.0952	NULL	0	Pkinase	1	1	1	0	0.355687	0.187058	2.06981	0.314748	36.9633	0.381534	0.148975	0	0	0	0	0.1	0	0	MUS_leth	0.1	PLK4	F1RRA8	2.4404	2.6404	0.1	802
XLOC_006287	Unigene_cuff9846N	6	2049333|2WQN	0.25	0.25	0.75	NULL	0	0	drugbank_target|6298	38.96	0.0974	NULL	0	0	TTDR00146	36.3	0.09075	NULL	0	Pkinase	1	1	1	0	2.05294	1.64959	2.62194	2.4682	14.8073	0.920412	1.06079	0	0	0	0	0.1	0	0	MUS_leth	0.1	DKFZp564L2416	Q5JXL9	2.43815	2.63815	0.1	803
XLOC_028356	Unigene_cuff46773N	4	41636|1QL6	0.25	0.25	0.75	NULL	0	0	drugbank_target|6893	39.92	0.0998	NULL	0	0	TTDC00010	34.69	0.086725	NULL	0	Pkinase	1	1	1	0	19.2584	0.21664	4.12451	0.4077	0.230816	0.462089	0.829223	0.1	0	0	0	0	0	0	MUS_leth	0.1	ENSG00000164776	H2QUM1	2.43653	2.63652	0.1	804
XLOC_091372	Unigene_cuff148158N	3	120488|1VRY	0.25	0	0	drugbank_target|523	94.9	0.949	NULL	0	0	NULL	0	0	TTDR01042	94.9	0.23725	NULL	0	NULL	0	1	1	0	0	0	15.9229	0.0109692	0.819801	0	0	0	0	0.1	0	0	0	0	MUS_leth	0.1	GABRA5	D2HI26	2.43625	2.63625	0.1	805
XLOC_084810	Unigene_cuff137915N	7	2068685|3DLS	0.25	0.25	0.75	NULL	0	0	drugbank_target|2347	38.93	0.097325	NULL	0	0	TTDC00281	34.24	0.0856	NULL	0	Pkinase	1	1	1	0	7.25437	7.31264	4.60733	5.6049	38.2577	4.0017	3.70641	0	0	0	0	0.1	0	0	MUS_leth	0.1	PAS domain containing serine/threonine kinase (Fragment)	G9KF95	2.43293	2.63293	0.1	806
XLOC_023977	Unigene_cuff39405N	3	2049986|2WTK	0.25	0.25	0	NULL	0	0	drugbank_target|6612	27.96	0.0699	TTDS00350	26.26	0.2626	NULL	0	0	NULL	0	Pkinase	1	1	1	0	74.3814	102.944	56.3826	80.571	154.02	15.9551	80.6448	0.1	0.1	0.1	0.1	0.1	0.1	0.1	MUS_leth	0.1	STRADA	G3QU25	1.8325	2.6325	0.7	807
XLOC_106136	Unigene_cuff171150N	2	2039119|2R2P	0.25	0.25	0.75	NULL	0	0	drugbank_target|6644	57.66	0.14415	NULL	0	0	TTDR01133	53.13	0.132825	NULL	0	Pkinase_Tyr	1	1	1	0	0	0	7.8227	0.124246	5.92423	0.0574189	0.827628	0	0	0	0	0	0	0	MUS_leth	0.1	EPHA6	I3N935	2.52698	2.62697	0	808
XLOC_007038	Unigene_cuff10977N	1	2084957|3H4J	0.25	0.25	0	drugbank_target|2038	34.36	0.3436	NULL	0	0	NULL	0	0	TTDC00059	31.58	0.07895	NULL	0	Pkinase	1	1	1	0	43.2593	56.9138	42.2626	45.7024	68.825	9.26777	107.478	0.1	0.1	0.1	0.1	0.1	0	0.1	MUS_leth	0.1	TLK1	Q53TE4	1.92255	2.62255	0.6	809
XLOC_041084	Unigene_cuff68346N	7	2038108|2QR8	0.25	0.25	0.75	NULL	0	0	drugbank_target|6782	79.38	0.19845	NULL	0	0	TTDC00145	29.23	0.073075	NULL	0	Pkinase	1	1	1	0	5.98859	2.58431	7.60847	2.90636	3.54515	1.31752	1.96197	0	0	0	0	0	0	0	MUS_leth	0.1	Rps6ka2	Q7TPD5	2.52153	2.62153	0	810
XLOC_028240	Unigene_cuff46608N	5	2058156|3A8X	0.25	0.25	0.75	NULL	0	0	drugbank_target|6263	33.45	0.083625	NULL	0	0	TTDR00976	34.39	0.085975	NULL	0	Pkinase	1	1	1	0	0.0105661	0.278883	0.670218	17.8609	0.250595	0.0120549	1.19382	0	0	0	0.1	0	0	0	MUS_leth	0.1	STK32A	G1SKC5	2.4196	2.6196	0.1	811
XLOC_041818	Unigene_cuff69400N	4	2102764|3MDY	0.25	0.25	0.75	NULL	0	0	drugbank_target|6284	53.89	0.134725	NULL	0	0	TTDR00998	53.89	0.134725	NULL	0	Pkinase	1	1	1	0	0.338007	0.249895	2.33524	3.32562	1.22037	2.3191	0	0	0	0	0	0	0	0	MUS_leth	0.1	Bmpr1b	Q3USS1	2.51945	2.61945	0	812
XLOC_008493	Unigene_cuff13188N	8	42618|1HLE	0.25	0.25	0	drugbank_target|3865	62.82	0.6282	NULL	0	0	TTDS00467	39.07	0.3907	NULL	0	0	NULL	0	NULL	0	1	1	0	2.96829	1.59397	1.52161	1.36781	0.748363	2.95805	0.999822	0	0	0	0	0	0	0	MUS_leth	0.1	ENSG00000166401	H2QEN2	2.5189	2.6189	0	813
XLOC_088513	Unigene_cuff143584N	1	42618|1HLE	0.25	0.25	0	drugbank_target|3865	56.67	0.5667	NULL	0	0	TTDS00467	54.93	0.5493	NULL	0	0	NULL	0	NULL	0	1	1	0	0	0.380614	0.183747	0.000692924	0.40898	0.475531	0	0	0	0	0	0	0	0	NULL	0	SERPINB9	H2PHR5	2.616	2.616	0	814
XLOC_031971	Unigene_cuff52787N	2	73720|1L9H	0.25	0.25	0	drugbank_target|699	57.24	0.5724	NULL	0	0	NULL	0	0	TTDC00317	57.24	0.1431	GPR81	1	NULL	0	1	1	0	0.18734	227.905	2.68154	17.0444	39.9518	7.78652	0.802727	0	0.1	0	0.1	0.1	0	0	MUS_leth	0.1	PANDA_000920	D2GVY4	2.2155	2.6155	0.3	815
XLOC_031987	Unigene_cuff52853N	6	2056175|2ZV2	0.25	0.25	0.75	NULL	0	0	drugbank_target|6579	31.25	0.078125	NULL	0	0	TTDC00010	32.39	0.080975	NULL	0	Pkinase	1	1	1	0	0.967361	3.754	29.1662	1.67396	1.51446	4.0137	2.57027	0	0	0.1	0	0	0	0	MUS_leth	0.1	CAMKK2	F7GFG2	2.4091	2.6091	0.1	816
XLOC_100298	Unigene_cuff161748N	5	2201804|2XH5	0.25	0.25	0.75	NULL	0	0	drugbank_target|2116	52	0.13	NULL	0	0	TTDC00066	51.34	0.12835	NULL	0	Pkinase_C	1	1	1	0	4.06415	7.2786	1.80041	5.63687	3.80365	2.06278	4.34668	0	0	0	0	0	0	0	MUS_leth	0.1	tr|K9KDB9|K9KDB9_HORSE Serine/threonine-protein kinase N2-like protein (Fragment)	K9KDB9	2.50835	2.60835	0	817
XLOC_104203	Unigene_cuff168181N	4	2098539|3L2J	0.25	0.25	0	NULL	0	0	NULL	0	0	TTDS00258	90.69	0.9069	NULL	0	0	PTHR1	1	NULL	0	1	1	0	1.95053	4.39507	6.66577	69.756	1.17459	4.02667	0.717531	0	0	0	0.1	0	0	0	MUS_leth	0.1	PTH1R	G3TAT5	2.4069	2.6069	0.1	818
XLOC_039374	Unigene_cuff65291N	6	41639|1TKI	0.25	0.25	0.75	NULL	0	0	drugbank_target|6290	37.73	0.094325	NULL	0	0	TTDR00794	25	0.0625	NULL	0	Pkinase	1	1	1	0	400.631	0.127738	0.37122	0.191017	0.21568	0.00305289	0.0240679	0.1	0	0	0	0	0	0	MUS_leth	0.1	TTN	D3DPG0	2.40682	2.60683	0.1	819
XLOC_018682	Unigene_cuff30140N	5	67011|1JPA	0.25	0.25	0.75	NULL	0	0	drugbank_target|4222	52.08	0.1302	NULL	0	0	TTDR01133	49.67	0.124175	NULL	0	Pkinase_Tyr	1	1	1	0	1.1448	0.162955	3.85464	0.566818	0.729015	1.31888	0.931016	0	0	0	0	0	0	0	MUS_leth	0.1	PAL_GLEAN10019026	L5KPR5	2.50438	2.60438	0	820
XLOC_053408	Unigene_cuff89144N	4	2016562|2EWY	0.25	0.25	0.75	NULL	0	0	drugbank_target|1406	50.81	0.127025	NULL	0	0	TTDC00092	50.81	0.127025	NULL	0	NULL	0	1	1	0	6.04059	2.95593	0.978566	16.7137	7.5055	4.09257	6.86645	0	0	0	0.1	0	0	0	NULL	0	BACE2	E1BKV4	2.50405	2.60405	0.1	821
XLOC_101875	Unigene_cuff164486N	2	NULL	0	0	0	drugbank_target|36	100	1	NULL	0	0	NULL	0	0	NULL	0	0	NULL	0	NULL	0	1	1	0	52.1994	199.205	8.14925	61.4251	7.28235	16.0305	187.528	0.1	0.1	0	0.1	0	0.1	0.1	MUS_leth	0.1	cDNA FLJ56779, highly similar to Insulin receptor (EC 2.7.10.1)	B4DTR7	2	2.6	0.5	822
XLOC_085698	Unigene_cuff139236N	1	42626|2ACH	0.25	0.25	0	drugbank_target|3833	45.23	0.4523	NULL	0	0	TTDS00285	44.74	0.4474	NULL	0	0	NULL	0	NULL	0	1	1	0	0.0291908	251.758	0.035302	0.654772	0.0350499	0	0.0908367	0	0.1	0	0	0	0	0	MUS_leth	0.1	SERPINA11	G3QN70	2.3997	2.5997	0.1	823
XLOC_091961	Unigene_cuff149151N	7	2011586|2CHL	0.25	0.25	0.75	NULL	0	0	drugbank_target|6460	99.54	0.24885	NULL	0	0	NULL	0	0	NULL	0	Pkinase	1	1	1	0	3.10683	6.80462	5.45382	5.58843	5.93644	2.07192	5.27105	0	0	0	0	0	0	0	MUS_leth	0.1	CSNK1G3	F7H415	2.49885	2.59885	0	824
XLOC_100900	Unigene_cuff162745N	2	2052545|2XDT	0.25	0.25	0.75	drugbank_target|4020	34.69	0.3469	NULL	0	0	NULL	0	0	NULL	0	0	NULL	0	NULL	0	1	1	0	0.975133	5.79267	0.327585	1.52208	0.791176	0.630534	0.498113	0	0	0	0	0	0	0	NULL	0	ERAP2	F7GPA2	2.5969	2.5969	0	825
XLOC_033543	Unigene_cuff55670N	4	2043045|2VD5	0.25	0.25	0.75	NULL	0	0	drugbank_target|6392	63.74	0.15935	NULL	0	0	TTDC00202	34.9	0.08725	NULL	0	Pkinase_C	1	1	1	0	0.410129	0.610818	0.11449	4.51985	0.498617	0.51485	2.91492	0	0	0	0	0	0	0	MUS_leth	0.1	CDC42BPG	H0X0D6	2.4966	2.5966	0	826
XLOC_014474	Unigene_cuff23133N	3	87959|1P8J	0.25	0.25	0	drugbank_target|3847	99.56	0.9956	NULL	0	0	NULL	0	0	NULL	0	0	NULL	0	NULL	0	1	1	0	0.0403079	0	31.0841	0.0398265	0.0219315	0.0440635	8.73256	0	0	0.1	0	0	0	0	NULL	0	PCSK2	F7GNE5	2.4956	2.5956	0.1	827
XLOC_050929	Unigene_cuff84885N	6	2058155|3A8W	0.25	0.25	0.75	NULL	0	0	drugbank_target|6833	28.78	0.07195	NULL	0	0	TTDR00557	29.17	0.072925	NULL	0	Pkinase	1	1	1	0	0.15362	1.3449	1.29072	1.43458	63.5159	0.526398	0.942141	0	0	0	0	0.1	0	0	MUS_leth	0.1	I79_006961	G3H995	2.39487	2.59488	0.1	828
XLOC_036721	Unigene_cuff60874N	3	120488|1VRY	0.25	0	0	drugbank_target|482	99.56	0.9956	NULL	0	0	NULL	0	0	TTDR00771	99.56	0.2489	NULL	0	NULL	0	1	1	0	0	0	0.886789	0.00366742	0.00608783	0.00304815	0.1159	0	0	0	0	0	0	0	MUS_leth	0.1	EGM_15574	G7P8R5	2.4945	2.5945	0	829
XLOC_015770	Unigene_cuff25182N	5	97660|1RM8	0.25	0.25	0	drugbank_target|6198	99.44	0.9944	NULL	0	0	NULL	0	0	NULL	0	0	NULL	0	NULL	0	1	1	0	2.86378	0.735513	3.65113	0.826657	1.5428	1.2953	1.04993	0	0	0	0	0	0	0	MUS_leth	0.1	PAL_GLEAN10024265	L5JXS3	2.4944	2.5944	0	830
XLOC_068342	Unigene_cuff113075N	1	97660|1RM8	0.25	0.25	0	drugbank_target|2970	99.37	0.9937	NULL	0	0	NULL	0	0	NULL	0	0	NULL	0	NULL	0	1	1	0	0.122812	0.0830229	2.47257	0.0254115	5.52643	0.629325	0.0601242	0	0	0	0	0	0	0	MUS_leth	0.1	MMP16	G1MFI5	2.4937	2.5937	0	831
XLOC_015174	Unigene_cuff24063N	1	115258|1XFD	0.25	0.25	0.75	NULL	0	0	drugbank_target|4882	88.15	0.220375	NULL	0	0	TTDR00971	48.83	0.122075	NULL	0	NULL	0	1	1	0	0.147765	0	0.07811	0	0.0810027	0	0	0	0	0	0	0	0	0	NULL	0	DPP6	I2CT50	2.59245	2.59245	0	832
XLOC_038569	Unigene_cuff64017N	5	2041694|2UZW	0.25	0.25	0.75	NULL	0	0	drugbank_target|6263	50.73	0.126825	NULL	0	0	TTDR00976	42.68	0.1067	NULL	0	Pkinase	1	1	1	0	0.0657379	0.827887	1.76793	2.14434	0.0393427	0.00321554	0.316382	0	0	0	0	0	0	0	MUS_leth	0.1	PRKG2	G3QWT9	2.48353	2.58352	0	833
XLOC_101058	Unigene_cuff163035N	1	2208421|3NDF	0.25	0.25	0.75	NULL	0	0	drugbank_target|1277	52.53	0.131325	NULL	0	0	NULL	0	0	NULL	0	NULL	0	1	1	0	0	2.1518	0	20.3991	502.837	0.0278579	0	0	0	0	0.1	0.1	0	0	NULL	0	PAL_GLEAN10020808	L5JP19	2.38132	2.58133	0.2	834
XLOC_000759	Unigene_cuff1105N	2	35715|1EWT	0.25	0	0	drugbank_target|916	98.42	0.9842	NULL	0	0	NULL	0	0	TTDC00220	98.42	0.24605	GRM1	1	NULL	0	1	1	0	0.0274031	0.00477259	6.70914	0.010797	3.52911	0.00438692	0	0	0	0	0	0	0	0	MUS_leth	0.1	GRM1	F7E6E2	2.48025	2.58025	0	835
XLOC_037420	Unigene_cuff62183N	1	2034098|2PED	0.25	0.25	0.75	NULL	0	0	drugbank_target|578	30.86	0.07715	NULL	0	0	TTDC00230	60.51	0.151275	NMBR	1	NULL	0	1	1	0	0	0	1.31739	0	0.0397636	0.0121386	0	0	0	0	0	0	0	0	MUS_leth	0.1	NMBR	E1BMN4	2.47843	2.57843	0	836
XLOC_023034	Unigene_cuff37791N	2	2043919|2VL0	0.25	0	0	drugbank_target|461	99.55	0.9955	NULL	0	0	NULL	0	0	TTDR00771	91.89	0.229725	NULL	0	NULL	0	1	1	0	0	0.128492	1.68397	0.0197252	0.305639	0.0100409	0	0	0	0	0	0	0	0	MUS_leth	0.1	GLRA3	F1MNR0	2.47523	2.57523	0	837
XLOC_022767	Unigene_cuff37088N	5	2050129|2WUH	0.25	0.25	0	drugbank_target|1950	88.27	0.8827	NULL	0	0	NULL	0	0	TTDC00318	36.57	0.091425	NULL	0	Pkinase_Tyr	1	1	1	0	0.767861	0.48911	8.7654	7.26237	1.80486	2.60109	9.24704	0	0	0	0	0	0	0	MUS_leth	0.1	DDR1	G1TBR0	2.47412	2.57412	0	838
XLOC_047057	Unigene_cuff78690N	2	100241|1V0B	0.25	0.25	0.75	NULL	0	0	drugbank_target|3321	44.79	0.111975	NULL	0	0	TTDR00299	44.79	0.111975	NULL	0	Pkinase	1	1	1	0	0.643848	0.938208	3.64143	1.09227	1.81007	0.585333	0.703242	0	0	0	0	0	0	0	MUS_leth	0.1	CDK20	G1L994	2.47395	2.57395	0	839
XLOC_039866	Unigene_cuff66221N	2	2070895|3E5A	0.25	0.25	0.75	NULL	0	0	drugbank_target|1422	89.55	0.223875	NULL	0	0	NULL	0	0	NULL	0	Pkinase	1	1	1	0	0.202785	0.204264	1.42028	0.37449	0.13111	0.231502	0.430868	0	0	0	0	0	0	0	MUS_leth	0.1	AURKA	A3KFJ0	2.47388	2.57388	0	840
XLOC_059881	Unigene_cuff99720N	1	2040294|2RFS	0.25	0.25	0.75	NULL	0	0	drugbank_target|6660	44.76	0.1119	NULL	0	0	TTDC00110	44.76	0.1119	NULL	0	Pkinase_Tyr	1	1	1	0	0	0	0	0	0	0	0	0	0	0	0	0	0	0	MUS_leth	0.1	RYK	I3LW42	2.4738	2.5738	0	841
XLOC_086385	Unigene_cuff140408N	8	22461|1BG1	0.25	0.25	0.75	NULL	0	0	NULL	0	0	NULL	0	0	TTDC00113	48.87	0.122175	NULL	0	NULL	0	1	1	0	4.05001	18.4074	8.88082	4.8912	3.22642	2.17484	4.28001	0	0.1	0	0	0	0	0	MUS_leth	0.1	STAT2	K6ZXN7	2.37217	2.57218	0.1	842
XLOC_086334	Unigene_cuff140215N	1	42618|1HLE	0.25	0.25	0	drugbank_target|3865	59.24	0.5924	NULL	0	0	TTDS00467	37.91	0.3791	NULL	0	0	NULL	0	NULL	0	1	1	0	0.477785	0.0576827	0.261977	0.219354	0.484593	0.472723	0.168653	0	0	0	0	0	0	0	MUS_leth	0.1	SERPINB6	G3RK80	2.4715	2.5715	0	843
XLOC_106454	Unigene_cuff171837N	1	26322|1FDP	0.25	0.25	0.75	NULL	0	0	drugbank_target|3346	87.76	0.2194	NULL	0	0	NULL	0	0	NULL	0	NULL	0	1	1	0	0	403.436	2.48047	1.41594	0	1.59319	0	0	0.1	0	0	0	0	0	NULL	0	CFD	G1QJT7	2.4694	2.5694	0.1	844
XLOC_022868	Unigene_cuff37415N	4	2067993|3DFL	0.25	0.25	0.75	NULL	0	0	drugbank_target|6247	44.03	0.110075	NULL	0	0	TTDC00013	42.04	0.1051	NULL	0	NULL	0	1	1	0	0.0648922	0.259705	0.774515	3.04379	0.138005	0.267031	2.29688	0	0	0	0	0	0	0	MUS_leth	0.1	PAL_GLEAN10011668	L5KHG7	2.46517	2.56517	0	845
XLOC_016739	Unigene_cuff26810N	5	139113|2OJF	0.25	0.25	0.75	NULL	0	0	drugbank_target|6263	42.86	0.10715	NULL	0	0	TTDR00976	42.86	0.10715	NULL	0	Pkinase	1	1	1	0	7.27132	0.712942	3.73655	1.44962	1.22556	5.14094	0.825835	0	0	0	0	0	0	0	MUS_leth	0.1	PAL_GLEAN10018411	L5JS22	2.4643	2.5643	0	846
XLOC_069445	Unigene_cuff114414N	1	35887|1TFD	0.25	0.25	0	drugbank_target|566	76.32	0.7632	NULL	0	0	NULL	0	0	NULL	0	0	NULL	0	NULL	0	1	1	0	0	1439.17	17.3058	7.00257	5.95354	0.489405	0	0	0.1	0.1	0	0	0	0	MUS_leth	0.1	TF	H0XSQ4	2.2632	2.5632	0.2	847
XLOC_079738	Unigene_cuff129984N	1	2046373|2W5B	0.25	0.25	0.75	NULL	0	0	drugbank_target|6298	46.67	0.116675	NULL	0	0	TTDR00273	37.9	0.09475	NULL	0	Pkinase	1	1	1	0	0.96582	1.95068	0.951655	0.790673	7.03673	0.864141	1.85742	0	0	0	0	0	0	0	MUS_leth	0.1	Serine/threonine-protein kinase Nek1-like protein (Fragment)	K9KAL4	2.46143	2.56142	0	848
XLOC_038478	Unigene_cuff63846N	2	145545|2IW8	0.25	0.25	0.75	NULL	0	0	drugbank_target|1742	43.8	0.1095	NULL	0	0	NULL	0	0	NULL	0	Pkinase	1	1	1	0	0.430944	0.709017	5.63913	2.49233	15.1642	0.726397	0.295025	0	0	0	0	0.1	0	0	MUS_leth	0.1	CDKL4	F7A245	2.3595	2.5595	0.1	849
XLOC_002327	Unigene_cuff3705N	6	2019842|2GNF	0.25	0.25	0.75	NULL	0	0	drugbank_target|1531	43.31	0.108275	NULL	0	0	NULL	0	0	NULL	0	Pkinase_C	1	1	1	0	11.4706	2.20505	3.40654	3.84768	3.96056	1.16593	1.48726	0.1	0	0	0	0	0	0	MUS_leth	0.1	STK38L	E2R001	2.35827	2.55828	0.1	850
XLOC_045903	Unigene_cuff76559N	3	2094433|3KB7	0.25	0.25	0.75	NULL	0	0	drugbank_target|6246	41.4	0.1035	NULL	0	0	TTDC00160	41.4	0.1035	NULL	0	Pkinase	1	1	1	0	2.12086	2.02529	2.09934	2.52904	0.592159	0.439755	1.32424	0	0	0	0	0	0	0	MUS_leth	0.1	PLK3	H0WV81	2.457	2.557	0	851
XLOC_040780	Unigene_cuff67825N	1	123214|1YHW	0.25	0.25	0.75	NULL	0	0	drugbank_target|6612	47.86	0.11965	NULL	0	0	TTDC00165	34.88	0.0872	NULL	0	Pkinase	1	1	1	0	0.300256	0.245029	0.571826	0.344253	0.926254	0.17747	0.110385	0	0	0	0	0	0	0	MUS_leth	0.1	Pak2	Q5DTJ2	2.45685	2.55685	0	852
XLOC_085704	Unigene_cuff139250N	2	2043174|2VDY	0.25	0.25	0	NULL	0	0	drugbank_target|1277	41.53	0.103825	TTDS00068	65.22	0.6522	NULL	0	0	NULL	0	NULL	0	1	1	0	0.0740651	320.482	0.00999301	35.3528	0.205522	0.0020003	0.451059	0	0.1	0	0.1	0	0	0	MUS_leth	0.1	SERPINA6	H0WSZ7	2.25603	2.55602	0.2	853
XLOC_007050	Unigene_cuff11010N	5	2029507|2NQ7	0.25	0.25	0	drugbank_target|6621	55.56	0.5556	NULL	0	0	NULL	0	0	NULL	0	0	NULL	0	NULL	0	1	1	0	25.7785	13.3214	7.06441	13.0228	17.1859	5.71106	11.6606	0.1	0.1	0	0.1	0.1	0	0.1	NULL	0	Methionine aminopeptidase	G9L117	2.0556	2.5556	0.5	854
XLOC_098166	Unigene_cuff158421N	2	2079738|3G2F	0.25	0.25	0	drugbank_target|745	86.52	0.8652	NULL	0	0	NULL	0	0	TTDR00998	36	0.09	NULL	0	Pkinase	1	1	1	0	0	0	0.0803616	0	2.97473	0.844149	0	0	0	0	0	0	0	0	MUS_leth	0.1	AMHR2	G3RA34	2.4552	2.5552	0	855
XLOC_002802	Unigene_cuff4327N	1	2044789|2VT4	0.25	0.25	0.75	NULL	0	0	drugbank_target|4137	41	0.1025	NULL	0	0	TTDR01247	41	0.1025	NPBWR1	1	NULL	0	1	1	0	0	0	0.256531	0	0	0.0213337	0	0	0	0	0	0	0	0	MUS_leth	0.1	NPBWR1	F7H731	2.455	2.555	0	856
XLOC_086852	Unigene_cuff140988N	8	83418|1H07	0.25	0.25	0.75	NULL	0	0	drugbank_target|1771	41.64	0.1041	NULL	0	0	TTDC00088	39.25	0.098125	NULL	0	Pkinase	1	1	1	0	2.18059	8.80036	2.02288	1.32973	1.24678	1.55801	1.74683	0	0	0	0	0	0	0	MUS_leth	0.1	ICK	I3MJA6	2.45222	2.55222	0	857
XLOC_098199	Unigene_cuff158535N	5	2069451|3DTC	0.25	0.25	0.75	NULL	0	0	drugbank_target|6895	39.94	0.09985	NULL	0	0	TTDR00340	40.87	0.102175	NULL	0	Pkinase_Tyr	1	1	1	0	1.03077	2.85768	8.54824	3.00908	4.10976	0.924434	4.04318	0	0	0	0	0	0	0	MUS_leth	0.1	MAP3K12	G1SPG5	2.45202	2.55202	0	858
XLOC_077716	Unigene_cuff126687N	2	2067993|3DFL	0.25	0.25	0.75	NULL	0	0	drugbank_target|6247	40.56	0.1014	NULL	0	0	TTDR00876	40.25	0.100625	NULL	0	NULL	0	1	1	0	0	0	0	0	2.2776	0.0475375	0	0	0	0	0	0	0	0	MUS_leth	0.1	PRSS21	G1RE57	2.45202	2.55202	0	859
XLOC_067540	Unigene_cuff111906N	2	2064612|3CKX	0.25	0.25	0.75	NULL	0	0	drugbank_target|6612	43.94	0.10985	NULL	0	0	TTDR01005	36.12	0.0903	NULL	0	Pkinase	1	1	1	0	5.31242	6.47398	6.5768	8.57053	6.78862	1.6728	2.56011	0	0	0	0	0	0	0	MUS_leth	0.1	MAP4K5	J9P1Y5	2.45015	2.55015	0	860
XLOC_066384	Unigene_cuff109908N	2	106779|1TDO	0.25	0.25	0.75	NULL	0	0	NULL	0	0	NULL	0	0	NULL	0	0	NULL	0	NULL	0	1	1	0	7.97507	8.75513	8.7606	11.6507	106.629	5.22887	10.2596	0	0	0	0.1	0.1	0	0.1	NULL	0	IL4I1	G3R3Z5	2.25	2.55	0.3	861
XLOC_014434	Unigene_cuff23008N	2	2007834|2A8I	0.25	0.25	0.75	NULL	0	0	NULL	0	0	NULL	0	0	NULL	0	0	NULL	0	NULL	0	1	1	0	3.73695	1.95319	16.1314	7.85409	17.2244	1.51394	18.1246	0	0	0.1	0	0.1	0	0.1	NULL	0	TASP1	I3MJW0	2.25	2.55	0.3	862
XLOC_073136	Unigene_cuff119735N	4	2064612|3CKX	0.25	0.25	0.75	NULL	0	0	drugbank_target|6612	43.26	0.10815	NULL	0	0	TTDR01005	35.61	0.089025	NULL	0	Pkinase	1	1	1	0	0.137626	1.34618	0.252797	0.343482	0.719276	0.120857	0.404075	0	0	0	0	0	0	0	MUS_leth	0.1	MAP4K1	E1BH31	2.44718	2.54718	0	863
XLOC_022927	Unigene_cuff37651N	2	2067993|3DFL	0.25	0.25	0.75	NULL	0	0	drugbank_target|6247	38.71	0.096775	NULL	0	0	TTDR00876	39.92	0.0998	NULL	0	NULL	0	1	1	0	0	0	0.0485209	0	2.06681	0.0162609	0	0	0	0	0	0	0	0	MUS_leth	0.1	tr|H0XFZ4|H0XFZ4_OTOGA	H0XFZ4	2.44658	2.54657	0	864
XLOC_049821	Unigene_cuff83036N	1	2201099|2X7F	0.25	0.25	0.75	NULL	0	0	drugbank_target|6612	43.67	0.109175	NULL	0	0	TTDR00149	34.33	0.085825	NULL	0	Pkinase	1	1	1	0	4.50933	0.307433	7.93703	0.669358	1.38675	0.0813002	0.14055	0	0	0	0	0	0	0	MUS_leth	0.1	tnik	Q32NV8	2.445	2.545	0	865
XLOC_007064	Unigene_cuff11059N	2	2201099|2X7F	0.25	0.25	0.75	NULL	0	0	drugbank_target|6544	43.16	0.1079	NULL	0	0	TTDR01005	34.73	0.086825	NULL	0	Pkinase	1	1	1	0	0	0	0.353233	0.0585157	1.71015	0	0	0	0	0	0	0	0	0	MUS_leth	0.1	MYO3B	H7C1M9	2.44473	2.54473	0	866
XLOC_054951	Unigene_cuff91626N	4	2067993|3DFL	0.25	0.25	0.75	NULL	0	0	drugbank_target|6247	40.56	0.1014	NULL	0	0	TTDC00013	37.21	0.093025	NULL	0	NULL	0	1	1	0	0.376068	0.0509129	0	0.55198	2.465	0.00641975	0	0	0	0	0	0	0	0	MUS_leth	0.1	EGM_14746	G7P6E6	2.44442	2.54442	0	867
XLOC_098568	Unigene_cuff159071N	2	41662|1CKJ	0.25	0.25	0.75	NULL	0	0	NULL	0	0	NULL	0	0	TTDR00588	37.63	0.094075	NULL	0	Pkinase	1	1	1	0	0.0626535	0.0432475	0.00788037	0.0188685	15.9015	0.0193264	0	0	0	0	0	0.1	0	0	MUS_leth	0.1	csnk1a1	Q7ZY65	2.34408	2.54407	0.1	868
XLOC_050572	Unigene_cuff84237N	1	2037795|2QNJ	0.25	0.25	0.75	NULL	0	0	drugbank_target|6833	41.7	0.10425	NULL	0	0	TTDC00281	35.61	0.089025	NULL	0	Pkinase	1	1	1	0	0.631751	0.145123	1.78387	0.570652	9.99264	0.746179	4.2026	0	0	0	0	0	0	0	MUS_leth	0.1	LOC709993	F6RTK2	2.44327	2.54327	0	869
XLOC_106946	Unigene_cuff172754N	1	2201099|2X7F	0.25	0.25	0.75	NULL	0	0	drugbank_target|6544	41.72	0.1043	NULL	0	0	TTDR00337	35.37	0.088425	NULL	0	Pkinase	1	1	1	0	0.167245	0	0	1.48266	0.0419767	0.186629	0	0	0	0	0	0	0	0	MUS_leth	0.1	NRK	F7BIP6	2.44272	2.54272	0	870
XLOC_096494	Unigene_cuff155968N	1	2011736|2CKE	0.25	0.25	0.75	NULL	0	0	drugbank_target|6290	35.82	0.08955	NULL	0	0	NULL	0	0	NULL	0	Pkinase	1	1	1	0	11.4563	0.118168	6.16124	2.30356	0.773505	2.65629	0.111055	0.1	0	0	0	0	0	0	MUS_leth	0.1	SPEG	I3MJ24	2.33955	2.53955	0.1	871
XLOC_052531	Unigene_cuff87789N	5	2016507|2EVA	0.25	0.25	0.75	NULL	0	0	drugbank_target|6895	36.88	0.0922	NULL	0	0	TTDR00340	38.46	0.09615	NULL	0	Pkinase_Tyr	1	1	1	0	8.77413	7.20854	5.83312	3.31686	7.6112	1.45285	3.28641	0	0	0	0	0	0	0	MUS_leth	0.1	ENSG00000135341	H2RCY2	2.43835	2.53835	0	872
XLOC_038459	Unigene_cuff63798N	4	2011923|2CN5	0.25	0.25	0.75	NULL	0	0	drugbank_target|6833	35.58	0.08895	NULL	0	0	TTDC00010	39.02	0.09755	NULL	0	Pkinase	1	1	1	0	5.20318	5.22618	2.30435	5.71338	3.35171	2.89847	3.74899	0	0	0	0	0	0	0	MUS_leth	0.1	PAL_GLEAN10020338	L5KRP9	2.4365	2.5365	0	873
XLOC_041391	Unigene_cuff68830N	3	19173|1NFI	0.25	0.25	0	drugbank_target|1787	43.88	0.4388	NULL	0	0	NULL	0	0	TTDC00046	38.86	0.09715	NULL	0	NULL	0	1	1	0	21.322	49.3876	7.0641	30.3486	4.96093	8.89592	18.8626	0.1	0.1	0	0.1	0	0	0.1	MUS_leth	0.1	LOC100402266	F7C1T1	2.03595	2.53595	0.4	874
XLOC_059573	Unigene_cuff99113N	5	2049333|2WQN	0.25	0.25	0.75	NULL	0	0	drugbank_target|6298	37.69	0.094225	NULL	0	0	TTDC00088	36.6	0.0915	NULL	0	Pkinase	1	1	1	0	2.05226	4.53571	4.27226	9.055	3.61896	0.912487	2.972	0	0	0	0	0	0	0	MUS_leth	0.1	NEK6	G1SWK1	2.43573	2.53572	0	875
XLOC_059574	Unigene_cuff99110N	1	2049333|2WQN	0.25	0.25	0.75	NULL	0	0	drugbank_target|6298	37.69	0.094225	NULL	0	0	TTDC00088	36.6	0.0915	NULL	0	Pkinase	1	1	1	0	0	0	0	0	0	0	0	0	0	0	0	0	0	0	MUS_leth	0.1	LOC100411122	F7CIZ1	2.43573	2.53572	0	876
XLOC_002124	Unigene_cuff3282N	1	61292|1HV5	0.25	0.25	0	drugbank_target|6190	73.55	0.7355	NULL	0	0	NULL	0	0	NULL	0	0	NULL	0	NULL	0	1	1	0	6.32581	12.3084	4.79931	5.43918	22.9052	4.14765	8.87224	0	0.1	0	0	0.1	0	0	MUS_leth	0.1	MMP11	F1PSL8	2.2355	2.5355	0.2	877
XLOC_017115	Unigene_cuff27439N	2	40407|1BUV	0.25	0.25	0	drugbank_target|6191	93.51	0.9351	NULL	0	0	NULL	0	0	NULL	0	0	NULL	0	NULL	0	1	1	0	2.75029	0.893209	1.7828	1.54626	3.16259	6.79952	1.53099	0	0	0	0	0	0	0	MUS_leth	0.1	MMP14	K4RH61	2.4351	2.5351	0	878
XLOC_046745	Unigene_cuff78107N	3	2046373|2W5B	0.25	0.25	0.75	NULL	0	0	drugbank_target|6298	40.47	0.101175	NULL	0	0	TTDC00160	32.96	0.0824	NULL	0	Pkinase	1	1	1	0	2.6888	0.354875	1.25012	1.4974	3.27522	0.718608	2.21321	0	0	0	0	0	0	0	MUS_leth	0.1	NEK3	J3KPF4	2.43357	2.53357	0	879
XLOC_083229	Unigene_cuff135499N	1	2103697|3MVJ	0.25	0.25	0.75	NULL	0	0	drugbank_target|2116	36.8	0.092	NULL	0	0	TTDC00132	36.24	0.0906	NULL	0	Pkinase	1	1	1	0	7.17308	2.02524	5.30001	3.67079	1.95969	2.0133	1.70711	0	0	0	0	0	0	0	MUS_leth	0.1	MAST4	K7EVK0	2.4326	2.5326	0	880
XLOC_101306	Unigene_cuff163474N	2	139513|2P6B	0.25	0.25	0	NULL	0	0	drugbank_target|6746	92.78	0.23195	NULL	0	0	NULL	0	0	NULL	0	NULL	0	1	1	0	53.8148	12.8517	88.1221	23.2667	21.7556	10.2072	28.1646	0.1	0.1	0.1	0.1	0.1	0.1	0.1	MUS_leth	0.1	CALCINEURIN A	Q70EE9	1.73195	2.53195	0.7	881
XLOC_106412	Unigene_cuff171698N	4	2032748|2OWB	0.25	0.25	0.75	NULL	0	0	drugbank_target|6246	36.36	0.0909	NULL	0	0	TTDC00160	36.36	0.0909	NULL	0	Pkinase	1	1	1	0	0	0.373643	0.0504312	4.56486	0.0370678	0.190798	1.80564	0	0	0	0	0	0	0	MUS_leth	0.1	ENSG00000185988	G3S0Q4	2.4318	2.5318	0	882
XLOC_046746	Unigene_cuff78110N	3	2046373|2W5B	0.25	0.25	0.75	NULL	0	0	drugbank_target|6298	42.12	0.1053	NULL	0	0	TTDC00006	29.89	0.074725	NULL	0	Pkinase	1	1	1	0	0	0	0.256304	0.0198785	0.146651	0.30226	0	0	0	0	0	0	0	0	MUS_leth	0.1	NEK5	G1QV59	2.43003	2.53003	0	883
XLOC_044874	Unigene_cuff74687N	5	2209259|3NR9	0.25	0.25	0.75	NULL	0	0	drugbank_target|6546	72.01	0.180025	NULL	0	0	NULL	0	0	NULL	0	Pkinase	1	1	1	0	5.28776	6.7304	4.29366	5.5553	2.77037	4.76527	6.00309	0	0	0	0	0	0	0	MUS_leth	0.1	CLK2	H0V093	2.43003	2.53003	0	884
XLOC_062548	Unigene_cuff103918N	1	144581|1XWD	0.25	0.25	0	NULL	0	0	NULL	0	0	TTDS00438	92.92	0.9292	NULL	0	0	FSHR	1	NULL	0	1	1	0	0	0	0	0.0150526	1.48934	1.30525	0	0	0	0	0	0	0	0	MUS_leth	0.1	FSHR	I3MFE7	2.4292	2.5292	0	885
XLOC_077789	Unigene_cuff126808N	5	2011923|2CN5	0.25	0.25	0.75	NULL	0	0	drugbank_target|6651	36.78	0.09195	NULL	0	0	TTDC00006	34.87	0.087175	NULL	0	Pkinase	1	1	1	0	1.47803	2.34116	2.53903	2.41837	1.46241	1.0376	2.29406	0	0	0	0	0	0	0	MUS_leth	0.1	PAL_GLEAN10013519	L5JVL7	2.42912	2.52913	0	886
XLOC_085700	Unigene_cuff139239N	1	61117|1HP7	0.25	0.25	0	NULL	0	0	drugbank_target|1277	74.16	0.1854	TTDS00285	74.16	0.7416	NULL	0	0	NULL	0	NULL	0	1	1	0	0	0	0.200039	0.951462	0.462578	0.00756626	0	0	0	0	0	0	0	0	MUS_leth	0.1	SERPINA1	F1PCE5	2.427	2.527	0	887
XLOC_089630	Unigene_cuff145403N	1	2029556|2NRU	0.25	0.25	0.75	NULL	0	0	drugbank_target|6853	35.32	0.0883	NULL	0	0	TTDR00045	35.32	0.0883	NULL	0	Pkinase	1	1	1	0	0.345351	0.493834	0.171568	0.303066	0.0927624	0.474254	0.66564	0	0	0	0	0	0	0	MUS_leth	0.1	IRAK1	I3MAU7	2.4266	2.5266	0	888
XLOC_059560	Unigene_cuff99091N	1	2055058|2ZIY	0.25	0.25	0	drugbank_target|124	26.24	0.2624	NULL	0	0	TTDS00087	26.24	0.2624	NULL	0	0	GPR21	1	NULL	0	1	1	0	22.6983	11.3561	23.0929	21.671	15.6544	4.20987	7.65134	0.1	0.1	0.1	0.1	0.1	0	0	NULL	0	GPR21	F1SKU6	2.0248	2.5248	0.5	889
XLOC_017189	Unigene_cuff27702N	1	84891|1M9D	0.25	0.25	0	drugbank_target|1524	82.35	0.8235	NULL	0	0	NULL	0	0	NULL	0	0	NULL	0	NULL	0	1	1	0	0.0379116	0	33.4536	0.0132204	16.8694	0.273924	0	0	0	0.1	0	0.1	0	0	NULL	0	JPH4	F1SS43	2.3235	2.5235	0.2	890
XLOC_000101	Unigene_cuff263N	4	2064612|3CKX	0.25	0.25	0.75	NULL	0	0	drugbank_target|6612	34.8	0.087	NULL	0	0	TTDR01005	34.48	0.0862	NULL	0	Pkinase	1	1	1	0	0.426611	1.71509	0.287782	0.22235	0.173952	0.0515367	0.0435258	0	0	0	0	0	0	0	MUS_leth	0.1	MAP3K8	G1P5D2	2.4232	2.5232	0	891
XLOC_034087	Unigene_cuff56630N	3	2027946|2JSD	0.25	0.25	0	drugbank_target|6195	92.22	0.9222	NULL	0	0	NULL	0	0	NULL	0	0	NULL	0	NULL	0	1	1	0	0	0.0173307	0.135886	0.0621401	0	0.134857	0	0	0	0	0	0	0	0	MUS_leth	0.1	MMP20	H0XCV9	2.4222	2.5222	0	892
XLOC_022832	Unigene_cuff37248N	1	43429|1F88	0.25	0.25	0	drugbank_target|3872	73.19	0.7319	NULL	0	0	NULL	0	0	TTDC00253	73.19	0.182975	SSTR5	1	NULL	0	1	1	0	0	0	0	0	0.0922767	0.0070113	0	0	0	0	0	0	0	0	MUS_leth	0.1	GW7_12959	G5BXU2	2.41487	2.51487	0	893
XLOC_058594	Unigene_cuff97615N	4	2096183|3KN5	0.25	0.25	0.75	NULL	0	0	drugbank_target|6782	33.46	0.08365	NULL	0	0	TTDC00010	31.63	0.079075	NULL	0	Pkinase	1	1	1	0	3.28011	0.973596	2.04348	1.38101	2.92052	0.684342	0.513484	0	0	0	0	0	0	0	MUS_leth	0.1	ENSG00000100784	H2Q8S3	2.41273	2.51273	0	894
XLOC_052165	Unigene_cuff87038N	2	2044789|2VT4	0.25	0.25	0.75	NULL	0	0	drugbank_target|696	32.17	0.080425	NULL	0	0	TTDR00081	32.8	0.082	LPAR4, GPR23	1	NULL	0	1	1	0	0.771162	0	0.355509	0.0243483	0.0524161	0.0908375	0.113439	0	0	0	0	0	0	0	MUS_leth	0.1	Lpar4	D3ZHA3	2.41242	2.51242	0	895
XLOC_098788	Unigene_cuff159389N	1	35895|1BP5	0.25	0.25	0	drugbank_target|566	41.13	0.4113	NULL	0	0	NULL	0	0	NULL	0	0	NULL	0	NULL	0	1	1	0	4.65851	17898.4	249.394	60.1822	72.5045	5.23048	18.5987	0	0.1	0.1	0.1	0.1	0	0.1	MUS_leth	0.1	Transferrin	Q7TSX8	1.9113	2.5113	0.5	896
XLOC_025751	Unigene_cuff42277N	4	2029578|2NRY	0.25	0.25	0.75	NULL	0	0	drugbank_target|6853	32.13	0.080325	NULL	0	0	TTDR00045	32.13	0.080325	NULL	0	Pkinase_Tyr	1	1	1	0	2.77163	8.97603	1.81874	3.93169	0.589902	1.87949	3.43214	0	0	0	0	0	0	0	MUS_leth	0.1	IRAK3	F1P664	2.41065	2.51065	0	897
XLOC_060938	Unigene_cuff101099N	10	2046373|2W5B	0.25	0.25	0.75	NULL	0	0	drugbank_target|6298	34.92	0.0873	NULL	0	0	TTDC00160	28.57	0.071425	NULL	0	Pkinase	1	1	1	0	2.16374	2.85221	4.18268	1.95006	7.19198	0.591384	3.74941	0	0	0	0	0	0	0	MUS_leth	0.1	NEK11	G1QR26	2.40873	2.50873	0	898
XLOC_076893	Unigene_cuff125395N	7	2069451|3DTC	0.25	0.25	0.75	NULL	0	0	drugbank_target|6895	31.67	0.079175	NULL	0	0	TTDR00339	31.67	0.079175	NULL	0	Pkinase	1	1	1	0	0.597028	2.74015	1.11522	3.76595	1.06811	1.4383	1.26593	0	0	0	0	0	0	0	MUS_leth	0.1	LRRK1	H0VC38	2.40835	2.50835	0	899
XLOC_082572	Unigene_cuff134492N	3	71373|1IRU	0.25	0.25	0.75	NULL	0	0	drugbank_target|6421	62.87	0.157175	NULL	0	0	NULL	0	0	NULL	0	NULL	0	1	1	0	1.94448	19.648	0.498168	3.59146	1.37304	1.29264	1.19505	0	0.1	0	0	0	0	0	NULL	0	PSMB9	H9EVM2	2.40718	2.50718	0.1	900
XLOC_097684	Unigene_cuff157708N	5	2038108|2QR8	0.25	0.25	0.75	NULL	0	0	drugbank_target|6782	29.17	0.072925	NULL	0	0	TTDC00145	32.86	0.08215	NULL	0	Pkinase	1	1	1	0	0	1.86724	1.02909	0.401192	0.93846	0.177357	0.510017	0	0	0	0	0	0	0	MUS_leth	0.1	RPS6KA6	B7ZL90	2.40508	2.50508	0	901
XLOC_055592	Unigene_cuff92689N	2	144581|1XWD	0.25	0.25	0	NULL	0	0	NULL	0	0	TTDS00452	90.4	0.904	NULL	0	0	TSHR	1	NULL	0	1	1	0	0.184546	0.0318348	0.196091	0.114521	0.453337	0.699156	0.534844	0	0	0	0	0	0	0	MUS_leth	0.1	TSHR	F6VJS7	2.404	2.504	0	902
XLOC_017204	Unigene_cuff27758N	3	67012|1JPA	0.25	0.25	0.75	NULL	0	0	drugbank_target|2473	30.4	0.076	NULL	0	0	TTDR01133	30.94	0.07735	NULL	0	Pkinase	1	1	1	0	5.56446	3.05926	0.664068	1.91232	0.818506	0.629492	1.66371	0	0	0	0	0	0	0	MUS_leth	0.1	RIPK3	I3M0F6	2.40335	2.50335	0	903
XLOC_055247	Unigene_cuff92135N	1	2044786|2VT4	0.25	0.25	0.75	NULL	0	0	drugbank_target|1256	30.33	0.075825	NULL	0	0	TTDC00258	30.42	0.07605	GPR6	1	NULL	0	1	1	0	0	0	1.64511	0	0	0	0	0	0	0	0	0	0	0	MUS_leth	0.1	I79_002515	G3GXM3	2.40187	2.50188	0	904
XLOC_052269	Unigene_cuff87340N	1	2041796|2V0V	0.25	0.25	0	drugbank_target|238	38.04	0.3804	NULL	0	0	NULL	0	0	TTDR00593	48.41	0.121025	NULL	0	NULL	0	1	1	0	10.1871	21.8899	18.2568	9.3091	5.19173	3.62838	17.442	0.1	0.1	0.1	0	0	0	0.1	MUS_leth	0.1	NR1D1	H0WSU3	2.00142	2.50142	0.4	905
XLOC_029748	Unigene_cuff49427N	3	41648|1BL7	0.25	0.25	0	NULL	0	0	drugbank_target|1540	100	0.25	NULL	0	0	TTDC00201	100	0.25	NULL	0	Pkinase	1	1	1	0	17.1592	22.9779	14.4279	12.0049	5.87231	5.11291	9.99386	0.1	0.1	0.1	0.1	0	0	0	MUS_leth	0.1	MAPK14	F7DNE5	2	2.5	0.4	906
XLOC_098015	Unigene_cuff158222N	2	21650|1VCA	0.25	0	0	drugbank_target|1908	83.76	0.8376	NULL	0	0	NULL	0	0	TTDR00453	83.76	0.2094	NULL	0	NULL	0	1	1	0	3.1166	10.6631	4.01565	6.36465	6.60034	9.71309	1.14799	0	0.1	0	0	0	0	0	MUS_leth	0.1	Vascular cell adhesion molecule 1 isoform a variant (Fragment)	Q53FL7	2.297	2.497	0.1	907
XLOC_023652	Unigene_cuff38774N	4	2069774|3DWB	0.25	0.25	0.75	NULL	0	0	drugbank_target|6295	48.86	0.12215	NULL	0	0	TTDR00135	48.86	0.12215	NULL	0	NULL	0	1	1	0	0.0674528	0	0.145725	0.163388	0.0985748	0.218686	0	0	0	0	0	0	0	0	NULL	0	PHEX	B4E334	2.4943	2.4943	0	908
XLOC_039841	Unigene_cuff66141N	3	2060809|3BL8	0.25	0.25	0	drugbank_target|3923	34.5	0.345	NULL	0	0	TTDS00143	34.5	0.345	NULL	0	0	NULL	0	NULL	0	1	1	0	0.979957	0.272583	17.5932	0.863684	121.979	2.22464	0.242163	0	0	0.1	0	0.1	0	0	MUS_leth	0.1	NLGN2	E2R9D0	2.19	2.49	0.2	909
XLOC_012745	Unigene_cuff20308N	2	2048141|2WEI	0.25	0.25	0	NULL	0	0	drugbank_target|6895	31.62	0.07905	TTDS00346	31.05	0.3105	NULL	0	0	NULL	0	Pkinase	1	1	1	0	15.0694	13.6317	11.692	13.8363	31.1905	4.63061	6.55699	0.1	0.1	0.1	0.1	0.1	0	0	MUS_leth	0.1	GW7_10707	G5BL05	1.88955	2.48955	0.5	910
XLOC_018632	Unigene_cuff30060N	3	2053526|2Z2W	0.25	0.25	0.75	NULL	0	0	drugbank_target|5717	54.92	0.1373	NULL	0	0	NULL	0	0	NULL	0	Pkinase	1	1	1	0	0	0	0	0	0.530443	0.0025766	0	0	0	0	0	0	0	0	MUS_leth	0.1	WEE2	F6XTT1	2.3873	2.4873	0	911
XLOC_092169	Unigene_cuff149408N	3	2009542|2BH9	0.25	0.25	0.75	NULL	0	0	drugbank_target|1799	93.6	0.234	NULL	0	0	NULL	0	0	NULL	0	NULL	0	1	1	0	1.73368	3.39324	5.98298	4.07841	6.03434	5.70929	4.18869	0	0	0	0	0	0	0	NULL	0	G6PD	I3N7W5	2.484	2.484	0	912
XLOC_061020	Unigene_cuff101322N	1	2069774|3DWB	0.25	0.25	0.75	NULL	0	0	drugbank_target|6295	46.36	0.1159	NULL	0	0	TTDR00135	46.36	0.1159	NULL	0	NULL	0	1	1	0	0	0	0.0235803	0.0270114	0.0111848	0.0560471	0	0	0	0	0	0	0	0	NULL	0	ECEL1	F6ZP22	2.4818	2.4818	0	913
XLOC_039169	Unigene_cuff64976N	5	2042197|2V55	0.25	0.25	0	NULL	0	0	drugbank_target|1531	95.29	0.238225	NULL	0	0	TTDC00202	95.29	0.238225	NULL	0	Pkinase_C	1	1	1	0	13.5743	27.2661	6.2039	19.8783	9.67672	5.3113	13.3335	0.1	0.1	0	0.1	0	0	0.1	MUS_leth	0.1	ROCK1	G1PP69	1.97645	2.47645	0.4	914
XLOC_077708	Unigene_cuff126654N	3	61292|1HV5	0.25	0.25	0	drugbank_target|6199	87.47	0.8747	NULL	0	0	NULL	0	0	NULL	0	0	NULL	0	NULL	0	1	1	0	0.0617649	0.263544	0.118276	0.0779308	0.368609	0.0952112	0.454786	0	0	0	0	0	0	0	MUS_leth	0.1	MMP25	H0XKJ6	2.3747	2.4747	0	915
XLOC_057939	Unigene_cuff96448N	2	2055058|2ZIY	0.25	0.25	0	drugbank_target|1448	66.29	0.6629	NULL	0	0	NULL	0	0	TTDR00540	84.33	0.210825	FPRL	1	NULL	0	1	1	0	0	0.220846	1.30667	0.0537182	0.0557876	0.142855	0.12216	0	0	0	0	0	0	0	MUS_leth	0.1	FRPL1	A7ISL6	2.37372	2.47372	0	916
XLOC_047555	Unigene_cuff79454N	1	37399|1HUN	0.25	0.25	0.75	NULL	0	0	drugbank_target|1367	48.91	0.122275	NULL	0	0	NULL	0	0	NULL	0	NULL	0	1	1	0	0.313721	13.9606	0.114401	0.797503	1.58119	0.152273	0	0	0.1	0	0	0	0	0	NULL	0	LOC100057859	F6TC33	2.37228	2.47227	0.1	917
XLOC_089143	Unigene_cuff144636N	1	2071805|3EDQ	0.25	0.25	0	drugbank_target|2077	86.41	0.8641	NULL	0	0	NULL	0	0	NULL	0	0	NULL	0	NULL	0	1	1	0	0	0.677199	0.260222	0.698706	0.123081	0.239895	0.508513	0	0	0	0	0	0	0	MUS_leth	0.1	LOC100387570	F6RHB1	2.3641	2.4641	0	918
XLOC_047511	Unigene_cuff79335N	2	40337|2TCL	0.25	0.25	0	drugbank_target|6202	86.37	0.8637	NULL	0	0	NULL	0	0	NULL	0	0	NULL	0	NULL	0	1	1	0	0.470011	0.127671	0.216898	0.491187	0.954516	0.886497	0.174812	0	0	0	0	0	0	0	MUS_leth	0.1	MMP28	F6Z2A8	2.3637	2.4637	0	919
XLOC_053807	Unigene_cuff89899N	5	135758|2GV7	0.25	0.25	0	drugbank_target|3011	37.38	0.3738	NULL	0	0	TTDS00392	38.89	0.3889	NULL	0	0	NULL	0	NULL	0	1	1	0	0.0192101	55.4053	0.0503567	0.145877	0.109304	0.113418	2.8187	0	0.1	0	0	0	0	0	MUS_leth	0.1	TMPRSS6	I3L620	2.2627	2.4627	0.1	920
XLOC_063145	Unigene_cuff105022N	7	2103255|3ML8	0.25	0.25	0.75	NULL	0	0	drugbank_target|2404	45.02	0.11255	NULL	0	0	NULL	0	0	NULL	0	PI3_PI4_kinase	1	1	1	0	4.26336	1.00658	9.38572	1.30573	6.20645	1.32594	1.63694	0	0	0	0	0	0	0	MUS_leth	0.1	PIK3C2B	G3QG89	2.36255	2.46255	0	921
XLOC_090284	Unigene_cuff146491N	1	2011923|2CN5	0.25	0.25	0.75	NULL	0	0	drugbank_target|6893	44.1	0.11025	NULL	0	0	NULL	0	0	NULL	0	Pkinase	1	1	1	0	1.00504	0.106711	3.52027	2.61759	1.93648	3.38954	0.215199	0	0	0	0	0	0	0	MUS_leth	0.1	Protein kinase D1 (Fragment)	G9KIK7	2.36025	2.46025	0	922
XLOC_104650	Unigene_cuff168968N	2	2069774|3DWB	0.25	0.25	0.75	NULL	0	0	drugbank_target|6295	41.91	0.104775	NULL	0	0	TTDR00135	41.91	0.104775	NULL	0	NULL	0	1	1	0	0	0.0159543	6.50182	0.0709298	0.0397338	0.417221	0.31568	0	0	0	0	0	0	0	NULL	0	ECEL1	F1SMT6	2.45955	2.45955	0	923
XLOC_039786	Unigene_cuff65926N	2	42352|1DV8	0.25	0.25	0	drugbank_target|3840	75.66	0.7566	NULL	0	0	NULL	0	0	NULL	0	0	NULL	0	NULL	0	1	1	0	9.8021	1222.72	2.46596	7.78052	1.63097	0.625382	11.2872	0	0.1	0	0	0	0	0.1	NULL	0	HBXBP	Q7Z4G9	2.2566	2.4566	0.2	924
XLOC_054563	Unigene_cuff91053N	4	156943|3CR9	0.25	0.25	0.75	NULL	0	0	drugbank_target|1439	42.45	0.106125	NULL	0	0	NULL	0	0	NULL	0	NULL	0	1	1	0	0.0555866	0.0159507	0.686789	0.651629	0.0418134	2.51629	0.114279	0	0	0	0	0	0	0	MUS_leth	0.1	MFI2	G1LAC7	2.35613	2.45613	0	925
XLOC_036892	Unigene_cuff61270N	1	2016808|2F57	0.25	0.25	0.75	NULL	0	0	drugbank_target|6612	42.37	0.105925	NULL	0	0	NULL	0	0	NULL	0	Pkinase	1	1	1	0	0.0332263	0	5.44331	0.416549	0.0241109	0.113493	0	0	0	0	0	0	0	0	MUS_leth	0.1	Macaca fascicularis brain cDNA clone: QflA-20104, similar to human p21(CDKN1A)-activated kinase 7 (PAK7), transcriptvariant 2, mRNA, RefSeq: NM_177990.1	I7G6G7	2.35593	2.45593	0	926
XLOC_101060	Unigene_cuff163038N	1	145062|2D26	0.25	0.25	0.75	NULL	0	0	drugbank_target|1277	41.77	0.104425	NULL	0	0	NULL	0	0	NULL	0	NULL	0	1	1	0	0	0.758841	0	4.16225	113.217	0	0	0	0	0	0	0.1	0	0	NULL	0	Spi2-9	B5BV08	2.35442	2.45443	0.1	927
XLOC_018757	Unigene_cuff30329N	1	124630|1Z7K	0.25	0.25	0	drugbank_target|3176	74.09	0.7409	NULL	0	0	NULL	0	0	TTDR00461	45.02	0.11255	NULL	0	NULL	0	1	1	0	5.6194	0.55834	2.08592	4.60768	0.717595	0.00573074	0	0	0	0	0	0	0	0	MUS_leth	0.1	tr|H0Y212|H0Y212_OTOGA	H0Y212	2.35345	2.45345	0	928
XLOC_048163	Unigene_cuff80431N	2	18702|1MYP	0.25	0.25	0.75	NULL	0	0	NULL	0	0	NULL	0	0	TTDC00199	81	0.2025	NULL	0	NULL	0	1	1	0	0.0192323	1.1567	0.741785	0.0136885	0.109494	0	0	0	0	0	0	0	0	0	NULL	0	MPO	I3MEN5	2.4525	2.4525	0	929
XLOC_095870	Unigene_cuff154854N	1	2036108|2Q6W	0.25	0	0	NULL	0	0	NULL	0	0	TTDS00471	90.16	0.9016	NULL	0	0	NULL	0	NULL	0	1	1	0	0.0477422	0.0997813	0.0201388	17.772	0.10013	19.2028	0.122458	0	0	0	0.1	0	0.1	0	MUS_leth	0.1	Mamu-DRB5	B3KYV8	2.1516	2.4516	0.2	930
XLOC_099055	Unigene_cuff159961N	3	2093889|3K71	0.25	0.25	0.75	NULL	0	0	NULL	0	0	NULL	0	0	NULL	0	0	NULL	0	NULL	0	1	1	0	1.06588	26.9519	1.68929	12.5765	1.23459	0.739063	4.49237	0	0.1	0	0.1	0	0	0	NULL	0	CD18	D7NN74	2.25	2.45	0.2	931
XLOC_042454	Unigene_cuff70588N	6	71424|1ITU	0.25	0.25	0.75	NULL	0	0	NULL	0	0	NULL	0	0	NULL	0	0	NULL	0	NULL	0	1	1	0	0.669726	0.191973	0.167387	21.2264	2.9455	0.569114	281.624	0	0	0	0.1	0	0	0.1	NULL	0	DPEP1	H0WQU6	2.25	2.45	0.2	932
XLOC_055848	Unigene_cuff93106N	10	131362|2DBW	0.25	0.25	0.75	NULL	0	0	NULL	0	0	NULL	0	0	NULL	0	0	NULL	0	NULL	0	1	1	0	0.0618109	2.9957	0.272679	56.9732	2.80637	0.00928209	22.9808	0	0	0	0.1	0	0	0.1	NULL	0	GGT1	D2HRD3	2.25	2.45	0.2	933
XLOC_056843	Unigene_cuff94725N	2	124508|1Z6A	0.25	0.25	0.75	NULL	0	0	NULL	0	0	NULL	0	0	NULL	0	0	NULL	0	NULL	0	1	1	0	2.06252	2.63193	1.575	2.45211	10.1234	1.30408	3.03766	0	0	0	0	0.1	0	0	MUS_leth	0.1	SMARCAL1	G1R6P9	2.25	2.45	0.1	934
XLOC_043568	Unigene_cuff72583N	7	134183|2FUN	0.25	0.25	0.75	NULL	0	0	drugbank_target|3320	39.53	0.098825	NULL	0	0	NULL	0	0	NULL	0	NULL	0	1	1	0	2.91345	2.29326	0.789579	3.00969	1.47201	1.03066	1.13779	0	0	0	0	0	0	0	MUS_leth	0.1	CASP8	F7ASB8	2.34883	2.44882	0	935
XLOC_065550	Unigene_cuff108634N	1	115388|1XJD	0.25	0.25	0.75	NULL	0	0	drugbank_target|997	38.24	0.0956	NULL	0	0	NULL	0	0	NULL	0	Pkinase	1	1	1	0	0.0858344	0.0605996	0.126709	0.0803842	0	0.103948	0	0	0	0	0	0	0	0	MUS_leth	0.1	PRKCE	G3SWS9	2.3456	2.4456	0	936
XLOC_057830	Unigene_cuff96243N	7	105113|1RW6	0.25	0.25	0	NULL	0	0	drugbank_target|5800	97.69	0.244225	NULL	0	0	NULL	0	0	NULL	0	NULL	0	1	1	0	133.25	37.1895	306.826	391.438	37.4491	25.0913	67.9327	0.1	0.1	0.1	0.1	0.1	0.1	0.1	NULL	0	APP	G3S7J3	1.74422	2.44422	0.7	937
XLOC_036016	Unigene_cuff59796N	4	105113|1RW6	0.25	0.25	0	NULL	0	0	drugbank_target|5800	57.58	0.14395	NULL	0	0	NULL	0	0	NULL	0	NULL	0	1	1	0	164.031	108.294	126.37	166.934	49.726	52.1497	48.5383	0.1	0.1	0.1	0.1	0.1	0.1	0.1	MUS_leth	0.1	APLP2	G3RU73	1.64395	2.44395	0.7	938
XLOC_067241	Unigene_cuff111407N	3	2020887|2H5I	0.25	0.25	0	drugbank_target|2077	84.34	0.8434	NULL	0	0	NULL	0	0	NULL	0	0	NULL	0	NULL	0	1	1	0	0.508483	6.21213	0.709518	2.2708	0.434746	1.20589	4.37429	0	0	0	0	0	0	0	MUS_leth	0.1	LOC100387570	F6RHB1	2.3434	2.4434	0	939
XLOC_041010	Unigene_cuff68174N	5	130645|2CNJ	0.25	0.25	0	drugbank_target|6120	23.96	0.2396	NULL	0	0	NULL	0	0	NULL	0	0	NULL	0	NULL	0	1	1	0	37.143	18.4343	7.16408	29.1315	10.1423	10.0212	24.7156	0.1	0.1	0	0.1	0.1	0.1	0.1	MUS_leth	0.1	m6p/igf2r	Q95MJ0	1.7396	2.4396	0.6	940
XLOC_036891	Unigene_cuff61268N	2	2016808|2F57	0.25	0.25	0.75	NULL	0	0	drugbank_target|6612	35.25	0.088125	NULL	0	0	NULL	0	0	NULL	0	Pkinase	1	1	1	0	0	0	5.38268	0.349449	0.0936233	0.0605045	0	0	0	0	0	0	0	0	MUS_leth	0.1	PAK7	E2R481	2.33812	2.43812	0	941
XLOC_040188	Unigene_cuff66779N	4	2029560|2NRU	0.25	0.25	0.75	NULL	0	0	drugbank_target|6853	33.9	0.08475	NULL	0	0	NULL	0	0	NULL	0	Pkinase	1	1	1	0	2.6191	2.27074	1.70677	1.49538	1.0285	0.536373	0.783405	0	0	0	0	0	0	0	MUS_leth	0.1	IRAK2	F7GMD7	2.33475	2.43475	0	942
XLOC_064107	Unigene_cuff106548N	4	95371|1PYO	0.25	0.25	0.75	NULL	0	0	drugbank_target|3320	33.71	0.084275	NULL	0	0	NULL	0	0	NULL	0	NULL	0	1	1	0	2.32446	2.14965	1.91018	4.96069	3.69631	3.04425	3.32297	0	0	0	0	0	0	0	MUS_leth	0.1	CASP2	F6SXT6	2.33427	2.43427	0	943
XLOC_087022	Unigene_cuff141241N	7	2084957|3H4J	0.25	0.25	0	drugbank_target|748	51.96	0.5196	NULL	0	0	NULL	0	0	TTDC00281	45.71	0.114275	NULL	0	Pkinase	1	1	1	0	0.235544	0.0127944	11.3254	0.119821	0.217487	0.284777	10.9183	0	0	0.1	0	0	0	0.1	MUS_leth	0.1	Brsk2	H9KVG0	2.13388	2.43388	0.2	944
XLOC_072524	Unigene_cuff118664N	10	2101608|3LXN	0.25	0.25	0	NULL	0	0	drugbank_target|6650	87.44	0.2186	NULL	0	0	TTDC00187	45.99	0.114975	NULL	0	Pkinase_Tyr	1	1	1	0	10.5995	26.7439	8.40899	16.8969	56.5677	8.29577	13.4992	0.1	0.1	0	0.1	0.1	0	0.1	MUS_leth	0.1	TYK2	I3M210	1.83357	2.43357	0.5	945
XLOC_039817	Unigene_cuff66033N	4	106382|1T3T	0.25	0.25	0	drugbank_target|3982	93.27	0.9327	NULL	0	0	NULL	0	0	NULL	0	0	NULL	0	NULL	0	1	1	0	1.1809	1.28552	2.40436	1.14262	2.43014	1.28364	2.04399	0	0	0	0	0	0	0	NULL	0	PFAS	Q9BR56	2.4327	2.4327	0	946
XLOC_101269	Unigene_cuff163402N	3	2040775|2RKU	0.25	0.25	0.75	NULL	0	0	drugbank_target|6246	32.84	0.0821	NULL	0	0	NULL	0	0	NULL	0	Pkinase	1	1	1	0	2.13637	1.40236	1.0365	0.957346	0.93557	0.954054	0.577352	0	0	0	0	0	0	0	MUS_leth	0.1	MAP3K14	F7DNE2	2.3321	2.4321	0	947
XLOC_008498	Unigene_cuff13205N	2	2056416|2ZV6	0.25	0.25	0	drugbank_target|3865	46.47	0.4647	NULL	0	0	TTDS00467	36.59	0.3659	NULL	0	0	NULL	0	NULL	0	1	1	0	0	0	0	0	0.110077	0.182687	0	0	0	0	0	0	0	0	MUS_leth	0.1	SERPINB13	B7ZKV6	2.3306	2.4306	0	948
XLOC_034082	Unigene_cuff56619N	1	40367|2SRT	0.25	0.25	0	drugbank_target|1926	83.02	0.8302	NULL	0	0	NULL	0	0	NULL	0	0	NULL	0	NULL	0	1	1	0	0	0.0616434	0.0473538	0.0808947	0.0692747	0.070074	0	0	0	0	0	0	0	0	MUS_leth	0.1	MMP3	H0X273	2.3302	2.4302	0	949
XLOC_086356	Unigene_cuff140282N	2	2094879|3KEX	0.25	0.25	0	drugbank_target|844	48.62	0.4862	NULL	0	0	NULL	0	0	TTDC00223	95.13	0.237825	NULL	0	Pkinase_Tyr	1	1	1	0	0.804893	23.962	2.61491	2.87099	1.95329	1.29257	8.43843	0	0.1	0	0	0	0	0	MUS_leth	0.1	ERBB3	K7BG96	2.22403	2.42402	0.1	950
XLOC_013294	Unigene_cuff21216N	3	73928|1LJ5	0.25	0.25	0	drugbank_target|267	41.49	0.4149	NULL	0	0	NULL	0	0	TTDR00556	41.49	0.103725	NULL	0	NULL	0	1	1	0	8.32611	2.55005	30.9014	28.9912	2.80512	42.9808	1.14673	0	0	0.1	0.1	0	0.1	0	MUS_leth	0.1	GW7_12210	G5AYD1	2.01863	2.41863	0.3	951
XLOC_038059	Unigene_cuff63203N	1	78678|1M63	0.25	0.25	0	NULL	0	0	drugbank_target|394	86.45	0.216125	NULL	0	0	NULL	0	0	NULL	0	NULL	0	1	1	0	263.581	422.645	1690.85	149.903	105.213	30.9705	190.98	0.1	0.1	0.1	0.1	0.1	0.1	0.1	NULL	0	Ola.7364	H2LAK2	1.71612	2.41613	0.7	952
XLOC_035182	Unigene_cuff58326N	1	2084957|3H4J	0.25	0.25	0	drugbank_target|748	50	0.5	NULL	0	0	NULL	0	0	TTDC00281	46.44	0.1161	NULL	0	Pkinase	1	1	1	0	0.29946	0.160785	39.2178	0.294225	24.4193	0.135756	0.351372	0	0	0.1	0	0.1	0	0	MUS_leth	0.1	BRSK1	H9EMW8	2.1161	2.4161	0.2	953
XLOC_092142	Unigene_cuff149376N	2	2083847|3GYM	0.25	0.25	0	drugbank_target|234	35.8	0.358	NULL	0	0	TTDS00392	35.8	0.358	NULL	0	0	NULL	0	NULL	0	1	1	0	1.02142	0	0	0.0268203	364.785	0.00355567	0.294384	0	0	0	0	0.1	0	0	MUS_leth	0.1	ENSG00000214877	G3REU5	2.216	2.416	0.1	954
XLOC_015503	Unigene_cuff24663N	1	93487|1OS9	0.25	0.25	0	drugbank_target|6196	81.58	0.8158	NULL	0	0	NULL	0	0	NULL	0	0	NULL	0	NULL	0	1	1	0	0.0817485	0	0	0.0240953	10.8654	0	0.135496	0	0	0	0	0.1	0	0	NULL	0	MMP21	H0V421	2.3158	2.4158	0.1	955
XLOC_042407	Unigene_cuff70407N	2	84386|1KDQ	0.25	0.25	0	drugbank_target|6011	72.33	0.7233	NULL	0	0	NULL	0	0	TTDC00013	36.17	0.090425	NULL	0	NULL	0	1	1	0	9.19455	2.27327	3.6422	7.4138	2.13117	2.25847	0	0	0	0	0	0	0	0	MUS_leth	0.1	tr|H0WJV5|H0WJV5_OTOGA	H0WJV5	2.31372	2.41372	0	956
XLOC_100908	Unigene_cuff162786N	4	87959|1P8J	0.25	0.25	0	drugbank_target|3848	91.1	0.911	NULL	0	0	NULL	0	0	NULL	0	0	NULL	0	NULL	0	1	1	0	0.0139671	0	9.63642	0	0.0595818	0.0514368	2.95017	0	0	0	0	0	0	0	NULL	0	ENSG00000175426	H2QR92	2.411	2.411	0	957
XLOC_106586	Unigene_cuff172166N	2	2005772|1YRP	0.25	0.25	0	NULL	0	0	drugbank_target|6290	78.23	0.195575	NULL	0	0	TTDR00794	45.45	0.113625	NULL	0	Pkinase	1	1	1	0	20.1383	12.1907	7.97116	13.3354	42.9206	4.15169	17.6234	0.1	0.1	0	0.1	0.1	0	0.1	MUS_leth	0.1	DAPK3	F7GC28	1.8092	2.4092	0.5	958
XLOC_082566	Unigene_cuff134475N	2	2101009|3LQZ	0.25	0.25	0	drugbank_target|4183	63.7	0.637	NULL	0	0	NULL	0	0	TTDR00914	68.14	0.17035	NULL	0	NULL	0	1	1	0	1.96028	7.37908	0.244196	6.22104	5.61973	1.24991	1.27204	0	0	0	0	0	0	0	MUS_leth	0.1	mamu-9703DPB01	A2V6F5	2.30735	2.40735	0	959
XLOC_080422	Unigene_cuff130967N	1	2205235|3LKN	0.25	0.25	0	NULL	0	0	drugbank_target|6585	82.56	0.2064	NULL	0	0	NULL	0	0	NULL	0	NULL	0	1	1	0	125.131	108.27	22.2524	181.53	76.8647	12.2443	94.777	0.1	0.1	0.1	0.1	0.1	0.1	0.1	NULL	0	Tube-W18	I6XBN6	1.7064	2.4064	0.7	960
XLOC_029711	Unigene_cuff49315N	1	2090236|3IOL	0.25	0	0	NULL	0	0	NULL	0	0	TTDS00440	95.58	0.9558	NULL	0	0	GLP1R	1	NULL	0	1	1	0	0.050397	0	0.607088	0.106474	0.607212	0.0709711	16.4871	0	0	0	0	0	0	0.1	MUS_leth	0.1	GLP1R	I3M889	2.2058	2.4058	0.1	961
XLOC_048389	Unigene_cuff80818N	4	41680|1QCF	0.25	0	0	NULL	0	0	drugbank_target|2599	95.48	0.2387	TTDS00407	71.27	0.7127	NULL	0	0	NULL	0	Pkinase_Tyr	1	1	1	0	0.378833	5.69809	0.996656	0.754339	15.8551	0.436418	0.234766	0	0	0	0	0.1	0	0	MUS_leth	0.1	HCK	D2H906	2.2014	2.4014	0.1	962
XLOC_018763	Unigene_cuff30341N	1	2069774|3DWB	0.25	0.25	0.75	NULL	0	0	drugbank_target|6295	30.28	0.0757	NULL	0	0	TTDR00136	29.57	0.073925	NULL	0	NULL	0	1	1	0	0.0238281	0.0157316	0.0117658	0.0289007	0.0692556	0.0134271	0	0	0	0	0	0	0	0	NULL	0	KEL	G3QY99	2.39962	2.39962	0	963
XLOC_054551	Unigene_cuff91016N	2	2082592|3GOV	0.25	0.25	0	drugbank_target|3814	33.06	0.3306	NULL	0	0	TTDS00470	36.78	0.3678	NULL	0	0	NULL	0	NULL	0	1	1	0	0.246016	47.7506	3.932	0.182838	0.204361	0.0607679	0.363892	0	0.1	0	0	0	0	0	MUS_leth	0.1	MASP1	G3RT79	2.1984	2.3984	0.1	964
XLOC_073417	Unigene_cuff120079N	1	120488|1VRY	0.25	0	0	drugbank_target|820	99.29	0.9929	NULL	0	0	NULL	0	0	TTDR00771	61.84	0.1546	NULL	0	NULL	0	1	1	0	0	0.106088	4.94913	0.00561482	0.00507335	0.0101236	0	0	0	0	0	0	0	0	NULL	0	I79_009999	G3HHA1	2.3975	2.3975	0	965
XLOC_079490	Unigene_cuff129657N	3	2069183|3DQB	0.25	0.25	0	drugbank_target|503	58.28	0.5828	NULL	0	0	NULL	0	0	TTDC00034	84.07	0.210175	SSTR4	1	NULL	0	1	1	0	0	0	1.6313	0	0.0466026	0.0459447	0	0	0	0	0	0	0	0	MUS_leth	0.1	SSTR4	H2P166	2.29298	2.39297	0	966
XLOC_106636	Unigene_cuff172258N	1	2032294|2OQ5	0.25	0.25	0	drugbank_target|3011	63.27	0.6327	NULL	0	0	NULL	0	0	TTDR00644	63.27	0.158175	NULL	0	NULL	0	1	1	0	0.120697	0	0.235727	0.0386506	0.0444629	0.0154098	0	0	0	0	0	0	0	0	MUS_leth	0.1	serase-1B	Q0X0F2	2.29088	2.39087	0	967
XLOC_059606	Unigene_cuff99211N	2	71374|1IRU	0.25	0.25	0	NULL	0	0	drugbank_target|6422	75.68	0.1892	NULL	0	0	NULL	0	0	NULL	0	NULL	0	1	1	0	72.7104	84.0939	37.7796	49.0598	49.0058	11.7032	49.0271	0.1	0.1	0.1	0.1	0.1	0.1	0.1	NULL	0	PSMB7	H0WMX5	1.6892	2.3892	0.7	968
XLOC_092195	Unigene_cuff149499N	6	2039809|2R9Y	0.25	0.25	0	NULL	0	0	drugbank_target|3361	29.28	0.0732	TTDS00068	31.32	0.3132	NULL	0	0	NULL	0	NULL	0	1	1	0	0.483474	915.739	0.115612	100.461	30.5019	0.161239	20.159	0	0.1	0	0.1	0.1	0	0.1	MUS_leth	0.1	PAL_GLEAN10020009	L5JRE7	1.8864	2.3864	0.4	969
XLOC_013468	Unigene_cuff21547N	2	153928|2Z1A	0.25	0	0	drugbank_target|1830	93.57	0.9357	NULL	0	0	NULL	0	0	NULL	0	0	NULL	0	NULL	0	1	1	0	2.17294	1.05723	7.12919	14.1948	15.7282	9.19813	0.428054	0	0	0	0.1	0.1	0	0	NULL	0	NT5E	G1RQP1	2.1857	2.3857	0.2	970
XLOC_043828	Unigene_cuff72979N	1	153174|2VIV	0.25	0.25	0	drugbank_target|1074	62.5	0.625	NULL	0	0	NULL	0	0	TTDC00312	62.5	0.15625	NULL	0	NULL	0	1	1	0	0.228949	0.470759	0.831331	0.195668	0.456941	0.851293	1.46846	0	0	0	0	0	0	0	MUS_leth	0.1	PRSS12	H9F5L2	2.28125	2.38125	0	971
XLOC_100376	Unigene_cuff161853N	2	38168|2SEB	0.25	0.25	0	NULL	0	0	NULL	0	0	TTDS00471	77.97	0.7797	NULL	0	0	NULL	0	NULL	0	1	1	0	1.52725	2.21633	0.252194	2.82627	1.56578	1.7751	0.390204	0	0	0	0	0	0	0	MUS_leth	0.1	Mane-DRB	I2ECH4	2.2797	2.3797	0	972
XLOC_008497	Unigene_cuff13203N	2	42618|1HLE	0.25	0.25	0	drugbank_target|1349	40.62	0.4062	NULL	0	0	TTDS00467	36.96	0.3696	NULL	0	0	NULL	0	NULL	0	1	1	0	0	0	0	0.689237	3.64379	0.144145	0	0	0	0	0	0	0	0	MUS_leth	0.1	SERPINB11	F6YAV2	2.2758	2.3758	0	973
XLOC_101594	Unigene_cuff163971N	2	73720|1L9H	0.25	0.25	0	drugbank_target|1129	56.98	0.5698	NULL	0	0	NULL	0	0	TTDC00215	80.59	0.201475	CCR1	1	NULL	0	1	1	0	0.540578	0.298272	0.768485	0.209186	0.27756	0.114593	0.100908	0	0	0	0	0	0	0	MUS_leth	0.1	CCR1	I3MTT8	2.27128	2.37127	0	974
XLOC_085701	Unigene_cuff139244N	3	93376|1OO8	0.25	0.25	0	NULL	0	0	drugbank_target|1277	53.47	0.133675	TTDS00285	53.47	0.5347	NULL	0	0	NULL	0	NULL	0	1	1	0	0	0.306139	0.00150822	6.73265	225.307	0.0254447	0	0	0	0	0	0.1	0	0	MUS_leth	0.1	LOC100720020	H0UTQ4	2.16838	2.36837	0.1	975
XLOC_061480	Unigene_cuff102182N	6	2093304|3K2L	0.25	0.25	0	NULL	0	0	drugbank_target|6515	31.71	0.079275	NULL	0	0	TTDR00928	33.97	0.084925	NULL	0	Pkinase	1	1	1	0	13.6001	13.8842	13.84	20.8966	14.9839	9.44053	17.5768	0.1	0.1	0.1	0.1	0.1	0	0.1	MUS_leth	0.1	PRPF4B	G3QU86	1.6642	2.3642	0.6	976
XLOC_040017	Unigene_cuff66469N	8	34148|1QC5	0.25	0.25	0.75	NULL	0	0	drugbank_target|1875	44.88	0.1122	NULL	0	0	NULL	0	0	NULL	0	NULL	0	1	1	0	5.21306	0.793566	0.598784	4.91456	2.03581	7.42615	0.648567	0	0	0	0	0	0	0	NULL	0	COL6A3	H2P914	2.3622	2.3622	0	977
XLOC_030137	Unigene_cuff49939N	1	2094995|3KG2	0.25	0	0	drugbank_target|4027	96.1	0.961	NULL	0	0	NULL	0	0	TTDC00250	59.02	0.14755	NULL	0	NULL	0	1	1	0	0	0	0	0	0	0	0	0	0	0	0	0	0	0	NULL	0	LOC100739538	I3L657	2.35855	2.35855	0	978
XLOC_045780	Unigene_cuff76302N	2	73720|1L9H	0.25	0.25	0	drugbank_target|4165	34.14	0.3414	NULL	0	0	TTDS00183	31.51	0.3151	NULL	0	0	GPR17	1	NULL	0	1	1	0	0.748265	0.0729647	10.4548	0.118903	0.414679	0.0134743	0.185921	0	0	0.1	0	0	0	0	MUS_leth	0.1	PANDA_017563	D2HY12	2.1565	2.3565	0.1	979
XLOC_034084	Unigene_cuff56622N	1	95665|1Q3A	0.25	0.25	0	drugbank_target|6188	75.21	0.7521	NULL	0	0	NULL	0	0	NULL	0	0	NULL	0	NULL	0	1	1	0	0	0	0	0	0.00067898	0.00109005	0	0	0	0	0	0	0	0	MUS_leth	0.1	GW7_15555	G5BUC3	2.2521	2.3521	0	980
XLOC_101593	Unigene_cuff163969N	2	2023054|2I37	0.25	0.25	0	drugbank_target|1129	37.54	0.3754	NULL	0	0	TTDS00326	37.54	0.3754	NULL	0	0	XCR1	1	NULL	0	1	1	0	0.0891851	0.867302	0.0314559	0.165293	0.186547	0.113737	0	0	0	0	0	0	0	0	MUS_leth	0.1	XCR1	F7DZF1	2.2508	2.3508	0	981
XLOC_027532	Unigene_cuff45354N	2	66288|1IRH	0.25	0.25	0.75	NULL	0	0	NULL	0	0	NULL	0	0	NULL	0	0	NULL	0	NULL	0	1	1	0	6.4262	3.30034	0.863017	4.50654	0.616257	3.82963	2.08299	0	0	0	0	0	0	0	MUS_leth	0.1	TFPI	I3MEX6	2.25	2.35	0	982
XLOC_052812	Unigene_cuff88252N	3	2004005|1WYJ	0.25	0.25	0.75	NULL	0	0	NULL	0	0	NULL	0	0	NULL	0	0	NULL	0	NULL	0	1	1	0	1.06824	0.348142	3.56544	1.16459	3.23525	1.64227	0.574562	0	0	0	0	0	0	0	MUS_leth	0.1	EGK_16946	G7MV05	2.25	2.35	0	983
XLOC_052811	Unigene_cuff88250N	2	2004005|1WYJ	0.25	0.25	0.75	NULL	0	0	NULL	0	0	NULL	0	0	NULL	0	0	NULL	0	NULL	0	1	1	0	0.264885	0.234819	1.15221	0.183168	0.932269	0.574527	0.14539	0	0	0	0	0	0	0	MUS_leth	0.1	ENSG00000196963	G3SFS5	2.25	2.35	0	984
XLOC_052809	Unigene_cuff88246N	2	2004005|1WYJ	0.25	0.25	0.75	NULL	0	0	NULL	0	0	NULL	0	0	NULL	0	0	NULL	0	NULL	0	1	1	0	0.47172	0.301625	1.22649	0.374376	1.55744	0.333343	0.0047887	0	0	0	0	0	0	0	MUS_leth	0.1	tr|G1PZ89|G1PZ89_MYOLU	G1PZ89	2.25	2.35	0	985
XLOC_052803	Unigene_cuff88238N	1	2004005|1WYJ	0.25	0.25	0.75	NULL	0	0	NULL	0	0	NULL	0	0	NULL	0	0	NULL	0	NULL	0	1	1	0	0.541976	0.0415913	1.07889	0.13816	0.958431	0.365736	0.0304102	0	0	0	0	0	0	0	MUS_leth	0.1	PCDHB2	F6U9V7	2.25	2.35	0	986
XLOC_052808	Unigene_cuff88245N	1	2004005|1WYJ	0.25	0.25	0.75	NULL	0	0	NULL	0	0	NULL	0	0	NULL	0	0	NULL	0	NULL	0	1	1	0	1.46563	0.385156	1.47888	0.612744	2.17356	0.0912982	1.34529	0	0	0	0	0	0	0	MUS_leth	0.1	PCDHB5	G3RTS9	2.25	2.35	0	987
XLOC_052806	Unigene_cuff88242N	1	2004005|1WYJ	0.25	0.25	0.75	NULL	0	0	NULL	0	0	NULL	0	0	NULL	0	0	NULL	0	NULL	0	1	1	0	0.139891	0.00155822	0.176844	0.0618633	0.0753394	0.0739239	0	0	0	0	0	0	0	0	MUS_leth	0.1	PCDHB3	Q2M3R2	2.25	2.35	0	988
XLOC_052814	Unigene_cuff88257N	1	2004005|1WYJ	0.25	0.25	0.75	NULL	0	0	NULL	0	0	NULL	0	0	NULL	0	0	NULL	0	NULL	0	1	1	0	0.311089	0.0827102	1.27894	0.269713	3.544	1.58063	0.0743471	0	0	0	0	0	0	0	MUS_leth	0.1	LOC100391715	H9KY87	2.25	2.35	0	989
XLOC_052815	Unigene_cuff88258N	2	2004005|1WYJ	0.25	0.25	0.75	NULL	0	0	NULL	0	0	NULL	0	0	NULL	0	0	NULL	0	NULL	0	1	1	0	0.407195	0.090951	1.19538	0.225787	6.95696	0.576018	0	0	0	0	0	0	0	0	MUS_leth	0.1	PCDHB10	H0X4Q0	2.25	2.35	0	990
XLOC_052805	Unigene_cuff88241N	1	2004005|1WYJ	0.25	0.25	0.75	NULL	0	0	NULL	0	0	NULL	0	0	NULL	0	0	NULL	0	NULL	0	1	1	0	0.15223	0.170668	0.600369	0.168767	0.373303	0.102332	0.10623	0	0	0	0	0	0	0	MUS_leth	0.1	PCDHB3	Q2M3R2	2.25	2.35	0	991
XLOC_052804	Unigene_cuff88240N	1	2004005|1WYJ	0.25	0.25	0.75	NULL	0	0	NULL	0	0	NULL	0	0	NULL	0	0	NULL	0	NULL	0	1	1	0	0	0	0.849226	0.0567384	1.0964	0.258358	0.0609886	0	0	0	0	0	0	0	MUS_leth	0.1	PCDHB3	Q2M3R2	2.25	2.35	0	992
XLOC_055059	Unigene_cuff91862N	3	71424|1ITU	0.25	0.25	0.75	NULL	0	0	NULL	0	0	NULL	0	0	NULL	0	0	NULL	0	NULL	0	1	1	0	0.287	2.16911	0.0608169	0.0819797	58.6836	0.0771774	0.143789	0	0	0	0	0.1	0	0	NULL	0	DPEP2	I3LFR7	2.25	2.35	0.1	993
XLOC_086086	Unigene_cuff139869N	2	84519|1L3H	0.25	0.25	0.75	NULL	0	0	NULL	0	0	NULL	0	0	NULL	0	0	NULL	0	NULL	0	1	1	0	0.380525	0	30.7934	0.294718	0.376512	0.124455	0	0	0	0.1	0	0	0	0	NULL	0	PANDA_010247	D2HGS2	2.25	2.35	0.1	994
XLOC_021188	Unigene_cuff34485N	4	2093889|3K71	0.25	0.25	0.75	NULL	0	0	NULL	0	0	NULL	0	0	NULL	0	0	NULL	0	NULL	0	1	1	0	2.08026	3.15837	1.64037	7.45844	0.941347	0.86889	11.0245	0	0	0	0	0	0	0.1	NULL	0	ITGB4	G1QLG7	2.25	2.35	0.1	995
XLOC_015847	Unigene_cuff25429N	2	131958|2E0W	0.25	0.25	0.75	NULL	0	0	NULL	0	0	NULL	0	0	NULL	0	0	NULL	0	NULL	0	1	1	0	0.323855	0.214884	10.5639	0.412685	0.982105	0.840179	0.464889	0	0	0.1	0	0	0	0	NULL	0	GGT7	F6U244	2.25	2.35	0.1	996
XLOC_085733	Unigene_cuff139318N	3	42626|2ACH	0.25	0.25	0	NULL	0	0	drugbank_target|1277	51.56	0.1289	TTDS00285	51.56	0.5156	NULL	0	0	NULL	0	NULL	0	1	1	0	0.324666	435.872	2.1539	1.28921	2.57702	1.932	5.02014	0	0.1	0	0	0	0	0	MUS_leth	0.1	SERPINA3	G3V5I3	2.1445	2.3445	0.1	997
XLOC_062547	Unigene_cuff103912N	2	144581|1XWD	0.25	0.25	0	NULL	0	0	NULL	0	0	TTDS00254	74.43	0.7443	NULL	0	0	LHCGR	1	NULL	0	1	1	0	0.0123258	0	0.0234476	0.0271003	1.26446	8.99909	0	0	0	0	0	0	0	0	MUS_leth	0.1	LHCGR	F6R0C2	2.2443	2.3443	0	998
XLOC_067313	Unigene_cuff111542N	1	2030398|2O1T	0.25	0.25	0	drugbank_target|2091	84.23	0.8423	NULL	0	0	NULL	0	0	NULL	0	0	NULL	0	NULL	0	1	1	0	0.0558976	0	0.0145528	0.322024	0	0	0	0	0	0	0	0	0	0	NULL	0	cDNA FLJ58812, highly similar to Endoplasmin (Heat shock protein 90kDa beta member 1)	B4DHT9	2.3423	2.3423	0	999
XLOC_011325	Unigene_cuff18180N	2	44550|1BIK	0.25	0	0	drugbank_target|1200	79.14	0.7914	NULL	0	0	NULL	0	0	NULL	0	0	NULL	0	NULL	0	1	1	0	0.519552	3929.8	1.11098	31.9366	0.827314	0.460923	23.8772	0	0.1	0	0.1	0	0	0.1	NULL	0	AMBP	G1M2K1	2.0414	2.3414	0.3	1000
XLOC_079360	Unigene_cuff129404N	2	120488|1VRY	0.25	0	0	drugbank_target|820	80.44	0.8044	NULL	0	0	NULL	0	0	TTDR00771	73.68	0.1842	NULL	0	NULL	0	1	1	0	0	0	0.333809	0	0.034748	0.0132084	0	0	0	0	0	0	0	0	MUS_leth	0.1	GLRA4	E1BHI1	2.2386	2.3386	0	1001
XLOC_088588	Unigene_cuff143697N	6	2200109|2KV3	0.25	0.25	0.75	NULL	0	0	drugbank_target|1130	33.58	0.08395	NULL	0	0	NULL	0	0	NULL	0	NULL	0	1	1	0	0.567976	0	2.35746	0.164678	0.900058	0.351518	0	0	0	0	0	0	0	0	NULL	0	ENSG00000134193	H2PZT2	2.33395	2.33395	0	1002
XLOC_083587	Unigene_cuff135985N	1	NULL	0	0	0	drugbank_target|464	98.21	0.9821	NULL	0	0	NULL	0	0	TTDC00299	98.21	0.245525	NULL	0	NULL	0	1	1	0	0.00915586	0	7.77897	0.291684	0.547649	0.0108353	0.0287537	0	0	0	0	0	0	0	MUS_leth	0.1	GRIN2B	G1T8R7	2.22763	2.32762	0	1003
XLOC_005222	Unigene_cuff8096N	5	NULL	0	0	0	drugbank_target|4165	89.92	0.8992	NULL	0	0	NULL	0	0	TTDC00179	89.92	0.2248	P2RY2	1	NULL	0	1	1	0	28.5168	5.29625	0.18262	6.83007	0.585488	0.394194	0.747538	0.1	0	0	0	0	0	0	MUS_leth	0.1	ENSG00000175591	H2Q4D2	2.124	2.324	0.1	1004
XLOC_043581	Unigene_cuff72621N	1	2079738|3G2F	0.25	0.25	0	drugbank_target|745	42.68	0.4268	NULL	0	0	NULL	0	0	TTDR00998	37.75	0.094375	NULL	0	Pkinase	1	1	1	0	14.8462	13.3428	6.8409	7.12107	5.01317	1.43848	4.29077	0.1	0.1	0	0	0	0	0	MUS_leth	0.1	BMPR2	G1SGJ0	2.02117	2.32118	0.2	1005
XLOC_000032	Unigene_cuff85N	2	78232|1LV7	0.25	0.25	0	NULL	0	0	drugbank_target|5265	47.86	0.11965	NULL	0	0	NULL	0	0	NULL	0	NULL	0	1	1	0	29.7546	53.4928	16.4621	14.7967	29.2848	6.64727	28.2314	0.1	0.1	0.1	0.1	0.1	0	0.1	MUS_leth	0.1	YME1L1	G1T116	1.61965	2.31965	0.6	1006
XLOC_008499	Unigene_cuff13207N	1	42618|1HLE	0.25	0.25	0	drugbank_target|3865	40.08	0.4008	NULL	0	0	TTDS00467	31.88	0.3188	NULL	0	0	NULL	0	NULL	0	1	1	0	0	0	0	0	0	0	0	0	0	0	0	0	0	0	MUS_leth	0.1	SERPINB12	J9P794	2.2196	2.3196	0	1007
XLOC_082563	Unigene_cuff134471N	2	71377|1IRU	0.25	0.25	0	drugbank_target|4102	71.92	0.7192	NULL	0	0	NULL	0	0	NULL	0	0	NULL	0	NULL	0	1	1	0	4.71487	36.4881	0.746372	8.28068	2.64469	2.09282	2.24093	0	0.1	0	0	0	0	0	NULL	0	PSMB8	H9ZBF6	2.2192	2.3192	0.1	1008
XLOC_052326	Unigene_cuff87478N	7	2004865|1Y1U	0.25	0.25	0	NULL	0	0	NULL	0	0	TTDS00275	31.16	0.3116	NULL	0	0	NULL	0	NULL	0	1	1	0	10.5033	23.2507	8.42632	12.8894	5.16896	6.89646	13.8061	0.1	0.1	0	0.1	0	0	0.1	MUS_leth	0.1	Signal transducer and activator of transcription 5B	G2HEE8	1.8116	2.3116	0.4	1009
XLOC_021105	Unigene_cuff34191N	2	2090236|3IOL	0.25	0	0	NULL	0	0	NULL	0	0	TTDS00439	85.83	0.8583	NULL	0	0	GCGR	1	NULL	0	1	1	0	0.487773	106.469	0	9.88476	2.65781	0.155367	0.114542	0	0.1	0	0	0	0	0	MUS_leth	0.1	GCGR	F6Q776	2.1083	2.3083	0.1	1010
XLOC_069515	Unigene_cuff114484N	1	2005590|1YPH	0.25	0.25	0	drugbank_target|6011	70.49	0.7049	NULL	0	0	NULL	0	0	NULL	0	0	NULL	0	NULL	0	1	1	0	1.87013	0	0.692375	2.11727	0.75306	0.574088	111535	0	0	0	0	0	0	0.1	NULL	0	CTRB2	H3BP92	2.2049	2.3049	0.1	1011
XLOC_057727	Unigene_cuff96093N	2	2023791|2ID5	0.25	0.25	0	NULL	0	0	drugbank_target|4852	29.91	0.074775	NULL	0	0	TTDR00417	51.93	0.129825	LGR4, GPR48	1	NULL	0	1	1	0	27.7584	23.7133	6.57994	31.6177	22.1124	6.85288	15.6717	0.1	0.1	0	0.1	0.1	0	0.1	MUS_leth	0.1	LGR4	K7D663	1.7046	2.3046	0.5	1012
XLOC_035047	Unigene_cuff58150N	3	2053996|2Z80	0.25	0.25	0	drugbank_target|2090	70.33	0.7033	NULL	0	0	NULL	0	0	NULL	0	0	NULL	0	NULL	0	1	1	0	3.07765	1.79658	0.38613	0.878571	0.224262	0.14324	0.226808	0	0	0	0	0	0	0	MUS_leth	0.1	TLR2	I3NCQ5	2.2033	2.3033	0	1013
XLOC_025246	Unigene_cuff41490N	3	2103650|3MTT	0.25	0	0	drugbank_target|4145	95.26	0.9526	NULL	0	0	NULL	0	0	NULL	0	0	NULL	0	NULL	0	1	1	0	2.51806	3.4078	9.70788	7.48197	2.84341	2.74453	2.94417	0	0	0	0	0	0	0	MUS_leth	0.1	PIK3R2	G1R1V3	2.2026	2.3026	0	1014
XLOC_036744	Unigene_cuff60942N	5	2039125|2R37	0.25	0.25	0	NULL	0	0	NULL	0	0	NULL	0	0	NULL	0	0	NULL	0	NULL	0	1	1	0	536.2	58.6545	32.9974	6163.7	405.549	209.618	103.897	0.1	0.1	0.1	0.1	0.1	0.1	0.1	MUS_leth	0.1	Gpx3	F1LPZ5	1.5	2.3	0.7	1015
XLOC_098897	Unigene_cuff159584N	2	2064394|3CIG	0.25	0	0	drugbank_target|2112	75.6	0.756	NULL	0	0	NULL	0	0	TTDC00107	75.6	0.189	NULL	0	NULL	0	1	1	0	0.0172176	0.503827	0.00807888	0.0231208	0	0.2571	0	0	0	0	0	0	0	0	MUS_leth	0.1	TLR9	Q2EEY0	2.195	2.295	0	1016
XLOC_010314	Unigene_cuff16366N	2	73720|1L9H	0.25	0.25	0	drugbank_target|1448	33.03	0.3303	NULL	0	0	TTDS00267	35.79	0.3579	NULL	0	0	GPR1	1	NULL	0	1	1	0	1.1962	0.673505	0.120252	0.292403	0.875676	0.15138	0.722994	0	0	0	0	0	0	0	MUS_leth	0.1	GPR1	H0X4D8	2.1882	2.2882	0	1017
XLOC_046955	Unigene_cuff78449N	5	76731|1HZF	0.25	0.25	0	drugbank_target|5898	30.97	0.3097	NULL	0	0	NULL	0	0	TTDR01153	30.97	0.077425	NULL	0	NULL	0	1	1	0	2.35131	1187.73	4.05331	22.4529	8.78317	13.3669	5.78341	0	0.1	0	0.1	0	0.1	0	MUS_leth	0.1	tr|H0X0X8|H0X0X8_OTOGA (Fragment)	H0X0X8	1.88712	2.28713	0.3	1018
XLOC_106960	Unigene_cuff172771N	1	2055058|2ZIY	0.25	0.25	0	drugbank_target|1129	47.06	0.4706	NULL	0	0	NULL	0	0	TTDC00226	86.57	0.216425	CCR4	1	NULL	0	1	1	0	0.0643385	0.0442262	0	0.0619441	0.0637531	0.0340508	0	0	0	0	0	0	0	0	MUS_leth	0.1	ENSG00000183813	H2QM91	2.18703	2.28702	0	1019
XLOC_085889	Unigene_cuff139603N	2	108971|1VZO	0.25	0.25	0	NULL	0	0	drugbank_target|6782	34.76	0.0869	NULL	0	0	NULL	0	0	NULL	0	Pkinase	1	1	1	0	23.2976	47.9325	440.973	29.7779	81.8807	5.73087	21.1195	0.1	0.1	0.1	0.1	0.1	0	0.1	MUS_leth	0.1	SGK494	E1BDA3	1.5869	2.2869	0.6	1020
XLOC_003534	Unigene_cuff4869N	1	NULL	0	0	0	drugbank_target|111	79.19	0.7919	NULL	0	0	TTDS00183	39.49	0.3949	NULL	0	0	CYSLTR2	1	NULL	0	1	1	0	0	0	0	0	0	0.155935	0	0	0	0	0	0	0	0	MUS_leth	0.1	CYSLTR2	G3QYB7	2.1868	2.2868	0	1021
XLOC_087576	Unigene_cuff142064N	2	2101006|3LQZ	0.25	0	0	drugbank_target|3844	56.59	0.5659	NULL	0	0	TTDS00471	36.84	0.3684	NULL	0	0	NULL	0	NULL	0	1	1	0	3.16652	4.73834	0.319607	4.20921	1.84987	0.323883	0.384418	0	0	0	0	0	0	0	MUS_leth	0.1	Mafa-DPA	A4L263	2.1843	2.2843	0	1022
XLOC_048789	Unigene_cuff81519N	3	2070214|3E00	0.25	0	0	drugbank_target|780	33.16	0.3316	NULL	0	0	TTDS00073	60	0.6	NULL	0	0	NULL	0	NULL	0	1	1	0	5.76806	6.68835	5.28621	5.47375	8.07015	1.60426	2.37325	0	0	0	0	0	0	0	MUS_leth	0.1	NR2C1	E2QX37	2.1816	2.2816	0	1023
XLOC_026827	Unigene_cuff44093N	4	2078626|3FS1	0.25	0.25	0	NULL	0	0	drugbank_target|6522	95.78	0.23945	NULL	0	0	TTDR00269	95.78	0.23945	NULL	0	NULL	0	1	1	0	0.0883792	109.131	0.064662	41.5981	0.512155	0.00895388	4.19416	0	0.1	0	0.1	0	0	0	MUS_leth	0.1	NR2A1	F1D8S2	1.9789	2.2789	0.2	1024
XLOC_106390	Unigene_cuff171623N	1	2039955|2RCA	0.25	0.25	0	drugbank_target|591	77.64	0.7764	NULL	0	0	NULL	0	0	NULL	0	0	NULL	0	NULL	0	1	1	0	0.441574	0.648806	0.320331	0.218497	1.19242	0.273467	0.499901	0	0	0	0	0	0	0	NULL	0	GRIN3B	C7G3M6	2.2764	2.2764	0	1025
XLOC_022177	Unigene_cuff36207N	1	87982|1P8T	0.25	0	0.75	NULL	0	0	drugbank_target|4852	34.52	0.0863	NULL	0	0	TTDR00417	35.48	0.0887	LGR5, GPR49	1	NULL	0	1	1	0	0.0729133	0.625273	2.39161	0.978545	2.88897	0.154807	0	0	0	0	0	0	0	0	MUS_leth	0.1	LGR5	G1PIW1	2.175	2.275	0	1026
XLOC_081732	Unigene_cuff132966N	7	2202640|3AGL	0.25	0.25	0	drugbank_target|476	37.85	0.3785	NULL	0	0	NULL	0	0	TTDC00132	37.85	0.094625	NULL	0	Pkinase	1	1	1	0	10.7565	0.570981	6.59278	1.03578	25.5688	0.91161	3.21807	0.1	0	0	0	0.1	0	0	MUS_leth	0.1	MAST2	I3MU14	1.97313	2.27312	0.2	1027
XLOC_046178	Unigene_cuff77049N	1	2073695|3ET6	0.25	0.25	0	drugbank_target|613	33.58	0.3358	NULL	0	0	TTDS00478	33.58	0.3358	NULL	0	0	NULL	0	Pkinase_Tyr	1	1	1	0	0.0177906	0.0715619	0	0.134995	0.0217774	0.00272673	0.0218726	0	0	0	0	0	0	0	MUS_leth	0.1	Guanylate cyclase	G1Q561	2.1716	2.2716	0	1028
XLOC_005248	Unigene_cuff8176N	3	42618|1HLE	0.25	0.25	0	drugbank_target|3865	29.97	0.2997	NULL	0	0	NULL	0	0	TTDR00983	28.23	0.070575	NULL	0	NULL	0	1	1	0	23.6008	8.1214	3.71029	29.3252	5.0194	54.7934	5.4394	0.1	0	0	0.1	0	0.1	0	MUS_leth	0.1	SERPINH1	F6PWV8	1.87027	2.27027	0.3	1029
XLOC_034080	Unigene_cuff56615N	2	27540|1PEX	0.25	0	0	drugbank_target|1330	91.93	0.9193	NULL	0	0	NULL	0	0	NULL	0	0	NULL	0	NULL	0	1	1	0	0.0289692	0	0.0357658	0.0380519	1.40341	0.142742	0	0	0	0	0	0	0	0	MUS_leth	0.1	MMP13	G1R6E4	2.1693	2.2693	0	1030
XLOC_069532	Unigene_cuff114501N	1	59454|1ELV	0.25	0.25	0	drugbank_target|2782	65.93	0.6593	NULL	0	0	NULL	0	0	NULL	0	0	NULL	0	NULL	0	1	1	0	0	10.8126	0	0.191621	0.286915	1.05469	0.874135	0	0.1	0	0	0	0	0	NULL	0	PAL_GLEAN10015580	L5KFV5	2.1593	2.2593	0.1	1031
XLOC_095055	Unigene_cuff153607N	4	152362|2V0B	0.25	0.25	0	NULL	0	0	drugbank_target|6260	91.44	0.2286	NULL	0	0	TTDR00230	91.44	0.2286	NULL	0	NULL	0	1	1	0	1.5392	1.76325	0.746166	0.754128	25.3294	0.288316	29332.4	0	0	0	0	0.1	0	0.1	MUS_leth	0.1	CELA1	H0WXH4	1.9572	2.2572	0.2	1032
XLOC_072754	Unigene_cuff119164N	6	2031808|2OJJ	0.25	0.25	0	drugbank_target|1714	52.55	0.5255	NULL	0	0	NULL	0	0	TTDR00373	52.55	0.131375	NULL	0	Pkinase	1	1	1	0	1.69033	0.964908	1.13195	1.60595	6.90061	2.05569	0.577112	0	0	0	0	0	0	0	MUS_leth	0.1	Mapk7	E9PTH2	2.15687	2.25687	0	1033
XLOC_006586	Unigene_cuff10454N	2	NULL	0	0	0	drugbank_target|530	97.74	0.9774	NULL	0	0	NULL	0	0	TTDR01178	69.49	0.173725	NULL	0	NULL	0	1	1	0	0	6.48988	3.69566	0.0605006	7.4225	0.024379	0	0	0	0	0	0	0	0	MUS_leth	0.1	Gabra4	Q3TRC7	2.15112	2.25113	0	1034
XLOC_062925	Unigene_cuff104433N	2	2089871|3IJE	0.25	0.25	0.75	NULL	0	0	NULL	0	0	NULL	0	0	NULL	0	0	NULL	0	NULL	0	1	1	0	0.481763	0.903615	0.0973181	0.377674	0.227517	0.151714	0.0815717	0	0	0	0	0	0	0	NULL	0	ITGB3	F7FG54	2.25	2.25	0	1035
XLOC_061461	Unigene_cuff102147N	1	2080236|3G61	0.25	0.25	0.75	NULL	0	0	NULL	0	0	NULL	0	0	NULL	0	0	NULL	0	NULL	0	1	1	0	0	0.133852	0	0.0761125	0.750624	0	0	0	0	0	0	0	0	0	NULL	0	PgpID	Q28966	2.25	2.25	0	1036
XLOC_022186	Unigene_cuff36235N	4	2006100|1Z1W	0.25	0.25	0.75	NULL	0	0	NULL	0	0	NULL	0	0	NULL	0	0	NULL	0	NULL	0	1	1	0	1.15575	0.751636	6.68771	0.619957	3.42163	4.64637	0	0	0	0	0	0	0	0	NULL	0	tr|H0WVG4|H0WVG4_OTOGA (Fragment)	H0WVG4	2.25	2.25	0	1037
XLOC_055847	Unigene_cuff93101N	7	2058012|3A75	0.25	0.25	0.75	NULL	0	0	NULL	0	0	NULL	0	0	NULL	0	0	NULL	0	NULL	0	1	1	0	2.63559	1.41864	0.719368	5.80415	2.6136	4.58904	0.953791	0	0	0	0	0	0	0	NULL	0	I79_015925	G3HY00	2.25	2.25	0	1038
XLOC_060123	Unigene_cuff99981N	3	2052545|2XDT	0.25	0.25	0.75	NULL	0	0	NULL	0	0	NULL	0	0	NULL	0	0	NULL	0	NULL	0	1	1	0	3.18597	0.269804	0	0.0212222	1.12238	4.32312	1.62058	0	0	0	0	0	0	0	NULL	0	tr|G3SPR9|G3SPR9_LOXAF (Fragment)	G3SPR9	2.25	2.25	0	1039
XLOC_022187	Unigene_cuff36236N	1	2052545|2XDT	0.25	0.25	0.75	NULL	0	0	NULL	0	0	NULL	0	0	NULL	0	0	NULL	0	NULL	0	1	1	0	0.331725	3.73369	6.1239	0.504051	1.19487	8.13729	0.303593	0	0	0	0	0	0	0	NULL	0	EGM_03504	G7PI26	2.25	2.25	0	1040
XLOC_084735	Unigene_cuff137767N	1	131958|2E0W	0.25	0.25	0.75	NULL	0	0	NULL	0	0	NULL	0	0	NULL	0	0	NULL	0	NULL	0	1	1	0	0	0	0	0.0858095	0.535445	0.0172027	0	0	0	0	0	0	0	0	NULL	0	EGK_08043	G7NHX3	2.25	2.25	0	1041
XLOC_071331	Unigene_cuff116864N	5	2024518|2IPP	0.25	0.25	0.75	NULL	0	0	NULL	0	0	NULL	0	0	NULL	0	0	NULL	0	NULL	0	0	1	0.2	135.748	1163.79	86.2387	188.496	60.4776	61.7312	86.3804	0.1	0.1	0.1	0.1	0.1	0.1	0.1	MUS_leth	0.1	tr|B4DMY4|B4DMY4_HUMAN cDNA FLJ59133, highly similar to Cathepsin B (EC 3.4.22.1)	B4DMY4	1.45	2.25	0.7	1042
XLOC_067238	Unigene_cuff111402N	4	16191|1IRG	0.25	0.25	0.75	NULL	0	0	NULL	0	0	NULL	0	0	NULL	0	0	NULL	0	NULL	0	0	1	0.2	26.6786	75.407	16.0386	28.7561	12.5939	13.3955	21.2685	0.1	0.1	0.1	0.1	0.1	0.1	0.1	MUS_leth	0.1	IRF2	G1SWT5	1.45	2.25	0.7	1043
XLOC_019263	Unigene_cuff31027N	11	2016702|2F1Z	0.25	0.25	0.75	NULL	0	0	NULL	0	0	NULL	0	0	NULL	0	0	NULL	0	NULL	0	0	1	0.2	28.8533	44.148	48.9401	41.8918	19.0233	16.2742	50.6706	0.1	0.1	0.1	0.1	0.1	0.1	0.1	MUS_leth	0.1	USP48	K7EVJ3	1.45	2.25	0.7	1044
XLOC_026816	Unigene_cuff44070N	1	2009893|2BQ0	0.25	0.25	0.75	NULL	0	0	NULL	0	0	NULL	0	0	NULL	0	0	NULL	0	NULL	0	0	1	0.2	48.7711	73.1769	226.153	108.055	37.7445	34.1007	45.6347	0.1	0.1	0.1	0.1	0.1	0.1	0.1	MUS_leth	0.1	YWHAB	F1SDR7	1.45	2.25	0.7	1045
XLOC_064577	Unigene_cuff107269N	4	19203|1QJB	0.25	0.25	0.75	NULL	0	0	NULL	0	0	NULL	0	0	NULL	0	0	NULL	0	NULL	0	0	1	0.2	89.7383	65.6372	318.475	130.814	114.818	32.9381	24.5573	0.1	0.1	0.1	0.1	0.1	0.1	0.1	MUS_leth	0.1	YWHAZ	G1SDY5	1.45	2.25	0.7	1046
XLOC_092235	Unigene_cuff149619N	1	2009938|2BR9	0.25	0.25	0.75	NULL	0	0	NULL	0	0	NULL	0	0	NULL	0	0	NULL	0	NULL	0	0	1	0.2	35.6003	32.4767	49.743	27.5921	30.9437	10.2079	21.6562	0.1	0.1	0.1	0.1	0.1	0.1	0.1	MUS_leth	0.1	Ywhae	Q3V453	1.45	2.25	0.7	1047
XLOC_072969	Unigene_cuff119414N	3	42618|1HLE	0.25	0.25	0	drugbank_target|1349	44.95	0.4495	NULL	0	0	NULL	0	0	TTDR00983	39.84	0.0996	NULL	0	NULL	0	1	1	0	6.17892	7.94717	2.51343	3.52457	1.34302	2.79341	19.505	0	0	0	0	0	0	0.1	MUS_leth	0.1	SERPINB1	G1RJE1	2.0491	2.2491	0.1	1048
XLOC_083719	Unigene_cuff136179N	3	2033837|2P9R	0.25	0	0	drugbank_target|1128	51.57	0.5157	NULL	0	0	TTDS00435	28.33	0.2833	NULL	0	0	NULL	0	NULL	0	1	1	0	0.0808835	596.958	0.00725107	2.66088	0.0187574	0	0.615507	0	0.1	0	0	0	0	0	MUS_leth	0.1	tr|G1LC07|G1LC07_AILME	G1LC07	2.049	2.249	0.1	1049
XLOC_093259	Unigene_cuff151119N	2	NULL	0	0	0	drugbank_target|1193	83.74	0.8374	NULL	0	0	NULL	0	0	TTDC00071	83.74	0.20935	F2R, PAR1	1	NULL	0	1	1	0	15.0741	0.585584	7.84891	3.28586	2.21156	3.51735	1.0039	0.1	0	0	0	0	0	0	MUS_leth	0.1	F2R	F1PTF6	2.04675	2.24675	0.1	1050
XLOC_000673	Unigene_cuff989N	5	2046262|2W4K	0.25	0.25	0	NULL	0	0	drugbank_target|3231	97	0.2425	NULL	0	0	TTDR00794	40.93	0.102325	NULL	0	Pkinase	1	1	1	0	1.96199	8.91767	10.2787	12.0178	4.33875	4.14926	12.0875	0	0	0.1	0.1	0	0	0.1	MUS_leth	0.1	Putative uncharacterized protein (Fragment)	Q59H88	1.84482	2.24483	0.3	1051
XLOC_038868	Unigene_cuff64494N	6	2042197|2V55	0.25	0.25	0	drugbank_target|476	36.16	0.3616	NULL	0	0	NULL	0	0	TTDC00202	32.5	0.08125	NULL	0	Pkinase	1	1	1	0	0.218421	0.113957	21.898	0.349464	10.1103	0.946242	0.850183	0	0	0.1	0	0.1	0	0	MUS_leth	0.1	CIT	K7B0U5	1.94285	2.24285	0.2	1052
XLOC_009435	Unigene_cuff15018N	5	2050129|2WUH	0.25	0.25	0	drugbank_target|1950	52.3	0.523	NULL	0	0	NULL	0	0	TTDC00318	47.43	0.118575	NULL	0	Pkinase_Tyr	1	1	1	0	6.49393	0.819443	0.948766	2.56224	2.38443	3.70706	2.67492	0	0	0	0	0	0	0	MUS_leth	0.1	GW7_18340	G5BU50	2.14158	2.24158	0	1053
XLOC_093698	Unigene_cuff151768N	1	43429|1F88	0.25	0.25	0	drugbank_target|6033	32.12	0.3212	NULL	0	0	TTDS00267	31.83	0.3183	NULL	0	0	GPR30	1	NULL	0	1	1	0	1.36997	0.762736	1.6195	1.00992	0.173212	0.295823	0.834029	0	0	0	0	0	0	0	MUS_leth	0.1	GPER	G1MP46	2.1395	2.2395	0	1054
XLOC_087522	Unigene_cuff142003N	2	2205235|3LKN	0.25	0.25	0	NULL	0	0	drugbank_target|6585	87.31	0.218275	TTDS00471	32.09	0.3209	NULL	0	0	NULL	0	NULL	0	1	1	0	6.11765	87.0737	1.33091	8.32677	3.75535	1.37147	7.33367	0	0.1	0	0	0	0	0	MUS_leth	0.1	Tube-W07	I6W6I1	2.03918	2.23917	0.1	1055
XLOC_005223	Unigene_cuff8101N	3	2023054|2I37	0.25	0.25	0	drugbank_target|4165	41.99	0.4199	NULL	0	0	NULL	0	0	TTDR00731	85.98	0.21495	P2RY6	1	NULL	0	1	1	0	1.61796	0.714798	2.53295	0.744649	0.717118	0.38575	0.182091	0	0	0	0	0	0	0	MUS_leth	0.1	P2RY6	G1S5L9	2.13485	2.23485	0	1056
XLOC_057889	Unigene_cuff96367N	1	NULL	0	0	0	drugbank_target|1341	90.55	0.9055	NULL	0	0	NULL	0	0	TTDC00079	90.55	0.226375	HRH3	1	NULL	0	1	1	0	0	0	22.6249	0.0126069	0.527511	0.0280716	0	0	0	0.1	0	0	0	0	NULL	0	HRH3	G1NT07	2.13187	2.23188	0.1	1057
XLOC_067111	Unigene_cuff111184N	6	2007994|2ACX	0.25	0.25	0	drugbank_target|377	42.39	0.4239	NULL	0	0	NULL	0	0	TTDR00280	42.13	0.105325	NULL	0	Pkinase	1	1	1	0	11.3123	5.99674	6.74177	4.90745	6.54356	4.19201	4.10379	0.1	0	0	0	0	0	0	MUS_leth	0.1	G protein-coupled receptor kinase 5	G2HI44	2.02922	2.22923	0.1	1058
XLOC_079146	Unigene_cuff129073N	2	2207957|3N7P	0.25	0	0	NULL	0	0	NULL	0	0	TTDS00485	87.55	0.8755	NULL	0	0	CALCR	1	NULL	0	1	1	0	0	0	0.295802	0.255045	0.00771598	0.00735922	0	0	0	0	0	0	0	0	MUS_leth	0.1	CALCR	F6YHG4	2.1255	2.2255	0	1059
XLOC_013745	Unigene_cuff21932N	4	2010895|2C7A	0.25	0	0	drugbank_target|737	87.52	0.8752	NULL	0	0	NULL	0	0	NULL	0	0	NULL	0	NULL	0	1	1	0	3.7056	2.64083	5.96669	5.47123	1.92608	0.930754	2.51714	0	0	0	0	0	0	0	MUS_leth	0.1	NR3C2	H0XAA8	2.1252	2.2252	0	1060
XLOC_094644	Unigene_cuff152998N	1	NULL	0	0	0	drugbank_target|580	97.94	0.9794	NULL	0	0	NULL	0	0	TTDR01178	97.94	0.24485	NULL	0	NULL	0	1	1	0	0	0	0.413908	0	0	0.0118674	0	0	0	0	0	0	0	0	NULL	0	GABRA3	I3M419	2.22425	2.22425	0	1061
XLOC_026815	Unigene_cuff44060N	4	2065193|3COM	0.25	0.25	0	NULL	0	0	drugbank_target|6612	53.66	0.13415	NULL	0	0	TTDR00148	33.55	0.083875	NULL	0	Pkinase	1	1	1	0	6.0385	11.2541	15.9434	12.156	13.4304	4.28485	9.68008	0	0.1	0.1	0.1	0.1	0	0	MUS_leth	0.1	STK4	F6X814	1.71802	2.21802	0.4	1062
XLOC_034798	Unigene_cuff57837N	4	2075445|3F5N	0.25	0.25	0	NULL	0	0	drugbank_target|309	33.42	0.08355	TTDS00467	33.42	0.3342	NULL	0	0	NULL	0	NULL	0	1	1	0	36.9291	1.2395	87.9485	2.45636	0.8975	2.90887	2.37026	0.1	0	0.1	0	0	0	0	MUS_leth	0.1	SERPINI1	E2RLA3	1.91775	2.21775	0.2	1063
XLOC_073883	Unigene_cuff120726N	4	87959|1P8J	0.25	0.25	0	drugbank_target|3848	41.49	0.4149	NULL	0	0	NULL	0	0	NULL	0	0	NULL	0	NULL	0	1	1	0	8.90766	29.9042	3.72716	15.9391	8.17656	1.60055	15.584	0	0.1	0	0.1	0	0	0.1	NULL	0	PANDA_008171	D2HC72	1.9149	2.2149	0.3	1064
XLOC_043248	Unigene_cuff72075N	12	2007994|2ACX	0.25	0.25	0	drugbank_target|21	41.03	0.4103	NULL	0	0	NULL	0	0	TTDR00280	41.71	0.104275	NULL	0	Pkinase	1	1	1	0	1.3613	5.38237	2.09129	1.94456	139.704	0.512151	6.94982	0	0	0	0	0.1	0	0	MUS_leth	0.1	ENSG00000125388	H2QP48	2.01457	2.21457	0.1	1065
XLOC_063167	Unigene_cuff105102N	2	NULL	0	0	0	drugbank_target|850	88.86	0.8886	NULL	0	0	NULL	0	0	TTDC00298	88.86	0.22215	AVPR1B	1	NULL	0	1	1	0	0.152782	0.220272	0	0.0537419	0.0699937	0.760603	0	0	0	0	0	0	0	0	MUS_leth	0.1	AVPR1B	G3RB98	2.11075	2.21075	0	1066
XLOC_061133	Unigene_cuff101480N	4	2084957|3H4J	0.25	0.25	0	NULL	0	0	drugbank_target|6579	42.55	0.106375	NULL	0	0	NULL	0	0	NULL	0	Pkinase	1	1	1	0	20.5725	56.7513	11.0689	28.4626	53.8744	3.45588	6.98485	0.1	0.1	0.1	0.1	0.1	0	0	MUS_leth	0.1	STK40	H0W7F3	1.60638	2.20637	0.5	1067
XLOC_042438	Unigene_cuff70524N	1	70305|1GPZ	0.25	0.25	0	drugbank_target|3814	31.96	0.3196	NULL	0	0	NULL	0	0	TTDC00085	33.33	0.083325	NULL	0	NULL	0	1	1	0	3.01205	16991.8	0.107564	52.7222	0.893325	2.61038	7.9907	0	0.1	0	0.1	0	0	0	MUS_leth	0.1	LOC100406921	F7GTV0	1.90292	2.20293	0.2	1068
XLOC_033561	Unigene_cuff55744N	6	87553|1OY3	0.25	0.25	0	NULL	0	0	NULL	0	0	NULL	0	0	NULL	0	0	NULL	0	NULL	0	1	1	0	17.302	24.5744	10.3447	20.7975	21.2561	9.3537	19.6197	0.1	0.1	0.1	0.1	0.1	0	0.1	MUS_leth	0.1	I79_021812	G3IDM9	1.5	2.2	0.6	1069
XLOC_058050	Unigene_cuff96723N	2	2102485|3M9S	0.25	0.25	0	NULL	0	0	NULL	0	0	NULL	0	0	NULL	0	0	NULL	0	NULL	0	1	1	0	391.042	196.016	80.5259	142.28	62.8356	21.6453	88.9194	0.1	0.1	0.1	0.1	0.1	0.1	0.1	NULL	0	MDA_GLEAN10019079	L5LD76	1.5	2.2	0.7	1070
XLOC_036840	Unigene_cuff61200N	1	19041|1IIE	0.25	0.25	0	NULL	0	0	NULL	0	0	NULL	0	0	NULL	0	0	NULL	0	NULL	0	1	1	0	136.388	205.409	45.9338	257.576	164.873	49.8639	36.0458	0.1	0.1	0.1	0.1	0.1	0.1	0.1	NULL	0	CD74	I3MCR9	1.5	2.2	0.7	1071
XLOC_083721	Unigene_cuff136183N	1	2033837|2P9R	0.25	0	0	drugbank_target|1128	67.1	0.671	NULL	0	0	NULL	0	0	TTDR01153	30.43	0.076075	NULL	0	NULL	0	1	1	0	0.0906167	84.7002	0	0.235246	0.0221996	0	0.0670664	0	0.1	0	0	0	0	0	MUS_leth	0.1	PZP	I3MIY1	1.99707	2.19707	0.1	1072
XLOC_052187	Unigene_cuff87065N	1	71375|1IRU	0.25	0	0	NULL	0	0	drugbank_target|6419	98.54	0.24635	NULL	0	0	NULL	0	0	NULL	0	NULL	0	1	1	0	69.4235	64.2125	37.306	47.7877	43.8229	14.5882	16.587	0.1	0.1	0.1	0.1	0.1	0.1	0.1	NULL	0	Psmb3	Q545G0	1.49635	2.19635	0.7	1073
XLOC_081758	Unigene_cuff133036N	7	2022574|2HW6	0.25	0.25	0	drugbank_target|2180	30.39	0.3039	NULL	0	0	NULL	0	0	TTDC00010	35.53	0.088825	NULL	0	Pkinase	1	1	1	0	19.7856	9.96149	6.66495	7.84274	5.15341	5.77987	80.1872	0.1	0	0	0	0	0	0.1	MUS_leth	0.1	MKNK1	F6TR22	1.89272	2.19272	0.2	1074
XLOC_032778	Unigene_cuff54234N	1	26868|1CZI	0.25	0.25	0	drugbank_target|6231	58.31	0.5831	NULL	0	0	NULL	0	0	TTDR00447	43.62	0.10905	NULL	0	NULL	0	1	1	0	0.135755	0	0	1.41007	0.0235604	0.00821714	2.62419	0	0	0	0	0	0	0	NULL	0	LOC100411198	F7GR22	2.19215	2.19215	0	1075
XLOC_053586	Unigene_cuff89482N	6	2027821|2JOG	0.25	0.25	0	NULL	0	0	drugbank_target|6746	76.42	0.19105	NULL	0	0	NULL	0	0	NULL	0	NULL	0	1	1	0	12.0402	4.589	16.3911	10.7905	108.33	1.95108	7.18701	0.1	0	0.1	0.1	0.1	0	0	MUS_leth	0.1	PPP3CC	F6ZEU4	1.69105	2.19105	0.4	1076
XLOC_071289	Unigene_cuff116764N	2	2006596|1ZHP	0.25	0.25	0	drugbank_target|1547	39.84	0.3984	NULL	0	0	NULL	0	0	TTDC00013	36.68	0.0917	NULL	0	NULL	0	1	1	0	0.110692	0.0364703	0.0572036	0.102255	20.0605	0.0137214	0	0	0	0	0	0.1	0	0	MUS_leth	0.1	ENSG00000184647	H2QVR1	1.9901	2.1901	0.1	1077
XLOC_009433	Unigene_cuff15009N	3	76531|1H26	0.25	0.25	0	NULL	0	0	drugbank_target|6515	35.77	0.089425	NULL	0	0	NULL	0	0	NULL	0	Pkinase	1	1	1	0	85.036	40.6033	42.6272	56.2016	15.9236	4.73971	8.68813	0.1	0.1	0.1	0.1	0.1	0	0	MUS_leth	0.1	UHMK1	G3V1M1	1.58943	2.18942	0.5	1078
XLOC_071296	Unigene_cuff116774N	2	41680|1QCF	0.25	0	0	NULL	0	0	drugbank_target|2599	67.6	0.169	TTDS00407	67.04	0.6704	NULL	0	0	NULL	0	Pkinase_Tyr	1	1	1	0	0.0882747	0	0.0059663	0.139421	0.0573147	0.0121882	0.138624	0	0	0	0	0	0	0	MUS_leth	0.1	BLK	G1LHV4	2.0894	2.1894	0	1079
XLOC_095111	Unigene_cuff153802N	1	103887|1O5F	0.25	0.25	0	drugbank_target|3851	39.05	0.3905	NULL	0	0	NULL	0	0	TTDR00510	39.05	0.097625	NULL	0	NULL	0	1	1	0	0.249433	0	0	0	20.0615	0.0744705	0	0	0	0	0	0.1	0	0	MUS_leth	0.1	TMPRSS12	I3NH98	1.98812	2.18812	0.1	1080
XLOC_003462	Unigene_cuff4775N	1	2045173|2VX3	0.25	0.25	0	NULL	0	0	drugbank_target|6515	73.96	0.1849	NULL	0	0	NULL	0	0	NULL	0	Pkinase	1	1	1	0	12.9751	22.2388	17.5642	7.62536	10.4332	1.88904	7.27356	0.1	0.1	0.1	0	0.1	0	0	MUS_leth	0.1	DYRK1B	E2RG45	1.6849	2.1849	0.4	1081
XLOC_017612	Unigene_cuff28373N	1	26071|1NPM	0.25	0.25	0	drugbank_target|3176	45.7	0.457	NULL	0	0	NULL	0	0	TTDR00461	49.5	0.12375	NULL	0	NULL	0	1	1	0	0	0	0	0	0	0.0132445	0	0	0	0	0	0	0	0	MUS_leth	0.1	KLK10	G3T852	2.08075	2.18075	0	1082
XLOC_073097	Unigene_cuff119603N	4	2005126|1YC0	0.25	0	0	NULL	0	0	drugbank_target|5800	52.08	0.1302	NULL	0	0	NULL	0	0	NULL	0	NULL	0	1	1	0	19.1932	13.5099	18.4392	67.645	95.5255	24.8338	50.0417	0.1	0.1	0.1	0.1	0.1	0.1	0.1	MUS_leth	0.1	SPINT2	H0WP28	1.3802	2.1802	0.7	1083
XLOC_034497	Unigene_cuff57323N	2	41703|1IRK	0.25	0	0	NULL	0	0	drugbank_target|36	34.38	0.08595	TTDS00292	34.38	0.3438	NULL	0	0	NULL	0	Pkinase_Tyr	1	1	1	0	6.54118	9.47241	13.0227	13.832	28.2017	1.65309	41.5571	0	0	0.1	0.1	0.1	0	0.1	MUS_leth	0.1	LMTK2	G3QKM7	1.67975	2.17975	0.4	1084
XLOC_058490	Unigene_cuff97484N	4	2011865|2CLQ	0.25	0.25	0	NULL	0	0	drugbank_target|6612	34.57	0.086425	NULL	0	0	TTDR00968	75.57	0.188925	NULL	0	Pkinase	1	1	1	0	0.536596	0.843169	22.6148	34.6141	13.9797	1.60048	0.529419	0	0	0.1	0.1	0.1	0	0	MUS_leth	0.1	EGM_18604	G7Q2C0	1.77535	2.17535	0.3	1085
XLOC_063521	Unigene_cuff105743N	1	2075415|3F5C	0.25	0.25	0	drugbank_target|84	37.44	0.3744	NULL	0	0	NULL	0	0	NULL	0	0	NULL	0	NULL	0	1	1	0	0	60.5524	0	0.937153	0.0834889	0.720791	66.1435	0	0.1	0	0	0	0	0.1	MUS_leth	0.1	GW7_08425	G5AUS5	1.8744	2.1744	0.2	1086
XLOC_020961	Unigene_cuff33743N	1	41703|1IRK	0.25	0	0	drugbank_target|36	36.03	0.3603	NULL	0	0	TTDS00292	36.03	0.3603	NULL	0	0	NULL	0	Pkinase_Tyr	1	1	1	0	0.0441234	0	16.0874	0.045751	0.199202	0.0928314	0.0750266	0	0	0.1	0	0	0	0	MUS_leth	0.1	Aatk	D4ABZ3	1.9706	2.1706	0.1	1087
XLOC_040163	Unigene_cuff66717N	4	41634|1A06	0.25	0	0	NULL	0	0	drugbank_target|6833	84.33	0.210825	NULL	0	0	TTDC00010	41.87	0.104675	NULL	0	Pkinase	1	1	1	0	24.4772	10.0037	31.1782	17.6139	5.64587	6.70584	15.4671	0.1	0.1	0.1	0.1	0	0	0.1	MUS_leth	0.1	Putative calcium/calmodulin-dependent protein kinase type 1	K9IJB3	1.5655	2.1655	0.5	1088
XLOC_053085	Unigene_cuff88696N	1	NULL	0	0	0	drugbank_target|6002	93.06	0.9306	NULL	0	0	NULL	0	0	TTDC00151	93.06	0.23265	PTGER4	1	NULL	0	1	1	0	1.63189	0.854614	0.625374	2.85643	0.581975	1.25181	5.83049	0	0	0	0	0	0	0	NULL	0	PTGER4	G1MAD1	2.16325	2.16325	0	1089
XLOC_011279	Unigene_cuff18033N	6	2079138|3FXI	0.25	0.25	0	NULL	0	0	drugbank_target|4210	72.58	0.18145	NULL	0	0	TTDC00209	72.58	0.18145	NULL	0	NULL	0	1	1	0	7.33634	31.694	3.87481	31.4519	1.94048	3.83014	4.73367	0	0.1	0	0.1	0	0	0	MUS_leth	0.1	Toll-like receptor	B6CJZ3	1.8629	2.1629	0.2	1090
XLOC_078129	Unigene_cuff127396N	5	151398|2QW4	0.25	0.25	0	drugbank_target|162	33.18	0.3318	NULL	0	0	NULL	0	0	TTDR00554	52.3	0.13075	NULL	0	NULL	0	1	1	0	5.7498	12.5424	4.49434	1.58083	4.88871	1.53396	1.91796	0	0.1	0	0	0	0	0	MUS_leth	0.1	NR4A1	H0WTY9	1.96255	2.16255	0.1	1091
XLOC_039762	Unigene_cuff65829N	5	2009464|2BFX	0.25	0.25	0	NULL	0	0	drugbank_target|5817	92.5	0.23125	NULL	0	0	TTDC00139	92.5	0.23125	NULL	0	Pkinase	1	1	1	0	3.71298	2.84191	1.90757	2.85164	16.7395	2.9387	2.99965	0	0	0	0	0.1	0	0	MUS_leth	0.1	AURKB	I3LFX5	1.9625	2.1625	0.1	1092
XLOC_037835	Unigene_cuff62804N	7	2084957|3H4J	0.25	0.25	0	drugbank_target|748	28.86	0.2886	NULL	0	0	NULL	0	0	TTDC00169	27.87	0.069675	NULL	0	Pkinase	1	1	1	0	7.34561	11.0473	11.901	7.8824	9.03629	2.47649	9.16761	0	0.1	0.1	0	0	0	0	MUS_leth	0.1	TBCK	G1SVB8	1.85827	2.15828	0.2	1093
XLOC_036368	Unigene_cuff60414N	2	73720|1L9H	0.25	0.25	0	drugbank_target|6008	31.03	0.3103	NULL	0	0	NULL	0	0	TTDC00133	96.92	0.2423	MCHR1	1	NULL	0	1	1	0	0.194445	0	5.21887	5.45609	1.0732	0.170721	0.0661847	0	0	0	0	0	0	0	MUS_leth	0.1	MCHR1	G1RZH5	2.0526	2.1526	0	1094
XLOC_008477	Unigene_cuff13157N	3	2056414|2ZV6	0.25	0	0	drugbank_target|3865	43.33	0.4333	NULL	0	0	TTDS00467	36.9	0.369	NULL	0	0	NULL	0	NULL	0	1	1	0	0	0	0	0	1.26877	0	0	0	0	0	0	0	0	0	MUS_leth	0.1	SERPINB3	H2NWI2	2.0523	2.1523	0	1095
XLOC_002109	Unigene_cuff3234N	6	2103260|3ML9	0.25	0.25	0.75	NULL	0	0	NULL	0	0	NULL	0	0	NULL	0	0	NULL	0	PI3_PI4_kinase	1	0	1	0.2	19.085	22.6026	75.4485	24.9851	27.717	3.53912	19.3744	0.1	0.1	0.1	0.1	0.1	0	0.1	MUS_leth	0.1	PI4KA	F6YDZ7	1.45	2.15	0.6	1096
XLOC_074958	Unigene_cuff122344N	3	2078398|3FPQ	0.25	0.25	0.75	NULL	0	0	NULL	0	0	NULL	0	0	NULL	0	0	NULL	0	Pkinase	1	0	1	0.2	20.0487	33.1365	18.279	18.506	25.9193	8.16267	28.6267	0.1	0.1	0.1	0.1	0.1	0	0.1	MUS_leth	0.1	NRBP1	K7CSX2	1.45	2.15	0.6	1097
XLOC_042348	Unigene_cuff70271N	6	32540|1MEE	0.25	0.25	0.75	NULL	0	0	NULL	0	0	NULL	0	0	NULL	0	0	NULL	0	NULL	0	0	1	0.2	10.1877	22.7799	9.44755	15.5949	13.6978	10.1093	15.4545	0.1	0.1	0	0.1	0.1	0.1	0.1	MUS_leth	0.1	DKFZp459P103	Q5R4I7	1.45	2.15	0.6	1098
XLOC_088791	Unigene_cuff144203N	1	144543|1VYH	0.25	0.25	0.75	NULL	0	0	NULL	0	0	NULL	0	0	NULL	0	0	NULL	0	NULL	0	0	1	0.2	18.8532	15.8319	32.2801	14.7394	74.7936	4.95397	11.3923	0.1	0.1	0.1	0.1	0.1	0	0.1	MUS_leth	0.1	LOC100392053	F7I3S2	1.45	2.15	0.6	1099
XLOC_078614	Unigene_cuff128139N	3	2207667|3N3K	0.25	0.25	0.75	NULL	0	0	NULL	0	0	NULL	0	0	NULL	0	0	NULL	0	NULL	0	0	1	0.2	18.6589	43.8538	25.4213	27.3908	60.7011	4.40197	17.0717	0.1	0.1	0.1	0.1	0.1	0	0.1	MUS_leth	0.1	Ubiquitin carboxyl-terminal hydrolase 1-like protein	K9K443	1.45	2.15	0.6	1100
XLOC_091825	Unigene_cuff148971N	4	80388|1NBF	0.25	0.25	0.75	NULL	0	0	NULL	0	0	NULL	0	0	NULL	0	0	NULL	0	NULL	0	0	1	0.2	44.3448	43.8135	14.593	17.9807	39.5827	4.57638	23.9716	0.1	0.1	0.1	0.1	0.1	0	0.1	MUS_leth	0.1	USP47	G1S7E4	1.45	2.15	0.6	1101
XLOC_030659	Unigene_cuff50650N	1	80388|1NBF	0.25	0.25	0.75	NULL	0	0	NULL	0	0	NULL	0	0	NULL	0	0	NULL	0	NULL	0	0	1	0.2	32.4073	40.4074	19.9082	19.7265	13.7071	7.03791	16.022	0.1	0.1	0.1	0.1	0.1	0	0.1	MUS_leth	0.1	USP9X	G3U758	1.45	2.15	0.6	1102
XLOC_002127	Unigene_cuff3300N	2	39839|1GIF	0.25	0.25	0.75	NULL	0	0	NULL	0	0	NULL	0	0	NULL	0	0	NULL	0	NULL	0	0	1	0.2	44.4471	167.197	212.787	109.105	33.7295	33.4001	39.2967	0.1	0.1	0.1	0.1	0.1	0.1	0.1	NULL	0	MIF	I3N9F5	1.45	2.15	0.7	1103
XLOC_057888	Unigene_cuff96362N	3	71369|1IRU	0.25	0.25	0.75	NULL	0	0	NULL	0	0	NULL	0	0	NULL	0	0	NULL	0	NULL	0	0	1	0.2	46.7484	138.634	33.5282	74.0139	34.6896	22.4791	149.994	0.1	0.1	0.1	0.1	0.1	0.1	0.1	NULL	0	PSMA7	I3MJ90	1.45	2.15	0.7	1104
XLOC_083056	Unigene_cuff135277N	1	77484|1KPR	0.25	0.25	0.75	NULL	0	0	NULL	0	0	NULL	0	0	NULL	0	0	NULL	0	NULL	0	0	1	0.2	3791.8	13564.5	3337.11	5787.04	10105.9	1050.19	2752.06	0.1	0.1	0.1	0.1	0.1	0.1	0.1	NULL	0	DKFZp686P19218	Q7Z367	1.45	2.15	0.7	1105
XLOC_074270	Unigene_cuff121314N	2	2071871|3EE6	0.25	0.25	0.75	NULL	0	0	NULL	0	0	NULL	0	0	NULL	0	0	NULL	0	NULL	0	0	1	0.2	47.8895	108.107	24.3925	133.024	17.951	23.1279	20.9952	0.1	0.1	0.1	0.1	0.1	0.1	0.1	NULL	0	TPP1	I3L812	1.45	2.15	0.7	1106
XLOC_060971	Unigene_cuff101170N	2	34654|1IVY	0.25	0.25	0.75	NULL	0	0	NULL	0	0	NULL	0	0	NULL	0	0	NULL	0	NULL	0	0	1	0.2	22.733	91.5667	12.3275	63.262	17.2255	16.7203	28.71	0.1	0.1	0.1	0.1	0.1	0.1	0.1	NULL	0	CTSA	G1SDZ0	1.45	2.15	0.7	1107
XLOC_020982	Unigene_cuff33798N	2	70704|1GXD	0.25	0.25	0.75	NULL	0	0	NULL	0	0	NULL	0	0	NULL	0	0	NULL	0	NULL	0	0	1	0.2	73.1987	46.0444	85.4121	96.9341	159.171	39.2172	12.6532	0.1	0.1	0.1	0.1	0.1	0.1	0.1	NULL	0	Tissue inhibitor of matrix metalloproteinase-2 (Fragment)	Q925Q6	1.45	2.15	0.7	1108
XLOC_099096	Unigene_cuff160103N	3	38006|1STF	0.25	0.25	0.75	NULL	0	0	NULL	0	0	NULL	0	0	NULL	0	0	NULL	0	NULL	0	0	1	0.2	14.5726	43.3622	25.4039	63.8037	16.5309	21.1903	28.7183	0.1	0.1	0.1	0.1	0.1	0.1	0.1	NULL	0	CSTB	H0WTH0	1.45	2.15	0.7	1109
XLOC_102005	Unigene_cuff164733N	2	70704|1GXD	0.25	0.25	0.75	NULL	0	0	NULL	0	0	NULL	0	0	NULL	0	0	NULL	0	NULL	0	0	1	0.2	109.477	11.6495	48.6781	152.014	24.1963	52.5067	25.7843	0.1	0.1	0.1	0.1	0.1	0.1	0.1	NULL	0	TIMP3	C8BKC2	1.45	2.15	0.7	1110
XLOC_008494	Unigene_cuff13195N	3	2020836|2H4R	0.25	0.25	0	drugbank_target|1349	46.04	0.4604	NULL	0	0	NULL	0	0	TTDR00983	35.59	0.088975	NULL	0	NULL	0	1	1	0	0	0.0404458	0	0	0.476024	0	0	0	0	0	0	0	0	0	MUS_leth	0.1	SERPINB10	F1SMW8	2.04937	2.14938	0	1111
XLOC_037120	Unigene_cuff61660N	2	2009501|2BG9	0.25	0.25	0	drugbank_target|341	45.17	0.4517	NULL	0	0	NULL	0	0	TTDC00009	78.36	0.1959	NULL	0	NULL	0	1	1	0	0	0	0.00755299	0	0.294423	0.00474951	0	0	0	0	0	0	0	0	NULL	0	HTR3B	H0WPM6	2.1476	2.1476	0	1112
XLOC_002272	Unigene_cuff3553N	2	65270|1GL0	0.25	0.25	0	drugbank_target|6011	45.31	0.4531	NULL	0	0	NULL	0	0	TTDC00013	37.69	0.094225	NULL	0	NULL	0	1	1	0	0.132909	0.100497	0.0328688	0.127211	0.0357898	0.56095	0.170762	0	0	0	0	0	0	0	MUS_leth	0.1	tr|F6WB66|F6WB66_HORSE (Fragment)	F6WB66	2.04732	2.14732	0	1113
XLOC_085703	Unigene_cuff139249N	4	93404|1OPH	0.25	0.25	0	NULL	0	0	drugbank_target|1277	35.73	0.089325	TTDS00285	35.73	0.3573	NULL	0	0	NULL	0	NULL	0	1	1	0	0	0.0408664	0	0.28846	74.8009	0	0	0	0	0	0	0.1	0	0	MUS_leth	0.1	SERPINA10	G1LI90	1.94663	2.14662	0.1	1114
XLOC_031313	Unigene_cuff51683N	1	2055058|2ZIY	0.25	0.25	0	drugbank_target|2207	26.96	0.2696	NULL	0	0	TTDS00393	27.68	0.2768	NULL	0	0	OPN5	1	NULL	0	1	1	0	0	0	0	0	0	0	0	0	0	0	0	0	0	0	MUS_leth	0.1	OPN5	F6PH93	2.0464	2.1464	0	1115
XLOC_106785	Unigene_cuff172482N	9	2004866|1Y1U	0.25	0.25	0	NULL	0	0	NULL	0	0	TTDS00275	34.24	0.3424	NULL	0	0	NULL	0	NULL	0	1	1	0	7.94773	18.0449	2.22542	10.5294	8.43424	3.35648	2.1931	0	0.1	0	0.1	0	0	0	MUS_leth	0.1	cDNA, FLJ79135, highly similar to Signal transducer and activator of transcription 6	B7ZAC1	1.8424	2.1424	0.2	1116
XLOC_099246	Unigene_cuff160348N	3	2041863|2V1Y	0.25	0	0	drugbank_target|1281	39.18	0.3918	NULL	0	0	NULL	0	0	NULL	0	0	NULL	0	NULL	0	1	1	0	17.9724	28.7838	21.5262	17.6897	5.69059	6.0495	9.50458	0.1	0.1	0.1	0.1	0	0	0	MUS_leth	0.1	PIK3R1	F7GX86	1.6418	2.1418	0.4	1117
XLOC_033228	Unigene_cuff55011N	4	NULL	0	0	0	drugbank_target|294	93.88	0.9388	NULL	0	0	NULL	0	0	NULL	0	0	NULL	0	NULL	0	1	1	0	0.77374	108.14	0.36297	77.3178	4.60125	1.2827	0.478929	0	0.1	0	0.1	0	0	0	NULL	0	MME	K7GN87	1.9388	2.1388	0.2	1118
XLOC_018753	Unigene_cuff30319N	3	123646|1YLD	0.25	0.25	0	drugbank_target|3176	35.85	0.3585	NULL	0	0	NULL	0	0	TTDR01120	29.39	0.073475	NULL	0	NULL	0	1	1	0	0.147734	0	0	0	123.327	0.0272681	0	0	0	0	0	0.1	0	0	MUS_leth	0.1	EGM_13028	G7P1F3	1.93197	2.13198	0.1	1119
XLOC_085510	Unigene_cuff138923N	1	2032294|2OQ5	0.25	0.25	0	drugbank_target|3851	40.12	0.4012	NULL	0	0	NULL	0	0	TTDR00876	50.91	0.127275	NULL	0	NULL	0	1	1	0	0	0	0	0	0.048543	0	0	0	0	0	0	0	0	0	MUS_leth	0.1	LOC100067368	F6VQ05	2.02847	2.12847	0	1120
XLOC_034777	Unigene_cuff57788N	2	2077002|3FGQ	0.25	0.25	0	NULL	0	0	drugbank_target|309	34.11	0.085275	TTDS00467	34.11	0.3411	NULL	0	0	NULL	0	NULL	0	1	1	0	0	0	0.0277333	0.0882681	0.204795	0.00375879	2093.07	0	0	0	0	0	0	0.1	MUS_leth	0.1	SERPINI2	F7D1I8	1.92637	2.12637	0.1	1121
XLOC_074764	Unigene_cuff121936N	4	26174|1UVS	0.25	0.25	0	drugbank_target|3814	24.53	0.2453	NULL	0	0	TTDS00202	28.09	0.2809	NULL	0	0	NULL	0	NULL	0	1	1	0	1.04573	0.550447	1.97558	0.685908	0.320476	0.684302	2.59113	0	0	0	0	0	0	0	MUS_leth	0.1	cDNA FLJ51648, highly similar to Homo sapiens regeneration associated muscle protease, transcript variant 2, mRNA	B7Z6E5	2.0262	2.1262	0	1122
XLOC_039175	Unigene_cuff64999N	1	42618|1HLE	0.25	0.25	0	drugbank_target|3865	43.08	0.4308	NULL	0	0	NULL	0	0	TTDR00983	36.6	0.0915	NULL	0	NULL	0	1	1	0	0	0	0	0	0	0	0	0	0	0	0	0	0	0	MUS_leth	0.1	PAL_GLEAN10002890	L5JRG4	2.0223	2.1223	0	1123
XLOC_085511	Unigene_cuff138924N	1	2032294|2OQ5	0.25	0.25	0	drugbank_target|3851	40.8	0.408	NULL	0	0	NULL	0	0	TTDR00876	44.94	0.11235	NULL	0	NULL	0	1	1	0	0	0	0	0	0.0512624	0	0	0	0	0	0	0	0	0	MUS_leth	0.1	TMPRSS11A	G1PVM6	2.02035	2.12035	0	1124
XLOC_043582	Unigene_cuff72622N	1	2079738|3G2F	0.25	0.25	0	drugbank_target|745	42.68	0.4268	NULL	0	0	NULL	0	0	TTDR00998	37.38	0.09345	NULL	0	Pkinase	1	1	1	0	0.283336	0	0.100226	0.488712	0.0155493	0.606925	0	0	0	0	0	0	0	0	MUS_leth	0.1	BMPR2	F6SUZ9	2.02025	2.12025	0	1125
XLOC_093814	Unigene_cuff151922N	1	74044|1LN6	0.25	0.25	0	drugbank_target|447	27.51	0.2751	NULL	0	0	NULL	0	0	TTDR01197	97.24	0.2431	TRHR	1	NULL	0	1	1	0	0	0	0.734284	0	0.0510027	0	0	0	0	0	0	0	0	0	MUS_leth	0.1	ENSG00000174417	H2R9Q8	2.0182	2.1182	0	1126
XLOC_072346	Unigene_cuff118319N	1	2078399|3FPQ	0.25	0.25	0	drugbank_target|698	32.83	0.3283	NULL	0	0	NULL	0	0	TTDR01005	33.93	0.084825	NULL	0	Pkinase	1	1	1	0	15.9406	0.0254761	5.62572	0.174787	1.04926	0.218059	3.82952	0.1	0	0	0	0	0	0	MUS_leth	0.1	WNK2	F6R5A2	1.91312	2.11313	0.1	1127
XLOC_004647	Unigene_cuff7224N	2	NULL	0	0	0	drugbank_target|516	80.91	0.8091	NULL	0	0	NULL	0	0	TTDC00144	40.93	0.102325	NTSR2	1	NULL	0	1	1	0	0.932609	0	43.9243	3.73926	0.0341667	0.0487978	0.140957	0	0	0.1	0	0	0	0	MUS_leth	0.1	NTSR2	H0X9G7	1.91142	2.11143	0.1	1128
XLOC_050666	Unigene_cuff84387N	8	2011865|2CLQ	0.25	0.25	0	drugbank_target|1970	40	0.4	NULL	0	0	NULL	0	0	TTDR00968	44.18	0.11045	NULL	0	Pkinase	1	1	1	0	1.97325	0.187672	0.591186	1.05678	0.42643	2.85499	0.275335	0	0	0	0	0	0	0	MUS_leth	0.1	MAP3K6	H2N8D4	2.01045	2.11045	0	1129
XLOC_062037	Unigene_cuff103127N	2	2007994|2ACX	0.25	0.25	0	drugbank_target|21	40.84	0.4084	NULL	0	0	NULL	0	0	TTDR00280	40.66	0.10165	NULL	0	Pkinase	1	1	1	0	1.28397	3.90814	4.19729	1.42369	3.60043	1.0056	1.68088	0	0	0	0	0	0	0	MUS_leth	0.1	GRK6	H2PHI4	2.01005	2.11005	0	1130
XLOC_024887	Unigene_cuff40928N	2	93282|1OKV	0.25	0.25	0	NULL	0	0	drugbank_target|1771	98.6	0.2465	NULL	0	0	TTDC00088	64.48	0.1612	NULL	0	Pkinase	1	1	1	0	0.315387	0.223411	0.194326	1.22707	22.6345	2.18718	0.14943	0	0	0	0	0.1	0	0	MUS_leth	0.1	tr|H0X1M2|H0X1M2_OTOGA	H0X1M2	1.9077	2.1077	0.1	1131
XLOC_077284	Unigene_cuff125934N	3	NULL	0	0	0	drugbank_target|831	40	0.4	NULL	0	0	NULL	0	0	TTDC00258	82.46	0.20615	S1PR1, EDG1	1	NULL	0	1	1	0	28.7359	12.1863	24.4925	13.2045	3.2884	5.526	3.61548	0.1	0.1	0.1	0.1	0	0	0	MUS_leth	0.1	Sphingosine-1-phosphate receptor 1	G9KM92	1.60615	2.10615	0.4	1132
XLOC_053381	Unigene_cuff89048N	1	103887|1O5F	0.25	0.25	0	drugbank_target|3851	38.87	0.3887	NULL	0	0	NULL	0	0	TTDR00733	46.21	0.115525	NULL	0	NULL	0	1	1	0	0	0	0	0.0150207	0.0130144	0.0118417	0	0	0	0	0	0	0	0	MUS_leth	0.1	tr|G1PYK3|G1PYK3_MYOLU	G1PYK3	2.00422	2.10423	0	1133
XLOC_029676	Unigene_cuff49193N	3	NULL	0	0	0	NULL	0	0	drugbank_target|3854	23.62	0.05905	TTDS00171	24.17	0.2417	NULL	0	0	NULL	0	Pkinase_Tyr	1	1	1	0	28.4334	36.7639	61.9131	43.898	53.69	17.3898	44.496	0.1	0.1	0.1	0.1	0.1	0.1	0.1	MUS_leth	0.1	PTK7	G1QWF0	1.30075	2.10075	0.7	1134
XLOC_100836	Unigene_cuff162650N	2	16828|2IL6	0.25	0	0.75	NULL	0	0	NULL	0	0	NULL	0	0	NULL	0	0	NULL	0	NULL	0	1	1	0	0	0	0.266875	0.0330166	0	0.128165	0	0	0	0	0	0	0	0	MUS_leth	0.1	PAL_GLEAN10021824	L5KPK4	2	2.1	0	1135
XLOC_087764	Unigene_cuff142340N	5	42085|1AUI	0.25	0	0	NULL	0	0	drugbank_target|6746	100	0.25	NULL	0	0	NULL	0	0	NULL	0	NULL	0	1	1	0	14.9258	13.3252	140.564	13.3004	7.88114	4.66225	23.3517	0.1	0.1	0.1	0.1	0	0	0.1	MUS_leth	0.1	PPP3CA	H9EP05	1.5	2.1	0.5	1136
XLOC_070156	Unigene_cuff115128N	1	2076483|3FCS	0.25	0.25	0	NULL	0	0	NULL	0	0	NULL	0	0	NULL	0	0	NULL	0	NULL	0	1	1	0	2527.8	366.838	407.155	2236.3	968.54	0.0313244	850.918	0.1	0.1	0.1	0.1	0.1	0	0.1	NULL	0	Integrin beta (Fragment)	Q866G5	1.5	2.1	0.6	1137
XLOC_056841	Unigene_cuff94721N	1	2021030|2H7T	0.25	0.25	0	NULL	0	0	NULL	0	0	NULL	0	0	NULL	0	0	NULL	0	NULL	0	1	1	0	5.20348	127.299	21.541	13.0903	78.5393	187.778	12.0752	0	0.1	0.1	0.1	0.1	0.1	0.1	NULL	0	IGFBP2	G3R7T3	1.5	2.1	0.6	1138
XLOC_052218	Unigene_cuff87174N	2	145094|2DSR	0.25	0.25	0	NULL	0	0	NULL	0	0	NULL	0	0	NULL	0	0	NULL	0	NULL	0	1	1	0	13.7018	996.771	7.48069	31.613	16.7446	68.5866	10.831	0.1	0.1	0	0.1	0.1	0.1	0.1	NULL	0	EGK_08657	G7NI90	1.5	2.1	0.6	1139
XLOC_043880	Unigene_cuff73106N	2	116160|1XXF	0.25	0.25	0	drugbank_target|1547	40.09	0.4009	NULL	0	0	NULL	0	0	TTDC00013	37.55	0.093875	NULL	0	NULL	0	1	1	0	0.930819	0.261079	1.19907	0.468258	3.33605	0.317972	0.758162	0	0	0	0	0	0	0	MUS_leth	0.1	PRSS12	G3QK11	1.99477	2.09477	0	1140
XLOC_085508	Unigene_cuff138921N	2	2032294|2OQ5	0.25	0.25	0	drugbank_target|3011	58.62	0.5862	NULL	0	0	NULL	0	0	NULL	0	0	NULL	0	NULL	0	1	1	0	0	0	0	0	0.0197372	0.134187	0	0	0	0	0	0	0	0	NULL	0	TMPRSS11E	F1Q3A2	2.0862	2.0862	0	1141
XLOC_080750	Unigene_cuff131399N	2	2100075|3LIJ	0.25	0.25	0	drugbank_target|748	31.94	0.3194	NULL	0	0	NULL	0	0	TTDC00088	26.52	0.0663	NULL	0	Pkinase	1	1	1	0	3.37501	10.1482	4.88721	4.03182	5.40575	1.60399	7.33788	0	0.1	0	0	0	0	0	MUS_leth	0.1	STK35	H0XGQ8	1.8857	2.0857	0.1	1142
XLOC_051774	Unigene_cuff86452N	1	112091|1SI5	0.25	0.25	0	NULL	0	0	drugbank_target|1943	96.55	0.241375	NULL	0	0	TTDC00194	96.55	0.241375	NULL	0	NULL	0	1	1	0	0.0324365	3.52053	0.075915	0.279499	0.0476897	0.391973	0	0	0	0	0	0	0	0	MUS_leth	0.1	HGF	F7FSH7	1.98275	2.08275	0	1143
XLOC_033268	Unigene_cuff55119N	1	NULL	0	0	0	drugbank_target|122	49.09	0.4909	NULL	0	0	TTDS00113	49.09	0.4909	NULL	0	0	P2RY13	1	NULL	0	1	1	0	1.17959	9.86737	2.54878	0.175505	0.554413	0.208995	0.272613	0	0	0	0	0	0	0	MUS_leth	0.1	P2RY13	G1QTG4	1.9818	2.0818	0	1144
XLOC_057950	Unigene_cuff96507N	2	NULL	0	0	0	drugbank_target|1448	78.53	0.7853	NULL	0	0	NULL	0	0	TTDR00011	78.53	0.196325	FPR1	1	NULL	0	1	1	0	0.0421501	1.09704	0.267368	0.0438188	0.0555334	0.0361497	0	0	0	0	0	0	0	0	MUS_leth	0.1	FPR	G1SVH2	1.98162	2.08162	0	1145
XLOC_090391	Unigene_cuff146663N	4	2047768|2WCY	0.25	0	0	drugbank_target|2654	33.06	0.3306	NULL	0	0	NULL	0	0	NULL	0	0	NULL	0	NULL	0	1	1	0	11.1149	8.79574	0.0160449	27.5401	13.491	10.2115	23.2372	0.1	0	0	0.1	0.1	0.1	0.1	NULL	0	C7	H0XE55	1.5806	2.0806	0.5	1146
XLOC_029208	Unigene_cuff48434N	4	116150|1XX9	0.25	0.25	0	drugbank_target|1547	30.51	0.3051	NULL	0	0	NULL	0	0	TTDC00013	29.96	0.0749	NULL	0	NULL	0	1	1	0	0.308304	0.0272414	0.247997	0.195201	79.3678	0.0971553	0.165707	0	0	0	0	0.1	0	0	MUS_leth	0.1	PRSS54	F6REU4	1.88	2.08	0.1	1147
XLOC_075126	Unigene_cuff122619N	1	2055058|2ZIY	0.25	0.25	0	drugbank_target|2207	30.32	0.3032	NULL	0	0	NULL	0	0	TTDR00221	30.32	0.0758	RRH	1	NULL	0	1	1	0	0	11.2975	0.297527	0.137557	0.0311729	0.0347494	0.430622	0	0.1	0	0	0	0	0	MUS_leth	0.1	RRH	I3MWT1	1.879	2.079	0.1	1148
XLOC_087842	Unigene_cuff142446N	4	2029619|2NSM	0.25	0	0	drugbank_target|1949	42.21	0.4221	NULL	0	0	NULL	0	0	TTDR01030	42.21	0.105525	NULL	0	NULL	0	1	1	0	5.1005	2.82178	5.49688	10.4516	5.22804	11.3829	2.56023	0	0	0	0.1	0	0.1	0	MUS_leth	0.1	ENSG00000106624	H2QUI1	1.77763	2.07762	0.2	1149
XLOC_035373	Unigene_cuff58779N	3	65412|1GOE	0.25	0	0	drugbank_target|1566	82.65	0.8265	NULL	0	0	NULL	0	0	NULL	0	0	NULL	0	NULL	0	1	1	0	0	0	4.6316	0.0112084	0	0.0278407	0	0	0	0	0	0	0	0	NULL	0	CRH	G1RI98	2.0765	2.0765	0	1150
XLOC_038846	Unigene_cuff64423N	4	73720|1L9H	0.25	0.25	0	drugbank_target|1448	38.41	0.3841	NULL	0	0	NULL	0	0	TTDR00540	36.64	0.0916	CMKLR1	1	NULL	0	1	1	0	0.893581	2.88489	0.598255	1.36586	1.02484	2.1592	0.410574	0	0	0	0	0	0	0	MUS_leth	0.1	CMKLR1	G1T2X4	1.9757	2.0757	0	1151
XLOC_100115	Unigene_cuff161475N	4	NULL	0	0	0	drugbank_target|6043	77.92	0.7792	NULL	0	0	NULL	0	0	TTDC00237	77.92	0.1948	GPR44	1	NULL	0	1	1	0	0.609737	0	0.856644	0.217257	0.303108	0.0697604	0.0979476	0	0	0	0	0	0	0	MUS_leth	0.1	PTGDR2	H2ND97	1.974	2.074	0	1152
XLOC_087416	Unigene_cuff141836N	1	NULL	0	0	0	drugbank_target|923	97.14	0.9714	NULL	0	0	NULL	0	0	NULL	0	0	NULL	0	NULL	0	1	1	0	3.72905	3.12811	37.5591	2.50196	5.52521	0.946245	0.318399	0	0	0.1	0	0	0	0	NULL	0	DKFZp469J1423	Q5RAT1	1.9714	2.0714	0.1	1153
XLOC_028440	Unigene_cuff47076N	1	2093799|3K6S	0.25	0.25	0	drugbank_target|572	41	0.41	NULL	0	0	NULL	0	0	TTDR00699	63.51	0.158775	NULL	0	NULL	0	1	1	0	0.184279	0.375223	1.46581	0.0515873	0.176752	0.164175	0.260021	0	0	0	0	0	0	0	NULL	0	ITGAX	K7A9I9	2.06878	2.06878	0	1154
XLOC_043256	Unigene_cuff72118N	2	2050115|2WUC	0.25	0	0	drugbank_target|1792	41.07	0.4107	NULL	0	0	NULL	0	0	TTDR01233	41.07	0.102675	NULL	0	NULL	0	1	1	0	0.0333609	188.058	0.0250566	1.30798	0.0354617	0.0658804	52.1743	0	0.1	0	0	0	0	0.1	MUS_leth	0.1	HGFAC	F1S8N1	1.76337	2.06338	0.2	1155
XLOC_039823	Unigene_cuff66046N	3	2050943|2WZ1	0.25	0.25	0	drugbank_target|1465	36.94	0.3694	NULL	0	0	NULL	0	0	TTDC00029	36.94	0.09235	NULL	0	Pkinase_Tyr	1	1	1	0	0.0217497	0.0543505	0.187516	0.0398302	0.500838	0.131784	0.0486642	0	0	0	0	0	0	0	MUS_leth	0.1	GUCY2D	H0WJQ1	1.96175	2.06175	0	1156
XLOC_008500	Unigene_cuff13210N	3	2004749|1XU8	0.25	0.25	0	NULL	0	0	drugbank_target|3361	92.27	0.230675	NULL	0	0	TTDR00983	92.27	0.230675	NULL	0	NULL	0	1	1	0	0.108673	0.0253029	0.038206	0.12862	7.7615	0.275543	0.0979929	0	0	0	0	0	0	0	MUS_leth	0.1	SERPINB5	E2REC1	1.96135	2.06135	0	1157
XLOC_053583	Unigene_cuff89460N	2	2071766|3EDG	0.25	0.25	0	drugbank_target|1224	25.98	0.2598	NULL	0	0	NULL	0	0	NULL	0	0	NULL	0	NULL	0	1	1	0	43.4543	92.3351	4.3719	5.22549	2.68141	8.55151	6.78208	0.1	0.1	0	0	0	0	0	MUS_leth	0.1	BMP1	E2RJJ6	1.7598	2.0598	0.2	1158
XLOC_051373	Unigene_cuff85622N	4	41596|1BLX	0.25	0.25	0	NULL	0	0	drugbank_target|3955	91.94	0.22985	NULL	0	0	TTDC00169	91.94	0.22985	NULL	0	Pkinase	1	1	1	0	7.43026	3.77947	0.692225	8.38512	3.36231	2.08517	8.64345	0	0	0	0	0	0	0	MUS_leth	0.1	CDK6	Q0GMK5	1.9597	2.0597	0	1159
XLOC_089644	Unigene_cuff145452N	2	2063168|3C9L	0.25	0.25	0	drugbank_target|2207	44.7	0.447	NULL	0	0	NULL	0	0	TTDR00221	44.7	0.11175	OPN1LW, OPN1MW	1	NULL	0	1	1	0	0	0	0	0	0.133084	0	0	0	0	0	0	0	0	0	NULL	0	OPN1LW	Q9TU70	2.05875	2.05875	0	1160
XLOC_039853	Unigene_cuff66176N	2	42352|1DV8	0.25	0.25	0	drugbank_target|3840	45.86	0.4586	NULL	0	0	NULL	0	0	NULL	0	0	NULL	0	NULL	0	1	1	0	0.395451	0	0	0	0.893454	0.0227865	0.0406342	0	0	0	0	0	0	0	MUS_leth	0.1	CLEC10A	H0WPR9	1.9586	2.0586	0	1161
XLOC_106634	Unigene_cuff172256N	1	2005469|1YM0	0.25	0	0	drugbank_target|3011	56.14	0.5614	NULL	0	0	NULL	0	0	TTDR00644	56.14	0.14035	NULL	0	NULL	0	1	1	0	0.418672	0.0437738	0.63111	0.226829	0.117872	0.137162	0.223787	0	0	0	0	0	0	0	MUS_leth	0.1	Tmprss9	Q0X0F1	1.95175	2.05175	0	1162
XLOC_076810	Unigene_cuff125247N	5	2086439|3HHM	0.25	0.25	0.75	NULL	0	0	NULL	0	0	NULL	0	0	NULL	0	0	NULL	0	PI3_PI4_kinase	1	0	1	0.2	16.5196	30.6195	12.2301	22.7556	6.70767	4.66618	10.2468	0.1	0.1	0.1	0.1	0	0	0.1	MUS_leth	0.1	LOC100403494	F7G0N7	1.45	2.05	0.5	1163
XLOC_020933	Unigene_cuff33613N	12	41662|1CKJ	0.25	0.25	0.75	NULL	0	0	NULL	0	0	NULL	0	0	NULL	0	0	NULL	0	Pkinase	1	0	1	0.2	21.1465	41.1463	23.9031	23.1238	149.472	9.71741	33.815	0.1	0.1	0.1	0.1	0.1	0	0.1	NULL	0	CSNK1D	I3LZ40	1.45	2.05	0.6	1164
XLOC_057356	Unigene_cuff95441N	4	2100944|3LQ3	0.25	0.25	0.75	NULL	0	0	NULL	0	0	NULL	0	0	NULL	0	0	NULL	0	Choline_kinase	1	0	1	0.2	29.7364	22.1738	11.1867	16.7774	13.257	5.96987	35.5593	0.1	0.1	0.1	0.1	0.1	0	0.1	NULL	0	tr|I3MXN7|I3MXN7_SPETR	I3MXN7	1.45	2.05	0.6	1165
XLOC_104182	Unigene_cuff168087N	9	2207667|3N3K	0.25	0.25	0.75	NULL	0	0	NULL	0	0	NULL	0	0	NULL	0	0	NULL	0	NULL	0	0	1	0.2	32.9927	17.1069	10.2068	17.4966	12.8701	8.84362	7.61307	0.1	0.1	0.1	0.1	0.1	0	0	MUS_leth	0.1	USP19	J9NU38	1.45	2.05	0.5	1166
XLOC_071465	Unigene_cuff117013N	4	2207667|3N3K	0.25	0.25	0.75	NULL	0	0	NULL	0	0	NULL	0	0	NULL	0	0	NULL	0	NULL	0	0	1	0.2	12.8557	14.9894	69.0697	13.4273	23.0338	8.00376	7.10549	0.1	0.1	0.1	0.1	0.1	0	0	MUS_leth	0.1	USP11	H9F8L3	1.45	2.05	0.5	1167
XLOC_072962	Unigene_cuff119395N	4	2031294|2OCI	0.25	0.25	0.75	NULL	0	0	NULL	0	0	NULL	0	0	NULL	0	0	NULL	0	NULL	0	0	1	0.2	20.3969	165.398	31.8294	61.6379	19.6972	5.57593	17.3394	0.1	0.1	0.1	0.1	0.1	0	0.1	NULL	0	Putative conserved secreted protein (Fragment)	K9J558	1.45	2.05	0.6	1168
XLOC_048800	Unigene_cuff81560N	2	156655|3CHS	0.25	0.25	0.75	NULL	0	0	NULL	0	0	NULL	0	0	NULL	0	0	NULL	0	NULL	0	0	1	0.2	14.6657	23.0825	20.7167	45.6792	8.87511	12.9731	22.3063	0.1	0.1	0.1	0.1	0	0.1	0.1	NULL	0	Leukotriene A-4 hydrolase-like protein (Fragment)	K9KAL1	1.45	2.05	0.6	1169
XLOC_104225	Unigene_cuff168252N	4	151490|2QZP	0.25	0.25	0.75	NULL	0	0	NULL	0	0	NULL	0	0	NULL	0	0	NULL	0	NULL	0	0	1	0.2	13.5487	49.339	37.4666	96.4853	27.6413	6.05724	12.6997	0.1	0.1	0.1	0.1	0.1	0	0.1	NULL	0	APEH	F7G744	1.45	2.05	0.6	1170
XLOC_075298	Unigene_cuff122914N	4	34692|1EK2	0.25	0.25	0.75	NULL	0	0	NULL	0	0	NULL	0	0	NULL	0	0	NULL	0	NULL	0	0	1	0.2	15.1969	23.3508	11.5131	10.5432	47.0719	5.25179	12.7333	0.1	0.1	0.1	0.1	0.1	0	0.1	NULL	0	EPHX3	H0WUQ0	1.45	2.05	0.6	1171
XLOC_022773	Unigene_cuff37114N	5	2025116|2IWH	0.25	0.25	0.75	NULL	0	0	NULL	0	0	NULL	0	0	NULL	0	0	NULL	0	NULL	0	0	1	0.2	19.7158	28.3698	17.1129	17.0659	17.151	3.935	17.113	0.1	0.1	0.1	0.1	0.1	0	0.1	NULL	0	ABCF1	G1SGV5	1.45	2.05	0.6	1172
XLOC_023239	Unigene_cuff38183N	1	80388|1NBF	0.25	0.25	0.75	NULL	0	0	NULL	0	0	NULL	0	0	NULL	0	0	NULL	0	NULL	0	0	1	0.2	20.428	34.4375	19.5044	19.4168	72.7813	7.4838	21.903	0.1	0.1	0.1	0.1	0.1	0	0.1	NULL	0	USP7	F1RKZ6	1.45	2.05	0.6	1173
XLOC_076010	Unigene_cuff124060N	6	2044800|2VT8	0.25	0.25	0.75	NULL	0	0	NULL	0	0	NULL	0	0	NULL	0	0	NULL	0	NULL	0	0	1	0.2	25.064	61.4877	18.4908	27.6623	254.186	8.93359	36.5638	0.1	0.1	0.1	0.1	0.1	0	0.1	NULL	0	PSMF1	F6YY33	1.45	2.05	0.6	1174
XLOC_094954	Unigene_cuff153485N	5	2055529|2ZOF	0.25	0.25	0.75	NULL	0	0	NULL	0	0	NULL	0	0	NULL	0	0	NULL	0	NULL	0	0	1	0.2	19.2015	44.4204	16.223	116.293	19.1197	4.70731	22.4814	0.1	0.1	0.1	0.1	0.1	0	0.1	NULL	0	MDA_GLEAN10025342	L5M077	1.45	2.05	0.6	1175
XLOC_022606	Unigene_cuff36824N	3	2045173|2VX3	0.25	0.25	0	NULL	0	0	drugbank_target|6515	99.73	0.249325	NULL	0	0	NULL	0	0	NULL	0	Pkinase	1	1	1	0	20.8487	8.76323	10.639	9.12937	7.7633	4.15727	8.80566	0.1	0	0.1	0	0	0	0	MUS_leth	0.1	ENSG00000157540	H2QL08	1.74933	2.04933	0.2	1176
XLOC_029996	Unigene_cuff49679N	4	65476|1GR3	0.25	0.25	0	drugbank_target|3853	44.85	0.4485	NULL	0	0	NULL	0	0	NULL	0	0	NULL	0	NULL	0	1	1	0	1.17457	0.453443	0.544287	1.37751	0.52162	0.0666354	0.184833	0	0	0	0	0	0	0	MUS_leth	0.1	PAL_GLEAN10014955	L5JRK4	1.9485	2.0485	0	1177
XLOC_008496	Unigene_cuff13201N	3	2056414|2ZV6	0.25	0	0	drugbank_target|1349	33.73	0.3373	NULL	0	0	TTDS00467	36.01	0.3601	NULL	0	0	NULL	0	NULL	0	1	1	0	0.0483856	0	0.0245086	0.0579044	0.550611	1.98014	0	0	0	0	0	0	0	0	MUS_leth	0.1	SERPINB7	F6SA30	1.9474	2.0474	0	1178
XLOC_063092	Unigene_cuff104861N	3	2026351|2JAM	0.25	0.25	0	NULL	0	0	drugbank_target|6651	93.91	0.234775	NULL	0	0	TTDC00010	44.25	0.110625	NULL	0	Pkinase	1	1	1	0	0.0398989	0	16.9469	0.35473	0.0149983	0.860097	0	0	0	0.1	0	0	0	0	MUS_leth	0.1	CAMK1G	F7DNG7	1.8454	2.0454	0.1	1179
XLOC_038621	Unigene_cuff64138N	2	2100272|3LL6	0.25	0.25	0	NULL	0	0	drugbank_target|6298	30.7	0.07675	NULL	0	0	TTDC00006	27.34	0.06835	NULL	0	Pkinase	1	1	1	0	5.58754	22.3169	7.95168	6.99024	21.6101	1.32061	17.9712	0	0.1	0	0	0.1	0	0.1	MUS_leth	0.1	BMP2K	Q4W5H2	1.6451	2.0451	0.3	1180
XLOC_017608	Unigene_cuff28364N	2	70611|1GVL	0.25	0.25	0	NULL	0	0	drugbank_target|2889	86.89	0.217225	NULL	0	0	TTDR01120	86.89	0.217225	NULL	0	NULL	0	1	1	0	0.034882	0	4.61856	0	0.565496	0.0274068	0	0	0	0	0	0	0	0	MUS_leth	0.1	KLK6	F7GSU5	1.93445	2.03445	0	1181
XLOC_024024	Unigene_cuff39555N	8	2034825|2PPH	0.25	0.25	0	NULL	0	0	drugbank_target|6612	35.41	0.088525	NULL	0	0	TTDR01005	97.74	0.24435	NULL	0	Pkinase	1	1	1	0	8.14209	3.70326	3.19668	7.36353	11.6135	2.41789	5.11587	0	0	0	0	0.1	0	0	MUS_leth	0.1	MAP3K3	I3MCG3	1.83288	2.03288	0.1	1182
XLOC_017118	Unigene_cuff27445N	1	71377|1IRU	0.25	0.25	0	drugbank_target|4102	52.97	0.5297	NULL	0	0	NULL	0	0	NULL	0	0	NULL	0	NULL	0	1	1	0	0	0	0	0	0.0212138	0	0	0	0	0	0	0	0	0	NULL	0	PSMB11	G1PPP1	2.0297	2.0297	0	1183
XLOC_064589	Unigene_cuff107302N	2	2065193|3COM	0.25	0.25	0	NULL	0	0	drugbank_target|6612	55.28	0.1382	NULL	0	0	TTDR00148	35.88	0.0897	NULL	0	Pkinase	1	1	1	0	11.0194	6.28199	1.42467	10.2964	8.63959	3.65323	4.78559	0.1	0	0	0.1	0	0	0	MUS_leth	0.1	STK3	A0JN96	1.7279	2.0279	0.2	1184
XLOC_099741	Unigene_cuff160955N	1	NULL	0	0	0	NULL	0	0	NULL	0	0	TTDS00491	82.77	0.8277	NULL	0	0	SCTR	1	NULL	0	1	1	0	0.0801305	0.0586432	0.319984	2.75561	0.0626454	0.225316	21.5194	0	0	0	0	0	0	0.1	MUS_leth	0.1	SCTR	G3SXX0	1.8277	2.0277	0.1	1185
XLOC_017613	Unigene_cuff28374N	4	2061579|3BSQ	0.25	0.25	0	NULL	0	0	drugbank_target|6655	65.31	0.163275	NULL	0	0	TTDR00457	65.31	0.163275	NULL	0	NULL	0	1	1	0	0	0	0.0251924	0	16.5894	0	0.301596	0	0	0	0	0.1	0	0	MUS_leth	0.1	KLK12	F6XIS9	1.82655	2.02655	0.1	1186
XLOC_081106	Unigene_cuff132181N	3	2048192|2WEV	0.25	0.25	0	NULL	0	0	drugbank_target|2240	44.78	0.11195	NULL	0	0	TTDC00088	44.78	0.11195	NULL	0	Pkinase	1	1	1	0	9.32473	7.49056	9.48009	7.58339	15.0746	7.21521	11.8951	0	0	0	0	0.1	0	0.1	MUS_leth	0.1	CDK11A	F6QCC7	1.7239	2.0239	0.2	1187
XLOC_039743	Unigene_cuff65792N	2	2084957|3H4J	0.25	0.25	0	drugbank_target|748	32.24	0.3224	NULL	0	0	NULL	0	0	NULL	0	0	NULL	0	Pkinase	1	1	1	0	5.94004	10.0867	2.03192	8.1394	0.739507	0.414268	4.95438	0	0.1	0	0	0	0	0	MUS_leth	0.1	LOC100408484	F7I1V0	1.8224	2.0224	0.1	1188
XLOC_037176	Unigene_cuff61839N	4	116149|1XX9	0.25	0.25	0	drugbank_target|3851	32.93	0.3293	NULL	0	0	NULL	0	0	TTDR00733	36.91	0.092275	NULL	0	NULL	0	1	1	0	0	0	0.386954	0	0.0599628	0.00336608	0	0	0	0	0	0	0	0	MUS_leth	0.1	EGM_06239	G7PNU5	1.92158	2.02157	0	1189
XLOC_055774	Unigene_cuff92975N	1	NULL	0	0	0	drugbank_target|226	40.88	0.4088	NULL	0	0	TTDS00273	40.88	0.4088	NULL	0	0	GNRHR	1	NULL	0	1	1	0	0.266695	0.289578	0.647721	0.155483	13.4516	0.022075	0.216878	0	0	0	0	0.1	0	0	MUS_leth	0.1	LOC100399755	F7H8V1	1.8176	2.0176	0.1	1190
XLOC_061345	Unigene_cuff101990N	3	2010637|2C30	0.25	0.25	0	NULL	0	0	drugbank_target|6612	39.19	0.097975	TTDS00346	31.66	0.3166	NULL	0	0	NULL	0	Pkinase	1	1	1	0	5.29626	0.0205825	8.17168	5.37583	2.08731	0.714298	0.221621	0	0	0	0	0	0	0	MUS_leth	0.1	PAK6	I3MDX6	1.91457	2.01457	0	1191
XLOC_004705	Unigene_cuff7362N	2	2084957|3H4J	0.25	0.25	0	drugbank_target|748	31.4	0.314	NULL	0	0	NULL	0	0	NULL	0	0	NULL	0	Pkinase	1	1	1	0	10.1885	2.41143	7.3015	4.0592	3.06393	4.37967	2.33652	0.1	0	0	0	0	0	0	MUS_leth	0.1	ENSG00000071575	H2QHG3	1.814	2.014	0.1	1192
XLOC_025528	Unigene_cuff41958N	5	2038045|2QQL	0.25	0.25	0	drugbank_target|1224	31.07	0.3107	NULL	0	0	NULL	0	0	NULL	0	0	NULL	0	NULL	0	1	1	0	0.117738	0.0916417	20.3526	0.881173	0.793946	0.0545676	0	0	0	0.1	0	0	0	0	MUS_leth	0.1	NETO1	G3RMS4	1.8107	2.0107	0.1	1193
XLOC_009071	Unigene_cuff14302N	3	73720|1L9H	0.25	0.25	0	drugbank_target|1448	32.62	0.3262	NULL	0	0	NULL	0	0	TTDR00540	33.54	0.08385	C5AR1	1	NULL	0	1	1	0	2.91028	4.66174	0.558669	1.19879	1.59136	0.543134	0.534831	0	0	0	0	0	0	0	MUS_leth	0.1	C5AR1	G3QZV7	1.91005	2.01005	0	1194
XLOC_009072	Unigene_cuff14304N	1	2023053|2I37	0.25	0.25	0	drugbank_target|1448	32.62	0.3262	NULL	0	0	NULL	0	0	TTDR00540	33.54	0.08385	C5AR1	1	NULL	0	1	1	0	0	0	0	0	0	0.0679866	0	0	0	0	0	0	0	0	MUS_leth	0.1	C5AR1	G3QZV7	1.91005	2.01005	0	1195
XLOC_080421	Unigene_cuff130965N	3	2205235|3LKN	0.25	0.25	0	NULL	0	0	drugbank_target|6585	82.3	0.20575	NULL	0	0	NULL	0	0	NULL	0	NULL	0	1	1	0	4.10028	51.4988	0.870823	26.0844	5.01174	5.12073	16.6044	0	0.1	0	0.1	0	0	0.1	NULL	0	Tube-W17	I6W6I9	1.70575	2.00575	0.3	1196
XLOC_017609	Unigene_cuff28366N	1	2038692|2QXJ	0.25	0.25	0	NULL	0	0	drugbank_target|6655	80.79	0.201975	NULL	0	0	TTDR00457	80.79	0.201975	NULL	0	NULL	0	1	1	0	0	0.0317616	0.0113614	0	0	0	0	0	0	0	0	0	0	0	MUS_leth	0.1	KLK7	D3K5N6	1.90395	2.00395	0	1197
XLOC_066502	Unigene_cuff110290N	1	NULL	0	0	0	drugbank_target|439	100	1	NULL	0	0	NULL	0	0	NULL	0	0	NULL	0	NULL	0	1	1	0	0	0.0246867	7.18325	0.226673	1.92292	0.111781	0	0	0	0	0	0	0	0	NULL	0	EGK_10837	G7NNP8	2	2	0	1198
XLOC_083254	Unigene_cuff135538N	1	NULL	0	0	0	drugbank_target|530	100	1	NULL	0	0	NULL	0	0	NULL	0	0	NULL	0	NULL	0	1	1	0	0	1.43125	4.21824	0	1.90276	0.00563679	0	0	0	0	0	0	0	0	NULL	0	tr|G1KX63|G1KX63_ANOCA (Fragment)	G1KX63	2	2	0	1199
XLOC_040050	Unigene_cuff66543N	7	2207977|3N7S	0.25	0.25	0	NULL	0	0	NULL	0	0	NULL	0	0	NULL	0	0	RAMP1	1	NULL	0	1	1	0	77.1261	13.1782	45.0704	61.3399	2.02544	2.37019	3.84684	0.1	0.1	0.1	0.1	0	0	0	MUS_leth	0.1	RAMP1	H9YXZ4	1.5	2	0.4	1200
XLOC_019616	Unigene_cuff31988N	1	148049|2JG9	0.25	0.25	0	NULL	0	0	NULL	0	0	NULL	0	0	NULL	0	0	NULL	0	NULL	0	1	1	0	29.2013	192.918	19.1064	14.5843	18.3967	5.691	8.96324	0.1	0.1	0.1	0.1	0.1	0	0	NULL	0	C1QB	H0X5V6	1.5	2	0.5	1201
XLOC_074349	Unigene_cuff121421N	3	42007|1APZ	0.25	0.25	0	NULL	0	0	NULL	0	0	NULL	0	0	NULL	0	0	NULL	0	NULL	0	1	1	0	15.3875	51.1599	9.81626	28.2037	21.9995	3.76055	17.6052	0.1	0.1	0	0.1	0.1	0	0.1	NULL	0	PAL_GLEAN10021636	L5KAU5	1.5	2	0.5	1202
XLOC_031051	Unigene_cuff51257N	2	2098890|3L5J	0.25	0.25	0	NULL	0	0	NULL	0	0	NULL	0	0	NULL	0	0	NULL	0	NULL	0	1	1	0	14.642	65.1295	10.3882	10.3061	5.70829	7.4346	14.3252	0.1	0.1	0.1	0.1	0	0	0.1	NULL	0	IL6ST	F7FXC5	1.5	2	0.5	1203
XLOC_081028	Unigene_cuff131950N	4	95866|1Q56	0.25	0.25	0	NULL	0	0	NULL	0	0	NULL	0	0	NULL	0	0	NULL	0	NULL	0	1	1	0	7.54932	4.23372	13.7138	23.8667	14.39	31.6581	4.498	0	0	0.1	0.1	0.1	0.1	0	MUS_leth	0.1	ENSG00000188157	H2R0K5	1.5	2	0.4	1204
XLOC_082562	Unigene_cuff134468N	3	63114|1JJ7	0.25	0.25	0	NULL	0	0	drugbank_target|5300	84.38	0.21095	NULL	0	0	TTDR00007	34.97	0.087425	NULL	0	NULL	0	1	1	0	5.04792	23.3964	0.630171	8.17561	3.49868	1.92357	1.68969	0	0.1	0	0	0	0	0	MUS_leth	0.1	TAP1	F6TVN9	1.79838	1.99838	0.1	1205
XLOC_103805	Unigene_cuff167540N	5	2030181|2NZ6	0.25	0.25	0	NULL	0	0	drugbank_target|6271	63.08	0.1577	NULL	0	0	TTDR00611	55.93	0.139825	NULL	0	NULL	0	1	1	0	1.39401	10.1128	7.64702	9.96197	7.27502	0.560159	4.24939	0	0.1	0	0	0	0	0	MUS_leth	0.1	Ptprj	Q3V2L7	1.79753	1.99752	0.1	1206
XLOC_017207	Unigene_cuff27769N	1	26300|1KLT	0.25	0.25	0	NULL	0	0	drugbank_target|1615	79.49	0.198725	NULL	0	0	TTDR00197	79.49	0.198725	NULL	0	NULL	0	1	1	0	3.9225	0.267666	0.0596693	0.0244074	0.0595958	0.0195675	1.19095	0	0	0	0	0	0	0	MUS_leth	0.1	ENSG00000092009	H2Q838	1.89745	1.99745	0	1207
XLOC_043567	Unigene_cuff72582N	10	30999|1QTN	0.25	0.25	0	drugbank_target|2077	39.69	0.3969	NULL	0	0	NULL	0	0	NULL	0	0	NULL	0	NULL	0	1	1	0	5.83619	7.92583	3.36021	8.11865	1.59044	2.69248	3.17975	0	0	0	0	0	0	0	MUS_leth	0.1	CASP10	F6YQ88	1.8969	1.9969	0	1208
XLOC_070381	Unigene_cuff115359N	1	2017019|2F9O	0.25	0.25	0	NULL	0	0	drugbank_target|6237	78.72	0.1968	NULL	0	0	TTDR00170	78.72	0.1968	NULL	0	NULL	0	1	1	0	9.04548	0.912508	0.183109	0.169086	0.503378	0.0221789	1.72837	0	0	0	0	0	0	0	MUS_leth	0.1	tr|A8C738|A8C738_MACFA Alphabeta 2 tryptase	A8C738	1.8936	1.9936	0	1209
XLOC_085099	Unigene_cuff138344N	8	2061405|3BQR	0.25	0.25	0	NULL	0	0	drugbank_target|6290	39.34	0.09835	NULL	0	0	TTDR00794	36.89	0.092225	NULL	0	Pkinase	1	1	1	0	13.7269	4.49554	14.8771	8.26154	3.90848	4.30709	4.59175	0.1	0	0.1	0	0	0	0	MUS_leth	0.1	TRIO	H0XAV6	1.69057	1.99057	0.2	1210
XLOC_003691	Unigene_cuff5061N	1	81091|1O6K	0.25	0.25	0	NULL	0	0	drugbank_target|2116	85.36	0.2134	NULL	0	0	TTDC00132	70.81	0.177025	NULL	0	Pkinase	1	1	1	0	4.98311	2.38942	0.641115	7.67716	6.03635	0.323208	0.000752611	0	0	0	0	0	0	0	MUS_leth	0.1	tr|F1RHD4|F1RHD4_PIG	F1RHD4	1.89043	1.99043	0	1211
XLOC_003695	Unigene_cuff5065N	1	81091|1O6K	0.25	0.25	0	NULL	0	0	drugbank_target|2116	85.36	0.2134	NULL	0	0	TTDC00132	70.81	0.177025	NULL	0	Pkinase	1	1	1	0	0	0	0.549334	0	0	0.0162313	0	0	0	0	0	0	0	0	MUS_leth	0.1	tr|F1RHD4|F1RHD4_PIG	F1RHD4	1.89043	1.99043	0	1212
XLOC_019494	Unigene_cuff31645N	2	26058|1PYT	0.25	0.25	0	NULL	0	0	drugbank_target|6248	62.78	0.15695	NULL	0	0	TTDR00230	53.09	0.132725	NULL	0	NULL	0	1	1	0	3.12181	0.247498	0.962091	11.8224	0.281072	0.589098	0	0	0	0	0.1	0	0	0	MUS_leth	0.1	LOC100408655	F6XGF0	1.78967	1.98968	0.1	1213
XLOC_105527	Unigene_cuff170362N	1	2030780|2O6Q	0.25	0.25	0	drugbank_target|173	30.93	0.3093	NULL	0	0	NULL	0	0	TTDR00417	31.44	0.0786	NULL	0	NULL	0	1	1	0	0	0	0	0	0.557448	0.00382846	0	0	0	0	0	0	0	0	MUS_leth	0.1	ENSG00000178732	H2QP01	1.8879	1.9879	0	1214
XLOC_043085	Unigene_cuff71766N	10	87957|1P8J	0.25	0	0	NULL	0	0	drugbank_target|4161	95.11	0.237775	NULL	0	0	NULL	0	0	NULL	0	NULL	0	1	1	0	13.5719	207.033	6.92224	24.0864	22.9049	5.34474	18.3474	0.1	0.1	0	0.1	0.1	0	0.1	NULL	0	Putative subtilisin-like proprotein convertase	K9IMS0	1.48778	1.98778	0.5	1215
XLOC_007158	Unigene_cuff11191N	2	2023054|2I37	0.25	0.25	0	drugbank_target|778	30.23	0.3023	NULL	0	0	NULL	0	0	TTDC00215	33.55	0.083875	EBI2	1	NULL	0	1	1	0	2.79691	0.225271	0.141126	0.228976	0.42539	0.233703	0.112366	0	0	0	0	0	0	0	MUS_leth	0.1	ENSG00000169508	H2Q7R1	1.88617	1.98618	0	1216
XLOC_040023	Unigene_cuff66487N	2	83344|1GW6	0.25	0.25	0	NULL	0	0	drugbank_target|3060	34.2	0.0855	NULL	0	0	NULL	0	0	NULL	0	NULL	0	1	1	0	26.1466	37.7848	5.66678	19.1346	4.99083	6.78716	30.5139	0.1	0.1	0	0.1	0	0	0.1	NULL	0	EGM_04481	G7PKG0	1.5855	1.9855	0.4	1217
XLOC_060942	Unigene_cuff101121N	2	2093895|3K71	0.25	0.25	0	NULL	0	0	drugbank_target|572	30.41	0.076025	TTDS00444	30.41	0.3041	NULL	0	0	NULL	0	NULL	0	1	1	0	2.79569	0.877131	0.170544	6.86543	0.189966	0.127547	0.604534	0	0	0	0	0	0	0	MUS_leth	0.1	COL6A6	H0WX40	1.88013	1.98012	0	1218
XLOC_089588	Unigene_cuff145327N	1	2051582|2X4Q	0.25	0.25	0	NULL	0	0	drugbank_target|6585	79.53	0.198825	NULL	0	0	TTDR00482	28.1	0.07025	NULL	0	NULL	0	1	1	0	7.54574	25.1428	0.920193	6.15256	2.76633	2.49329	8.9557	0	0.1	0	0	0	0	0	MUS_leth	0.1	Tube-W10	I6WH72	1.76907	1.96907	0.1	1219
XLOC_084170	Unigene_cuff136904N	1	65476|1GR3	0.25	0.25	0	drugbank_target|3816	36.77	0.3677	NULL	0	0	NULL	0	0	NULL	0	0	NULL	0	NULL	0	1	1	0	0.0390383	0	0.0648131	0.0283434	0.0381753	0.12709	0	0	0	0	0	0	0	0	MUS_leth	0.1	Col10a1	D3ZGL7	1.8677	1.9677	0	1220
XLOC_070174	Unigene_cuff115146N	1	2037462|2QKI	0.25	0.25	0	drugbank_target|5898	36.62	0.3662	NULL	0	0	NULL	0	0	NULL	0	0	NULL	0	NULL	0	1	1	0	0.259676	1717.49	0.279841	7.05864	0.281751	0	1.7338	0	0.1	0	0	0	0	0	NULL	0	PAL_GLEAN10002445	L5L491	1.8662	1.9662	0.1	1221
XLOC_055029	Unigene_cuff91760N	6	41634|1A06	0.25	0	0	NULL	0	0	drugbank_target|6833	50.91	0.127275	NULL	0	0	TTDR00794	35.53	0.088825	NULL	0	Pkinase	1	1	1	0	3.16961	10.363	3.00292	13.3365	29.9063	2.72737	17.592	0	0.1	0	0.1	0.1	0	0.1	MUS_leth	0.1	PSKH1	G1SQT9	1.4661	1.9661	0.4	1222
XLOC_080798	Unigene_cuff131521N	1	2029619|2NSM	0.25	0	0	drugbank_target|1949	49.14	0.4914	NULL	0	0	NULL	0	0	TTDR01030	49.14	0.12285	NULL	0	NULL	0	1	1	0	0.114679	0.0140776	0.233289	0.404	2.40015	5.0162	0.111756	0	0	0	0	0	0	0	MUS_leth	0.1	CPXM1	A3KN30	1.86425	1.96425	0	1223
XLOC_082564	Unigene_cuff134472N	1	2025234|2IXE	0.25	0.25	0	NULL	0	0	drugbank_target|5300	41.42	0.10355	TTDS00278	25.92	0.2592	NULL	0	0	NULL	0	NULL	0	1	1	0	3.68815	18.9939	1.66464	4.63995	2.71076	2.25821	2.13877	0	0.1	0	0	0	0	0	NULL	0	TAP2	F7DH87	1.86275	1.96275	0.1	1224
XLOC_033266	Unigene_cuff55113N	3	NULL	0	0	0	drugbank_target|122	43.03	0.4303	NULL	0	0	TTDS00113	43.03	0.4303	NULL	0	0	P2RY14	1	NULL	0	1	1	0	1.28621	1.63927	2.19661	1.02939	0.382373	0.592795	0.515963	0	0	0	0	0	0	0	MUS_leth	0.1	ENSG00000174944	H2R7Z5	1.8606	1.9606	0	1225
XLOC_086037	Unigene_cuff139815N	1	2055058|2ZIY	0.25	0.25	0	drugbank_target|2207	28.4	0.284	NULL	0	0	NULL	0	0	TTDR00221	28.4	0.071	OPN4, Rh2_7	1	NULL	0	1	1	0	0.106281	0	0.0351304	0.0125761	0	0	0	0	0	0	0	0	0	0	MUS_leth	0.1	OPN4	G3SXB6	1.855	1.955	0	1226
XLOC_021848	Unigene_cuff35632N	1	NULL	0	0	0	NULL	0	0	NULL	0	0	TTDS00169	95.49	0.9549	NULL	0	0	PTGFR	1	NULL	0	1	1	0	0.0293012	4.04213	0.397413	0.251245	2.4278	2.0188	0.142123	0	0	0	0	0	0	0	NULL	0	PTGFR	G1SHR1	1.9549	1.9549	0	1227
XLOC_021849	Unigene_cuff35635N	2	NULL	0	0	0	NULL	0	0	NULL	0	0	TTDS00169	95.49	0.9549	NULL	0	0	PTGFR	1	NULL	0	1	1	0	0	0.658527	0	0.0180547	0	0	0	0	0	0	0	0	0	0	NULL	0	PTGFR	G1SHR1	1.9549	1.9549	0	1228
XLOC_017208	Unigene_cuff27770N	1	26300|1KLT	0.25	0.25	0	NULL	0	0	drugbank_target|1615	70.05	0.175125	NULL	0	0	TTDR00197	70.05	0.175125	NULL	0	NULL	0	1	1	0	0.255408	0	0	0	0	0	0	0	0	0	0	0	0	0	MUS_leth	0.1	LOC100468421	G1MBP2	1.85025	1.95025	0	1229
XLOC_095912	Unigene_cuff154948N	6	2103255|3ML8	0.25	0.25	0.75	NULL	0	0	NULL	0	0	NULL	0	0	NULL	0	0	NULL	0	PI3_PI4_kinase	1	0	1	0.2	10.7209	12.7062	14.5834	11.4618	9.71324	3.98768	7.40089	0.1	0.1	0.1	0.1	0	0	0	MUS_leth	0.1	PI4KB	H2N5W0	1.45	1.95	0.4	1230
XLOC_047584	Unigene_cuff79529N	10	2207667|3N3K	0.25	0.25	0.75	NULL	0	0	NULL	0	0	NULL	0	0	NULL	0	0	NULL	0	NULL	0	0	1	0.2	8.68927	16.208	17.9763	16.5155	20.018	1.36066	4.0093	0	0.1	0.1	0.1	0.1	0	0	MUS_leth	0.1	USP32	F6YBS2	1.45	1.95	0.4	1231
XLOC_104179	Unigene_cuff168073N	6	2207667|3N3K	0.25	0.25	0.75	NULL	0	0	NULL	0	0	NULL	0	0	NULL	0	0	NULL	0	NULL	0	0	1	0.2	18.4519	20.422	7.99371	16.4154	48.9242	4.25351	9.4887	0.1	0.1	0	0.1	0.1	0	0	MUS_leth	0.1	USP4	I3MH33	1.45	1.95	0.4	1232
XLOC_098579	Unigene_cuff159115N	3	2204661|3KW5	0.25	0.25	0.75	NULL	0	0	NULL	0	0	NULL	0	0	NULL	0	0	NULL	0	NULL	0	0	1	0.2	5.8868	0.531047	946.434	52.1048	21.0568	15.9133	8.95613	0	0	0.1	0.1	0.1	0.1	0	MUS_leth	0.1	UCHL1	I3MPU9	1.45	1.95	0.4	1233
XLOC_070158	Unigene_cuff115130N	1	2041999|2V4B	0.25	0.25	0.75	NULL	0	0	NULL	0	0	NULL	0	0	NULL	0	0	NULL	0	NULL	0	0	1	0.2	9.13743	0	49.7343	30.7804	14.4232	2.16594	15.7825	0	0	0.1	0.1	0.1	0	0.1	MUS_leth	0.1	ADAMTS15	G1PBL1	1.45	1.95	0.4	1234
XLOC_010488	Unigene_cuff16663N	3	71371|1IRU	0.25	0.25	0.75	NULL	0	0	NULL	0	0	NULL	0	0	NULL	0	0	NULL	0	NULL	0	0	1	0.2	31.9796	29.7735	18.3681	19.0822	12.058	7.9161	9.88294	0.1	0.1	0.1	0.1	0.1	0	0	NULL	0	Proteasome subunit alpha type	H0X564	1.45	1.95	0.5	1235
XLOC_102957	Unigene_cuff166157N	2	73765|1L9X	0.25	0.25	0.75	NULL	0	0	NULL	0	0	NULL	0	0	NULL	0	0	NULL	0	NULL	0	0	1	0.2	7.16257	75.8097	17.6688	14.8582	104.561	2.45269	10.3599	0	0.1	0.1	0.1	0.1	0	0.1	NULL	0	GGH	G1SIW5	1.45	1.95	0.5	1236
XLOC_021012	Unigene_cuff33878N	11	2205017|3LDB	0.25	0.25	0.75	NULL	0	0	NULL	0	0	NULL	0	0	NULL	0	0	NULL	0	NULL	0	0	1	0.2	53.2508	10.6995	28.0281	15.8108	9.9258	6.00254	16.1745	0.1	0.1	0.1	0.1	0	0	0.1	NULL	0	PAL_GLEAN10014676	L5KLA3	1.45	1.95	0.5	1237
XLOC_025416	Unigene_cuff41767N	3	109213|1W63	0.25	0.25	0.75	NULL	0	0	NULL	0	0	NULL	0	0	NULL	0	0	NULL	0	NULL	0	0	1	0.2	18.0354	19.0902	28.205	22.0403	68.9066	5.5117	7.4393	0.1	0.1	0.1	0.1	0.1	0	0	NULL	0	AP1M1	K7B5P8	1.45	1.95	0.5	1238
XLOC_025584	Unigene_cuff42056N	1	2093302|3K2K	0.25	0.25	0.75	NULL	0	0	NULL	0	0	NULL	0	0	NULL	0	0	NULL	0	NULL	0	0	1	0.2	8.31992	14.9837	15.7823	17.6122	33.3868	9.96496	17.3712	0	0.1	0.1	0.1	0.1	0	0.1	NULL	0	AGBL4	F6ZV14	1.45	1.95	0.5	1239
XLOC_051935	Unigene_cuff86736N	3	2013635|2DOS	0.25	0.25	0.75	NULL	0	0	NULL	0	0	NULL	0	0	NULL	0	0	NULL	0	NULL	0	0	1	0.2	14.6202	32.7628	8.86482	11.3943	21.275	3.6816	17.1495	0.1	0.1	0	0.1	0.1	0	0.1	NULL	0	ATXN3	D3VVM4	1.45	1.95	0.5	1240
XLOC_067250	Unigene_cuff111437N	3	2054011|2Z84	0.25	0.25	0.75	NULL	0	0	NULL	0	0	NULL	0	0	NULL	0	0	NULL	0	NULL	0	0	1	0.2	23.1974	27.7916	9.21207	15.5246	14.932	4.44636	15.2619	0.1	0.1	0	0.1	0.1	0	0.1	NULL	0	GW7_12483	G5B2W5	1.45	1.95	0.5	1241
XLOC_100770	Unigene_cuff162550N	6	2092533|3JWE	0.25	0.25	0.75	NULL	0	0	NULL	0	0	NULL	0	0	NULL	0	0	NULL	0	NULL	0	0	1	0.2	58.3827	262.066	42.1031	15.2797	12.8574	3.47024	8.01927	0.1	0.1	0.1	0.1	0.1	0	0	NULL	0	MGLL	H9ESL3	1.45	1.95	0.5	1242
XLOC_037843	Unigene_cuff62826N	3	121756|1X6V	0.25	0.25	0.75	NULL	0	0	NULL	0	0	NULL	0	0	NULL	0	0	NULL	0	APS_kinase	1	0	1	0.2	8.46528	8.28924	39.9245	62.8565	15.7052	10.4989	19.9606	0	0	0.1	0.1	0.1	0.1	0.1	NULL	0	PAPSS1	K7CTZ2	1.45	1.95	0.5	1243
XLOC_080788	Unigene_cuff131495N	2	2028361|2K56	0.25	0	0	NULL	0	0	NULL	0	0	NULL	0	0	NULL	0	0	NULL	0	NULL	0	1	1	0	87.0691	10.7166	120.028	49.055	13.7328	5.30594	15.9202	0.1	0.1	0.1	0.1	0.1	0	0.1	MUS_leth	0.1	PRNP	Q866W8	1.25	1.95	0.6	1244
XLOC_026428	Unigene_cuff43496N	3	70060|1JHN	0.25	0	0	NULL	0	0	NULL	0	0	NULL	0	0	NULL	0	0	NULL	0	NULL	0	1	1	0	58.0763	142.36	46.3682	78.4009	47.0676	25.4579	62.9036	0.1	0.1	0.1	0.1	0.1	0.1	0.1	NULL	0	CANX	H0XDX0	1.25	1.95	0.7	1245
XLOC_057382	Unigene_cuff95551N	1	26378|1FIW	0.25	0	0	drugbank_target|3851	39.46	0.3946	NULL	0	0	NULL	0	0	TTDR00876	41.37	0.103425	NULL	0	NULL	0	1	1	0	0.829001	0	1.03254	0.0394893	263.14	0.00608083	0.211698	0	0	0	0	0.1	0	0	MUS_leth	0.1	ACR	B0LM31	1.74802	1.94802	0.1	1246
XLOC_009813	Unigene_cuff15673N	3	114541|1WDY	0.25	0.25	0	drugbank_target|1944	26.91	0.2691	NULL	0	0	NULL	0	0	TTDR01136	31.21	0.078025	NULL	0	Pkinase	1	1	1	0	2.16925	2.13846	2.78871	3.34288	2.49436	3.17642	2.42143	0	0	0	0	0	0	0	MUS_leth	0.1	RNASEL	G1S8P2	1.84712	1.94712	0	1247
XLOC_022835	Unigene_cuff37258N	1	2017016|2F9N	0.25	0.25	0	NULL	0	0	drugbank_target|6237	76.56	0.1914	NULL	0	0	TTDC00013	61.54	0.15385	NULL	0	NULL	0	1	1	0	5.04655	0.0819889	0	0	0.184621	0	0.164697	0	0	0	0	0	0	0	MUS_leth	0.1	PANDA_008955	D2HDY3	1.84525	1.94525	0	1248
XLOC_045754	Unigene_cuff76245N	3	130802|2CU1	0.25	0.25	0	NULL	0	0	drugbank_target|6612	36.88	0.0922	NULL	0	0	TTDR00337	98.06	0.24515	NULL	0	Pkinase	1	1	1	0	1.79066	7.26617	2.16053	3.21609	1.86847	0.698663	1.78014	0	0	0	0	0	0	0	MUS_leth	0.1	MAP3K2	H9EMV3	1.83735	1.93735	0	1249
XLOC_031825	Unigene_cuff52486N	2	NULL	0	0	0	drugbank_target|49	26.63	0.2663	NULL	0	0	TTDS00199	26.63	0.2663	NULL	0	0	GPR37	1	NULL	0	1	1	0	0.127018	28.6102	28.0596	0.0956654	14.7847	0.211093	0.25966	0	0.1	0.1	0	0.1	0	0	MUS_leth	0.1	GPR37	G1SRI6	1.5326	1.9326	0.3	1250
XLOC_038045	Unigene_cuff63162N	1	2100272|3LL6	0.25	0.25	0	NULL	0	0	drugbank_target|6298	28.03	0.070075	NULL	0	0	TTDR00340	24.82	0.06205	NULL	0	Pkinase	1	1	1	0	10.5866	3.49486	22.2562	6.51119	2.67415	2.67768	2.91124	0.1	0	0.1	0	0	0	0	MUS_leth	0.1	AAK1	I3MXH7	1.63213	1.93213	0.2	1251
XLOC_015517	Unigene_cuff24702N	2	2029619|2NSM	0.25	0	0	drugbank_target|1949	46.52	0.4652	NULL	0	0	NULL	0	0	TTDR01030	46.52	0.1163	NULL	0	NULL	0	1	1	0	1.6566	0.0934633	1.41345	0.471783	3.91972	2.67813	0.738239	0	0	0	0	0	0	0	MUS_leth	0.1	CPXM2	F1PNF4	1.8315	1.9315	0	1252
XLOC_016410	Unigene_cuff26449N	8	2011865|2CLQ	0.25	0.25	0	NULL	0	0	drugbank_target|6544	35.45	0.088625	NULL	0	0	TTDR00968	96.62	0.24155	NULL	0	Pkinase	1	1	1	0	3.97045	0.466871	5.25647	4.54465	1.69176	1.61247	6.58636	0	0	0	0	0	0	0	MUS_leth	0.1	EGM_13986	G7P332	1.83018	1.93017	0	1253
XLOC_018756	Unigene_cuff30324N	3	26001|1TRN	0.25	0	0	drugbank_target|3176	39.44	0.3944	NULL	0	0	NULL	0	0	TTDR01120	33.8	0.0845	NULL	0	NULL	0	1	1	0	0.232925	0	0	0	93.7644	0	3.59798	0	0	0	0	0.1	0	0	MUS_leth	0.1	LOC100397042	F6WL00	1.7289	1.9289	0.1	1254
XLOC_017213	Unigene_cuff27781N	1	26377|1FQ3	0.25	0.25	0	NULL	0	0	drugbank_target|1072	73.71	0.184275	NULL	0	0	TTDC00019	56.96	0.1424	NULL	0	NULL	0	1	1	0	0.0884923	0.106049	0	0.171819	0.0463314	5.42471	0.141107	0	0	0	0	0	0	0	MUS_leth	0.1	GZMB	H2NKX9	1.82668	1.92667	0	1255
XLOC_021097	Unigene_cuff34168N	1	61038|1HH4	0.25	0.25	0	NULL	0	0	drugbank_target|1882	90.56	0.2264	NULL	0	0	NULL	0	0	NULL	0	NULL	0	1	1	0	1.10123	3.79799	10.3839	4.44376	3.54523	1.39989	2.10254	0	0	0.1	0	0	0	0	MUS_leth	0.1	Rac3	A2AC13	1.7264	1.9264	0.1	1256
XLOC_076952	Unigene_cuff125498N	5	65470|1GQF	0.25	0.25	0	NULL	0	0	drugbank_target|3320	90.43	0.226075	NULL	0	0	NULL	0	0	NULL	0	NULL	0	1	1	0	5.14187	13.7151	0.98742	2.30146	1.51936	1.08397	4.81704	0	0.1	0	0	0	0	0	MUS_leth	0.1	CASP7	H2NBM7	1.72608	1.92607	0.1	1257
XLOC_021503	Unigene_cuff35026N	4	93376|1OO8	0.25	0.25	0	NULL	0	0	drugbank_target|1277	24.4	0.061	NULL	0	0	TTDC00252	24.75	0.061875	NULL	0	NULL	0	1	1	0	0.186442	836.514	40.2911	2.69761	0.063744	0.198676	0.248535	0	0.1	0.1	0	0	0	0	MUS_leth	0.1	AGT	G1LT19	1.62288	1.92287	0.2	1258
XLOC_031089	Unigene_cuff51358N	5	2011865|2CLQ	0.25	0.25	0	NULL	0	0	drugbank_target|1422	31.07	0.077675	NULL	0	0	TTDR00117	94.63	0.236575	NULL	0	Pkinase	1	1	1	0	2.23528	2.97983	1.26964	5.22403	3.68394	1.23372	5.41239	0	0	0	0	0	0	0	MUS_leth	0.1	MAP3K1	F7DF72	1.81425	1.91425	0	1259
XLOC_104173	Unigene_cuff168057N	5	2008550|2ASU	0.25	0.25	0	NULL	0	0	drugbank_target|1943	42.61	0.106525	NULL	0	0	TTDC00194	42.61	0.106525	NULL	0	NULL	0	1	1	0	0.338839	234.562	0.288687	2.47003	3.22171	0.970211	0.423273	0	0.1	0	0	0	0	0	MUS_leth	0.1	Macrophage stimulating 1 (Fragment)	G9KBJ8	1.71305	1.91305	0.1	1260
XLOC_017610	Unigene_cuff28367N	3	26071|1NPM	0.25	0.25	0	NULL	0	0	drugbank_target|6655	47.79	0.119475	NULL	0	0	TTDR00461	77.19	0.192975	NULL	0	NULL	0	1	1	0	0	0	0.105927	0.0796445	7.24832	0.0125984	0	0	0	0	0	0	0	0	MUS_leth	0.1	KLK8	E2FGH8	1.81245	1.91245	0	1261
XLOC_085002	Unigene_cuff138201N	1	2067188|3D7G	0.25	0	0	drugbank_target|625	28.12	0.2812	NULL	0	0	TTDS00441	28.12	0.2812	NULL	0	0	NULL	0	NULL	0	1	1	0	0.175188	8.90855	1.03146	3.27408	33.7713	0.670505	0.80442	0	0	0	0	0.1	0	0	NULL	0	NAALADL2	H2PC24	1.8124	1.9124	0.1	1262
XLOC_063073	Unigene_cuff104787N	3	2093304|3K2L	0.25	0.25	0	NULL	0	0	drugbank_target|6515	43.6	0.109	NULL	0	0	NULL	0	0	NULL	0	Pkinase	1	1	1	0	13.0473	4.16556	3.85996	4.30826	131.672	1.91011	1.12593	0.1	0	0	0	0.1	0	0	MUS_leth	0.1	PANDA_007947	D2HBN4	1.609	1.909	0.2	1263
XLOC_106687	Unigene_cuff172309N	1	NULL	0	0	0	NULL	0	0	NULL	0	0	TTDS00395	90.85	0.9085	NULL	0	0	TBXA2R	1	NULL	0	1	1	0	0.435877	2.24208	0.0972988	0.438782	0.0305894	0.0477003	0	0	0	0	0	0	0	0	NULL	0	TBXA2R	Q05C92	1.9085	1.9085	0	1264
XLOC_079718	Unigene_cuff129956N	3	NULL	0	0	0	drugbank_target|164	72.06	0.7206	NULL	0	0	NULL	0	0	TTDR01193	72.06	0.18015	HRH4	1	NULL	0	1	1	0	8.37995	7.74775	7.5255	5.45234	8.2937	1.90982	5.07865	0	0	0	0	0	0	0	NULL	0	LOC100404823	F7IT43	1.90075	1.90075	0	1265
XLOC_017212	Unigene_cuff27778N	3	59506|1EUF	0.25	0.25	0	NULL	0	0	drugbank_target|1072	61.9	0.15475	NULL	0	0	TTDC00019	58.19	0.145475	NULL	0	NULL	0	1	1	0	0	0.0376861	0	0.0255473	0	0.753663	0	0	0	0	0	0	0	0	MUS_leth	0.1	LOC100655213	G3U6L8	1.80022	1.90023	0	1266
XLOC_072446	Unigene_cuff118481N	6	2052715|2YST	0.25	0.25	0	NULL	0	0	NULL	0	0	NULL	0	0	NULL	0	0	NULL	0	NULL	0	1	1	0	5.53955	50.6717	19.1069	15.184	2.71489	0.483868	9.94541	0	0.1	0.1	0.1	0	0	0	MUS_leth	0.1	PCDH1	H0XSE3	1.5	1.9	0.3	1267
XLOC_027051	Unigene_cuff44630N	5	2028692|2KEE	0.25	0.25	0	NULL	0	0	NULL	0	0	NULL	0	0	NULL	0	0	NULL	0	NULL	0	1	1	0	29.8518	101.637	6.12883	63.1204	8.19401	10.4985	7.26687	0.1	0.1	0	0.1	0	0.1	0	NULL	0	CXCL12	K7DAF8	1.5	1.9	0.4	1268
XLOC_036226	Unigene_cuff60100N	2	105013|1RMJ	0.25	0.25	0	NULL	0	0	NULL	0	0	NULL	0	0	NULL	0	0	NULL	0	NULL	0	1	1	0	10.0775	119.995	3.08945	73.0053	2.32056	24.1	6.88057	0.1	0.1	0	0.1	0	0.1	0	NULL	0	IGFBP3	H0WS35	1.5	1.9	0.4	1269
XLOC_053051	Unigene_cuff88596N	5	2070285|3E0G	0.25	0.25	0	NULL	0	0	NULL	0	0	NULL	0	0	NULL	0	0	NULL	0	NULL	0	1	1	0	10.4576	41.9898	5.3972	16.3222	6.01319	6.83026	37.1788	0.1	0.1	0	0.1	0	0	0.1	NULL	0	LIFR	H2PFD9	1.5	1.9	0.4	1270
XLOC_017210	Unigene_cuff27774N	2	59506|1EUF	0.25	0.25	0	NULL	0	0	drugbank_target|1072	60.26	0.15065	NULL	0	0	TTDC00019	59.4	0.1485	NULL	0	NULL	0	1	1	0	0	0.046844	0	9.97754	0.149366	0.0226982	0	0	0	0	0	0	0	0	MUS_leth	0.1	LOC100655213	G3U6L8	1.79915	1.89915	0	1271
XLOC_017211	Unigene_cuff27776N	1	59506|1EUF	0.25	0.25	0	NULL	0	0	drugbank_target|1072	60.68	0.1517	NULL	0	0	TTDC00019	58.8	0.147	NULL	0	NULL	0	1	1	0	0	0	0	0	4.77e-05	0	0	0	0	0	0	0	0	0	MUS_leth	0.1	LOC100655213	G3U6L8	1.7987	1.8987	0	1272
XLOC_089793	Unigene_cuff145769N	1	2009465|2BFX	0.25	0.25	0	NULL	0	0	drugbank_target|5817	78.48	0.1962	NULL	0	0	NULL	0	0	NULL	0	Pkinase	1	1	1	0	2.78567	1.34516	2.42793	2.20114	15.1445	1.21154	1.80574	0	0	0	0	0.1	0	0	MUS_leth	0.1	AURKC	F1PM71	1.6962	1.8962	0.1	1273
XLOC_002743	Unigene_cuff4229N	5	NULL	0	0	0	drugbank_target|70	29.79	0.2979	NULL	0	0	TTDS00267	29.79	0.2979	NULL	0	0	CXCR7, RDC1	1	NULL	0	1	1	0	11.2423	1.5717	8.16283	20.6813	7.80093	1.19408	2.73966	0.1	0	0	0.1	0	0	0	MUS_leth	0.1	CXCR7	G1RIE0	1.5958	1.8958	0.2	1274
XLOC_017614	Unigene_cuff28378N	1	73502|1L2E	0.25	0.25	0	NULL	0	0	drugbank_target|2889	59.14	0.14785	NULL	0	0	TTDR01120	59.14	0.14785	NULL	0	NULL	0	1	1	0	0	0	0	0	0.0912113	0	0	0	0	0	0	0	0	0	MUS_leth	0.1	KLK13	E2QXH5	1.7957	1.8957	0	1275
XLOC_077477	Unigene_cuff126258N	3	2026351|2JAM	0.25	0.25	0	NULL	0	0	drugbank_target|6833	40.29	0.100725	NULL	0	0	TTDC00132	36.3	0.09075	NULL	0	Pkinase	1	1	1	0	2.19131	1.33864	1.59762	0.270254	146.728	0.650688	0.379764	0	0	0	0	0.1	0	0	MUS_leth	0.1	STK33	H2NE60	1.69148	1.89148	0.1	1276
XLOC_017214	Unigene_cuff27782N	1	59506|1EUF	0.25	0.25	0	NULL	0	0	drugbank_target|1072	58.33	0.145825	NULL	0	0	TTDC00019	58.08	0.1452	NULL	0	NULL	0	1	1	0	0	0.126266	0	0.0952565	0.0779207	0.0263019	0	0	0	0	0	0	0	0	MUS_leth	0.1	LOC100655213	G3U6L8	1.79103	1.89102	0	1277
XLOC_085513	Unigene_cuff138926N	1	NULL	0	0	0	NULL	0	0	NULL	0	0	TTDS00273	88.96	0.8896	NULL	0	0	GNRHR	1	NULL	0	1	1	0	0	0	0	0	0	0	0	0	0	0	0	0	0	0	NULL	0	GNRHR	H2PDA7	1.8896	1.8896	0	1278
XLOC_007855	Unigene_cuff12313N	4	2007539|2A27	0.25	0.25	0	NULL	0	0	drugbank_target|3231	71.67	0.179175	NULL	0	0	TTDR00794	43.46	0.10865	NULL	0	Pkinase	1	1	1	0	1.45473	4.51195	0.515703	2.08886	1.5696	1.16518	0.285715	0	0	0	0	0	0	0	MUS_leth	0.1	EGM_16044	G7P8U1	1.78782	1.88783	0	1279
XLOC_052237	Unigene_cuff87217N	1	2004865|1Y1U	0.25	0.25	0	NULL	0	0	NULL	0	0	TTDS00275	28.65	0.2865	NULL	0	0	NULL	0	NULL	0	1	1	0	1.35539	2.23296	0.97899	2.46576	2.06042	2.11206	2.20439	0	0	0	0	0	0	0	MUS_leth	0.1	Stat5a	Q6PHA0	1.7865	1.8865	0	1280
XLOC_022424	Unigene_cuff36536N	1	NULL	0	0	0	NULL	0	0	NULL	0	0	TTDS00446	78.42	0.7842	NULL	0	0	GHRHR	1	NULL	0	1	1	0	0	0	0	0.0785088	0	0.0293265	0	0	0	0	0	0	0	0	MUS_leth	0.1	ENSG00000106128	H2QUD8	1.7842	1.8842	0	1281
XLOC_056457	Unigene_cuff94099N	1	2071769|3EDI	0.25	0.25	0	drugbank_target|1224	28.28	0.2828	NULL	0	0	NULL	0	0	NULL	0	0	NULL	0	NULL	0	1	1	0	0.146238	0.0096696	0.0359659	0.0661115	0.0243186	0.0243436	0	0	0	0	0	0	0	0	MUS_leth	0.1	EGM_18246	G7PDN2	1.7828	1.8828	0	1282
XLOC_067509	Unigene_cuff111795N	2	NULL	0	0	0	NULL	0	0	NULL	0	0	TTDS00168	88.27	0.8827	NULL	0	0	PTGER2	1	NULL	0	1	1	0	0.417871	0.862652	0.103542	0.772855	0.173389	1.10109	1.28822	0	0	0	0	0	0	0	NULL	0	PANDA_020711	D2I4Z9	1.8827	1.8827	0	1283
XLOC_009146	Unigene_cuff14563N	5	130672|2COA	0.25	0.25	0	NULL	0	0	drugbank_target|6833	36.59	0.091475	NULL	0	0	TTDC00010	34.74	0.08685	NULL	0	Pkinase	1	1	1	0	3.28907	34.2494	0.743466	4.54737	1.60601	1.42124	4.52628	0	0.1	0	0	0	0	0	MUS_leth	0.1	PRKD2	I3N0U4	1.67833	1.87833	0.1	1284
XLOC_019433	Unigene_cuff31516N	1	26233|1PYT	0.25	0.25	0	NULL	0	0	drugbank_target|6248	58.67	0.146675	NULL	0	0	TTDR00230	52.65	0.131625	NULL	0	NULL	0	1	1	0	2.09333	0.685807	0.966924	1.45721	0.495708	0	0	0	0	0	0	0	0	0	MUS_leth	0.1	CELA3B	F1PI75	1.7783	1.8783	0	1285
XLOC_104245	Unigene_cuff168325N	4	134266|2FWW	0.25	0.25	0	NULL	0	0	drugbank_target|6237	36.48	0.0912	NULL	0	0	TTDR00510	33.33	0.083325	NULL	0	NULL	0	1	1	0	0	14.2468	0.108582	4.44481	7.36888	0.0203042	0	0	0.1	0	0	0	0	0	MUS_leth	0.1	PRSS50	G1R2V2	1.67453	1.87452	0.1	1286
XLOC_053653	Unigene_cuff89653N	1	2066933|3D4S	0.25	0	0	drugbank_target|4186	34.73	0.3473	NULL	0	0	NULL	0	0	TTDC00089	70.75	0.176875	NPY5R	1	NULL	0	1	1	0	0	0	1.08077	0	0.168375	0.020921	0	0	0	0	0	0	0	0	MUS_leth	0.1	npy5r	B6VRS7	1.77418	1.87417	0	1287
XLOC_089647	Unigene_cuff145459N	1	NULL	0	0	0	NULL	0	0	NULL	0	0	TTDS00111	87.3	0.873	NULL	0	0	AVPR2	1	NULL	0	1	1	0	2.99023	0	0.0693455	4.51991	0.072515	0.16921	0	0	0	0	0	0	0	0	NULL	0	I79_013962	G3HSW4	1.873	1.873	0	1288
XLOC_062018	Unigene_cuff103075N	6	2026092|2J7T	0.25	0.25	0	NULL	0	0	drugbank_target|6544	69.77	0.174425	NULL	0	0	TTDR01005	39.37	0.098425	NULL	0	Pkinase	1	1	1	0	2.91791	4.52787	1.23986	2.77216	5.02707	1.07959	1.2316	0	0	0	0	0	0	0	MUS_leth	0.1	STK10	F1PBJ2	1.77285	1.87285	0	1289
XLOC_001653	Unigene_cuff2468N	1	106329|1T36	0.25	0.25	0	drugbank_target|3971	27.25	0.2725	NULL	0	0	NULL	0	0	NULL	0	0	NULL	0	NULL	0	1	1	0	0.0841789	1469.91	0.0471342	2.63653	1.94363	0	0.270513	0	0.1	0	0	0	0	0	NULL	0	CPS1	I3LW12	1.7725	1.8725	0.1	1290
XLOC_001651	Unigene_cuff2463N	3	106331|1T36	0.25	0	0	drugbank_target|3971	51.91	0.5191	NULL	0	0	NULL	0	0	NULL	0	0	NULL	0	NULL	0	1	1	0	0.13902	1032.28	0.0366963	1.08911	5.37149	0	0.237585	0	0.1	0	0	0	0	0	NULL	0	CPS1	Q05CV6	1.7691	1.8691	0.1	1291
XLOC_101817	Unigene_cuff164312N	2	105714|1SL6	0.25	0.25	0	NULL	0	0	drugbank_target|4856	64.08	0.1602	NULL	0	0	NULL	0	0	NULL	0	NULL	0	1	1	0	0.901965	10.1245	0.0320781	0.0549287	0.198826	0.0830505	0.850009	0	0.1	0	0	0	0	0	MUS_leth	0.1	Immunity adhesion receptor CD209L2	B2BSN3	1.6602	1.8602	0.1	1292
XLOC_076786	Unigene_cuff125222N	1	26069|1EQ9	0.25	0.25	0	drugbank_target|1547	27.83	0.2783	NULL	0	0	NULL	0	0	TTDC00013	29.8	0.0745	NULL	0	NULL	0	1	1	0	0.0127579	0	0	0	2.31751	0	0	0	0	0	0	0	0	0	NULL	0	tr|F6ZDE3|F6ZDE3_ORNAN	F6ZDE3	1.8528	1.8528	0	1293
XLOC_096942	Unigene_cuff156670N	6	2007558|2A2C	0.25	0.25	0.75	NULL	0	0	NULL	0	0	NULL	0	0	NULL	0	0	NULL	0	GHMP_kinases_C	1	0	1	0.2	1.86087	14.5216	5.10207	17.3019	22.7633	2.18608	10.7436	0	0.1	0	0.1	0.1	0	0.1	NULL	0	ENSG00000156958	H2RDN7	1.45	1.85	0.4	1294
XLOC_090508	Unigene_cuff146818N	1	154945|3B7T	0.25	0.25	0.75	NULL	0	0	NULL	0	0	NULL	0	0	NULL	0	0	NULL	0	NULL	0	0	1	0.2	7.6768	35.2576	19.1746	16.675	2.86591	9.23194	26.2272	0	0.1	0.1	0.1	0	0	0.1	NULL	0	Leukotriene A-4 hydrolase-like protein (Fragment)	K9KAL1	1.45	1.85	0.4	1295
XLOC_061486	Unigene_cuff102193N	6	133056|2F6Q	0.25	0.25	0.75	NULL	0	0	NULL	0	0	NULL	0	0	NULL	0	0	NULL	0	NULL	0	0	1	0.2	155.423	537.138	9.76943	67.6967	9.48252	7.32153	42.6713	0.1	0.1	0	0.1	0	0	0.1	NULL	0	ECI2	H0X575	1.45	1.85	0.4	1296
XLOC_007891	Unigene_cuff12424N	1	2008449|2AO7	0.25	0.25	0.75	NULL	0	0	NULL	0	0	NULL	0	0	NULL	0	0	NULL	0	NULL	0	0	1	0.2	7.71554	15.3102	11.2614	19.6004	10.6067	4.48798	5.39474	0	0.1	0.1	0.1	0.1	0	0	NULL	0	ADAM10	H9EQI5	1.45	1.85	0.4	1297
XLOC_008678	Unigene_cuff13587N	8	2021208|2HB6	0.25	0.25	0.75	NULL	0	0	NULL	0	0	NULL	0	0	NULL	0	0	NULL	0	NULL	0	0	1	0.2	22.4147	19.3778	16.5753	21.7904	9.03684	7.50081	8.40459	0.1	0.1	0.1	0.1	0	0	0	NULL	0	NPEPL1	F7GM68	1.45	1.85	0.4	1298
XLOC_042495	Unigene_cuff70703N	4	2207667|3N3K	0.25	0.25	0.75	NULL	0	0	NULL	0	0	NULL	0	0	NULL	0	0	NULL	0	NULL	0	0	1	0.2	11.1166	15.4313	10.9637	11.1332	8.48527	3.12901	7.02202	0.1	0.1	0.1	0.1	0	0	0	NULL	0	Ubiquitin carboxyl-terminal hydrolase (Fragment)	G9KWR6	1.45	1.85	0.4	1299
XLOC_007927	Unigene_cuff12510N	3	2037757|2QMI	0.25	0.25	0.75	NULL	0	0	NULL	0	0	NULL	0	0	NULL	0	0	NULL	0	NULL	0	0	1	0.2	30.1286	45.999	3.35694	19.1457	18.0753	4.7568	9.35711	0.1	0.1	0	0.1	0.1	0	0	NULL	0	LACTB	A5PJ81	1.45	1.85	0.4	1300
XLOC_085898	Unigene_cuff139639N	1	61943|1I84	0.25	0.25	0.75	NULL	0	0	NULL	0	0	NULL	0	0	NULL	0	0	NULL	0	NULL	0	0	1	0.2	16.1874	19.2213	14.509	13.1729	1.83445	3.99095	5.46235	0.1	0.1	0.1	0.1	0	0	0	NULL	0	MYO18A	J3KNX9	1.45	1.85	0.4	1301
XLOC_018352	Unigene_cuff29617N	4	2207638|3N2Z	0.25	0.25	0.75	NULL	0	0	NULL	0	0	NULL	0	0	NULL	0	0	NULL	0	NULL	0	0	1	0.2	7.98209	44.0522	13.1535	60.1539	66.4319	7.53009	8.85007	0	0.1	0.1	0.1	0.1	0	0	NULL	0	PRCP	G3RZ16	1.45	1.85	0.4	1302
XLOC_042990	Unigene_cuff71461N	3	2051455|2X36	0.25	0.25	0.75	NULL	0	0	NULL	0	0	NULL	0	0	NULL	0	0	NULL	0	NULL	0	0	1	0.2	13.6094	33.0386	9.54952	23.4097	7.8696	5.50554	17.6872	0.1	0.1	0	0.1	0	0	0.1	NULL	0	LONP1	K7EKE6	1.45	1.85	0.4	1303
XLOC_050293	Unigene_cuff83724N	5	2100283|3LLC	0.25	0.25	0.75	NULL	0	0	NULL	0	0	NULL	0	0	NULL	0	0	NULL	0	NULL	0	0	1	0.2	52.8396	38.5865	10.4841	23.0725	4.26633	4.52686	5.95922	0.1	0.1	0.1	0.1	0	0	0	NULL	0	ABHD10	G1SKT3	1.45	1.85	0.4	1304
XLOC_055031	Unigene_cuff91768N	5	22442|1NFA	0.25	0.25	0.75	NULL	0	0	NULL	0	0	NULL	0	0	NULL	0	0	NULL	0	NULL	0	0	1	0.2	12.0413	17.9155	3.01073	10.2142	13.8955	3.9749	8.42525	0.1	0.1	0	0.1	0.1	0	0	NULL	0	NFATC3	D2HLK2	1.45	1.85	0.4	1305
XLOC_072646	Unigene_cuff118902N	5	2065718|3CTZ	0.25	0.25	0.75	NULL	0	0	NULL	0	0	NULL	0	0	NULL	0	0	NULL	0	NULL	0	0	1	0.2	15.4922	17.3365	9.11789	20.8841	60.0222	4.29028	6.68795	0.1	0.1	0	0.1	0.1	0	0	NULL	0	XPNPEP1	F7DGY1	1.45	1.85	0.4	1306
XLOC_095867	Unigene_cuff154851N	1	62587|1IM9	0.25	0.25	0.75	NULL	0	0	NULL	0	0	NULL	0	0	NULL	0	0	NULL	0	NULL	0	0	1	0.2	0	6.57616	17.9946	182.945	43.7139	0.694117	16.5397	0	0	0.1	0.1	0.1	0	0.1	NULL	0	Eqca-2	Q0R0C3	1.45	1.85	0.4	1307
XLOC_065522	Unigene_cuff108535N	8	2009670|2BKL	0.25	0.25	0.75	NULL	0	0	NULL	0	0	NULL	0	0	NULL	0	0	NULL	0	NULL	0	0	1	0.2	33.5283	10.1632	49.9115	8.21516	18.5489	2.08569	3.73252	0.1	0.1	0.1	0	0.1	0	0	NULL	0	PREPL	F7B4K4	1.45	1.85	0.4	1308
XLOC_070300	Unigene_cuff115272N	1	2209581|3NVQ	0.25	0.25	0.75	NULL	0	0	NULL	0	0	NULL	0	0	NULL	0	0	NULL	0	NULL	0	0	1	0.2	5.8579	1.19664	53.3528	20.132	146.48	6.32015	65.0653	0	0	0.1	0.1	0.1	0	0.1	NULL	0	cDNA FLJ11033 fis, clone PLACE1004203, highly similar to Semaphorin-7A	B3KMH6	1.45	1.85	0.4	1309
XLOC_077931	Unigene_cuff127036N	3	2072909|3EN9	0.25	0.25	0.75	NULL	0	0	NULL	0	0	NULL	0	0	NULL	0	0	NULL	0	NULL	0	0	1	0.2	11.15	16.6078	5.10795	9.3828	10.2485	5.17724	13.5484	0.1	0.1	0	0	0.1	0	0.1	NULL	0	OSGEP	F7IEF6	1.45	1.85	0.4	1310
XLOC_104381	Unigene_cuff168523N	6	2085735|3HAY	0.25	0.25	0.75	NULL	0	0	NULL	0	0	NULL	0	0	NULL	0	0	NULL	0	NULL	0	0	1	0.2	10.4628	9.63462	10.6976	11.0575	7.45521	5.09703	18.8794	0.1	0	0.1	0.1	0	0	0.1	NULL	0	H/ACA ribonucleoprotein complex subunit-like protein (Fragment)	K9K3K7	1.45	1.85	0.4	1311
XLOC_088086	Unigene_cuff142845N	1	2052543|2XDT	0.25	0	0	NULL	0	0	NULL	0	0	NULL	0	0	NULL	0	0	NULL	0	NULL	0	1	1	0	21.73	15.4939	16.1945	14.8543	42.4623	3.24414	11.5653	0.1	0.1	0.1	0.1	0.1	0	0.1	NULL	0	NPEPPS	F1P7M0	1.25	1.85	0.6	1312
XLOC_056816	Unigene_cuff94641N	3	44187|1BOE	0.25	0	0	NULL	0	0	NULL	0	0	NULL	0	0	NULL	0	0	NULL	0	NULL	0	1	1	0	36.2808	18.4308	12.4262	125.797	14.0756	68.4535	7.1286	0.1	0.1	0.1	0.1	0.1	0.1	0	NULL	0	IGFBP5	E2I6L6	1.25	1.85	0.6	1313
XLOC_106421	Unigene_cuff171741N	2	26318|1DST	0.25	0.25	0	NULL	0	0	drugbank_target|3346	51.61	0.129025	NULL	0	0	TTDC00019	46.53	0.116325	NULL	0	NULL	0	1	1	0	0	0	0.41342	0	0.0134151	0.00447322	0	0	0	0	0	0	0	0	MUS_leth	0.1	PAL_GLEAN10005903	L5L770	1.74535	1.84535	0	1314
XLOC_017607	Unigene_cuff28361N	1	2035056|2PSY	0.25	0.25	0	NULL	0	0	drugbank_target|6655	48.89	0.122225	NULL	0	0	TTDR00457	48.89	0.122225	NULL	0	NULL	0	1	1	0	0.098157	0.18595	1.21129	0.200497	2.62134	0.30764	0.336148	0	0	0	0	0	0	0	MUS_leth	0.1	KLK5	E2FGH5	1.74445	1.84445	0	1315
XLOC_044711	Unigene_cuff74484N	1	2055058|2ZIY	0.25	0.25	0	drugbank_target|124	27.03	0.2703	NULL	0	0	NULL	0	0	TTDR01056	28.57	0.071425	GPR52	1	NULL	0	1	1	0	0	0.150859	1.19815	0	0.181149	0.00739448	0.13279	0	0	0	0	0	0	0	NULL	0	GPR52	G3SEW2	1.84173	1.84173	0	1316
XLOC_024036	Unigene_cuff39604N	5	106785|1TDQ	0.25	0	0	drugbank_target|65	49.06	0.4906	NULL	0	0	NULL	0	0	NULL	0	0	NULL	0	NULL	0	1	1	0	2.34588	2.76472	2.75686	3.96474	1.38047	4.99521	0.61415	0	0	0	0	0	0	0	MUS_leth	0.1	MRC2	F1PCR2	1.7406	1.8406	0	1317
XLOC_022024	Unigene_cuff35948N	1	NULL	0	0	0	drugbank_target|4165	59.18	0.5918	NULL	0	0	NULL	0	0	TTDC00179	59.18	0.14795	P2RY4	1	NULL	0	1	1	0	0	0	0	0.0636973	0.144916	0.0170013	0.164244	0	0	0	0	0	0	0	MUS_leth	0.1	EGM_18869	G7Q2Y4	1.73975	1.83975	0	1318
XLOC_022441	Unigene_cuff36589N	3	107634|1U34	0.25	0.25	0	NULL	0	0	NULL	0	0	NULL	0	0	TTDC00074	95.77	0.239425	CRHR2	1	NULL	0	1	1	0	8.41287	0.829256	1.32718	0.219551	2.5657	0.157586	0.249942	0	0	0	0	0	0	0	MUS_leth	0.1	crf2b	Q8WML8	1.73942	1.83943	0	1319
XLOC_030092	Unigene_cuff49857N	1	2055058|2ZIY	0.25	0.25	0	drugbank_target|2207	26.87	0.2687	NULL	0	0	NULL	0	0	TTDR00221	26.87	0.067175	RGR	1	NULL	0	1	1	0	0	0.0669499	0.0293625	0	0.454529	0.173808	0	0	0	0	0	0	0	0	NULL	0	RGR	H2NAE2	1.83587	1.83587	0	1320
XLOC_023799	Unigene_cuff39043N	8	99285|1UEY	0.25	0.25	0	NULL	0	0	drugbank_target|823	25.4	0.0635	NULL	0	0	TTDR00728	28.76	0.0719	NULL	0	NULL	0	1	1	0	1.17245	3.346	23.3206	0.0302428	0.0473673	0.110543	1.59285	0	0	0.1	0	0	0	0	MUS_leth	0.1	CHL1	F6WU91	1.6354	1.8354	0.1	1321
XLOC_022899	Unigene_cuff37509N	1	2054668|2ZEC	0.25	0.25	0	NULL	0	0	drugbank_target|6237	47.69	0.119225	NULL	0	0	TTDR00170	46.43	0.116075	NULL	0	NULL	0	1	1	0	0	0	0.0123136	0.00566735	0.0045925	0.0345533	0	0	0	0	0	0	0	0	MUS_leth	0.1	MDA_GLEAN10000464	L5MBT2	1.7353	1.8353	0	1322
XLOC_050521	Unigene_cuff84156N	4	2080233|3G61	0.25	0.25	0	NULL	0	0	NULL	0	0	NULL	0	0	TTDC00030	92.86	0.23215	NULL	0	NULL	0	1	1	0	4.30517	16.2791	0.0894476	0.0215635	0.0410069	0	0	0	0.1	0	0	0	0	0	NULL	0	ABCB4	Q6PJ81	1.73215	1.83215	0.1	1323
XLOC_107249	Unigene_cuff173236N	3	2093304|3K2L	0.25	0.25	0	NULL	0	0	drugbank_target|6515	52.61	0.131525	NULL	0	0	NULL	0	0	NULL	0	Pkinase	1	1	1	0	0.0594951	0	0.00695669	0.0156709	36.9021	0.01333	0.0473634	0	0	0	0	0.1	0	0	MUS_leth	0.1	DYRK4	G1MB05	1.63152	1.83153	0.1	1324
XLOC_017616	Unigene_cuff28380N	1	2035056|2PSY	0.25	0.25	0	NULL	0	0	drugbank_target|2889	45.38	0.11345	NULL	0	0	TTDR00461	45.91	0.114775	NULL	0	NULL	0	1	1	0	1.07365	2.65232	1.21782	1.66889	1.58244	1.21148	2.01233	0	0	0	0	0	0	0	MUS_leth	0.1	KLK14	F6PNJ4	1.72822	1.82822	0	1325
XLOC_022426	Unigene_cuff36540N	3	148155|2JOD	0.25	0.25	0	NULL	0	0	NULL	0	0	NULL	0	0	TTDC00204	50.59	0.126475	ADCYAP1R1, PACAPRI	1	NULL	0	1	1	0	0.560772	0.0564016	19.4644	0.118645	0.204777	1.68248	0.055445	0	0	0.1	0	0	0	0	MUS_leth	0.1	ENSG00000078549	H2QUD9	1.62647	1.82648	0.1	1326
XLOC_009821	Unigene_cuff15692N	2	2030282|2O0O	0.25	0.25	0	NULL	0	0	NULL	0	0	NULL	0	0	TTDR00462	89.8	0.2245	NULL	0	NULL	0	1	1	0	0.142553	0.366654	0.0179088	0.102056	1.13303	0.0430064	0	0	0	0	0	0	0	0	MUS_leth	0.1	FASLG	D2H5H5	1.7245	1.8245	0	1327
XLOC_067221	Unigene_cuff111363N	2	2064394|3CIG	0.25	0	0	drugbank_target|173	26.62	0.2662	NULL	0	0	NULL	0	0	TTDC00007	83.08	0.2077	NULL	0	NULL	0	1	1	0	0.087193	0.132897	0.206815	0.60961	0.283976	0.205365	0.599285	0	0	0	0	0	0	0	MUS_leth	0.1	TLR3	B6ZNC8	1.7239	1.8239	0	1328
XLOC_009144	Unigene_cuff14556N	1	NULL	0	0	0	NULL	0	0	NULL	0	0	TTDS00170	82.38	0.8238	NULL	0	0	PTGIR	1	NULL	0	1	1	0	0.336996	0.594131	0.116664	0.43928	0.0799506	0.0111939	0.166463	0	0	0	0	0	0	0	NULL	0	PTGIR	I3N269	1.8238	1.8238	0	1329
XLOC_047891	Unigene_cuff79903N	7	44548|1BRC	0.25	0.25	0	NULL	0	0	drugbank_target|5800	47.17	0.117925	NULL	0	0	NULL	0	0	NULL	0	NULL	0	1	1	0	0.556136	0.157928	0.0869462	3.49897	168.366	0.296445	0.436505	0	0	0	0	0.1	0	0	MUS_leth	0.1	Wfdc6a	F6JRF6	1.61793	1.81793	0.1	1330
XLOC_017611	Unigene_cuff28370N	3	26071|1NPM	0.25	0.25	0	NULL	0	0	drugbank_target|6655	40.87	0.102175	NULL	0	0	TTDR00461	45.22	0.11305	NULL	0	NULL	0	1	1	0	0.400707	0.485661	0.697478	0.633802	0.121896	1.39665	1.50253	0	0	0	0	0	0	0	MUS_leth	0.1	KLK10	G1M6S6	1.71522	1.81523	0	1331
XLOC_009838	Unigene_cuff15766N	1	2023054|2I37	0.25	0.25	0	drugbank_target|2207	31.43	0.3143	NULL	0	0	NULL	0	0	NULL	0	0	OPN3	1	NULL	0	1	1	0	5.95804	4.39031	4.86647	5.93423	5.89515	1.40206	2.51539	0	0	0	0	0	0	0	NULL	0	OPN3	F1PZ49	1.8143	1.8143	0	1332
XLOC_066636	Unigene_cuff110486N	1	70695|1GXD	0.25	0	0	drugbank_target|707	46.43	0.4643	NULL	0	0	NULL	0	0	NULL	0	0	NULL	0	NULL	0	1	1	0	0.444165	0.0793675	0.326823	0.2413	0.482552	0.18601	0.153643	0	0	0	0	0	0	0	MUS_leth	0.1	LOC100622105	K7GSJ0	1.7143	1.8143	0	1333
XLOC_031107	Unigene_cuff51397N	1	87229|1OP8	0.25	0	0	NULL	0	0	drugbank_target|3346	37.21	0.093025	TTDS00392	37.09	0.3709	NULL	0	0	NULL	0	NULL	0	1	1	0	0	0.512833	0	0	0.0281016	0.0271932	0	0	0	0	0	0	0	0	MUS_leth	0.1	tr|I3MZ73|I3MZ73_SPETR	I3MZ73	1.71392	1.81393	0	1334
XLOC_078010	Unigene_cuff127173N	2	NULL	0	0	0	NULL	0	0	drugbank_target|1875	45.2	0.113	NULL	0	0	NULL	0	0	NULL	0	NULL	0	1	1	0	65.6985	17.3311	4.15538	25.707	32.6255	131.51	21.3623	0.1	0.1	0	0.1	0.1	0.1	0.1	MUS_leth	0.1	ENSG00000142173	H2QL58	1.113	1.813	0.6	1335
XLOC_043021	Unigene_cuff71511N	3	106785|1TDQ	0.25	0	0	drugbank_target|1224	46.15	0.4615	NULL	0	0	NULL	0	0	NULL	0	0	NULL	0	NULL	0	1	1	0	0.0114176	0.00391918	0.449198	0.0718399	0.0200156	0.0151361	0.0111937	0	0	0	0	0	0	0	MUS_leth	0.1	EGK_17808	G7MYR8	1.7115	1.8115	0	1336
XLOC_098545	Unigene_cuff159006N	1	2205235|3LKN	0.25	0.25	0	NULL	0	0	drugbank_target|6585	84.52	0.2113	NULL	0	0	NULL	0	0	NULL	0	NULL	0	1	1	0	5.1545	1.84427	11.3731	5.10311	3.1407	8.59561	5.82766	0	0	0.1	0	0	0	0	NULL	0	Tube-W03	I6XBM0	1.7113	1.8113	0.1	1337
XLOC_100398	Unigene_cuff161927N	2	2011865|2CLQ	0.25	0.25	0	NULL	0	0	drugbank_target|6612	34.8	0.087	NULL	0	0	TTDR01005	48.13	0.120325	NULL	0	Pkinase	1	1	1	0	0	0	0.218158	0	0.0158937	0.19927	0.0471108	0	0	0	0	0	0	0	MUS_leth	0.1	YSK4	F6ZI96	1.70732	1.80733	0	1338
XLOC_070491	Unigene_cuff115528N	6	2009806|2BO2	0.25	0	0	NULL	0	0	drugbank_target|1089	33.55	0.083875	NULL	0	0	TTDC00204	29.1	0.07275	CD97	1	NULL	0	1	1	0	7.70115	16.3412	1.19611	23.9608	2.07506	3.74244	15.2165	0	0.1	0	0.1	0	0	0.1	MUS_leth	0.1	CD97	H2NXT0	1.40663	1.80662	0.3	1339
XLOC_063773	Unigene_cuff106122N	4	90410|1C3H	0.25	0.25	0	NULL	0	0	drugbank_target|1875	42.55	0.106375	NULL	0	0	NULL	0	0	NULL	0	NULL	0	1	1	0	23.087	0.587961	0.401184	1.09972	1.34733	0.15033	3.81856	0.1	0	0	0	0	0	0	MUS_leth	0.1	LOC100431682	H2NJE7	1.60638	1.80638	0.1	1340
XLOC_104687	Unigene_cuff169025N	1	2069183|3DQB	0.25	0.25	0	NULL	0	0	drugbank_target|4137	40.58	0.10145	NULL	0	0	TTDC00127	41.5	0.10375	NMUR1	1	NULL	0	1	1	0	0	0.0831615	0.601604	0.0782212	0	0.0103222	0	0	0	0	0	0	0	0	MUS_leth	0.1	NMUR1	I3NFU3	1.7052	1.8052	0	1341
XLOC_101305	Unigene_cuff163473N	1	139513|2P6B	0.25	0.25	0	NULL	0	0	drugbank_target|6746	81.54	0.20385	NULL	0	0	NULL	0	0	NULL	0	NULL	0	1	1	0	5.75968	1.64185	9.48596	2.49835	3.10119	1.8845	3.13848	0	0	0	0	0	0	0	MUS_leth	0.1	PPP3CB	I3MQR1	1.70385	1.80385	0	1342
XLOC_068350	Unigene_cuff113085N	1	2026351|2JAM	0.25	0.25	0	NULL	0	0	drugbank_target|6833	48.64	0.1216	NULL	0	0	TTDR00794	32.74	0.08185	NULL	0	Pkinase	1	1	1	0	0	0	0	0	0	0	0	0	0	0	0	0	0	0	MUS_leth	0.1	PSKH2	D2H5C4	1.70345	1.80345	0	1343
XLOC_053587	Unigene_cuff89479N	1	2027821|2JOG	0.25	0.25	0	NULL	0	0	drugbank_target|6746	81.25	0.203125	NULL	0	0	NULL	0	0	NULL	0	NULL	0	1	1	0	0.372913	0.1279	0.102457	0.25117	0	0.355825	0	0	0	0	0	0	0	0	MUS_leth	0.1	PPP3CC	F6ZEU4	1.70312	1.80313	0	1344
XLOC_096840	Unigene_cuff156442N	2	2026351|2JAM	0.25	0.25	0	NULL	0	0	drugbank_target|6833	42.96	0.1074	NULL	0	0	TTDC00010	37.82	0.09455	NULL	0	Pkinase	1	1	1	0	1.25816	4.14779	2.36581	0.289474	0.930217	0.069858	0.172832	0	0	0	0	0	0	0	MUS_leth	0.1	PAL_GLEAN10012815	L5L3Y0	1.70195	1.80195	0	1345
XLOC_104619	Unigene_cuff168865N	1	2009501|2BG9	0.25	0.25	0	NULL	0	0	drugbank_target|947	40.29	0.100725	NULL	0	0	TTDC00301	40.17	0.100425	NULL	0	NULL	0	1	1	0	0	0	0.085602	0	0	0.00307739	0	0	0	0	0	0	0	0	MUS_leth	0.1	CHRND	G1U7L8	1.70115	1.80115	0	1346
XLOC_102738	Unigene_cuff165873N	3	2080059|3G51	0.25	0.25	0	NULL	0	0	drugbank_target|6782	40.24	0.1006	NULL	0	0	NULL	0	0	NULL	0	Pkinase	1	1	1	0	0.723307	0.062306	9.76613	1.11767	13.6357	1.08899	0.56194	0	0	0	0	0.1	0	0	MUS_leth	0.1	RPS6KL1	H0WID6	1.6006	1.8006	0.1	1347
XLOC_009188	Unigene_cuff14646N	1	2076512|3FCX	0.25	0.25	0	NULL	0	0	NULL	0	0	NULL	0	0	NULL	0	0	NULL	0	NULL	0	1	1	0	5.96498	34.5389	4.17725	14.2063	5.03419	2.18444	10.8163	0	0.1	0	0.1	0	0	0.1	NULL	0	EGM_08467	G7PW67	1.5	1.8	0.3	1348
XLOC_086352	Unigene_cuff140255N	7	112670|1TUZ	0.25	0.25	0	NULL	0	0	NULL	0	0	NULL	0	0	NULL	0	0	NULL	0	DAG_kinase_N	1	1	1	0	12.7058	7.27296	4.58084	8.01654	85.7614	5.68704	19.8029	0.1	0	0	0	0.1	0	0.1	NULL	0	DGKA	H2NHM6	1.5	1.8	0.3	1349
XLOC_051485	Unigene_cuff85804N	4	95882|1Q5A	0.25	0.25	0	NULL	0	0	NULL	0	0	NULL	0	0	NULL	0	0	NULL	0	NULL	0	1	1	0	16.8285	15.9463	1.55547	4.36271	2.03845	2.00488	2.50611	0.1	0.1	0	0	0	0	0	MUS_leth	0.1	CDH5	H0WYY4	1.5	1.8	0.2	1350
XLOC_053957	Unigene_cuff90187N	2	2062247|3C17	0.25	0.25	0	NULL	0	0	NULL	0	0	NULL	0	0	NULL	0	0	NULL	0	NULL	0	1	1	0	2.10835	4.42358	21.7062	69.5737	130.93	0.619373	0.358424	0	0	0.1	0.1	0.1	0	0	NULL	0	PAL_GLEAN10011489	L5KR84	1.5	1.8	0.3	1351
XLOC_070900	Unigene_cuff116150N	2	2100277|3LLA	0.25	0	0.75	NULL	0	0	NULL	0	0	NULL	0	0	NULL	0	0	NULL	0	Alpha_kinase	1	0	1	0.2	46.934	41.8609	14.691	8.08693	10.8753	10.5463	24.2704	0.1	0.1	0.1	0	0.1	0.1	0.1	NULL	0	EEF2K	F6T489	1.2	1.8	0.6	1352
XLOC_033351	Unigene_cuff55247N	1	NULL	0	0	0	drugbank_target|122	34.77	0.3477	NULL	0	0	TTDS00113	34.77	0.3477	NULL	0	0	GPR171	1	NULL	0	1	1	0	0.127546	0.155307	0.0248756	0.305265	0.257831	0.0407028	0	0	0	0	0	0	0	0	MUS_leth	0.1	ENSG00000174946	H2QNL2	1.6954	1.7954	0	1353
XLOC_003703	Unigene_cuff5073N	1	2093304|3K2L	0.25	0.25	0	NULL	0	0	drugbank_target|6515	41.54	0.10385	NULL	0	0	TTDC00088	32.88	0.0822	NULL	0	Pkinase	1	1	1	0	0	0	0.22355	0	0.0191768	0.0331879	0	0	0	0	0	0	0	0	MUS_leth	0.1	MDA_GLEAN10003343	L5M5M8	1.68605	1.78605	0	1354
XLOC_003704	Unigene_cuff5074N	1	2093304|3K2L	0.25	0.25	0	NULL	0	0	drugbank_target|6515	41.54	0.10385	NULL	0	0	TTDC00088	32.88	0.0822	NULL	0	Pkinase	1	1	1	0	0	0	0.231164	0.0948499	0.0181753	0.0188784	0	0	0	0	0	0	0	0	MUS_leth	0.1	MDA_GLEAN10003343	L5M5M8	1.68605	1.78605	0	1355
XLOC_003705	Unigene_cuff5075N	1	2093304|3K2L	0.25	0.25	0	NULL	0	0	drugbank_target|6515	41.54	0.10385	NULL	0	0	TTDC00088	32.88	0.0822	NULL	0	Pkinase	1	1	1	0	0	0	0.690699	0	0	0.0203652	0	0	0	0	0	0	0	0	MUS_leth	0.1	MDA_GLEAN10003343	L5M5M8	1.68605	1.78605	0	1356
XLOC_003706	Unigene_cuff5076N	1	2093304|3K2L	0.25	0.25	0	NULL	0	0	drugbank_target|6515	41.54	0.10385	NULL	0	0	TTDC00088	32.88	0.0822	NULL	0	Pkinase	1	1	1	0	0	0.129298	0.998788	0.0620013	0.0472739	0.178544	0	0	0	0	0	0	0	0	MUS_leth	0.1	MDA_GLEAN10003343	L5M5M8	1.68605	1.78605	0	1357
XLOC_024530	Unigene_cuff40406N	3	2061405|3BQR	0.25	0.25	0	NULL	0	0	drugbank_target|6290	34	0.085	NULL	0	0	TTDR00794	38.71	0.096775	NULL	0	Pkinase	1	1	1	0	9.24689	0.00600883	0.0948351	0.0122795	0.317431	0.0164364	0	0	0	0	0	0	0	0	MUS_leth	0.1	OBSCN	H2N3G8	1.68178	1.78178	0	1358
XLOC_101786	Unigene_cuff164274N	1	NULL	0	0	0	NULL	0	0	NULL	0	0	TTDS00268	67.68	0.6768	NULL	0	0	NULL	0	NULL	0	1	1	0	0.122197	2.66404	0.0504429	48.4964	0.484713	0.374885	0	0	0	0	0.1	0	0	0	NULL	0	LOC100403725	Q3LRP2	1.6768	1.7768	0.1	1359
XLOC_048399	Unigene_cuff80855N	3	2084957|3H4J	0.25	0.25	0	NULL	0	0	drugbank_target|6294	29.2	0.073	NULL	0	0	NULL	0	0	NULL	0	Pkinase	1	1	1	0	0.383548	19.8822	0.100654	2.50764	0.0718447	0.582024	1.69848	0	0.1	0	0	0	0	0	MUS_leth	0.1	TRIB3	K7CJ01	1.573	1.773	0.1	1360
XLOC_089634	Unigene_cuff145425N	9	99285|1UEY	0.25	0.25	0	NULL	0	0	NULL	0	0	NULL	0	0	TTDR00728	28.52	0.0713	NULL	0	NULL	0	1	1	0	4.76549	0.0245414	16.4261	8.58371	3.84408	0.0895934	0.430778	0	0	0.1	0	0	0	0	MUS_leth	0.1	L1CAM	Q7Z3Z9	1.5713	1.7713	0.1	1361
XLOC_003461	Unigene_cuff4773N	2	2045173|2VX3	0.25	0.25	0	NULL	0	0	drugbank_target|6515	68.3	0.17075	NULL	0	0	NULL	0	0	NULL	0	Pkinase	1	1	1	0	0.131531	2.63158	0.362566	2.24189	0.103651	0.327832	1.00897	0	0	0	0	0	0	0	MUS_leth	0.1	MDA_GLEAN10002891	L5LWA6	1.67075	1.77075	0	1362
XLOC_066418	Unigene_cuff110052N	4	2088873|3I81	0.25	0.25	0	NULL	0	0	drugbank_target|958	32.14	0.08035	NULL	0	0	TTDC00318	32.35	0.080875	NULL	0	Pkinase_Tyr	1	1	1	0	0.029801	0.0227076	6.48813	0.321458	0.213836	0.145085	0.313902	0	0	0	0	0	0	0	MUS_leth	0.1	Lmtk3	E9QNZ5	1.66122	1.76123	0	1363
XLOC_053388	Unigene_cuff89073N	3	79778|1N11	0.25	0.25	0	NULL	0	0	drugbank_target|3231	29.95	0.074875	NULL	0	0	TTDR00340	33.33	0.083325	NULL	0	Pkinase	1	1	1	0	0.0361319	1.67157	0.42259	8.22722	0.761287	0.351872	2.23826	0	0	0	0	0	0	0	MUS_leth	0.1	RIPK4	I3NFG7	1.6582	1.7582	0	1364
XLOC_106427	Unigene_cuff171763N	2	NULL	0	0	0	drugbank_target|591	75.64	0.7564	NULL	0	0	NULL	0	0	NULL	0	0	NULL	0	NULL	0	1	1	0	0.716619	0.265759	0.693074	1.1854	2.72373	0.844594	1.30371	0	0	0	0	0	0	0	NULL	0	GRIN3B	G1PIW9	1.7564	1.7564	0	1365
XLOC_025230	Unigene_cuff41443N	4	2201504|2XEH	0.25	0	0	NULL	0	0	drugbank_target|3231	31.91	0.079775	TTDS00465	32.56	0.3256	NULL	0	0	NULL	0	NULL	0	1	1	0	0.838729	1.30386	2.06518	2.1498	6.39449	1.59017	3.95846	0	0	0	0	0	0	0	MUS_leth	0.1	RFXANK	E1B9I7	1.65538	1.75537	0	1366
XLOC_037115	Unigene_cuff61655N	1	79778|1N11	0.25	0.25	0	NULL	0	0	drugbank_target|3231	30.59	0.076475	NULL	0	0	TTDR01136	30.99	0.077475	NULL	0	Pkinase	1	1	1	0	0	0	0.0307227	0	0.131041	0	0.0315128	0	0	0	0	0	0	0	MUS_leth	0.1	PAL_GLEAN10009100	L5KK44	1.65395	1.75395	0	1367
XLOC_030656	Unigene_cuff50636N	6	NULL	0	0	0	drugbank_target|122	32.59	0.3259	NULL	0	0	TTDS00113	32.59	0.3259	NULL	0	0	GPR34	1	NULL	0	1	1	0	2.77065	2.98171	5.13614	1.07947	0.949628	0.265408	0.430556	0	0	0	0	0	0	0	MUS_leth	0.1	GPR34	F6X145	1.6518	1.7518	0	1368
XLOC_063151	Unigene_cuff105048N	2	2069118|3DPK	0.25	0.25	0	NULL	0	0	drugbank_target|6853	30.35	0.075875	NULL	0	0	TTDR00045	30.35	0.075875	NULL	0	Pkinase	1	1	1	0	2.35732	2.10221	5.86576	2.23522	2.02867	1.48694	1.90176	0	0	0	0	0	0	0	MUS_leth	0.1	EGM_01479	G7NVD5	1.65175	1.75175	0	1369
XLOC_063136	Unigene_cuff104982N	5	2011794|2CKQ	0.25	0.25	0.75	NULL	0	0	NULL	0	0	NULL	0	0	NULL	0	0	NULL	0	Choline_kinase	1	0	1	0.2	0.274069	178.964	2.19064	35.2075	25.0313	4.40963	0.455532	0	0.1	0	0.1	0.1	0	0	NULL	0	ETNK2	G1TM09	1.45	1.75	0.3	1370
XLOC_031575	Unigene_cuff52165N	2	2018939|2G97	0.25	0.25	0.75	NULL	0	0	NULL	0	0	NULL	0	0	NULL	0	0	NULL	0	NULL	0	0	1	0.2	42.4895	79.8365	6.28002	13.39	5.82137	2.47826	6.08071	0.1	0.1	0	0.1	0	0	0	NULL	0	NAMPT	H9EW35	1.45	1.75	0.3	1371
XLOC_063507	Unigene_cuff105692N	10	2075886|3F9C	0.25	0.25	0.75	NULL	0	0	NULL	0	0	NULL	0	0	NULL	0	0	NULL	0	NULL	0	0	1	0.2	3.10499	24.3062	3.74941	12.279	6.58552	1.55855	10.2816	0	0.1	0	0.1	0	0	0.1	NULL	0	EGM_00371	G7NVX7	1.45	1.75	0.3	1372
XLOC_048222	Unigene_cuff80592N	7	34650|1BCR	0.25	0.25	0.75	NULL	0	0	NULL	0	0	NULL	0	0	NULL	0	0	NULL	0	NULL	0	0	1	0.2	13.7994	38.0513	4.08425	29.1039	3.87691	7.30287	7.94501	0.1	0.1	0	0.1	0	0	0	NULL	0	SCPEP1	F1PSP6	1.45	1.75	0.3	1373
XLOC_022428	Unigene_cuff36550N	7	34654|1IVY	0.25	0.25	0.75	NULL	0	0	NULL	0	0	NULL	0	0	NULL	0	0	NULL	0	NULL	0	0	1	0.2	5.99959	35.2489	5.29539	11.7122	13.5585	4.35703	3.67032	0	0.1	0	0.1	0.1	0	0	NULL	0	CPVL	G3R230	1.45	1.75	0.3	1374
XLOC_022823	Unigene_cuff37201N	7	112505|1TL9	0.25	0.25	0.75	NULL	0	0	NULL	0	0	NULL	0	0	NULL	0	0	NULL	0	NULL	0	0	1	0.2	4.31872	17.7371	9.63721	20.3785	4.03136	8.49516	26.3878	0	0.1	0	0.1	0	0	0.1	NULL	0	SOLH	B4USK8	1.45	1.75	0.3	1375
XLOC_012796	Unigene_cuff20493N	3	37435|1NCV	0.25	0.25	0.75	NULL	0	0	NULL	0	0	NULL	0	0	NULL	0	0	NULL	0	NULL	0	0	1	0.2	8.73147	17.0452	0.391327	12.6293	7.85362	10.5343	5.94672	0	0.1	0	0.1	0	0.1	0	NULL	0	CCL21	Q68AM9	1.45	1.75	0.3	1376
XLOC_075772	Unigene_cuff123588N	4	139374|2OTX	0.25	0.25	0.75	NULL	0	0	NULL	0	0	NULL	0	0	NULL	0	0	NULL	0	NULL	0	0	1	0.2	6.23904	15.2952	5.82187	13.6866	10.9335	3.8447	6.06669	0	0.1	0	0.1	0.1	0	0	NULL	0	ENSG00000005020	H2QUB2	1.45	1.75	0.3	1377
XLOC_022005	Unigene_cuff35871N	15	80388|1NBF	0.25	0.25	0.75	NULL	0	0	NULL	0	0	NULL	0	0	NULL	0	0	NULL	0	NULL	0	0	1	0.2	18.5749	18.9564	6.9954	9.5828	4.19314	2.35493	7.22403	0.1	0.1	0	0	0	0	0	MUS_leth	0.1	USP24	B7WPF4	1.45	1.75	0.2	1378
XLOC_087180	Unigene_cuff141469N	2	78179|1LSL	0.25	0.25	0.75	NULL	0	0	NULL	0	0	NULL	0	0	NULL	0	0	NULL	0	NULL	0	0	1	0.2	0.779465	35.5674	65.5973	0.925765	1.61287	0.749131	2.19199	0	0.1	0.1	0	0	0	0	MUS_leth	0.1	ENSG00000126759	H2QYJ2	1.45	1.75	0.2	1379
XLOC_055283	Unigene_cuff92206N	1	2201462|2XDW	0.25	0.25	0.75	NULL	0	0	NULL	0	0	NULL	0	0	NULL	0	0	NULL	0	NULL	0	0	1	0.2	41.5008	25.6032	7.71813	8.60576	4.31786	5.86253	15.3301	0.1	0.1	0	0	0	0	0.1	NULL	0	PREP	I3NEW8	1.45	1.75	0.3	1380
XLOC_044878	Unigene_cuff74708N	1	2007988|2ACM	0.25	0.25	0.75	NULL	0	0	NULL	0	0	NULL	0	0	NULL	0	0	NULL	0	NULL	0	0	1	0.2	0.279078	0.177165	0.0127632	28.735	15.3118	0.194879	109.723	0	0	0	0.1	0.1	0	0.1	NULL	0	Muc1	Q99K60	1.45	1.75	0.3	1381
XLOC_044394	Unigene_cuff73944N	4	2020143|2GSE	0.25	0.25	0.75	NULL	0	0	NULL	0	0	NULL	0	0	NULL	0	0	NULL	0	NULL	0	0	1	0.2	12.9491	3.94036	101.946	15.188	4.63991	4.94511	3.31487	0.1	0	0.1	0.1	0	0	0	NULL	0	DPYSL2	F7B320	1.45	1.75	0.3	1382
XLOC_047043	Unigene_cuff78657N	7	93345|1OLZ	0.25	0.25	0.75	NULL	0	0	NULL	0	0	NULL	0	0	NULL	0	0	NULL	0	NULL	0	0	1	0.2	17.1263	1.19295	13.2607	11.6053	4.84604	0.977725	2.85581	0.1	0	0.1	0.1	0	0	0	NULL	0	SEMA4D	G1T4F3	1.45	1.75	0.3	1383
XLOC_028652	Unigene_cuff47472N	6	2207667|3N3K	0.25	0.25	0.75	NULL	0	0	NULL	0	0	NULL	0	0	NULL	0	0	NULL	0	NULL	0	0	1	0.2	15.1978	3.0077	13.1661	4.60212	4.31266	1.91804	3.53318	0.1	0	0.1	0	0	0	0	MUS_leth	0.1	EGM_17638	G7PCZ8	1.45	1.75	0.2	1384
XLOC_019422	Unigene_cuff31492N	4	148050|2JG9	0.25	0	0	NULL	0	0	NULL	0	0	NULL	0	0	NULL	0	0	NULL	0	NULL	0	1	1	0	23.6621	255.762	10.5318	13.8043	17.6396	9.65467	9.96098	0.1	0.1	0.1	0.1	0.1	0	0	NULL	0	C1QC	F7DBT2	1.25	1.75	0.5	1385
XLOC_041342	Unigene_cuff68742N	3	128899|2BO9	0.25	0	0	NULL	0	0	NULL	0	0	NULL	0	0	NULL	0	0	NULL	0	NULL	0	1	1	0	9.93546	330.314	11.2189	49.9026	17.987	87.1619	5.8907	0	0.1	0.1	0.1	0.1	0.1	0	NULL	0	RARRES1	G1M4Q3	1.25	1.75	0.5	1386
XLOC_019423	Unigene_cuff31496N	1	2049121|2WNU	0.25	0	0	NULL	0	0	NULL	0	0	NULL	0	0	NULL	0	0	NULL	0	NULL	0	1	1	0	17.5997	193.576	10.136	8.94185	13.0232	7.64704	10.0007	0.1	0.1	0.1	0	0.1	0	0.1	NULL	0	C1QA	G3T8I8	1.25	1.75	0.5	1387
XLOC_099689	Unigene_cuff160822N	3	2101009|3LQZ	0.25	0.25	0	NULL	0	0	NULL	0	0	NULL	0	0	TTDR00914	59.12	0.1478	NULL	0	NULL	0	1	1	0	0.246953	1.22442	0.13594	1.52019	5.03249	0.10677	0	0	0	0	0	0	0	0	MUS_leth	0.1	Mafa-DPB	F8RBM2	1.6478	1.7478	0	1388
XLOC_058593	Unigene_cuff97609N	4	2069183|3DQB	0.25	0.25	0	NULL	0	0	drugbank_target|696	28.42	0.07105	NULL	0	0	TTDR01165	30.03	0.075075	GPR68	1	NULL	0	1	1	0	0.0852887	0.297627	1.11024	0.427688	0.465676	0.104364	0.0226058	0	0	0	0	0	0	0	MUS_leth	0.1	GPR68	I3NGA3	1.64613	1.74612	0	1389
XLOC_050930	Unigene_cuff84882N	1	2061405|3BQR	0.25	0.25	0	NULL	0	0	drugbank_target|6833	28.83	0.072075	NULL	0	0	TTDR01250	29.2	0.073	NULL	0	Pkinase	1	1	1	0	0	0	0	0.0852571	0	0.0228053	0.509244	0	0	0	0	0	0	0	MUS_leth	0.1	ULK4	I3MIK0	1.64508	1.74507	0	1390
XLOC_104165	Unigene_cuff168023N	4	41634|1A06	0.25	0	0	NULL	0	0	drugbank_target|6833	43.93	0.109825	NULL	0	0	TTDR00794	32.7	0.08175	NULL	0	Pkinase	1	1	1	0	0.100755	0.0412459	58.2562	0.0406597	49.5161	0.0464096	0.0458972	0	0	0.1	0	0.1	0	0	MUS_leth	0.1	CAMKV	E2QWJ1	1.44158	1.74158	0.2	1391
XLOC_065097	Unigene_cuff107937N	2	2205803|3M45	0.25	0	0	drugbank_target|1908	28.86	0.2886	NULL	0	0	NULL	0	0	NULL	0	0	NULL	0	NULL	0	1	1	0	0.183183	0.0471684	21.2542	0.0935149	0.0667461	0.253676	0.117025	0	0	0.1	0	0	0	0	MUS_leth	0.1	CADM2	F1MEW6	1.5386	1.7386	0.1	1392
XLOC_076873	Unigene_cuff125354N	3	87959|1P8J	0.25	0.25	0	NULL	0	0	drugbank_target|4161	55.21	0.138025	NULL	0	0	NULL	0	0	NULL	0	NULL	0	1	1	0	8.01594	87.7644	1.45214	1.50115	2.61764	0.178773	5.87613	0	0.1	0	0	0	0	0	NULL	0	PCSK6	G1TMW6	1.63803	1.73802	0.1	1393
XLOC_071857	Unigene_cuff117554N	3	NULL	0	0	0	drugbank_target|1129	41.85	0.4185	NULL	0	0	NULL	0	0	TTDR00629	87.18	0.21795	CX3CR1	1	NULL	0	1	1	0	0.845531	0.266531	3.56704	0.465364	1.08206	0.0868414	0.346814	0	0	0	0	0	0	0	MUS_leth	0.1	PANDA_018279	D2HZM7	1.63645	1.73645	0	1394
XLOC_074904	Unigene_cuff122190N	1	152164|2RMF	0.25	0	0	drugbank_target|1566	48.53	0.4853	NULL	0	0	NULL	0	0	NULL	0	0	NULL	0	NULL	0	1	1	0	0.348793	0	1.15181	0.375205	0.280635	0.314346	0.608781	0	0	0	0	0	0	0	NULL	0	ENSG00000163794	H2QHM4	1.7353	1.7353	0	1395
XLOC_090283	Unigene_cuff146487N	2	2012862|2D9Z	0.25	0.25	0	NULL	0	0	drugbank_target|4184	53.73	0.134325	NULL	0	0	NULL	0	0	NULL	0	Pkinase	1	1	1	0	1.75182	0.282699	4.02996	4.08668	4.20246	1.96763	0.395781	0	0	0	0	0	0	0	MUS_leth	0.1	PRKD1	H2NKY5	1.63433	1.73432	0	1396
XLOC_066639	Unigene_cuff110489N	4	106785|1TDQ	0.25	0	0	drugbank_target|65	48.28	0.4828	NULL	0	0	NULL	0	0	NULL	0	0	NULL	0	NULL	0	1	1	0	0.221672	0.0934021	0.525821	0.438788	0.211435	0.556157	0.151307	0	0	0	0	0	0	0	NULL	0	LY75	H2P7M2	1.7328	1.7328	0	1397
XLOC_052483	Unigene_cuff87723N	1	NULL	0	0	0	drugbank_target|1162	30.49	0.3049	NULL	0	0	TTDS00326	32.62	0.3262	NULL	0	0	CCR10	1	NULL	0	1	1	0	0.426384	0.295667	2.09501	0.85264	0.156984	0.535281	0	0	0	0	0	0	0	0	MUS_leth	0.1	CC chemokine receptor 10	Q1WLP8	1.6311	1.7311	0	1398
XLOC_106440	Unigene_cuff171803N	2	87959|1P8J	0.25	0.25	0	NULL	0	0	drugbank_target|4161	52.19	0.130475	NULL	0	0	NULL	0	0	NULL	0	NULL	0	1	1	0	0.0771774	0.114783	0.00501261	0.103387	30.7533	0.00375814	0	0	0	0	0	0.1	0	0	NULL	0	PAL_GLEAN10005952	L5L7B0	1.63047	1.73047	0.1	1399
XLOC_031120	Unigene_cuff51421N	2	34152|1AOX	0.25	0	0	drugbank_target|572	26.46	0.2646	NULL	0	0	NULL	0	0	TTDR00276	86.09	0.215225	NULL	0	NULL	0	1	1	0	1.58063	0.850097	1.13142	2.16708	0.592127	0.114156	0.751688	0	0	0	0	0	0	0	NULL	0	ITGA2	G3QG21	1.72982	1.72982	0	1400
XLOC_063017	Unigene_cuff104592N	1	NULL	0	0	0	drugbank_target|49	26.4	0.264	NULL	0	0	TTDS00199	26.4	0.264	NULL	0	0	ETBRLP2	1	NULL	0	1	1	0	0.641524	0.0256535	70.1788	0.0632797	1.30585	0.100413	0	0	0	0.1	0	0	0	0	MUS_leth	0.1	GPR37L1	G1S8Y8	1.528	1.728	0.1	1401
XLOC_085166	Unigene_cuff138446N	4	NULL	0	0	0	drugbank_target|3864	42.78	0.4278	NULL	0	0	NULL	0	0	NULL	0	0	NULL	0	NULL	0	1	1	0	16.1125	0.832334	1.83454	4.16535	4.08743	19.3249	1.99463	0.1	0	0	0	0	0.1	0	MUS_leth	0.1	tr|Q96HC0|Q96HC0_HUMAN COL5A1 protein	Q96HC0	1.4278	1.7278	0.2	1402
XLOC_027742	Unigene_cuff45742N	1	2052761|2YUB	0.25	0	0	drugbank_target|936	30.32	0.3032	NULL	0	0	NULL	0	0	TTDR01133	29.71	0.074275	NULL	0	Pkinase_Tyr	1	1	1	0	0	0	0	0.0852999	0	0.289532	0	0	0	0	0	0	0	0	MUS_leth	0.1	LIMK2	B0KWS4	1.62748	1.72748	0	1403
XLOC_048209	Unigene_cuff80546N	4	18699|1MHL	0.25	0.25	0	NULL	0	0	NULL	0	0	NULL	0	0	TTDR00423	90.46	0.22615	NULL	0	NULL	0	1	1	0	0.0451257	0.22143	0.334571	0.13358	0.259789	0.314294	0	0	0	0	0	0	0	0	NULL	0	EPX	G3QKU8	1.72615	1.72615	0	1404
XLOC_042448	Unigene_cuff70565N	1	NULL	0	0	0	drugbank_target|945	41.21	0.4121	NULL	0	0	NULL	0	0	TTDR00530	84.95	0.212375	MC1R	1	NULL	0	1	1	0	1.66381	1.08354	1.84954	0.947925	0.376666	0.827871	1.47798	0	0	0	0	0	0	0	MUS_leth	0.1	MC1R	A3KF60	1.62447	1.72447	0	1405
XLOC_053599	Unigene_cuff89528N	1	71374|1IRU	0.25	0.25	0	NULL	0	0	drugbank_target|6422	88.57	0.221425	NULL	0	0	NULL	0	0	NULL	0	NULL	0	1	1	0	0	0	0	0	0	0	0	0	0	0	0	0	0	0	NULL	0	PSMB7	D2HDG5	1.72142	1.72142	0	1406
XLOC_000081	Unigene_cuff218N	1	2080059|3G51	0.25	0.25	0	NULL	0	0	drugbank_target|6782	48	0.12	NULL	0	0	NULL	0	0	NULL	0	Pkinase	1	1	1	0	0	0.0655922	0.356552	0.027463	1.5343	0.296597	0	0	0	0	0	0	0	0	MUS_leth	0.1	LOC100411791	F7IHL2	1.62	1.72	0	1407
XLOC_024789	Unigene_cuff40801N	2	2066933|3D4S	0.25	0	0	drugbank_target|556	29.51	0.2951	NULL	0	0	NULL	0	0	TTDC00292	29.51	0.073775	GPR161	1	NULL	0	1	1	0	0.781136	0.0780598	1.70085	0.298983	0.383551	1.33545	0.180624	0	0	0	0	0	0	0	MUS_leth	0.1	GPR161	H0VP87	1.61888	1.71887	0	1408
XLOC_093258	Unigene_cuff151117N	2	NULL	0	0	0	drugbank_target|1193	40.26	0.4026	NULL	0	0	NULL	0	0	TTDR00109	86.46	0.21615	F2RL1, PAR2	1	NULL	0	1	1	0	0.0442853	0.127749	0.0562925	7.45214	1.56309	0.0926082	0.160645	0	0	0	0	0	0	0	MUS_leth	0.1	LOC100519703	F1S2H4	1.61875	1.71875	0	1409
XLOC_021885	Unigene_cuff35730N	2	NULL	0	0	0	drugbank_target|1278	35.22	0.3522	NULL	0	0	NULL	0	0	TTDC00074	25.95	0.064875	ELTD1	1	NULL	0	1	1	0	10.5509	10.1333	1.83678	8.53673	0.753843	1.4337	3.72133	0.1	0.1	0	0	0	0	0	MUS_leth	0.1	ELTD1	F1P9I0	1.41708	1.71707	0.2	1410
XLOC_033219	Unigene_cuff54993N	3	NULL	0	0	0	drugbank_target|4165	37.46	0.3746	NULL	0	0	NULL	0	0	TTDR00081	96.78	0.24195	P2RY1	1	NULL	0	1	1	0	4.46926	0.289231	1.86138	2.05622	0.630664	0.340735	1.19428	0	0	0	0	0	0	0	MUS_leth	0.1	ENSG00000169860	H2QNL8	1.61655	1.71655	0	1411
XLOC_098424	Unigene_cuff158881N	1	135421|2GO0	0.25	0.25	0	NULL	0	0	drugbank_target|1130	46	0.115	NULL	0	0	NULL	0	0	NULL	0	NULL	0	1	1	0	0	0	0.0154664	0	0.0187935	0.0423502	50.2796	0	0	0	0	0	0	0.1	NULL	0	LOC100475005	G1MBC5	1.615	1.715	0.1	1412
XLOC_089587	Unigene_cuff145325N	2	144775|1ZVS	0.25	0.25	0	NULL	0	0	drugbank_target|6585	85.94	0.21485	NULL	0	0	NULL	0	0	NULL	0	NULL	0	1	1	0	0.567788	0.995674	0.00832604	0.680131	0.376659	0.633896	0.0483575	0	0	0	0	0	0	0	NULL	0	Tube-W20	I6WH83	1.71485	1.71485	0	1413
XLOC_048736	Unigene_cuff81361N	5	145024|2C9W	0.25	0	0	drugbank_target|1281	36.47	0.3647	NULL	0	0	NULL	0	0	NULL	0	0	NULL	0	NULL	0	1	1	0	5.73187	9.14676	5.33428	3.88478	5.69915	7.35275	3.1531	0	0	0	0	0	0	0	MUS_leth	0.1	SOCS2	E5EZX9	1.6147	1.7147	0	1414
XLOC_056332	Unigene_cuff93861N	9	2028083|2JXA	0.25	0	0	NULL	0	0	NULL	0	0	NULL	0	0	TTDC00074	25.74	0.06435	LPHN2	1	NULL	0	1	1	0	15.5138	14.1471	6.61882	7.64073	11.1326	3.64443	7.76412	0.1	0.1	0	0	0.1	0	0	MUS_leth	0.1	LPHN2	E2RKR8	1.31435	1.71435	0.3	1415
XLOC_068178	Unigene_cuff112844N	2	2066933|3D4S	0.25	0	0	drugbank_target|556	29.07	0.2907	NULL	0	0	NULL	0	0	TTDC00292	29.07	0.072675	GPR101	1	NULL	0	1	1	0	0	0	1.37779	0	0	0	0	0	0	0	0	0	0	0	MUS_leth	0.1	GPR101	F1MDI5	1.61338	1.71338	0	1416
XLOC_098423	Unigene_cuff158879N	2	135421|2GO0	0.25	0.25	0	NULL	0	0	drugbank_target|1130	44.94	0.11235	NULL	0	0	NULL	0	0	NULL	0	NULL	0	1	1	0	0	0	0	0	0.205039	1.25005	570.144	0	0	0	0	0	0	0.1	NULL	0	LOC100475005	G1MBC5	1.61235	1.71235	0.1	1417
XLOC_025758	Unigene_cuff42292N	2	2093304|3K2L	0.25	0.25	0	NULL	0	0	drugbank_target|6515	43.88	0.1097	NULL	0	0	NULL	0	0	NULL	0	Pkinase	1	1	1	0	5.87798	1.78929	4.25351	4.44245	1.73987	1.70234	4.07698	0	0	0	0	0	0	0	MUS_leth	0.1	DYRK2	G1SY75	1.6097	1.7097	0	1418
XLOC_106382	Unigene_cuff171610N	1	26321|1HFD	0.25	0	0	NULL	0	0	drugbank_target|3346	87.76	0.2194	NULL	0	0	TTDC00019	55.32	0.1383	NULL	0	NULL	0	1	1	0	0.396021	854.534	2.3261	2.52222	0.319849	1.26564	0.713312	0	0.1	0	0	0	0	0	NULL	0	PANDA_012719	D2HMC9	1.6077	1.7077	0.1	1419
XLOC_080813	Unigene_cuff131585N	1	NULL	0	0	0	drugbank_target|1585	26.02	0.2602	NULL	0	0	TTDS00480	24.65	0.2465	NULL	0	0	NULL	0	NULL	0	1	1	0	0.278414	14.5088	0.0594725	0.0655028	0.182323	0.102396	0.115741	0	0.1	0	0	0	0	0	MUS_leth	0.1	SIGLEC1	I3M9V3	1.5067	1.7067	0.1	1420
XLOC_037403	Unigene_cuff62140N	2	2096861|3KQ4	0.25	0	0	drugbank_target|1224	35.34	0.3534	NULL	0	0	NULL	0	0	NULL	0	0	GPR126	1	NULL	0	1	1	0	1.34541	9.21439	0.610501	2.51753	2.06096	0.208525	1.43291	0	0	0	0	0	0	0	MUS_leth	0.1	GPR126	K7A6I0	1.6034	1.7034	0	1421
XLOC_001197	Unigene_cuff1840N	4	2042197|2V55	0.25	0.25	0	NULL	0	0	drugbank_target|1531	41	0.1025	NULL	0	0	NULL	0	0	NULL	0	Pkinase	1	1	1	0	2.30697	5.61094	3.53008	5.64142	4.76071	1.83657	5.85336	0	0	0	0	0	0	0	MUS_leth	0.1	LATS1	G1RZC9	1.6025	1.7025	0	1422
XLOC_032637	Unigene_cuff53978N	5	95882|1Q5A	0.25	0.25	0	NULL	0	0	NULL	0	0	NULL	0	0	NULL	0	0	CELSR2	1	NULL	0	1	1	0	1.19442	0.0536365	23.6152	6.57147	1.42961	0.824887	0.41773	0	0	0.1	0	0	0	0	MUS_leth	0.1	CELSR2	G3QRB0	1.5	1.7	0.1	1423
XLOC_104193	Unigene_cuff168133N	3	95882|1Q5A	0.25	0.25	0	NULL	0	0	NULL	0	0	NULL	0	0	NULL	0	0	CELSR3	1	NULL	0	1	1	0	3.79653	3.26965	18.057	3.87045	7.73819	1.28015	1.79994	0	0	0.1	0	0	0	0	MUS_leth	0.1	CELSR3	H0WUZ1	1.5	1.7	0.1	1424
XLOC_097762	Unigene_cuff157817N	2	2053799|2Z5V	0.25	0.25	0	NULL	0	0	NULL	0	0	NULL	0	0	NULL	0	0	NULL	0	NULL	0	1	1	0	3.45713	20.9888	1.12559	6.47438	1.89882	3.32792	5.68758	0	0.1	0	0	0	0	0	MUS_leth	0.1	Putative tir domain protein (Fragment)	K9ISL7	1.5	1.7	0.1	1425
XLOC_051539	Unigene_cuff85982N	1	61916|1I7X	0.25	0.25	0	NULL	0	0	NULL	0	0	NULL	0	0	NULL	0	0	NULL	0	NULL	0	1	1	0	10.1808	6.97187	0.933486	2.72641	0.906541	1.67824	1.16028	0.1	0	0	0	0	0	0	MUS_leth	0.1	CDH5	B4DTR2	1.5	1.7	0.1	1426
XLOC_048794	Unigene_cuff81535N	7	145520|2IBI	0.25	0.25	0	NULL	0	0	NULL	0	0	NULL	0	0	NULL	0	0	NULL	0	NULL	0	1	1	0	0.721291	0.0292345	0.510174	0.307973	102.876	0.113745	0.952652	0	0	0	0	0.1	0	0	MUS_leth	0.1	USP44	E2R0W7	1.5	1.7	0.1	1427
XLOC_099106	Unigene_cuff160129N	1	2093890|3K71	0.25	0.25	0	NULL	0	0	NULL	0	0	NULL	0	0	NULL	0	0	NULL	0	NULL	0	1	1	0	2.30177	47.2348	3.15783	23.0429	2.2994	2.26421	6.53015	0	0.1	0	0.1	0	0	0	NULL	0	tr|B4E0R1|B4E0R1_HUMAN Integrin beta	B4E0R1	1.5	1.7	0.2	1428
XLOC_098939	Unigene_cuff159771N	2	96044|1Q7L	0.25	0.25	0	NULL	0	0	NULL	0	0	NULL	0	0	NULL	0	0	NULL	0	NULL	0	1	1	0	1.55388	20.6332	1.02585	252.452	3.80706	1.61725	0.973326	0	0.1	0	0.1	0	0	0	NULL	0	ACY1	G1TUM8	1.5	1.7	0.2	1429
XLOC_035547	Unigene_cuff59009N	1	2065738|3CU7	0.25	0.25	0	NULL	0	0	NULL	0	0	NULL	0	0	NULL	0	0	NULL	0	NULL	0	1	1	0	0	149.311	0	0	36.9302	0	0	0	0.1	0	0	0.1	0	0	NULL	0	C5	F1MY85	1.5	1.7	0.2	1430
XLOC_051141	Unigene_cuff85285N	1	2065738|3CU7	0.25	0.25	0	NULL	0	0	NULL	0	0	NULL	0	0	NULL	0	0	NULL	0	NULL	0	1	1	0	2.28876	598.287	3.02966	5.31707	194.906	1.04898	3.35548	0	0.1	0	0	0.1	0	0	NULL	0	GW7_09763	G5AXS5	1.5	1.7	0.2	1431
XLOC_021143	Unigene_cuff34329N	2	90410|1C3H	0.25	0.25	0	NULL	0	0	NULL	0	0	NULL	0	0	NULL	0	0	NULL	0	NULL	0	1	1	0	18.9365	18.4201	3.70479	8.82245	4.2359	8.77241	4.46918	0.1	0.1	0	0	0	0	0	NULL	0	C1QTNF1	H0W4R0	1.5	1.7	0.2	1432
XLOC_046161	Unigene_cuff76992N	3	2100982|3LQM	0.25	0.25	0	NULL	0	0	NULL	0	0	NULL	0	0	NULL	0	0	NULL	0	NULL	0	1	1	0	2.66677	12.2379	1.45745	4.75318	3.70289	5.11364	53.2301	0	0.1	0	0	0	0	0.1	NULL	0	IL10RB	K0I8D9	1.5	1.7	0.2	1433
XLOC_052458	Unigene_cuff87640N	1	NULL	0	0	0	NULL	0	0	NULL	0	0	NULL	0	0	NULL	0	0	RAMP2	1	NULL	0	1	0	0	74.1517	23.4636	19.1071	26.6439	9.62372	15.5858	11.74	0.1	0.1	0.1	0.1	0	0.1	0.1	MUS_leth	0.1	RAMP2	G1TYN2	1	1.7	0.6	1434
XLOC_101245	Unigene_cuff163286N	1	NULL	0	0	0	NULL	0	0	NULL	0	0	NULL	0	0	NULL	0	0	NULL	0	NULL	0	1	0	0	378.043	3789.51	856.983	3261.72	5317.94	1131.8	1635.65	0.1	0.1	0.1	0.1	0.1	0.1	0.1	NULL	0	NULL	NULL	1	1.7	0.7	1435
XLOC_012150	Unigene_cuff19361N	4	NULL	0	0	0	NULL	0	0	NULL	0	0	NULL	0	0	NULL	0	0	NULL	0	NULL	0	1	1	0	46.5075	179.736	68.1339	33.8544	27.5682	14.1571	23.7814	0.1	0.1	0.1	0.1	0.1	0.1	0.1	NULL	0	EGM_14390	G7P552	1	1.7	0.7	1436
XLOC_063761	Unigene_cuff106085N	3	2042197|2V55	0.25	0.25	0	NULL	0	0	drugbank_target|1531	39.66	0.09915	NULL	0	0	NULL	0	0	NULL	0	Pkinase_C	1	1	1	0	5.33084	4.98569	3.28332	5.01983	1.84427	1.20266	3.58465	0	0	0	0	0	0	0	MUS_leth	0.1	ENSG00000150457	H2Q796	1.59915	1.69915	0	1437
XLOC_010782	Unigene_cuff17315N	1	27211|2CBR	0.25	0.25	0	NULL	0	0	drugbank_target|6677	38.3	0.09575	NULL	0	0	NULL	0	0	NULL	0	NULL	0	1	1	0	0.629142	0.110783	6.58515	1.55158	32.204	0.0461571	0.250232	0	0	0	0	0.1	0	0	NULL	0	CRABP1	I3MAG1	1.59575	1.69575	0.1	1438
XLOC_055023	Unigene_cuff91738N	1	145024|2C9W	0.25	0	0	drugbank_target|1281	34.44	0.3444	NULL	0	0	NULL	0	0	NULL	0	0	NULL	0	NULL	0	1	1	0	0	0	0	0	0	0	0	0	0	0	0	0	0	0	MUS_leth	0.1	SOCS2	G1PSB1	1.5944	1.6944	0	1439
XLOC_015555	Unigene_cuff24818N	3	NULL	0	0	0	drugbank_target|94	24.69	0.2469	NULL	0	0	TTDS00107	24.69	0.2469	NULL	0	0	GPR26	1	NULL	0	1	1	0	0	0	13.2165	0.0120713	0.215226	0.0158045	0	0	0	0.1	0	0	0	0	MUS_leth	0.1	GPR26	H2NBW4	1.4938	1.6938	0.1	1440
XLOC_038012	Unigene_cuff63079N	1	71374|1IRU	0.25	0.25	0	NULL	0	0	drugbank_target|6422	77.07	0.192675	NULL	0	0	NULL	0	0	NULL	0	NULL	0	1	1	0	0	0	0.0182249	0	0.017154	0.00565617	0	0	0	0	0	0	0	0	NULL	0	ENSG00000136930	H2QXV4	1.69267	1.69267	0	1441
XLOC_052238	Unigene_cuff87218N	1	2004866|1Y1U	0.25	0.25	0	NULL	0	0	NULL	0	0	NULL	0	0	TTDC00113	34.1	0.08525	NULL	0	NULL	0	1	1	0	4.44864	4.58427	1.36699	4.998	7.7768	4.92404	4.38025	0	0	0	0	0	0	0	MUS_leth	0.1	STAT5A	F6ZP14	1.58525	1.68525	0	1442
XLOC_048385	Unigene_cuff80801N	1	2051562|2X4F	0.25	0.25	0	NULL	0	0	drugbank_target|6290	32.47	0.081175	NULL	0	0	NULL	0	0	NULL	0	Pkinase	1	1	1	0	0.399961	0.163828	0.213548	0.211243	8.02674	0.628054	0.0360251	0	0	0	0	0	0	0	MUS_leth	0.1	EGM_02205	G7PGN7	1.58117	1.68118	0	1443
XLOC_088425	Unigene_cuff143452N	3	32006|1DS6	0.25	0	0	NULL	0	0	drugbank_target|1882	92.19	0.230475	NULL	0	0	NULL	0	0	NULL	0	NULL	0	1	1	0	3.23566	17.6261	2.79137	3.25277	8.94794	1.25739	0.762061	0	0.1	0	0	0	0	0	MUS_leth	0.1	Putative ras-related c3 botulinum toxin substrate 2 (Fragment)	K9IQV1	1.48047	1.68047	0.1	1444
XLOC_061238	Unigene_cuff101679N	2	41661|1CKI	0.25	0.25	0	NULL	0	0	drugbank_target|5716	32.09	0.080225	NULL	0	0	NULL	0	0	NULL	0	Pkinase	1	1	1	0	2.04913	2.77824	7.22875	2.15729	17.2637	1.74111	1.68147	0	0	0	0	0.1	0	0	NULL	0	TTBK2	G1QXB7	1.58022	1.68023	0.1	1445
XLOC_083226	Unigene_cuff135491N	2	2079138|3FXI	0.25	0.25	0	NULL	0	0	drugbank_target|4210	30.18	0.07545	NULL	0	0	NULL	0	0	NULL	0	NULL	0	1	1	0	1.15215	5.30421	1.46938	0.766173	0.446712	0.0956791	0.0740394	0	0	0	0	0	0	0	MUS_leth	0.1	CD180	G1QUS8	1.57545	1.67545	0	1446
XLOC_101831	Unigene_cuff164350N	2	2030282|2O0O	0.25	0.25	0	NULL	0	0	NULL	0	0	NULL	0	0	TTDR00462	30.05	0.075125	NULL	0	NULL	0	1	1	0	0.0429361	0.467963	0.0109374	0.0661707	0.10003	0.121282	0	0	0	0	0	0	0	0	MUS_leth	0.1	TNFSF14	H0WHL7	1.57513	1.67512	0	1447
XLOC_086287	Unigene_cuff140158N	2	NULL	0	0	0	drugbank_target|1162	37.54	0.3754	NULL	0	0	NULL	0	0	TTDC00226	37.91	0.094775	CCRL1, CCR11	1	NULL	0	1	1	0	1.02142	1.80942	0.118774	1.13867	0.762093	0.544553	14.6938	0	0	0	0	0	0	0.1	MUS_leth	0.1	CCRL1	F6VNE0	1.47018	1.67017	0.1	1448
XLOC_004048	Unigene_cuff6236N	3	2071769|3EDI	0.25	0.25	0	NULL	0	0	drugbank_target|3814	28.02	0.07005	NULL	0	0	NULL	0	0	NULL	0	NULL	0	1	1	0	0.180975	0.168225	0.449756	0.449088	0.077013	0.086395	0.070601	0	0	0	0	0	0	0	MUS_leth	0.1	TLL1	G1R415	1.57005	1.67005	0	1449
XLOC_101578	Unigene_cuff163918N	1	NULL	0	0	0	drugbank_target|1162	38.55	0.3855	NULL	0	0	NULL	0	0	TTDR00534	73.08	0.1827	CXCR6	1	NULL	0	1	1	0	0.0623516	0.084636	0	0.0801458	0.0929245	0.0259341	0	0	0	0	0	0	0	0	MUS_leth	0.1	CXCR6	G5E7B6	1.5682	1.6682	0	1450
XLOC_095330	Unigene_cuff154129N	1	2061293|3BPO	0.25	0	0	NULL	0	0	NULL	0	0	NULL	0	0	TTDC00167	85.46	0.21365	NULL	0	NULL	0	1	1	0	28.3888	53.8264	2.28016	7.13816	4.39333	5.07378	6.62209	0.1	0.1	0	0	0	0	0	NULL	0	IL13RA1	I3NHG8	1.46365	1.66365	0.2	1451
XLOC_037113	Unigene_cuff61640N	1	2207174|3MTR	0.25	0	0	drugbank_target|1585	25.27	0.2527	NULL	0	0	NULL	0	0	TTDR00728	24.32	0.0608	NULL	0	NULL	0	1	1	0	0	0	0	0	1.41065	0	0	0	0	0	0	0	0	0	MUS_leth	0.1	NCAM1	G1PJ68	1.5635	1.6635	0	1452
XLOC_074934	Unigene_cuff122282N	2	NULL	0	0	0	drugbank_target|1262	66.29	0.6629	NULL	0	0	NULL	0	0	NULL	0	0	NULL	0	NULL	0	1	1	0	0	0	1.57252	0	8.11105	0	0	0	0	0	0	0	0	0	NULL	0	EGK_05121	G7N9J9	1.6629	1.6629	0	1453
XLOC_084318	Unigene_cuff137160N	3	157446|3D87	0.25	0.25	0	NULL	0	0	NULL	0	0	NULL	0	0	TTDC00257	24.83	0.062075	NULL	0	NULL	0	1	1	0	0	0	0	0.90557	0	0	0	0	0	0	0	0	0	0	MUS_leth	0.1	PAL_GLEAN10018830	L5L233	1.56208	1.66207	0	1454
XLOC_064379	Unigene_cuff106995N	1	78554|1M3D	0.25	0	0	NULL	0	0	drugbank_target|1875	41.05	0.102625	NULL	0	0	NULL	0	0	NULL	0	NULL	0	1	1	0	31.739	6.09991	2.17928	12.7576	4.87595	7.98231	4.89307	0.1	0	0	0.1	0	0	0	MUS_leth	0.1	COL4A1	H2NKA6	1.35262	1.65263	0.2	1455
XLOC_016786	Unigene_cuff26878N	6	2089798|3IHY	0.25	0.25	0.75	NULL	0	0	NULL	0	0	NULL	0	0	NULL	0	0	NULL	0	PI3_PI4_kinase	1	0	1	0.2	6.17992	14.0278	7.46141	5.84108	8.55464	1.78302	4.74299	0	0.1	0	0	0	0	0	MUS_leth	0.1	EGM_08822	G7PWP3	1.45	1.65	0.1	1456
XLOC_054345	Unigene_cuff90714N	2	2071109|3E7E	0.25	0.25	0.75	NULL	0	0	NULL	0	0	NULL	0	0	NULL	0	0	NULL	0	Pkinase	1	0	1	0.2	0.042412	0.0435235	0.0600049	0.0528615	22.5178	1.56251	0	0	0	0	0	0.1	0	0	MUS_leth	0.1	BUB1	H9H9X6	1.45	1.65	0.1	1457
XLOC_057832	Unigene_cuff96260N	2	2027262|2JIH	0.25	0.25	0.75	NULL	0	0	NULL	0	0	NULL	0	0	NULL	0	0	NULL	0	NULL	0	0	1	0.2	5.51886	17.5259	0.292724	5.94689	2.21988	2.58747	1.10861	0	0.1	0	0	0	0	0	MUS_leth	0.1	ADAMTS1	G1PHH0	1.45	1.65	0.1	1458
XLOC_088039	Unigene_cuff142775N	11	2207667|3N3K	0.25	0.25	0.75	NULL	0	0	NULL	0	0	NULL	0	0	NULL	0	0	NULL	0	NULL	0	0	1	0.2	6.77059	12.046	9.43252	5.05664	9.24958	2.13729	9.18855	0	0.1	0	0	0	0	0	MUS_leth	0.1	EGK_21432	G8F1S8	1.45	1.65	0.1	1459
XLOC_051520	Unigene_cuff85938N	2	59612|1F2H	0.25	0.25	0.75	NULL	0	0	NULL	0	0	NULL	0	0	NULL	0	0	NULL	0	NULL	0	0	1	0.2	2.40291	11.434	2.42479	5.14259	1.83877	1.82016	2.65598	0	0.1	0	0	0	0	0	MUS_leth	0.1	TRADD	F6WWG3	1.45	1.65	0.1	1460
XLOC_054323	Unigene_cuff90656N	3	25559|1IRP	0.25	0.25	0.75	NULL	0	0	NULL	0	0	NULL	0	0	NULL	0	0	NULL	0	NULL	0	0	1	0.2	0.396947	38.964	0.762498	1.4563	0.510371	0.302047	0.247468	0	0.1	0	0	0	0	0	MUS_leth	0.1	Il1rn	Q542W1	1.45	1.65	0.1	1461
XLOC_037811	Unigene_cuff62764N	4	2002425|1T5C	0.25	0.25	0.75	NULL	0	0	NULL	0	0	NULL	0	0	NULL	0	0	NULL	0	NULL	0	0	1	0.2	0.215336	0.0730598	0.200935	0.0715285	13.866	0.397508	0.00992466	0	0	0	0	0.1	0	0	MUS_leth	0.1	PAL_GLEAN10022578	L5K4Y4	1.45	1.65	0.1	1462
XLOC_033105	Unigene_cuff54739N	2	2014740|2E3X	0.25	0.25	0.75	NULL	0	0	NULL	0	0	NULL	0	0	NULL	0	0	NULL	0	NULL	0	0	1	0.2	0.118338	0	0.00851314	0	130.664	0	1.7e-07	0	0	0	0	0.1	0	0	MUS_leth	0.1	tr|G1PZ28|G1PZ28_MYOLU	G1PZ28	1.45	1.65	0.1	1463
XLOC_033106	Unigene_cuff54742N	1	2014155|2DW0	0.25	0.25	0.75	NULL	0	0	NULL	0	0	NULL	0	0	NULL	0	0	NULL	0	NULL	0	0	1	0.2	0.110881	0	0	0	58.7643	0	0.0835925	0	0	0	0	0.1	0	0	MUS_leth	0.1	tr|G1PZ28|G1PZ28_MYOLU	G1PZ28	1.45	1.65	0.1	1464
[truncated: 2,018 more rows]
