# Supplementary material for: Drug Target Mining and Analysis of the Chinese Tree Shrew for Pharmacological Testing
Source: PLoS One. 2014 Aug 8;9(8):e104191. doi: 10.1371/journal.pone.0104191 (PMC4126716; doi:10.1371/journal.pone.0104191)
Supplement: File S1 — Contains additional tables. (ZIP) [file pone.0104191.s001.zip › Supplementary Table 9.xlsx]

## Sheet: Sheet1
Transcripts_id	Gene_id	Num_Isoforms	Annotation	Uniprot_Hit	t_Drug_Score	HUMAN	h_Drug_score	Mouse	m_Drug_score	Fi>Ji	|Fi-Ji|<0.1
Unigene_cuff131095N	XLOC_080516	1	IGF1R	C9EEZ1	4.25	BAG72586.1	3.447	BAE23276.1	3.385	1	604
Unigene_cuff25264N	XLOC_015794	2	I79_002622	G3GXX7	4.25	NP_005408.1	4.25	NP_001020566.1	4.2276	1
Unigene_cuff84232N	XLOC_050569	3	LOC100385676	F6V6U8	4.2308	NP_000821.1	4.25	EDK98348.1	4.174	1
Unigene_cuff137265N	XLOC_084356	4	ADRA1B	D2GUJ0	4.2282	NP_000670.1	4.25	AAH37002.1	4.1896	1
Unigene_cuff24758N	XLOC_015532	2	FGFR2	P21802	4.2248	NP_001124693.1	4.25	ABL89210.1	4.1256	1
Unigene_cuff98607N	XLOC_059212	5	Lymphocyte-specific protein tyrosine kinase	G9K7Z3	4.2246	BAG53565.1	4.25	BAE38668.1	4.1766	1
Unigene_cuff77263N	XLOC_046315	1	Alpha-2A adrenoceptor	Q8HY79	4.2152	AAA51665.1	4.1388	EDL01717.1	4.02	1
Unigene_cuff61831N	XLOC_037172	2	DRD2	I3M2I3	4.2142	NP_000786.1	4.25	NP_036679.1	4.1644	1
Unigene_cuff46672N	XLOC_028274	1	HTR4	E2RK32	4.2134	CAC22251.1	4.25	CAA09598.1	4.1274	1
Unigene_cuff112490N	XLOC_067939	2	EGM_10463	G7NYH4	4.2082	AAO66458.1	4.2134	NP_035276.2	4.1748	1
Unigene_cuff46671N	XLOC_028273	2	HTR4	I3M9T3	4.2052	NP_000861.1	4.25	CAA70773.1	4.1212	1
Unigene_cuff96794N	XLOC_058077	1	PAL_GLEAN10018118	L5KZ48	4.204	NP_000732.2	4.25	NP_031725.1	4.1666	1
Unigene_cuff29971N	XLOC_018597	2	CHRM2	F1PWR7	4.1972	NP_000730.1	4.25	NP_987076.2	4.1796	1
Unigene_cuff62988N	XLOC_037987	1	TACR1	I3MGM6	4.191	NP_001049.1	4.25	NP_033339.2	4.1418	1
Unigene_cuff21597N	XLOC_013488	2	HTR1B	F7FV48	4.1884	NP_000854.1	4.25	NP_034612.1	4.1006	1
Unigene_cuff125531N	XLOC_076965	1	ADRB1	G3SE09	4.1878	EAW49485.1	4.25	NP_031445.2	4.0116	1
Unigene_cuff148116N	XLOC_091360	7	CHRNA7	H2NMP0	4.187	NP_000737.1	4.25	NP_031416.3	4.1292	1
Unigene_cuff166323N	XLOC_103103	1	AGTR2	F6Q2S1	4.1728	NP_000677.2	3.5	NP_031455.1	3.3348	1
Unigene_cuff103001N	XLOC_061992	3	DRD1	H0WHG7	4.1604	NP_000785.1	4.25	NP_034206.1	4.083	1
Unigene_cuff4290N	XLOC_002783	2	OPRK1	I3MHU2	4.1552	AAM21070.1	4.2448	EDL14260.1	4.1236	1
Unigene_cuff34623N	XLOC_021221	2	SSTR2	F6RFN7	4.1524	NP_001041.1	4.25	NP_001036071.1	4.1254	1
Unigene_cuff86081N	XLOC_051598	3	Acetylcholinesterase T-form	Q67BC1	4.1506	NP_000656.1	4.25	NP_033729.1	3.2188	1
Unigene_cuff30978N	XLOC_019245	3	HTR1D	F7FW05	4.1438	NP_000855.1	4.25	NP_032335.2	4.0538	1
Unigene_cuff108366N	XLOC_065416	4	NPR1	F7HB24	4.1364	NP_000897.3	4.25	NP_032753.5	4.0832	1
Unigene_cuff2849N	XLOC_001891	4	GRIK2	G1RUY9	4.1297	NP_786944.1	4.0525	EDL05051.1	4.0454	1
Unigene_cuff15622N	XLOC_009781	6	ABL2	F7B6Q9	4.1296	EAW91041.1	3.5	EDL39376.1	3.3358	1
Unigene_cuff123434N	XLOC_075660	2	CASR	G3T043	4.1294	NP_000379.2	4.25	NP_038831.2	4.1184	1
Unigene_cuff23505N	XLOC_014806	7	C-kit receptor	I1ST04	4.125	AAH71593.1	3.496	NP_001116205.1	3.9006	1
Unigene_cuff134906N	XLOC_082803	2	PPARA	F7G2H9	4.1218	NP_005027.2	4.25	EDL04428.1	4.0962	1
Unigene_cuff141564N	XLOC_087226	3	PAL_GLEAN10006829	L5L6R1	4.121	NP_004110.2	4.246	CAA42041.1	3.9642	1
Unigene_cuff91448N	XLOC_054820	3	HTR1A	G1S9D2	4.1182	NP_000515.2	4.25	NP_032334.2	4.0172	1
Unigene_cuff87118N	XLOC_052201	4	ERBB2	G1U3W1	4.1122	BAG62073.1	1.49358	BAC27442.1	4.0162	1
Unigene_cuff35030N	XLOC_021504	5	CHRM3	G1U308	4.1106	NP_000731.1	4.25	NP_150372.1	4.0838	1
Unigene_cuff110762N	XLOC_066840	3	FOLH1	F7F9X6	4.1086	NP_710163.1	4.2092	NP_001153178.1	3.8564	1
Unigene_cuff141570N	XLOC_087227	2	FLT1	F7FAY2	4.0807	NP_002010.2	4.2493	EDL05838.1	3.8863	1
Unigene_cuff23533N	XLOC_014821	7	VEGFR2	P35968	4.0776	NP_002244.1	4.25	NP_034742.2	3.9658	1
Unigene_cuff28689N	XLOC_017786	4	NR3C1	K7DF61	4.0724	NP_000167.1	4.25	BAE33113.1	4.0362	1
Unigene_cuff61662N	XLOC_037121	2	tr|G1PBT5|G1PBT5_MYOLU (Fragment)	G1PBT5	4.0556	AAP36958.1	4.25	NP_001093114.1	3.9824	1
Unigene_cuff1633N	XLOC_001097	2	EDNRB	G1S310	4.051	BAD92435.1	4.2454	EDL00505.1	4.0242	1
Unigene_cuff65342N	XLOC_039390	3	ITGA4	G1R393	4.0424	EAX10985.1	4.2413	NP_034706.3	3.9524	1
Unigene_cuff120307N	XLOC_073576	2	PANDA_012694	D2HMB1	4.035	NP_000787.2	4.245	NP_031903.1	3.8742	1
Unigene_cuff61032N	XLOC_036795	2	ADRB2	G1TAV7	4.0246	XP_003829101.1	4.2404	NP_031446.2	3.982	1
Unigene_cuff57798N	XLOC_034780	3	EGM_19416	G8F689	4.001	EAW78592.1	4.25	NP_033868.3	3.8506	1
Unigene_cuff127531N	XLOC_078201	1	DRD5	F1P8N7	3.9942	NP_000789.1	4.25	NP_038531.1	3.8966	1
Unigene_cuff111473N	XLOC_067257	1	MTNR1A	G1U149	3.994	NP_005949.1	4.25	NP_032665.1	3.9328	1
Unigene_cuff131606N	XLOC_080820	1	ADRA1D	F7CTX8	3.9774	NP_000669.1	4.25	NP_038488.4	3.9074	1
Unigene_cuff165138N	XLOC_102319	2	NOS2	H2NT20	3.9728	NP_000616.3	4.25	AAH62378.1	3.8674	1
Unigene_cuff110784N	XLOC_066848	1	MTNR1B	I3MCE3	3.9368	NP_005950.1	4.25	NP_663758.2	3.8682	1
Unigene_cuff146990N	XLOC_090643	1	Mamu-DRB5	B3KYV8	3.9308	AAA36278.1	3.3228	CAB51615.2	3.0522	1
Unigene_cuff73852N	XLOC_044356	2	CHRNA2	F7FFT5	3.921	AAB40109.1	4.25	NP_659052.1	3.27105	1
Unigene_cuff85275N	XLOC_051140	11	EGM_06682	G7PRJ3	3.9146	NP_001726.2	4.2488	NP_034536.1	3.8036	1
Unigene_cuff20259N	XLOC_012735	9	IL11RA	K7D6Y2	3.9104	EAW58426.1	3.45	EDL05387.1	0.386225	1
Unigene_cuff68260N	XLOC_041048	5	PLG	H0XRY6	3.892	BAG35805.1	4.2476	AAM22156.1	3.8338	1
Unigene_cuff61173N	XLOC_036835	1	CSF1R	I3MYD4	3.88	CAA27300.1	3.998	AAH66863.1	3	1
Unigene_cuff76309N	XLOC_045782	3	PROC	F7HI09	3.8664	NP_000303.1	4.25	BAA01235.1	3.6326	1
Unigene_cuff14344N	XLOC_009084	4	LOC100737141	F1RGG3	3.8662	CAC80547.1	3.6923	EDL24294.1	3.6806	1
Unigene_cuff133406N	XLOC_081865	5	ABL1	H9F7I9	3.864	NP_005148.2	3.9273	BAC41088.1	2.8986	1
Unigene_cuff106888N	XLOC_064325	5	F10	I3N821	3.8564	NP_000495.1	3.5	CAA10933.1	3.0304	1
Unigene_cuff1897N	XLOC_001219	3	ESR1	F7HGB4	3.8184	NP_000116.2	4	ACF17956.1	3.7852	1
Unigene_cuff50210N	XLOC_030355	4	GRIK4	G3UJJ8	3.7936	EAW67511.1	3.6833	EDL25544.1	3.6853	1
Unigene_cuff17027N	XLOC_010703	2	CHRNA3	G1RBG7	3.7685	CAA69695.1	3.8292	NP_660111.2	3.7654	1
Unigene_cuff84362N	XLOC_050661	4	FGR	F7CK20	3.6648	NP_005239.1	3.6606	CAA34463.1	3.6532	1
Unigene_cuff11801N	XLOC_007554	2	CHRNA6	I3LZR9	3.6609	NP_004189.1	3.7827	NP_067344.2	3.6284	1
Unigene_cuff122129N	XLOC_074876	10	ALK	G3U8H0	3.637	BAG75148.1	3.6861	BAA11673.1	3.5198	1
Unigene_cuff26380N	XLOC_016390	1	TAAR1	F6WUY8	3.5179	NP_612200.1	3.6206	NP_444435.1	3.3749	1
Unigene_cuff112584N	XLOC_067968	9	RAF1	P04049	3.5	BAG64848.1	3.40875	BAB39527.1	3.46575	1
Unigene_cuff161596N	XLOC_100180	5	Gria1	C9K0Y8	3.5	XP_003362829.1	3.42238	BAI44624.1	3.48875	1
Unigene_cuff3344N	XLOC_002142	6	MAPK1	G1T5Y1	3.5	NP_620407.1	3.5	NP_036079.1	3.493	1
Unigene_cuff87173N	XLOC_052217	4	RARA	F1MWQ3	3.5	AAB19602.2	3.495	NP_033050.2	3.4654	1
Unigene_cuff142318N	XLOC_087756	4	GSK3B	E2R4Y4	3.49688	NP_001139628.1	3.5	NP_062801.1	3.48813	1
Unigene_cuff68934N	XLOC_041428	1	SSTR1	H0XNK5	3.49638	NP_001040.1	3.5	NP_033242.1	3.484	1
Unigene_cuff68935N	XLOC_041427	3	SSTR1	H0XNK5	3.49638	NP_001040.1	3.5	NP_033242.1	3.484	1
Unigene_cuff39837N	XLOC_024227	2	GRM8	B6A7Q5	3.49175	CAB36969.1	3.5	P47743.2	3.48075	1
Unigene_cuff135976N	XLOC_083584	6	GRIN2B	I3LXL2	3.49075	AAB49993.1	3.49912	NP_032197.3	3.4815	1
Unigene_cuff166003N	XLOC_102848	4	THRB	F7G9B9	3.48913	NP_000452.2	3.5	NP_001106888.1	3.45662	1
Unigene_cuff166007N	XLOC_102849	1	THRB	F7G9B9	3.48913	NP_000452.2	3.5	NP_001106888.1	3.45662	1
Unigene_cuff116270N	XLOC_070975	2	FER	E1BNE0	3.488	AEY69041.1	3.0437	AAH51249.1	2.75568	1
Unigene_cuff29519N	XLOC_018323	5	GRM5	J9JH96	3.48537	NP_001137303.1	3.5	NP_001137306.1	3.43125	1
Unigene_cuff142464N	XLOC_087846	3	LOC100424756	F6PMJ6	3.4804	AAH93076.1	3.5	BAE30323.1	3.439	1
Unigene_cuff138434N	XLOC_085163	3	RXRA	H0UTB8	3.476	XP_003822498.1	3.5	EDL08372.1	3.46712	1
Unigene_cuff25833N	XLOC_016113	1	GRM4	G1L2N3	3.476	NP_000832.1	3.5	EDL22539.1	3.46437	1
Unigene_cuff30301N	XLOC_018746	7	BRAF	H9F989	3.4722	NP_004324.2	3.5	EDL13595.1	3.423	1
Unigene_cuff44486N	XLOC_026992	1	HTR7	Q684P8	3.468	NP_000863.1	3.49713	BAE23561.1	3.44475	1
Unigene_cuff102162N	XLOC_061466	2	GRM3	G1RXY7	3.46275	NP_000831.2	3.5	NP_862898.1	3.45875	1
Unigene_cuff21556N	XLOC_013474	1	Htr1e	H0VYV1	3.4555	NP_000856.1	3.5	NP_032336.1	3.4315	1
Unigene_cuff21557N	XLOC_013475	1	Htr1e	H0VYV1	3.4555	NP_000856.1	3.5	NP_032336.1	3.4315	1
Unigene_cuff72021N	XLOC_043238	7	FGFR3	I3LXE6	3.45375	NP_000133.1	3.5	EDL37433.1	3.4085	1
Unigene_cuff136433N	XLOC_083870	5	ITGAV	G1R3V3	3.45038	BAG63819.1	3.49475	EDL27275.1	3.41175	1
Unigene_cuff127389N	XLOC_078126	6	ACVR1B	G1P2J4	3.44868	NP_004293.1	3.4291	EDL04060.1	3.41283	1
Unigene_cuff26129N	XLOC_016276	5	RXRB	H9FBT2	3.44755	CAI95622.1	2.68398	EDL10246.1	2.68005	1
Unigene_cuff164329N	XLOC_101823	4	INSR	F1SCK8	3.4474	AAH47591.1	3.478	EDL21901.1	3.3658	1
Unigene_cuff25918N	XLOC_016139	3	PPARD	G1PGA2	3.44625	NP_006229.1	3.5	NP_035275.1	3.41525	1
Unigene_cuff84574N	XLOC_050787	3	HTR1F	H2PA06	3.446	NP_000857.1	3.5	NP_032336.1	3.4315	1
Unigene_cuff1030N	XLOC_000691	5	NTRK2	G3REH2	3.44517	NP_001018074.1	3.37182	EDL41272.1	3.42782	1
Unigene_cuff73861N	XLOC_044360	1	ADRA1A	F6QIG0	3.43825	AAB59486.1	3.49737	AAC02658.1	3.39812	1
Unigene_cuff116627N	XLOC_071199	1	Membrane metallo-endopeptidase-like protein 1	G2HG36	3.4352	AAI01029.2	3.305	AAG18446.1	3.3506	1
Unigene_cuff11912N	XLOC_007588	4	IKBKB	G3QV64	3.4305	NP_001547.1	3.5	NP_001153246.1	3.409	1
Unigene_cuff8050N	XLOC_005203	2	CHRNA10	G3R215	3.42525	NP_065135.2	3.5	NP_001074893.1	3.39162	1
Unigene_cuff117683N	XLOC_071911	9	IGF1R	F6YQU0	3.4228	NP_000866.1	3.45	NP_034643.2	3.3696	1
Unigene_cuff72127N	XLOC_043261	1	Alpha-2C adrenoceptor	Q8HY80	3.41925	AAG28077.1	3.42537	NP_031444.2	3.35338	1
Unigene_cuff171603N	XLOC_106379	3	Prtn3	Q8K597	3.4176	AAB59493.1	3.3418	Q61096.2	3.3212	1
Unigene_cuff139321N	XLOC_085734	4	SERPINA5	H0X6H4	3.4167	AAP36956.1	3.6893	AAC53063.1	3.34	1
Unigene_cuff61497N	XLOC_037068	7	Glutamate receptor, ionotrophic variant (Fragment)	Q59GL7	3.41122	BAD92329.1	3.41305	NP_001106651.1	3.3998	1
Unigene_cuff143531N	XLOC_088463	5	GW7_12831	G5B9D6	3.4109	NP_001096.1	3.3947	NP_031420.2	3.37778	1
Unigene_cuff137245N	XLOC_084347	2	GABRA6	E1BE96	3.40232	AAB36480.1	2.6042	AAD52002.1	2.52793	1
Unigene_cuff10195N	XLOC_006489	7	NR1H4	F7CUJ5	3.3966	NP_001193907.1	4.0234	NP_001156976.1	3.3762	1
Unigene_cuff45584N	XLOC_027682	5	ADRBK2	G1TYF2	3.38658	EAW59698.1	3.46647	NP_796052.2	3.36725	1
Unigene_cuff103150N	XLOC_062044	5	FGFR4	G3TFB6	3.38453	AAK51435.1	3.4214	NP_032037.2	3.30907	1
Unigene_cuff155618N	XLOC_096274	2	VDR	G3RK17	3.383	NP_000367.1	3.5	BAA06737.1	3.1878	1
Unigene_cuff114901N	XLOC_069931	1	FGFR4	H0X4T5	3.37887	AAK51435.1	3.4214	AAS72387.2	3.24285	1
Unigene_cuff112834N	XLOC_068173	1	F9	F7G6J5	3.37862	ABF69010.1	3.49313	AAA37630.1	2.46387	1
Unigene_cuff83883N	XLOC_050393	2	NTRK1	H2N5B2	3.37663	EAW52902.1	3.5	NP_001028296.1	3.3315	1
Unigene_cuff50875N	XLOC_030809	5	EGFR	G3U4U1	3.365	NP_005219.2	3.5	NP_997538.1	2.6535	1
Unigene_cuff50076N	XLOC_030244	2	CYSLTR1	J9NVP1	3.3644	NP_006630.1	3.25	AAF73047.1	2.7508	1
Unigene_cuff116628N	XLOC_071200	3	MMEL1	F1MH21	3.3552	EAW56081.1	3.3448	Q9JLI3.1	3.3506	1
Unigene_cuff141479N	XLOC_087183	3	ARAF	E2RL20	3.3545	NP_001645.1	3.4042	NP_033833.1	3.35415	1
Unigene_cuff144851N	XLOC_089230	4	Alpha-2B adrenoceptor	Q8HYY8	3.35312	AAK01635.1	3.48338	AAK56078.1	3.28662	1
Unigene_cuff31554N	XLOC_019455	1	Htr6	Q63004	3.34187	NP_000862.1	3.5	NP_067333.1	3.336	1
Unigene_cuff44375N	XLOC_026953	3	RET	I3LYN9	3.338	NP_066124.1	3.5	NP_033076.2	3.2905	1
Unigene_cuff31158N	XLOC_019308	1	TAS1R2	F7GW51	3.3301	AAM12239.1	3.5551	NP_114079.1	3.2414	1
Unigene_cuff73930N	XLOC_044389	2	PTK2B	H2PPW4	3.32405	NP_004094.3	3.6381	NP_001155838.1	3.3061	1
Unigene_cuff49364N	XLOC_029729	3	PIM1	F6UWX4	3.31557	AAA60089.1	3.31792	NP_032868.2	3.26333	1
Unigene_cuff135385N	XLOC_083147	3	ACE2	F6V9L3	3.315	NP_068576.1	3.5	BAE22502.1	3.3025	1
Unigene_cuff127380N	XLOC_078124	4	ACVRL1	F6YCL6	3.31438	EAW58212.1	3.38393	EDL04064.1	3.29307	1
Unigene_cuff112609N	XLOC_067976	1	NR2C2	G3T576	3.3135	XP_001158452.1	1.9873	NP_035760.1	2.01125	1
Unigene_cuff169238N	XLOC_104859	1	GPR50	G3RAM3	3.3134	EAW99402.1	3.2902	NP_034470.1	3.2666	1
Unigene_cuff112904N	XLOC_068203	2	F9	G1PHP1	3.31312	AAB59620.1	3.49725	AAI25618.1	2.50263	1
Unigene_cuff72597N	XLOC_043572	5	CDK15	G3SIA0	3.31035	Q96Q40.2	3.3815	NP_001028545.2	3.29885	1
Unigene_cuff132095N	XLOC_081081	1	MC2R	G3T887	3.304	NP_000520.1	3.5	NP_032586.1	3.277	1
Unigene_cuff52790N	XLOC_031972	2	EGM_03868	G7PJ85	3.30313	NP_808219.1	2.5	NP_109626.1	2.53587	1
Unigene_cuff105634N	XLOC_063488	1	EGM_00347	G7NVV5	3.30075	AAH74767.1	2.6965	NP_034054.3	3.28388	1
Unigene_cuff167173N	XLOC_103627	2	C1R	F7B7J6	3.2882	EAW88686.1	2.3429	AAP41417.1	2.15725	1
Unigene_cuff14359N	XLOC_009088	6	EGM_09788	G7PXQ8	3.28713	NP_063937.2	3.28713	NP_001026837.1	3.19738	1
Unigene_cuff61171N	XLOC_036834	2	CSF1R	G3RMC9	3.2784	CAA27300.1	3.998	AAH66863.1	3	1
Unigene_cuff33631N	XLOC_020934	5	FASN	H0X162	3.2778	AAC50259.1	3.41	BAE27771.1	3.1236	1
Unigene_cuff11827N	XLOC_007562	2	PLAT	G3T547	3.277	NP_000921.1	3.5	NP_032898.2	3.254	1
Unigene_cuff34035N	XLOC_021052	4	GRIN2C	Q6PCC5	3.27493	AAH59384.1	2.62688	NP_034480.2	3.27108	1
Unigene_cuff164347N	XLOC_101829	2	EGM_09161	G7PYU9	3.27188	AAA85332.1	3.49925	AAA37336.1	3.21037	1
Unigene_cuff3322N	XLOC_002134	2	SERPIND1	H2P505	3.2654	gi	2.04937	NP_032249.3	3.1392	1
Unigene_cuff110241N	XLOC_066462	3	GRIN2D	G3TDF3	3.2549	NP_000827.2	3.3888	EDL22904.1	3.082	1
Unigene_cuff139806N	XLOC_086034	2	tr|F1M9D7|F1M9D7_RAT (Fragment)	F1M9D7	3.25	AAH39263.1	2.7751	NP_032192.2	2.7888	1
Unigene_cuff48346N	XLOC_029183	7	tr|H0X743|H0X743_OTOGA	H0X743	3.2495	BAB85656.1	3.23762	NP_444430.2	3.22438	1
Unigene_cuff94710N	XLOC_056833	1	CXCR2	I3MKA3	3.24708	NP_001548.1	3.2726	NP_034039.1	3.12007	1
Unigene_cuff49700N	XLOC_030007	2	EGM_00466	G7NTH2	3.245	NP_002785.1	3.25	NP_036100.3	3.2152	1
Unigene_cuff50174N	XLOC_030333	3	EGK_15922	G7MTE5	3.2409	NP_001501.2	2.7907	NP_032193.1	2.7648	1
Unigene_cuff164349N	XLOC_101830	1	C3	G1SUZ1	3.23375	NP_000055.2	3.5	NP_033908.2	3.21037	1
Unigene_cuff94616N	XLOC_056809	1	CXCR1	I3MKA8	3.228	AAY21512.1	3.49638	NP_034039.1	3.12007	1
Unigene_cuff142321N	XLOC_087757	1	NR1I2	G3QWP1	3.2262	CAB55490.1	3.4862	NP_035066.1	3.0442	1
Unigene_cuff28472N	XLOC_017672	5	PRKCG	H9FX36	3.22598	NP_002730.1	3.2236	NP_035232.1	3.2211	1
Unigene_cuff8521N	XLOC_005384	1	tr|I3MRV6|I3MRV6_SPETR	I3MRV6	3.22225	NP_001900.1	2.7	BAE35336.1	2.4895	1
Unigene_cuff32613N	XLOC_020194	1	RFK	J9NSA8	3.2177	NP_060809.3	3.25	NP_062310.1	3.1855	1
Unigene_cuff150579N	XLOC_092850	3	EGM_14491	G7P5S2	3.2147	NP_002694.3	3.31743	BAE39220.1	3.1845	1
Unigene_cuff161411N	XLOC_100098	3	LOC100385980	F7GFA0	3.19963	NP_055039.1	3.35525	AAF61241.1	2.9163	1
Unigene_cuff124278N	XLOC_076159	2	AR	F1P7L6	3.1928	AAI32976.1	3.4892	NP_038504.1	3.1834	1
Unigene_cuff7758N	XLOC_004965	3	Lyn	Q3U6Q5	3.1845	AAH59394.1	3.19355	NP_034877.2	3.17758	1
Unigene_cuff110766N	XLOC_066841	9	NAALAD2	F7DM16	3.1707	NP_005458.1	3.1815	EDL25041.1	3.16228	1
Unigene_cuff54976N	XLOC_033216	2	SUCNR1	G1QTJ5	3.15888	AAK29080.1	3.34135	NP_115776.2	1.8128	1
Unigene_cuff66228N	XLOC_039867	6	CHRNE	H0W8Y5	3.1564	NP_000071.1	1.44358	CAI24006.1	1.44053	1
Unigene_cuff148718N	XLOC_091706	5	ITGA2B	H9H9U9	3.15448	BAG37735.1	3.34425	EDL34136.1	3.1486	1
Unigene_cuff35956N	XLOC_022028	2	PRKAA2	G1PPM6	3.14602	NP_006243.2	3.11552	EDL30825.1	3.08422	1
Unigene_cuff139238N	XLOC_085699	2	SERPINA1	F1PCE5	3.14538	AAH15642.1	3.497	AAC28865.1	2.30275	1
Unigene_cuff140361N	XLOC_086375	5	MMP19	F1SPJ1	3.1404	EAW96845.1	2.59733	EDL24615.1	2.40848	1
Unigene_cuff139234N	XLOC_085697	2	PANDA_009259	D2HEM5	3.1363	NP_783866.2	3.1766	AAI32288.1	3.1024	1
Unigene_cuff93120N	XLOC_055852	1	ADORA2A	G3RAD0	3.1328	AAP36402.1	3.45	CAA73787.1	3.1126	1
Unigene_cuff101178N	XLOC_060973	7	MMP9	H0VAD9	3.1275	NP_004985.2	2.74685	BAB23442.1	2.3995	1
Unigene_cuff139325N	XLOC_085735	3	SERPINA4	F1PHN8	3.1204	NP_006206.2	3.1766	NP_001186869.1	2.4139	1
Unigene_cuff141845N	XLOC_087422	3	DRB1	Q6EWK2	3.1132	P13760.1	3.3646	P18468.1	3.002	1
Unigene_cuff26379N	XLOC_016389	1	PAL_GLEAN10014068	L5KDQ6	3.112	NP_055441.2	3.1015	EDL04772.1	3.1076	1
Unigene_cuff55024N	XLOC_033233	1	tr|I3MGN8|I3MGN8_SPETR	I3MGN8	3.1074	AAA86503.1	4.2482	NP_064302.2	3.094	1
Unigene_cuff172742N	XLOC_106942	4	SERPINA7	F6ZRF6	3.1068	NP_000345.2	2.76562	P61939.1	3.0957	1
Unigene_cuff33110N	XLOC_020557	2	Testis cDNA clone: QtsA-12691, similar to human protein phosphatase 3 (formerly 2B), regulatory subunitB, 19kDa, beta isoform (calcineurin B, type II) (PPP3R2),mRNA, RefSeq: NM_147180.2	Q4R8E1	3.0971	NP_671709.1	3.5765	NP_000936.1	2.8469	1
Unigene_cuff33111N	XLOC_020556	3	cDNA clone: QtsA-12691, similar to human protein phosphatase 3 (formerly 2B), regulatory subunitB, 19kDa, beta isoform (calcineurin B, type II) (PPP3R2),mRNA, RefSeq: NM_147180.2	Q4R8E1	3.0971	NP_671709.1	3.5765	NP_000936.1	2.8469	1
Unigene_cuff158036N	XLOC_097903	1	CDK14	G1SWT4	3.09368	BAG60284.1	3.06533	AAH68134.1	3.06617	1
Unigene_cuff66149N	XLOC_039842	4	TNK1	H0VEW9	3.0904	ADZ16786.1	2.80983	CAM13882.1	2.7884	1
Unigene_cuff89910N	XLOC_053810	2	SSTR3	Q4L144	3.07835	NP_001042.1	2.314	EDL29687.1	2.2726	1
Unigene_cuff10468N	XLOC_006594	3	Corin	Q5KQU3	3.0778	AAD31850.1	3.0714	NP_001116228.1	3.0683	1
Unigene_cuff90526N	XLOC_054248	2	tr|G1Q366|G1Q366_MYOLU (Fragment)	G1Q366	3.0686	A8MTI9.2	2.9554	XP_910565.2	2.7477	1
Unigene_cuff101529N	XLOC_061150	8	GW7_05426	G5C6H5	3.0683	Q5JZY3.1	1.48897	NP_001243361.1	1.4885	1
Unigene_cuff135529N	XLOC_083251	2	GABRA4	F1P9P9	3.0657	NP_001191195.1	3.1786	NP_034381.1	3.0166	1
Unigene_cuff81566N	XLOC_048802	3	CDK17	G1R1S8	3.06553	NP_001163935.1	1.56215	EDL21547.1	1.55933	1
Unigene_cuff85030N	XLOC_051011	3	PTPRC	B1ALS2	3.0628	NP_002829.3	2.9096	EDL39541.1	2.81615	1
Unigene_cuff114080N	XLOC_069111	1	TAP2-G	Q9UMW6	3.06248	AAA58649.1	0.762825	BAE34894.1	0.690625	1
Unigene_cuff54406N	XLOC_032849	1	tr|G1LFM6|G1LFM6_AILME (Fragment)	G1LFM6	3.0614	NP_000668.1	3.45	NP_033761.2	2.931	1
Unigene_cuff55698N	XLOC_033548	3	NAALADL1	G1PC45	3.0536	NP_005459.2	3.0318	NP_001009546.1	2.73952	1
Unigene_cuff122639N	XLOC_075130	3	ENPEP	B0BCY9	3.0441	CAP09199.1	3.49737	NP_031960.1	2.47187	1
Unigene_cuff2532N	XLOC_001681	4	LOC100402965	F6UHY4	3.03368	AAI43750.1	3.0086	NP_034284.1	3.00705	1
Unigene_cuff45091N	XLOC_027359	5	PANDA_021029	D2I5P4	3.0278	BAG51523.1	2.9356	ABS19580.1	2.62902	1
Unigene_cuff163915N	XLOC_101576	1	CCR9	F7F023	3.0232	AAH95516.1	3.012	NP_034043.1	2.996	1
Unigene_cuff44988N	XLOC_027295	5	BMPR1A	F7EZI0	3.02162	XP_002820775.1	2.9083	NP_033888.2	1.5139	1
Unigene_cuff26229N	XLOC_016326	2	TAAR8	D2HL27	3.0202	NP_444508.1	2.72142	NP_001010840.1	2.9834	1
Unigene_cuff26232N	XLOC_016329	1	TAAR8	H0WMF1	3.0164	NP_444508.1	2.72142	NP_001010837.1	2.971	1
Unigene_cuff50353N	XLOC_030410	3	PANDA_017779	D2HYI1	3.0153	NP_001167022.1	2.9881	EDL25640.1	2.9856	1
Unigene_cuff110451N	XLOC_066627	3	FAP	H0X7B6	3.0137	NP_004451.2	3.01837	NP_032012.1	2.9845	1
Unigene_cuff80501N	XLOC_048192	2	RPS6KB1	G1QIR2	3.00665	BAG35726.1	1.62585	NP_001107806.1	1.6249	1
Unigene_cuff85035N	XLOC_051014	4	ENSG00000116833	H2Q0V0	3.00373	NP_995582.1	3.00203	NP_109601.1	2.96945	1
Unigene_cuff148265N	XLOC_091410	1	GABRA2	H0Y9V8	3	AAY40994.1	2.5	CAM16951.1	2.64925	1
Unigene_cuff146625N	XLOC_090378	5	LOC100524404	F1SMG7	2.9993	EAW56051.1	2.7258	EDL18335.1	2.725	1
Unigene_cuff26376N	XLOC_016386	1	TAAR5	D8KZS4	2.9975	NP_003958.2	2.9828	NP_001009574.1	2.9813	1
Unigene_cuff75047N	XLOC_045037	5	DPP8	F6VJY1	2.997	AAQ13650.1	2.9662	BAE42725.1	2.9898	1
Unigene_cuff172217N	XLOC_106606	4	DPP9	K7BQ85	2.9868	BAB70784.1	2.9868	NP_766212.2	1.3742	1
Unigene_cuff50988N	XLOC_030888	2	PANDA_001607	D2GXH7	2.98042	EAW54325.1	3.00685	NP_033340.3	2.96773	1
Unigene_cuff36009N	XLOC_022049	5	NLGN3	H9FW11	2.9738	NP_001160132.1	2.9702	NP_766520.2	2.946	1
Unigene_cuff92039N	XLOC_055201	1	MC4R	G1TZU3	2.97218	NP_005903.2	2.9712	AAG35602.1	2.9703	1
Unigene_cuff108628N	XLOC_065549	8	PRKCE	I3MJI3	2.97027	NP_005391.1	2.9739	NP_035234.1	2.9688	1
Unigene_cuff13657N	XLOC_008702	1	MC3R	B8Y3J3	2.95405	NP_063941.3	2.9618	AAI03670.1	2.94963	1
Unigene_cuff158590N	XLOC_098212	3	ITGA5	F6QLX7	2.94988	EAW96781.1	2.9657	AAH50943.1	2.93918	1
Unigene_cuff122726N	XLOC_075160	11	CFI	G1SKM9	2.9458	BAG61264.1	2.66345	NP_031712.2	2.9239	1
Unigene_cuff133679N	XLOC_082091	3	NTRK3	F7E6X3	2.944	NP_001230030.1	2.92687	NP_062121.1	2.92425	1
Unigene_cuff56624N	XLOC_034085	2	MMP1	F6WTM6	2.9297	AAP36229.1	2.75	NP_114395.1	2.23575	1
Unigene_cuff50844N	XLOC_030793	1	LOC100341492	G1TUJ3	2.9282	AAA86503.1	4.2482	EDL05896.1	2.8836	1
Unigene_cuff74899N	XLOC_044965	1	LOC100341492	G1TUJ3	2.9216	AAA86503.1	4.2482	EDL05896.1	2.8836	1
Unigene_cuff169670N	XLOC_105067	8	RPS6KB2	H0VH26	2.9205	AAH06106.3	1.54485	NP_067460.1	1.5449	1
Unigene_cuff127732N	XLOC_078325	12	WNK1	G3TY37	2.9166	EAW88954.1	2.1796	NP_001171949.1	2.1796	1
Unigene_cuff56621N	XLOC_034083	2	MMP1	I3MBV7	2.9114	BAD96755.1	2.74737	NP_114395.1	2.23575	1
Unigene_cuff135827N	XLOC_083466	6	STYK1	G1QT63	2.911	NP_060893.2	2.66387	NP_766479.1	2.67325	1
Unigene_cuff104990N	XLOC_063137	4	REN	F1MZL4	2.91	AAR03502.1	4.2352	NP_112469.1	2.8946	1
Unigene_cuff154725N	XLOC_095787	4	EIF2AK3	G1QS89	2.9068	BAG37696.1	2.6425	NP_034251.2	2.64458	1
Unigene_cuff102937N	XLOC_061968	2	I79_003896	G3H172	2.906	AAA51986.1	2.1848	EDL41191.1	2.1177	1
Unigene_cuff140804N	XLOC_086715	1	WNK3	G1L6R2	2.9036	NP_001002838.1	2.1434	AEZ01403.1	2.1434	1
Unigene_cuff172154N	XLOC_106582	4	MATK	J9P6F9	2.8982	NP_647611.1	1.4822	EDL31440.1	1.5187	1
Unigene_cuff113479N	XLOC_068583	2	APLNR	G7NDB4	2.8872	NP_005152.1	2.8968	NP_035914.1	2.65672	1
Unigene_cuff97086N	XLOC_058255	1	ROS1	G1SJ95	2.88488	AAA36580.1	2.77775	EDL05074.1	2.7958	1
Unigene_cuff131933N	XLOC_081022	2	MC5R	G1TTZ2	2.8842	NP_005904.1	2.86298	P41149.1	2.87925	1
Unigene_cuff134148N	XLOC_082334	1	GRID2	Q4W5F4	2.8842	AAY40921.1	2.8983	NP_032193.1	2.7648	1
Unigene_cuff22153N	XLOC_013892	1	EDNRA	I3N9Y5	2.883	NP_001948.1	3.25	NP_034462.1	2.8454	1
Unigene_cuff49941N	XLOC_030138	3	GRID1	H0WIA2	2.8824	AAH39263.1	2.7751	NP_032192.2	2.7888	1
Unigene_cuff117593N	XLOC_071873	1	CCR8	F7A6I8	2.87962	NP_005192.1	2.1624	NP_031746.1	2.09227	1
Unigene_cuff66132N	XLOC_039839	8	EGM_07362	G7PTH5	2.87938	NP_000738.2	1.466	AAH23318.1	1.4642	1
Unigene_cuff164690N	XLOC_101986	3	NUAK1	G3R5E8	2.87735	NP_055655.1	2.7875	NP_001004363.1	2.8053	1
Unigene_cuff134147N	XLOC_082333	2	PAL_GLEAN10010929	L5KQN4	2.8765	AAH99654.1	2.8415	NP_032193.1	2.7648	1
Unigene_cuff17897N	XLOC_011229	1	MUSK	G3RHZ7	2.86967	EAW59065.1	2.85177	EDL02231.1	2.85595	1
Unigene_cuff97085N	XLOC_058254	1	ROS1	F1PUF3	2.86475	AAA60277.1	3.0812	EDL05074.1	2.7958	1
Unigene_cuff102001N	XLOC_061347	10	ENSG00000128829	H2Q956	2.8643	EAW92388.1	1.86645	EDL27907.1	1.87922	1
Unigene_cuff55120N	XLOC_033269	2	EGM_10984	G7NZL9	2.8626	NP_073625.1	3.25	NP_081847.3	2.7744	1
Unigene_cuff165173N	XLOC_102332	11	KSR1	F1PWG8	2.86075	AAC50354.1	1.57865	EDL15602.1	2.753	1
Unigene_cuff64538N	XLOC_038883	5	KSR2	I3NGH9	2.85945	BAC05426.1	2.8409	ABF74604.1	2.75678	1
Unigene_cuff63789N	XLOC_038456	5	EIF2AK2	B9UKI4	2.8584	AAF13156.1	1.40152	NP_035293.1	1.40637	1
Unigene_cuff14208N	XLOC_009043	2	MARK4	H9F977	2.8539	BAB47489.1	2.86528	NP_758483.1	2.81133	1
Unigene_cuff106504N	XLOC_064073	3	EPHA1	E2R6A6	2.853	EAL23789.1	2.1315	NP_076069.2	2.122	1
Unigene_cuff71761N	XLOC_043084	8	Proto-oncogene tyrosine-protein kinase Fes/Fps-like protein (Fragment)	A6MLH3	2.8452	AAA52441.1	2.83453	AAN33122.1	2.73088	1
Unigene_cuff23755N	XLOC_014920	5	Maternal embryonic leucine zipper kinase (Fragment)	G9KAA7	2.84163	NP_001243614.1	2.8156	EDL02425.1	2.8335	1
Unigene_cuff43898N	XLOC_026697	1	ROR1	G1M988	2.83933	NP_005003.2	2.79763	BAA75480.1	2.82083	1
Unigene_cuff55956N	XLOC_033687	1	SIK3	F6PH45	2.83395	NP_079440.2	2.84167	NP_081774.3	2.8316	1
Unigene_cuff75458N	XLOC_045281	4	NR4A2	H0X1P1	2.8323	NP_006177.1	2.8253	NP_038641.1	2.82405	1
Unigene_cuff55957N	XLOC_033688	1	SIK3	F6PH61	2.83182	NP_079440.2	2.84167	NP_081774.3	2.8316	1
Unigene_cuff7677N	XLOC_004922	1	EGK_18965	G7MZD8	2.8294	NP_005363.1	1.85997	NP_064405.2	1.8182	1
Unigene_cuff128521N	XLOC_078824	6	GRIN1	H9FTE5	2.826	CAH72874.2	2.7636	CAM14691.1	2.7529	1
Unigene_cuff154338N	XLOC_095487	1	CD109	F6V1V8	2.8243	BAC04642.1	2.7645	NP_694738.1	2.65645	1
Unigene_cuff97362N	XLOC_058454	1	GRPR	E2QTA7	2.82287	NP_005305.1	2.8408	NP_032203.1	2.81747	1
Unigene_cuff105050N	XLOC_063152	3	NUAK2	I3LG26	2.82247	NP_112214.1	2.85405	AAH33302.1	2.81985	1
Unigene_cuff113438N	XLOC_068564	4	SERPING1	F7B9L5	2.8215	BAG64784.1	2.818	AAC40136.1	2.8124	1
Unigene_cuff156629N	XLOC_096922	3	MAPK6	D2HN70	2.81887	NP_002739.1	2.81887	NP_081694.1	2.81513	1
Unigene_cuff68537N	XLOC_041251	1	CXCR5	I3N534	2.81672	NP_001707.1	2.8559	NP_031577.2	2.8094	1
Unigene_cuff107669N	XLOC_064848	5	MRC1	F1PMH6	2.81	CAH70872.1	3.05947	NP_032651.2	2.78487	1
Unigene_cuff27090N	XLOC_016894	5	MAPK4	Q0VG04	2.80863	NP_002738.2	2.7775	NP_766220.2	2.77975	1
Unigene_cuff105571N	XLOC_063470	6	RPS6KA1	F6S354	2.808	NP_002944.2	1.62633	NP_033123.2	1.6295	1
Unigene_cuff163980N	XLOC_101596	6	LTF	I3MCM8	2.8077	AAA36159.1	0.7479	ACL80331.1	0.60705	1
Unigene_cuff126434N	XLOC_077587	2	ROR2	F1RN06	2.80682	AAG01184.2	2.80498	EDL41120.1	2.795	1
Unigene_cuff67190N	XLOC_040363	8	MAPK15	G1TEM9	2.805	NP_620590.2	2.81562	NP_808590.1	2.77475	1
Unigene_cuff77468N	XLOC_046382	5	PKN3	F6SNP3	2.80313	NP_037487.2	1.4691	NP_722500.1	1.47348	1
Unigene_cuff160098N	XLOC_099093	3	SIK1	I3M322	2.80262	NP_775490.2	2.80118	NP_034961.2	2.7934	1
Unigene_cuff130589N	XLOC_080152	2	EGM_05073	G7PMV5	2.802	NP_009158.3	2.58515	NP_444337.3	2.57802	1
Unigene_cuff61596N	XLOC_037100	3	SIK2	G1R6N7	2.80012	NP_056006.1	2.80485	EDL25769.1	2.78322	1
Unigene_cuff112920N	XLOC_068210	1	BRS3	I3MJ93	2.79617	NP_001718.1	2.8289	NP_033896.2	2.78797	1
Unigene_cuff17223N	XLOC_010757	3	Putative coup transcription factor 2 isoform 1	K9IRW2	2.79287	NP_066285.1	2.7645	NP_066285.1	2.7645	1
Unigene_cuff52362N	XLOC_031710	1	PAL_GLEAN10025305	L5JPX5	2.79255	AAC39602.1	1.57085	EDL26341.1	2.78837	1
Unigene_cuff135798N	XLOC_083456	5	GPR19	H0W5G6	2.7902	NP_006134.1	2.7489	NP_001161166.1	2.735	1
Unigene_cuff44967N	XLOC_027289	2	NPY Y4	O97505	2.7792	AAH99637.1	2.81473	AAC52442.1	2.77493	1
Unigene_cuff18096N	XLOC_011299	5	Putative lysophosphatidic acid receptor 1	K9IJ70	2.77562	BAG60780.1	2.0334	NP_446388.1	2.02763	1
Unigene_cuff61684N	XLOC_037127	7	Caspase (Fragment)	G1ST71	2.7701	NP_788811.1	2.1329	NP_033937.2	2.27663	1
Unigene_cuff26233N	XLOC_016330	1	I79_019328	G3I743	2.76825	NP_778237.1	2.74175	NP_001010828.1	2.74325	1
Unigene_cuff163097N	XLOC_101100	2	PAL_GLEAN10015637	L5KMH5	2.76788	NP_004954.2	2.08717	EDL10566.1	2.10085	1
Unigene_cuff10998N	XLOC_007047	7	ITGA6	H9FU24	2.76178	NP_001073286.1	2.77195	EDL27098.1	2.75885	1
Unigene_cuff127504N	XLOC_078191	3	STK32B	F7CIZ0	2.75608	AAH38238.1	2.67928	NP_071861.1	2.67995	1
Unigene_cuff159077N	XLOC_098570	2	TLR6	B3Y646	2.75563	NP_006059.2	2.63837	BAD32148.1	2.62275	1
Unigene_cuff97414N	XLOC_058469	5	CDKL5	F7BV09	2.75015	EAW98940.1	1.44965	NP_001019795.1	1.45275	1
Unigene_cuff140264N	XLOC_086353	5	ENSG00000123374	H2Q670	2.7481	NP_001789.2	1.75	EDL24599.1	1.74425	1
Unigene_cuff57510N	XLOC_034604	3	CDK5	F6VW45	2.7479	AAP36712.1	1.75	NP_031694.1	1.7483	1
Unigene_cuff125503N	XLOC_076953	2	HABP2	G1T0F8	2.74745	BAH14081.1	2.7885	NP_666213.1	1.952	1
Unigene_cuff74287N	XLOC_044601	2	RARB	G3X8H8	2.7465	NP_000956.2	2.74688	NP_035373.1	2.73425	1
Unigene_cuff109324N	XLOC_065990	7	MOK	H0XHE5	2.7464	BAH13682.1	1.8909	NP_036103.1	1.43053	1
Unigene_cuff157797N	XLOC_097759	6	ACVR2B	F7DXK7	2.74575	NP_001097.2	1.44077	EDL09217.1	1.44077	1
Unigene_cuff75142N	XLOC_045064	3	Putative dual specificity mitogen-activated protein kinase kinase 1	K9J0H5	2.7456	XP_003784494.1	1.75	BAA95051.1	1.74365	1
Unigene_cuff164028N	XLOC_101636	1	EGM_18999	G7Q392	2.74395	NP_000052.1	1.75	NP_038510.2	1.74165	1
Unigene_cuff117780N	XLOC_071977	7	TGFBR1	K7A2F9	2.7436	CAF02096.2	1.74605	BAB29802.1	1.74235	1
Unigene_cuff47538N	XLOC_028675	4	PLK1	G2HFG8	2.74295	NP_005021.2	1.75	NP_035251.3	1.7251	1
Unigene_cuff172416N	XLOC_106777	2	GW7_04671	G5BEB8	2.7429	NP_000066.1	1.75	NP_034000.1	0.9736	1
Unigene_cuff77556N	XLOC_046397	3	CDK9	I3MBB8	2.74265	NP_001252.1	1.75	NP_570930.1	1.7433	1
Unigene_cuff56276N	XLOC_033879	2	tr|G1MBJ5|G1MBJ5_AILME (Fragment)	G1MBJ5	2.742	CAI15756.1	1.75	BAB68538.1	1.7088	1
Unigene_cuff77756N	XLOC_046521	1	AVPR1A	K7BH31	2.7406	EAW97115.1	3.25	NP_058543.2	2.6406	1
Unigene_cuff116821N	XLOC_071315	1	tr|G1MCD2|G1MCD2_AILME (Fragment)	G1MCD2	2.74045	EAW65590.1	1.9946	BAF80445.1	2.72085	1
Unigene_cuff78441N	XLOC_046952	2	tr|H2PIL6|H2PIL6_PONAB	H2PIL6	2.73975	AAA16820.1	2.78777	NP_032224.2	1.53465	1
Unigene_cuff147219N	XLOC_090702	2	GW7_09705	G5C8A5	2.73905	AAC50198.1	1.45495	NP_034472.1	2.73175	1
Unigene_cuff20853N	XLOC_013035	13	MAPK10	G3UNL0	2.7382	NP_620446.1	1.75	BAC76453.1	1.7403	1
Unigene_cuff58607N	XLOC_035273	1	TSSK2	H9GWF7	2.7382	NP_443732.3	2.7271	NP_033462.2	2.7316	1
Unigene_cuff44956N	XLOC_027282	6	Mapk8	A6P3E4	2.73815	NP_620634.1	1.73815	NP_620634.1	1.73815	1
Unigene_cuff31041N	XLOC_019269	2	GW7_07522	G5BI12	2.7369	CAA84548.1	1.75	AAY81996.1	1.727	1
Unigene_cuff69609N	XLOC_041905	3	JAK2	G1TCI4	2.73595	AAC23653.1	1.74955	NP_001041642.1	1.71865	1
Unigene_cuff86084N	XLOC_051600	4	Ephrin receptor EphB4 variant (Fragment)	Q59F17	2.7309	BAD92881.1	1.74695	BAC33693.1	1.71505	1
Unigene_cuff43346N	XLOC_026379	15	MAPK9	G1P5V8	2.7283	NP_620709.1	1.7394	NP_001157143.1	1.7335	1
Unigene_cuff26404N	XLOC_016399	3	SGK1	G3U4Z7	2.7279	NP_005618.2	1.75	NP_035491.1	1.7326	1
Unigene_cuff70594N	XLOC_042456	6	SPG7	E2R4F3	2.7244	AAH35929.1	2.727	AAH55488.1	2.7233	1
Unigene_cuff80764N	XLOC_048369	10	CSNK2A1	H0WLB6	2.7244	NP_001886.1	1	NP_031814.2	0.9936	1
Unigene_cuff147103N	XLOC_090675	4	OPRL1	E2RPU9	2.7243	NP_000904.1	1.75	NP_035142.1	1.71215	1
Unigene_cuff31039N	XLOC_019267	1	ECE1	G1R9A2	2.72355	EAW94960.1	1.72635	AAY81996.1	1.727	1
Unigene_cuff47212N	XLOC_028478	5	LOC100404815	F7GMI8	2.72325	CAD97888.1	2.75	NP_036082.1	2.716	1
Unigene_cuff126407N	XLOC_077573	5	EGM_07157	G7PSP1	2.7232	NP_003168.2	1.75	NP_035648.2	1.71065	1
Unigene_cuff37648N	XLOC_022925	3	EGM_11374	G7Q098	2.72167	BAG51537.1	0.697025	NP_780649.1	1.46045	1
Unigene_cuff91095N	XLOC_054577	4	TFRC	G1TCW1	2.7211	CAA25527.1	2.76258	NP_035768.1	2.71168	1
Unigene_cuff161942N	XLOC_100406	2	CXCR4	C0KTR5	2.72025	BAG35177.1	2.7465	CAB02202.1	2.62175	1
Unigene_cuff41371N	XLOC_025193	1	JAK3	G1P7K0	2.7202	AAC50226.1	1.74955	EDL28957.1	1.682	1
Unigene_cuff120721N	XLOC_073882	5	BACE1	H0WUA0	2.71975	NP_036236.1	1.75	NP_035922.4	1.73205	1
Unigene_cuff152375N	XLOC_094163	5	PAL_GLEAN10020609	L5JQ00	2.71685	EAW81045.1	1.75	NP_001167578.1	1.71845	1
Unigene_cuff11192N	XLOC_007159	2	GPR18	F6VVV7	2.7165	AAP36957.1	2.56645	NP_877958.1	2.6483	1
Unigene_cuff96694N	XLOC_058045	1	NR1H3	F6U0L4	2.71645	NP_005684.2	1.75	CAB51923.1	1.7086	1
Unigene_cuff20195N	XLOC_012712	4	TEK	G3RIN5	2.71595	NP_000450.2	1.74955	NP_038718.2	1.714	1
Unigene_cuff159704N	XLOC_098923	5	PRKCD	K7DA70	2.7152	NP_006245.2	1.74925	NP_035233.1	1.70185	1
Unigene_cuff7233N	XLOC_004650	2	Rock2	Q3UMT5	2.71488	BAA31594.2	1.66325	BAE26013.1	1.6639	1
Unigene_cuff86408N	XLOC_051733	4	HGF	G1Q6A3	2.71355	NP_001010932.1	1.74655	BAA01065.1	1.7005	1
Unigene_cuff158524N	XLOC_098195	2	RARG	F7FAT5	2.70777	NP_001230659.1	2.71608	NP_035374.3	2.68035	1
Unigene_cuff28250N	XLOC_017570	2	NR1H2	F6XLC6	2.7077	NP_009052.3	1.75	BAC36906.1	1.68385	1
Unigene_cuff13399N	XLOC_008611	5	AURKA	F7GVV3	2.7065	EAW75560.1	1.75	P97477.1	1.66215	1
Unigene_cuff41372N	XLOC_025194	1	MDA_GLEAN10002974	L5LBL5	2.70415	AAA19626.1	1.7469	Q62137.2	1.66755	1
Unigene_cuff55445N	XLOC_033477	8	ESRRA	I3N8Q2	2.7027	EAW74245.1	1.7488	NP_031979.2	1.74055	1
Unigene_cuff28277N	XLOC_017579	1	GPR32	I3LV36	2.7024	NP_001497.1	1.69463	EDL38017.1	1.7272	1
Unigene_cuff111171N	XLOC_067106	2	PRLHR	D2H1L4	2.70162	NP_004239.1	2.70562	AAQ84215.1	2.69512	1
Unigene_cuff155473N	XLOC_096212	10	ENSG00000198001	H2Q5R2	2.7014	AAD42884.1	1.74565	EDL04264.1	1.67155	1
Unigene_cuff5060N	XLOC_003690	1	AKT2	G9BWQ2	2.70083	AAH32709.1	1.70653	NP_031460.1	1.69992	1
Unigene_cuff5062N	XLOC_003692	1	AKT2	G9BWQ2	2.70083	AAH32709.1	1.70653	NP_031460.1	1.69992	1
Unigene_cuff5063N	XLOC_003693	1	AKT2	G9BWQ2	2.70083	AAH32709.1	1.70653	NP_031460.1	1.69992	1
Unigene_cuff5064N	XLOC_003694	1	AKT2	G9BWQ2	2.70083	AAH32709.1	1.70653	NP_031460.1	1.69992	1
Unigene_cuff5066N	XLOC_003696	1	AKT2	G9BWQ2	2.70083	AAH32709.1	1.70653	NP_031460.1	1.69992	1
Unigene_cuff5067N	XLOC_003697	1	AKT2	G9BWQ2	2.70083	AAH32709.1	1.70653	NP_031460.1	1.69992	1
Unigene_cuff108959N	XLOC_065814	4	LOC100342529	G1T2H8	2.7003	NP_004124.4	1.67768	NP_038948.1	1.67195	1
Unigene_cuff168326N	XLOC_104246	3	PRSS46	G1U3I4	2.7	NP_001192200.1	2.72423	NP_898926.2	2.69778	1
Unigene_cuff171282N	XLOC_106221	2	Hepsin	G9K4Q5	2.699	NP_002142.1	2.75	NP_032307.2	2.61075	1
Unigene_cuff120082N	XLOC_073418	3	GW7_09920	G5C7U9	2.6989	AAB38273.1	2.66458	EDL40746.1	2.59313	1
Unigene_cuff123517N	XLOC_075709	2	MET	H0WNV1	2.69882	NP_000236.2	1.74982	EDL13881.1	1.69768	1
Unigene_cuff117637N	XLOC_071899	11	PRKCZ	G3TVR2	2.6968	NP_001028753.1	1.69087	NP_001034168.1	1.69352	1
Unigene_cuff116824N	XLOC_071316	3	tr|F7HX63|F7HX63_CALJA	F7HX63	2.69618	EAW65589.1	2.65475	NP_001180560.1	2.65998	1
Unigene_cuff5836N	XLOC_003217	1	PANDA_013292	D2HNL3	2.69385	AAP36685.1	1.75	NP_031717.2	1.7164	1
Unigene_cuff87359N	XLOC_052277	1	CCR7	F6WHR2	2.6923	NP_001829.1	2.70103	BAE32796.1	1.4572	1
Unigene_cuff119422N	XLOC_072972	16	SERPINB6	H0XQ92	2.6892	EAW55099.1	2.875	NP_033280.1	2.353	1
Unigene_cuff21485N	XLOC_013445	5	TTK	G1M2B8	2.68675	NP_003309.2	1.75	BAC30960.1	1.62005	1
Unigene_cuff154340N	XLOC_095488	2	CD109	H2PJL5	2.685	BAG53987.1	2.66245	NP_694738.1	2.65645	1
Unigene_cuff160333N	XLOC_099239	4	CDK7	I3MYX5	2.68405	NP_001790.1	1.75	NP_034004.2	1.72545	1
Unigene_cuff40456N	XLOC_024551	3	STK32C	I6L972	2.68375	AAH15792.2	1.43053	NP_067277.2	1.43397	1
Unigene_cuff130998N	XLOC_080444	4	PANDA_009693	D2HFL5	2.68357	NP_002731.4	1.6821	BAE26163.1	1.67772	1
Unigene_cuff86102N	XLOC_051602	2	TFR2	H0WMN7	2.68343	NP_003218.2	2.6382	NP_056614.3	2.64335	1
Unigene_cuff47233N	XLOC_028486	4	SBK1	F7ISR2	2.68323	NP_001019572.1	1.40505	NP_663562.1	1.40505	1
Unigene_cuff31485N	XLOC_019417	2	EPHB2	G1RAB7	2.68185	NP_059145.2	1.64555	AAH62924.1	1.64463	1
Unigene_cuff143602N	XLOC_088525	1	NPFFR1	H0Y1B9	2.68165	EAW54387.1	1.9387	NP_001170982.1	1.93788	1
Unigene_cuff95505N	XLOC_057363	3	MAPK11	I3MPH0	2.67985	NP_002742.3	1.68875	AAH57211.1	1.68165	1
Unigene_cuff156037N	XLOC_096509	6	PANDA_001545	D2GXC9	2.67977	NP_056505.2	2.68293	NP_778196.2	1.431	1
Unigene_cuff135734N	XLOC_083400	1	AURKA	G1LKV1	2.6796	AAP36743.1	1.75	P97477.1	1.66215	1
Unigene_cuff41407N	XLOC_025215	3	CPAMD8	E2QWI5	2.67698	NP_056507.2	2.67125	NP_032671.2	2.15207	1
Unigene_cuff31235N	XLOC_019327	3	EPHA2	F1Q4C5	2.675	NP_004422.2	2.7459	NP_034269.2	2.65515	1
Unigene_cuff74256N	XLOC_044588	6	NEK10	F6VNU9	2.67355	Q6ZWH5.3	1.40995	NP_001182158.1	2.64723	1
Unigene_cuff61675N	XLOC_037126	4	CASP12	G3TNB0	2.673	AAQ88589.1	2.93275	NP_033938.3	2.01	1
Unigene_cuff168866N	XLOC_104620	1	CHRNG	H7BYH0	2.67275	AAI11803.1	1.42338	NP_033734.3	1.4487	1
Unigene_cuff159474N	XLOC_098858	4	LRRK2	G1S8H6	2.66915	NP_940980.3	1.9155	NP_080006.3	0.659	1
Unigene_cuff83068N	XLOC_049829	3	PAL_GLEAN10012877	L5KS44	2.6682	EAW78456.1	2.66593	AAH98461.1	2.66732	1
Unigene_cuff155965N	XLOC_096493	2	SPEG	I3MJ24	2.66757	NP_005867.3	1.44633	BAC29098.1	1.4084	1
Unigene_cuff11242N	XLOC_007179	2	EGM_08576	G7PVL8	2.6671	NP_543008.3	2.6722	NP_001001490.1	1.42165	1
Unigene_cuff34469N	XLOC_021185	11	PANDA_008590	D2HD59	2.66625	NP_001249.1	1.63215	AAK51354.1	0.90055	1
Unigene_cuff153015N	XLOC_094649	3	GABRE	G1RTZ6	2.6659	NP_004952.2	2.8837	CAM14990.1	2.0896	1
Unigene_cuff47442N	XLOC_028645	1	ERN2	E7ETG2	2.6645	ABQ59030.1	1.49323	NP_036146.2	1.49047	1
Unigene_cuff39607N	XLOC_024038	2	TLK2	H0WG62	2.66418	NP_006843.2	2.65725	AAC02225.1	2.65725	1
Unigene_cuff13198N	XLOC_008495	2	SERPINB2	H2NWI5	2.6606	NP_002566.1	2.8198	NP_035241.1	2.5979	1
Unigene_cuff53594N	XLOC_032379	1	LPAR3	F1PAB1	2.6606	NP_036284.1	2.6492	NP_075359.1	1.44495	1
Unigene_cuff87779N	XLOC_052524	7	EPHA7	G1NLJ3	2.65895	EAW48518.1	1.64585	CAA57224.1	1.65255	1
Unigene_cuff41272N	XLOC_025155	2	LPAR2	G1PA97	2.65855	NP_004711.2	0.7055	NP_064412.2	1.46293	1
Unigene_cuff55458N	XLOC_033478	3	RPS6KA4	I3NFN5	2.65853	NP_003933.1	0.731925	Q9Z2B9.2	2.0524	1
Unigene_cuff75531N	XLOC_045313	3	PANDA_004647	D2H4E0	2.65583	AAY24032.1	2.6444	EDL27019.1	2.6416	1
Unigene_cuff51426N	XLOC_031121	5	ITGA1	J9NUT8	2.65497	NP_852478.1	2.6507	BAE20498.1	1.89545	1
Unigene_cuff113214N	XLOC_068439	2	ECE2	F6UEG0	2.65315	BAA25530.2	1.6435	NP_647454.2	1.63437	1
Unigene_cuff133295N	XLOC_081839	7	C9orf96	G1LYW8	2.64938	EAW88076.1	1.38367	EDL08348.1	1.38765	1
Unigene_cuff119393N	XLOC_072961	6	RIPK1	H2PHS1	2.6469	NP_003795.2	2.63905	NP_033094.3	1.89562	1
Unigene_cuff75101N	XLOC_045055	7	LOC100520164	I3LQ22	2.64573	BAG51927.1	1.6063	BAB29020.1	1.63508	1
Unigene_cuff117014N	XLOC_071466	3	PCTK1	Q9BRL4	2.64288	AAH06190.1	1.62078	NP_035179.1	1.63805	1
Unigene_cuff82169N	XLOC_049207	2	CCKAR	H2PD27	2.64188	NP_000721.1	3.5	NP_033957.1	2.56525	1
Unigene_cuff159078N	XLOC_098571	2	TLR1	B3Y610	2.64162	AAY85638.1	2.62087	AAG35062.1	2.61713	1
Unigene_cuff57339N	XLOC_034500	5	EIF2AK1	F7F136	2.64062	NP_055228.2	2.64062	AAH28923.1	1.42045	1
Unigene_cuff5834N	XLOC_003215	1	CHEK1	H2NFS8	2.636	AAM78553.1	1.75	AAI00387.1	1.71535	1
Unigene_cuff63387N	XLOC_038139	2	PROKR1	F6SCG3	2.6355	NP_620414.1	2.61937	NP_067356.2	2.60712	1
Unigene_cuff92292N	XLOC_055313	3	LOC100407897	F7GWQ9	2.63535	NP_055891.1	1.63745	NP_001161776.1	1.63745	1
Unigene_cuff143051N	XLOC_088188	6	ITGA3	F7HLW8	2.63465	BAG64440.1	1.41175	AAH62205.1	1.4144	1
Unigene_cuff104777N	XLOC_063071	9	IKBKE	G7MER5	2.63132	BAA09772.2	2.63563	EDL39711.1	2.62135	1
Unigene_cuff4973N	XLOC_003624	5	ENSG00000130758	H2QGC0	2.63045	CAA62351.1	1.63352	NP_001074761.1	1.6139	1
Unigene_cuff55738N	XLOC_033560	7	MAP3K11	I3NCD9	2.62968	BAG37933.1	1.64752	NP_071295.2	1.66172	1
Unigene_cuff168154N	XLOC_104196	2	COL7A1	F7GSG4	2.6291	AAA89196.1	2.6888	AAB66593.1	1.43647	1
Unigene_cuff119061N	XLOC_072724	3	TPSG1	H2NPN5	2.62905	AAF03695.1	2.00442	Q9QUL7.1	2.03708	1
Unigene_cuff45743N	XLOC_027741	3	LIMK2	I3N8J2	2.62748	BAG63822.1	1.82242	EDL40412.1	1.82747	1
Unigene_cuff112443N	XLOC_067913	2	DPP10	I3MN02	2.62737	EAW95188.1	1.63098	NP_950186.3	1.59858	1
Unigene_cuff116242N	XLOC_070960	4	Macaca fascicularis brain cDNA clone: QorA-12213, similar to human calcium/calmodulin-dependent protein kinase IV (CAMK4), mRNA, RefSeq: NM_001744.3	I7G9K7	2.62705	BAG35694.1	1.60753	NP_033923.2	1.56	1
Unigene_cuff131336N	XLOC_080703	1	GPR15	D2HSL3	2.62648	NP_005281.1	2.8564	AAI19519.1	1.88322	1
Unigene_cuff61174N	XLOC_036836	7	PDGFRB	G3QWE1	2.62288	NP_002600.1	2.7	NP_032835.2	2.51688	1
Unigene_cuff172175N	XLOC_106591	2	MAP2K2	I3L5D4	2.62085	NP_109587.1	1.65075	AAH14830.1	1.652	1
Unigene_cuff144726N	XLOC_089188	4	ZAP70	G1SPQ8	2.61727	NP_001070.2	1.6355	NP_033565.2	1.62095	1
Unigene_cuff84004N	XLOC_050419	6	INSRR	F7DJH4	2.6172	AAC31759.1	2.5952	BAA77835.1	2.5722	1
Unigene_cuff53678N	XLOC_032407	6	PRKACB	G1SK25	2.61718	NP_001229786.1	1.60495	NP_035230.1	0.865075	1
Unigene_cuff10248N	XLOC_006507	1	HSP90B1	F7EZT6	2.61615	CAI64497.1	2.61722	AAH10445.1	2.57682	1
Unigene_cuff125836N	XLOC_077215	2	PROKR2	F6Q7D1	2.616	NP_658986.1	2.60263	NP_659193.3	2.6015	1
Unigene_cuff143584N	XLOC_088513	1	SERPINB9	H2PHR5	2.616	NP_004146.1	2.5076	EDL32346.1	2.12873	1
Unigene_cuff35181N	XLOC_021545	5	tr|F7DGL7|F7DGL7_MONDO (Fragment)	F7DGL7	2.61385	CAI23045.1	1.59895	EDL11807.1	1.5819	1
Unigene_cuff60993N	XLOC_036774	4	EPHB1	F7CGT7	2.6122	NP_004432.1	1.5784	BAE22386.1	1.57892	1
Unigene_cuff111647N	XLOC_067405	4	GW7_00907	G5C8U2	2.61183	EAX05537.1	1.55345	NP_031963.2	1.56923	1
Unigene_cuff44128N	XLOC_026837	6	SGK3	H2P1Z0	2.61105	NP_733794.1	1.61535	NP_038759.1	1.6096	1
Unigene_cuff78439N	XLOC_046951	2	C2	B4DQI1	2.61035	BAG60943.1	2.64202	AAC05284.1	1.41375	1
Unigene_cuff155994N	XLOC_096499	7	STK16	I3MZX5	2.60685	NP_001008910.1	1.39135	NP_035624.3	2.60365	1
Unigene_cuff115425N	XLOC_070447	1	DPP10	F7C161	2.6055	AAY15025.1	1.63217	AAH29696.1	1.58038	1
Unigene_cuff99215N	XLOC_059608	6	NR6A1	G1PQM4	2.6053	NP_201591.2	2.4449	NP_001153020.1	2.5553	1
Unigene_cuff56323N	XLOC_033893	6	CAMK1D	K7DGN9	2.605	NP_705718.1	1.607	NP_796317.2	1.60115	1
Unigene_cuff45944N	XLOC_027800	5	tr|K9KCP0|K9KCP0_HORSE Serine/threonine-protein kinase Chk2-like protein (Fragment)	K9KCP0	2.6021	NP_001244316.1	1.607	EDL19997.1	1.57488	1
Unigene_cuff86224N	XLOC_051643	3	SERPINE1	G1L7D0	2.59987	AAA60008.1	2.75	NP_032897.2	2.48875	1
Unigene_cuff147147N	XLOC_090686	3	PTK6	F6ZIG2	2.59892	BAG62908.1	1.62468	NP_033210.1	1.56028	1
Unigene_cuff67107N	XLOC_040335	6	PTK2	H0WZ74	2.59885	NP_722560.1	1.60555	BAD90317.1	1.5989	1
Unigene_cuff113243N	XLOC_068445	3	EPHB3	H0XNQ5	2.5942	NP_004434.2	1.57675	NP_034273.1	1.5752	1
Unigene_cuff61193N	XLOC_036837	10	CAMK2A	H0V888	2.59397	BAA76812.1	1.5945	BAC65692.3	1.59397	1
Unigene_cuff24063N	XLOC_015174	1	DPP6	I2CT50	2.59245	AAA35761.1	1.63027	EDL37219.1	1.6054	1
Unigene_cuff171235N	XLOC_106205	3	ENSG00000123612	H2QIU8	2.58965	NP_660302.2	1.5939	NP_001104500.1	1.5886	1
Unigene_cuff27771N	XLOC_017209	3	CTSG	H0WY45	2.58945	NP_001902.1	1.75	NP_031826.1	1.601	1
Unigene_cuff115696N	XLOC_070545	6	Putative camp-dependent protein kinase catalytic subunit alpha isoform 1	K9J036	2.58918	NP_997401.1	1.62375	NP_032880.1	1.6116	1
Unigene_cuff68194N	XLOC_041017	1	MAP3K4	H9FB19	2.58875	AAF71029.1	1.5677	EDL02074.1	0.808075	1
Unigene_cuff104792N	XLOC_063074	4	MAPKAPK2	H0X4J4	2.58873	NP_116584.2	1.59003	NP_032577.1	1.5838	1
Unigene_cuff58726N	XLOC_035354	4	SGK3	G1RIT6	2.587	NP_037389.4	1.58575	NP_573483.1	1.5882	1
Unigene_cuff5332N	XLOC_003828	1	SERPINE3	G1QUT4	2.58575	EAX08871.1	1.89775	EDL36083.1	1.86363	1
Unigene_cuff50597N	XLOC_030636	8	CASK	K7BZH5	2.58378	NP_001119527.1	1.58547	NP_033936.2	1.5852	1
Unigene_cuff73841N	XLOC_044353	3	PBK	H2PPX3	2.58305	BAB55019.1	1.38152	NP_075698.1	1.39025	1
Unigene_cuff90598N	XLOC_054299	3	tr|B2RE75|B2RE75_HUMAN cDNA, FLJ95000, highly similar to Homo sapiens c-mer proto-oncogene tyrosine kinase (MERTK), mRNA	B2RE75	2.58268	AAG33129.1	2.9404	NP_032613.1	1.55585	1
Unigene_cuff163444N	XLOC_101300	5	CAMK2G	K7AVH0	2.58255	NP_751911.1	1.58255	NP_751910.1	1.57387	1
Unigene_cuff60991N	XLOC_036775	1	EPHB1	I0FHF4	2.58148	NP_004432.1	1.5784	NP_775623.3	1.57945	1
Unigene_cuff150968N	XLOC_093147	1	STK17B	H9EW56	2.58065	NP_004217.1	1.59295	AAH06579.1	1.57193	1
Unigene_cuff49422N	XLOC_029747	4	EGM_13535	G7P3B3	2.57835	BAG70035.1	1.5843	AAD09229.1	1.5872	1
Unigene_cuff24065N	XLOC_015172	4	Testis cDNA clone: QtsA-18162, similar to human dipeptidylpeptidase 6 (DPP6), transcript variant 1,	Q4R3B2	2.5775	AAS07493.1	1.63205	EDL37219.1	1.6054	1
Unigene_cuff125575N	XLOC_076998	8	Camk2d	Q8CCM0	2.57445	NP_742113.1	1.56612	BAC27910.1	1.57445	1
Unigene_cuff103509N	XLOC_062306	6	TGFBR2	I3NH44	2.57365	NP_003233.4	1.58652	NP_083851.3	1.56838	1
Unigene_cuff104736N	XLOC_063057	8	CDK18	F6YSP2	2.57112	Q07002.3	1.56747	NP_032821.1	1.56415	1
Unigene_cuff121245N	XLOC_074237	2	ILK	I3MHP1	2.56847	NP_004508.1	1.56902	NP_596900.1	1.56793	1
Unigene_cuff164431N	XLOC_101856	6	MAP2K7	J9P3J3	2.56807	XP_003779094.1	1.57895	NP_001157644.1	1.57468	1
Unigene_cuff163749N	XLOC_101453	3	EPHA4	F6WF97	2.568	AAY24284.1	1.55692	NP_031962.2	1.55668	1
Unigene_cuff130256N	XLOC_079925	2	tr|Q4R7V9|Q4R7V9_MACFA Testis cDNA clone: QtsA-14263, similar to human NIMA (never in mitosis gene a)-related kinase 2 (NEK2),mRNA, RefSeq: NM_002497.1	Q4R7V9	2.56493	NP_002488.1	1.58022	AAC35393.1	1.55448	1
Unigene_cuff124766N	XLOC_076492	3	tr|G9KBK3|G9KBK3_MUSPF Serine/threonine protein kinase MASK (Fragment)	G9KBK3	2.56462	NP_057626.2	1.59413	NP_598490.1	1.58832	1
Unigene_cuff122966N	XLOC_075317	2	CASP14	G3QDU6	2.5622	NP_036246.1	2.67037	NP_033939.1	1.90962	1
Unigene_cuff143984N	XLOC_088709	2	SLK	F6Q2E5	2.55923	NP_055535.2	1.59133	NP_033315.2	1.548	1
Unigene_cuff1159N	XLOC_000792	4	EPHA3	G1SZC2	2.5582	AAA58633.1	1.55052	AAI45350.1	1.54947	1
Unigene_cuff39379N	XLOC_023967	1	ERN1	J9JHD8	2.5564	NP_001424.3	1.57492	NP_076402.1	1.55583	1
Unigene_cuff135397N	XLOC_083151	1	BMX	I3M858	2.55555	NP_001712.1	1.49415	NP_033889.2	1.49625	1
Unigene_cuff142517N	XLOC_087862	9	Camk2b	Q5SVI0	2.54897	NP_742076.1	0.796675	CAI24955.1	0.796375	1
Unigene_cuff126619N	XLOC_077695	5	PKMYT1	H0VCE5	2.5475	NP_004194.3	1.58475	AAG09210.1	1.55333	1
Unigene_cuff119417N	XLOC_072970	2	DKFZp686O07189	Q6N0A8	2.5438	CAE45712.1	2.4792	AAB57813.1	2.4169	1
Unigene_cuff46805N	XLOC_028366	4	PRSS8	H0XB89	2.54268	NP_002764.1	1.59825	EDL17608.1	1.53975	1
Unigene_cuff10479N	XLOC_006603	3	TEC	G1L8V1	2.542	NP_003206.2	1.54235	NP_001106931.1	1.5404	1
Unigene_cuff137929N	XLOC_084813	2	STK25	H2PXL4	2.52965	CAA67700.1	1.50758	NP_908938.1	1.51143	1
Unigene_cuff165462N	XLOC_102545	10	PRKDC	G3QTD2	2.5296	NP_008835.5	1.7523	NP_035289.2	1.42725	1
Unigene_cuff114691N	XLOC_069722	1	PRX	D7RKW9	2.5295	EAW98726.1	1.50355	CAB57279.1	1.48255	1
Unigene_cuff38837N	XLOC_023677	7	RPS6KA3	G1MDV3	2.52767	BAC81131.1	1.58157	NP_683747.1	1.5796	1
Unigene_cuff171150N	XLOC_106136	2	EPHA6	I3N935	2.52698	NP_001073917.2	1.52545	Q62413.2	1.52545	1
Unigene_cuff68346N	XLOC_041084	7	Rps6ka2	Q7TPD5	2.52153	NP_066958.2	1.58365	NP_035429.1	1.58365	1
Unigene_cuff11215N	XLOC_007167	8	highly similar to Serine/threonine-protein kinase 24	B4DT57	2.52142	BAG61869.1	1.51717	EDL00608.1	1.5215	1
Unigene_cuff69400N	XLOC_041818	4	Bmpr1b	Q3USS1	2.51945	NP_001194.1	1.51805	BAE24260.1	1.519	1
Unigene_cuff13188N	XLOC_008493	8	ENSG00000166401	H2QEN2	2.5189	NP_942130.1	2.5485	BAE28539.1	2.22923	1
Unigene_cuff163565N	XLOC_101330	2	PLAU	F7BT48	2.51037	CAI13969.1	2.74425	NP_032899.1	2.38488	1
Unigene_cuff161748N	XLOC_100298	5	tr|K9KDB9|K9KDB9_HORSE Serine/threonine-protein kinase N2-like protein (Fragment)	K9KDB9	2.50835	BAG62673.1	1.494	BAC35716.1	1.4975	1
Unigene_cuff120525N	XLOC_073746	5	RYK	H0V688	2.50735	AAH21700.2	1.4442	AAH32275.1	1.4479	1
Unigene_cuff30140N	XLOC_018682	5	PAL_GLEAN10019026	L5KPR5	2.50438	AAI10607.1	1.48398	BAE37507.1	1.5034	1
Unigene_cuff89144N	XLOC_053408	4	BACE2	E1BKV4	2.50405	NP_036237.2	1.4972	Q9JL18.1	1.49555	1
Unigene_cuff131365N	XLOC_080728	1	tr|J9NU62|J9NU62_CANFA (Fragment)	J9NU62	2.5036	NP_005237.2	2.75462	BAC38626.1	1.4551	1
Unigene_cuff23107N	XLOC_014464	6	RAC1	F1P489	2.5	AAA36544.1	0.89945	NP_008839.2	0.89945	1
Unigene_cuff49430N	XLOC_029750	1	MAPK14	B5TY33	2.5	ACI00234.1	0.994	CAQ52033.1	1.74755	1
Unigene_cuff128124N	XLOC_078606	5	tr|I3MRT5|I3MRT5_SPETR	I3MRT5	2.49915	BAG58839.1	1.74835	NP_705827.2	1.7446	1
Unigene_cuff149151N	XLOC_091961	7	CSNK1G3	F7H415	2.49885	NP_004375.2	1.58373	EDL09899.1	1.57605	1
Unigene_cuff72700N	XLOC_043607	7	CLK1	F8WBF5	2.4987	AAF87326.1	1.54713	AAA40151.1	1.5519	1
Unigene_cuff171627N	XLOC_106391	5	Grin3b	F7ARC5	2.49867	AAC12680.1	2.783	AAI15748.1	2.49865	1
Unigene_cuff12302N	XLOC_007851	8	CSNK1G1	E2QUB1	2.49785	AAH17236.2	1.58495	AAH64645.1	1.5739	1
Unigene_cuff126746N	XLOC_077770	6	CLK3	H9F9H2	2.49772	BAG53765.1	1.56737	AAH85084.1	1.56642	1
Unigene_cuff55670N	XLOC_033543	4	CDC42BPG	H0X0D6	2.4966	NP_059995.2	1.49435	EDL33233.1	1.46528	1
Unigene_cuff84664N	XLOC_050843	8	CSNK1E	G1U4F8	2.49505	EAW60231.1	1.4878	EDL04651.1	1.4878	1
Unigene_cuff67679N	XLOC_040680	8	ENSG00000164024	H2QPX3	2.4943	BAA07679.1	2.5	NP_780433.1	2.4819	1
Unigene_cuff126233N	XLOC_077466	2	WEE1	F1S6U8	2.4934	CAA43979.1	1.74925	NP_033542.2	1.7006	1
Unigene_cuff87085N	XLOC_052195	10	CDK12	G3RFU0	2.4917	NP_057591.2	1.49255	NP_001103096.1	1.49255	1
Unigene_cuff171877N	XLOC_106489	2	CSNK1G2	E2QX25	2.49012	EAW69429.1	1.57947	NP_001153063.1	1.57367	1
Unigene_cuff19684N	XLOC_012350	6	CDK13	G3QXZ6	2.4898	NP_003709.3	1.4942	NP_001074527.1	1.4942	1
Unigene_cuff65955N	XLOC_039797	2	LOC100390863	F6ZUS5	2.4895	NP_002789.1	1.5	NP_032972.3	1.48988	1
Unigene_cuff50837N	XLOC_030791	6	tr|I3N0N0|I3N0N0_SPETR (Fragment)	I3N0N0	2.48875	BAA34126.1	1.48277	NP_598571.2	1.5726	1
Unigene_cuff132067N	XLOC_081072	2	PAL_GLEAN10003856	L5KVN3	2.4886	EAX01551.1	2.4974	NP_081406.1	2.4321	1
Unigene_cuff27630N	XLOC_017176	2	PSMB5	F6WX78	2.4856	NP_002788.1	2.5	NP_035316.1	2.4706	1
Unigene_cuff159828N	XLOC_098952	3	MAPKAPK3	I3MJ10	2.48407	BAF83658.1	0.838575	NP_849238.1	0.818575	1
Unigene_cuff149408N	XLOC_092169	3	G6PD	I3N7W5	2.484	NP_000393.4	1.75	NP_032088.1	1.71895	1
Unigene_cuff64017N	XLOC_038569	5	PRKG2	G3QWT9	2.48353	NP_006250.1	1.46713	EDL20326.1	1.48608	1
Unigene_cuff129486N	XLOC_079415	1	Macaca fascicularis brain cDNA clone: QmoA-12153, similar to human ras-related C3 botulinum toxin substrate 1 (rho family,small GTP binding protein Rac1) (RAC1), transcriptvariant Rac1c, mRNA, RefSeq: NM_198829.1	I7G8Q5	2.4835	NP_008839.2	0.89945	NP_008839.2	0.89945	1
Unigene_cuff119412N	XLOC_072968	3	ENSG00000145949	H2QS75	2.48203	NP_001012418.2	1.48717	NP_001159502.1	1.49113	1
Unigene_cuff56272N	XLOC_033878	7	Protein kinase C, theta (Fragment)	G9KIK2	2.48188	CAI15756.1	1.75	BAB68538.1	1.7088	1
Unigene_cuff101322N	XLOC_061020	1	ECEL1	F6ZP22	2.4818	EAW71000.1	1.45655	BAE35023.1	1.44285	1
Unigene_cuff165534N	XLOC_102584	6	MYLK3	I3M313	2.48143	NP_872299.2	0.737275	NP_780650.2	0.7348	1
Unigene_cuff138550N	XLOC_085243	4	AXL	B2DD00	2.48048	NP_068713.2	1.45938	NP_033491.2	1.4739	1
Unigene_cuff89779N	XLOC_053752	4	Map2k4	Q8K2U0	2.47987	XP_003818157.1	1.4746	XP_546627.2	1.47437	1
Unigene_cuff64511N	XLOC_038876	3	TAOK3	G1NXH0	2.47918	AAP36968.1	1.45445	ABK42091.1	1.453	1
Unigene_cuff61157N	XLOC_036827	6	CSNK1A1	Q32LI4	2.47895	XP_003404639.1	1.4768	NP_001883.4	1.4768	1
Unigene_cuff48426N	XLOC_029207	8	CSNK2A2	K9IVE3	2.47465	NP_001887.1	1.70352	NP_034104.1	1.70067	1
Unigene_cuff93282N	XLOC_055919	13	CDC42BPA	F7F898	2.4745	CAD57746.1	1.47487	Q3UU96.2	1.47372	1
Unigene_cuff111896N	XLOC_067538	4	CDKL1	J3KMW1	2.47425	NP_004187.2	1.44965	NP_899117.1	0.4556	1
Unigene_cuff78690N	XLOC_047057	2	CDK20	G1L994	2.47395	NP_001034892.1	1.4757	NP_444410.1	1.47745	1
Unigene_cuff66221N	XLOC_039866	2	AURKA	A3KFJ0	2.47388	EAW75560.1	1.75	BAC39557.1	1.6709	1
Unigene_cuff70580N	XLOC_042453	4	CDK10	H2NRU3	2.4735	EAW66709.1	1.4768	AAH17131.1	0.7235	1
Unigene_cuff140215N	XLOC_086334	1	SERPINB6	G3RK80	2.4715	AAP36700.1	2.5076	AAB57813.1	2.4169	1
Unigene_cuff14518N	XLOC_009132	9	LOC100412123	F7HTX6	2.47142	AAC14450.1	1.59215	EDL23105.1	1.57515	1
Unigene_cuff167281N	XLOC_103652	6	PANDA_011235	D2HIZ7	2.47063	NP_001725.1	2.75	AAO15556.1	2.42713	1
Unigene_cuff171837N	XLOC_106454	1	CFD	G1QJT7	2.4694	AAA35527.1	0.594525	EDL31635.1	0.76535	1
Unigene_cuff102873N	XLOC_061956	10	CLK4	F1S424	2.4665	NP_065717.1	1.51592	EDL33667.1	1.52877	1
Unigene_cuff39442N	XLOC_023988	5	MAP2K6	G1STE8	2.46568	NP_002749.2	1.45955	NP_036073.1	1.46122	1
Unigene_cuff37415N	XLOC_022868	4	PAL_GLEAN10011668	L5KHG7	2.46517	NP_071402.1	1.45545	NP_598492.2	1.46165	1
Unigene_cuff26810N	XLOC_016739	5	PAL_GLEAN10018411	L5JS22	2.4643	BAG52715.1	1.46995	EDL41708.1	1.46995	1
Unigene_cuff126688N	XLOC_077717	2	PRSS21	I3NB26	2.4633	NP_659205.1	1.46295	AAH49588.1	2.04585	1
Unigene_cuff48302N	XLOC_029166	5	MMP15	F1RFS7	2.462	NP_002419.1	2.59855	NP_032635.1	2.4518	1
Unigene_cuff47144N	XLOC_028456	5	PHKG2	H0XB43	2.46168	EAW52208.1	1.46168	EDL17554.1	0.470875	1
Unigene_cuff129984N	XLOC_079738	1	Serine/threonine-protein kinase Nek1-like protein (Fragment)	K9KAL4	2.46143	AAH15147.1	1.42932	BAC28822.1	1.4362	1
Unigene_cuff63849N	XLOC_038479	5	MAP4K3	J9P806	2.46095	NP_001257354.1	1.4564	EDL38530.1	1.45925	1
Unigene_cuff109653N	XLOC_066210	3	CDC42BPB	H0WKS8	2.46073	NP_006026.3	1.48945	EDL18639.1	1.47805	1
Unigene_cuff101907N	XLOC_061320	4	TYRO3	K7AIT8	2.46028	AAH49368.1	1.4602	EDL27974.1	1.4627	1
Unigene_cuff55665N	XLOC_033542	5	MAP4K2	G3QKE8	2.46	NP_004570.2	1.4581	NP_033032.1	1.45768	1
Unigene_cuff168968N	XLOC_104650	2	ECEL1	F1SMT6	2.45955	CAB86601.1	1.4433	BAA95005.1	1.44285	1
Unigene_cuff80144N	XLOC_048000	5	MYLK	G1PJI6	2.45912	EAW79438.1	1.59282	NP_647461.3	1.56795	1
Unigene_cuff62407N	XLOC_037563	5	LOC100401384	F6XH79	2.4587	BAG60809.1	1.45745	NP_001158263.1	1.44695	1
Unigene_cuff19322N	XLOC_012141	3	CDKL2	G1SJC0	2.45835	BAG57969.1	1.45665	NP_058608.1	1.4551	1
Unigene_cuff76559N	XLOC_045903	3	PLK3	H0WV81	2.457	NP_004064.2	1.4546	NP_038835.2	1.45375	1
Unigene_cuff67825N	XLOC_040780	1	Pak2	Q5DTJ2	2.45685	BAH12038.1	1.45257	BAD90309.1	1.46738	1
Unigene_cuff139543N	XLOC_085873	2	PAL_GLEAN10019964	L5JR21	2.45657	BAA92599.1	1.45657	NP_659074.2	1.45657	1
Unigene_cuff150653N	XLOC_092908	2	tr|I3MSP9|I3MSP9_SPETR (Fragment)	I3MSP9	2.45655	NP_001121644.1	1.45572	NP_001181976.1	1.45572	1
Unigene_cuff119079N	XLOC_072730	3	Mitogen-activated protein kinase kinase 3	G9K9F9	2.45645	AAB40652.1	1.45015	NP_032954.1	1.45192	1
Unigene_cuff46910N	XLOC_028399	12	TAOK2	J9NW12	2.45535	NP_004774.1	1.4544	NP_001157246.1	1.4544	1
Unigene_cuff158421N	XLOC_098166	2	AMHR2	G3RA34	2.4552	CAA62593.1	2.5827	NP_653130.2	2.36025	1
Unigene_cuff168338N	XLOC_104248	3	PRSS42	H0XG48	2.45365	EAW64789.1	1.45285	BAE21636.1	1.45083	1
Unigene_cuff91211N	XLOC_054620	8	p21 protein-activated kinase 2	G9KF16	2.45295	NP_002568.2	1.45295	NP_796300.1	1.45295	1
Unigene_cuff56043N	XLOC_033723	2	LOC100525766	F1SUK2	2.45225	NP_002567.3	1.45225	NP_035165.2	1.45225	1
Unigene_cuff140988N	XLOC_086852	8	ICK	I3MJA6	2.45222	BAA76780.2	1.45307	NP_064371.2	1.45443	1
Unigene_cuff126687N	XLOC_077716	2	PRSS21	G1RE57	2.45202	NP_001128558.1	1.45592	EDL22275.1	0.700875	1
Unigene_cuff158535N	XLOC_098199	5	MAP3K12	G1SPG5	2.45202	NP_006292.3	1.45065	NP_033608.3	1.45065	1
Unigene_cuff167175N	XLOC_103628	3	C1R	G1PD83	2.45195	BAG60662.1	2.59627	AAH04637.1	2.40247	1
Unigene_cuff100419N	XLOC_060384	4	DCLK1	H0WRS9	2.45063	NP_001182345.1	1.45063	NP_001182468.1	1.44887	1
Unigene_cuff111906N	XLOC_067540	2	MAP4K5	J9P1Y5	2.45015	BAG36375.1	1.44948	NP_958927.2	1.45215	1
Unigene_cuff128544N	XLOC_078829	2	C8G	A0SEH3	2.44828	CAA29773.1	1.49875	NP_081338.1	1.4344	1
Unigene_cuff144811N	XLOC_089212	11	Mitogen-activated protein kinase kinase kinase kinase 4 (Fragment)	G9K9J9	2.4474	BAA31662.1	1.4415	NP_001239130.1	1.4437	1
Unigene_cuff40378N	XLOC_024522	5	PANDA_022216	D2I855	2.44733	EAW69820.1	2.2403	EDL07657.1	2.2424	1
Unigene_cuff143349N	XLOC_088346	2	PLK2	G3SST5	2.4472	NP_006613.2	1.44675	NP_690017.2	1.4492	1
Unigene_cuff119735N	XLOC_073136	4	MAP4K1	E1BH31	2.44718	NP_009112.1	1.44808	BAE27032.1	1.44705	1
Unigene_cuff37651N	XLOC_022927	2	tr|H0XFZ4|H0XFZ4_OTOGA	H0XFZ4	2.44658	NP_001128558.1	1.45592	EDL22277.1	0.69895	1
Unigene_cuff146096N	XLOC_090041	5	PAL_GLEAN10016864	L5JX59	2.44652	NP_057592.2	1.43305	NP_001160129.1	1.43275	1
Unigene_cuff168336N	XLOC_104247	8	LOC100623883	F1SNW5	2.4464	EAW64786.1	1.9497	EDL08997.1	1.4623	1
Unigene_cuff159550N	XLOC_098887	7	NEK4	F6PHH1	2.44632	NP_003148.2	1.4354	EDL24778.1	1.43065	1
Unigene_cuff43761N	XLOC_026566	3	Tyrosine-protein kinase	K9INT6	2.4459	NP_002218.2	1.47655	BAE24589.1	1.47727	1
Unigene_cuff91850N	XLOC_055057	5	Ctrl	Q9ER05	2.4453	AAH39716.1	2.09397	NP_075671.1	2.4345	1
Unigene_cuff83036N	XLOC_049821	1	tnik	Q32NV8	2.445	BAA25477.2	1.44665	NP_081186.1	1.44665	1
Unigene_cuff11059N	XLOC_007064	2	MYO3B	H7C1M9	2.44473	AAY24159.1	1.44758	NP_796350.2	1.41698	1
Unigene_cuff80196N	XLOC_048014	1	KALRN	H7BXZ5	2.44462	NP_001019831.2	0.694625	A2CG49.1	0.69165	1
Unigene_cuff91626N	XLOC_054951	4	EGM_14746	G7P6E6	2.44442	NP_899231.2	2.73035	NP_001001650.1	1.45152	1
Unigene_cuff85021N	XLOC_051010	5	NEK7	H0WP79	2.4443	NP_598001.1	1.4364	NP_067618.1	1.43542	1
Unigene_cuff84237N	XLOC_050572	1	LOC709993	F6RTK2	2.44327	NP_055401.1	1.44257	AAF35282.1	1.4402	1
Unigene_cuff157815N	XLOC_097761	1	OXSR1	F7CMY7	2.44278	NP_005100.1	1.4366	NP_598746.2	1.43667	1
Unigene_cuff172754N	XLOC_106946	1	NRK	F7BIP6	2.44272	NP_940867.2	1.42385	BAC30923.1	1.41805	1
Unigene_cuff46131N	XLOC_027853	6	MAPKAPK5	F6ZBS3	2.44215	NP_003659.2	1.44145	AAS22330.1	1.44135	1
Unigene_cuff113258N	XLOC_068450	5	PAL_GLEAN10018210	L5JPT4	2.44123	NP_004712.1	1.44122	NP_766409.2	1.43813	1
Unigene_cuff8954N	XLOC_005732	3	MAK	Q2YDJ7	2.44062	EAW55282.1	1.4469	NP_032573.2	1.44863	1
Unigene_cuff73077N	XLOC_043873	3	PLK4	F1RRA8	2.4404	NP_055079.3	1.4387	NP_035625.2	1.4332	1
Unigene_cuff87789N	XLOC_052531	5	ENSG00000135341	H2RCY2	2.43835	NP_663304.1	1.4369	NP_033342.1	1.43835	1
Unigene_cuff9846N	XLOC_006287	6	DKFZp564L2416	Q5JXL9	2.43815	AAH15147.1	1.42932	BAC28822.1	1.4362	1
Unigene_cuff46773N	XLOC_028356	4	ENSG00000164776	H2QUM1	2.43653	NP_006204.1	1.43572	NP_035209.1	1.43697	1
Unigene_cuff63798N	XLOC_038459	4	PAL_GLEAN10020338	L5KRP9	2.4365	NP_005804.1	0.68565	EDL38477.1	0.6831	1
Unigene_cuff99110N	XLOC_059574	1	LOC100411122	F7CIZ1	2.43573	AAG13417.1	1.43572	NP_067619.1	1.4367	1
Unigene_cuff99113N	XLOC_059573	5	NEK6	G1SWK1	2.43573	NP_055212.2	1.43572	NP_067619.1	1.4367	1
Unigene_cuff78107N	XLOC_046745	3	NEK3	J3KPF4	2.43357	NP_002489.1	1.42948	NP_035978.2	1.4253	1
Unigene_cuff137915N	XLOC_084810	7	PAS domain containing serine/threonine kinase (Fragment)	G9KF95	2.43293	AAB50198.1	1.92348	NP_543126.2	1.9374	1
Unigene_cuff66033N	XLOC_039817	4	PFAS	Q9BR56	2.4327	AAH06522.4	2.4982	BAC36269.1	2.3649	1
Unigene_cuff135499N	XLOC_083229	1	MAST4	K7EVK0	2.4326	AAW52510.1	2.71125	NP_780380.2	1.44315	1
Unigene_cuff171698N	XLOC_106412	4	ENSG00000185988	G3S0Q4	2.4318	ABD83663.1	1.41795	Q4FZD7.1	1.44195	1
Unigene_cuff74687N	XLOC_044874	5	CLK2	H0V093	2.43003	CAI95097.1	1.47732	AAH15080.1	1.47555	1
Unigene_cuff78110N	XLOC_046746	3	NEK5	G1QV59	2.43003	NP_954983.1	1.42825	BAC35677.1	1.42522	1
Unigene_cuff139516N	XLOC_085866	11	NEK8	G3TB80	2.42917	NP_835464.1	1.43145	NP_543125.1	1.43055	1
Unigene_cuff126808N	XLOC_077789	5	PAL_GLEAN10013519	L5JVL7	2.42912	NP_001092906.1	1.42625	NP_082171.1	0.680075	1
Unigene_cuff139239N	XLOC_085700	1	SERPINA1	F1PCE5	2.427	AAH15642.1	3.497	AAH22109.1	2.3055	1
Unigene_cuff92613N	XLOC_055566	3	ESRRB	I3NCG1	2.42685	NP_004443.3	2.42742	CAA61755.1	2.38945	1
Unigene_cuff35574N	XLOC_021826	6	100349336	G1SIU1	2.42563	NP_001106279.1	1.42772	NP_796040.3	1.42132	1
Unigene_cuff263N	XLOC_000101	4	MAP3K8	G1P5D2	2.4232	NP_005195.2	1.4232	NP_031772.1	1.41275	1
Unigene_cuff73559N	XLOC_044208	7	ULK2	H9EV28	2.42212	AAH34988.1	1.41728	NP_038909.3	1.41728	1
Unigene_cuff165890N	XLOC_102740	5	NEK9	G3S0W8	2.42203	NP_149107.4	1.41187	BAD32601.1	1.40885	1
Unigene_cuff119655N	XLOC_073114	5	PAK4	G1NX77	2.41988	NP_005875.1	1.4272	AAO61496.1	1.42625	1
Unigene_cuff46608N	XLOC_028240	5	STK32A	G1SKC5	2.4196	NP_001106195.1	2.67405	NP_848864.1	1.41952	1
Unigene_cuff149743N	XLOC_092275	5	CAMKK1	F6WTF1	2.41605	NP_115670.1	2.64035	NP_061371.2	1.40997	1
Unigene_cuff76690N	XLOC_045946	4	TESK2	D2HC36	2.4145	NP_009101.2	1.4042	NP_666263.3	1.41092	1
Unigene_cuff97615N	XLOC_058594	4	ENSG00000100784	H2Q8S3	2.41273	NP_004746.2	2.07992	EDL18895.1	2.07123	1
Unigene_cuff87038N	XLOC_052165	2	Lpar4	D3ZHA3	2.41242	NP_005287.1	1.89225	NP_001100410.1	0.6655	1
Unigene_cuff52853N	XLOC_031987	6	CAMKK2	F7GFG2	2.4091	NP_705720.1	1.4091	NP_663333.1	1.4005	1
Unigene_cuff101099N	XLOC_060938	10	NEK11	G1QR26	2.40873	NP_665917.1	1.41735	EDL21106.1	1.42572	1
Unigene_cuff125395N	XLOC_076893	7	LRRK1	H0VC38	2.40835	NP_078928.3	1.4097	NP_666303.3	1.399	1
Unigene_cuff134492N	XLOC_082572	3	PSMB9	H9EVM2	2.40718	NP_002791.1	1.40595	BAA40680.1	1.40777	1
Unigene_cuff65291N	XLOC_039374	6	TTN	D3DPG0	2.40682	NP_001254479.1	1.44875	A2ASS6.1	1.44285	1
Unigene_cuff157708N	XLOC_097684	5	RPS6KA6	B7ZL90	2.40508	AAI43649.1	1.56345	CAM27751.1	1.56258	1
Unigene_cuff27758N	XLOC_017204	3	RIPK3	I3M0F6	2.40335	NP_006862.2	2.8243	AAH29210.1	1.4143	1
Unigene_cuff150904N	XLOC_093113	1	LOC100413182	F7BZK5	2.40247	NP_005035.1	1.49622	EDL29199.1	1.50845	1
Unigene_cuff92135N	XLOC_055247	1	I79_002515	G3GXM3	2.40187	NP_005275.1	1.40023	NP_951013.1	1.4	1
Unigene_cuff30341N	XLOC_018763	1	KEL	G3QY99	2.39962	NP_000411.1	1.40718	NP_115929.3	1.4162	1
Unigene_cuff84885N	XLOC_050929	6	I79_006961	G3H995	2.39487	AAH14794.1	0.645775	EDL09162.1	1.39457	1
Unigene_cuff30060N	XLOC_018632	3	WEE2	F6XTT1	2.3873	NP_001099028.1	1.50105	NP_958758.2	1.5112	1
Unigene_cuff163035N	XLOC_101058	1	PAL_GLEAN10020808	L5JP19	2.38132	P20848.1	2.20412	AAA51624.1	2.2135	1
Unigene_cuff80390N	XLOC_048158	3	TEX14	H0WQZ1	2.3812	NP_938207.2	0.649375	NP_001186222.1	0.6505	1
Unigene_cuff30126N	XLOC_018679	1	tr|H0XFT0|H0XFT0_OTOGA	H0XFT0	2.37585	AAI03999.1	2.48323	EDL13529.1	2.35283	1
Unigene_cuff96448N	XLOC_057939	2	FRPL1	A7ISL6	2.37372	NP_001453.1	2.1857	NP_032065.1	2.33073	1
Unigene_cuff79454N	XLOC_047555	1	LOC100057859	F6TC33	2.37228	AAB00790.1	1.50543	NP_038680.1	1.5136	1
Unigene_cuff80498N	XLOC_048191	1	Rps6kb1	Q9CST0	2.36435	XP_002748226.1	1.62633	BAB27991.1	1.6184	1
Unigene_cuff66469N	XLOC_040017	8	COL6A3	H2P914	2.3622	CAA36267.1	1.4317	EDL40083.1	1.42075	1
Unigene_cuff146491N	XLOC_090284	1	Protein kinase D1 (Fragment)	G9KIK7	2.36025	NP_002733.2	1.43403	NP_032884.2	1.4348	1
Unigene_cuff63846N	XLOC_038478	2	CDKL4	F7A245	2.3595	NP_001009565.1	0.45	EDL38527.1	1.4909	1
Unigene_cuff49115N	XLOC_029655	5	STK38	G3SWK1	2.359	NP_009202.1	1.468	NP_598876.1	1.468	1
Unigene_cuff3705N	XLOC_002327	6	STK38L	E2R001	2.35827	BAA76809.2	1.4695	NP_766322.1	1.468	1
Unigene_cuff122048N	XLOC_074808	4	I79_003024	G3GYX5	2.35715	BAF85698.1	0.67125	NP_034564.2	0.42125	1
Unigene_cuff54333N	XLOC_032819	6	Putative homeodomain-interacting protein kinase	K9IVV9	2.35573	NP_689909.2	0.668625	AAD41593.1	0.669025	1
Unigene_cuff30258N	XLOC_018736	3	HIPK2	F7HGU6	2.35518	EAW83926.1	0.683325	BAB30405.1	1.43912	1
Unigene_cuff163038N	XLOC_101060	1	Spi2-9	B5BV08	2.35442	EAW81569.1	2.21312	EDL18813.1	2.324	1
Unigene_cuff72583N	XLOC_043568	7	CASP8	F7ASB8	2.34883	NP_203519.1	0.846525	CAJ18374.1	0.76165	1
Unigene_cuff104588N	XLOC_063015	1	RNPEP	F7HZ01	2.34725	CAC14047.1	1.4351	AAH19200.1	1.43595	1
Unigene_cuff159071N	XLOC_098568	2	csnk1a1	Q7ZY65	2.34408	NP_001883.4	1.4768	NP_001883.4	1.4768	1
Unigene_cuff131218N	XLOC_080614	2	Mafa-DQA	A4L272	2.3405	AAA59756.1	2.6283	P01910.2	2.24598	1
Unigene_cuff155968N	XLOC_096494	1	SPEG	I3MJ24	2.33955	NP_005867.3	1.44633	EDL00405.1	0.443225	1
Unigene_cuff66779N	XLOC_040188	4	IRAK2	F7GMD7	2.33475	CAD43180.3	0.63905	BAE32783.1	0.64685	1
Unigene_cuff143697N	XLOC_088588	6	ENSG00000134193	H2PZT2	2.33395	NP_114433.1	1.58333	NP_080604.2	1.49733	1
Unigene_cuff163402N	XLOC_101269	3	MAP3K14	F7DNE2	2.3321	NP_003945.2	1.4132	NP_058592.1	1.40312	1
Unigene_cuff13205N	XLOC_008498	2	SERPINB13	B7ZKV6	2.3306	AAI43403.1	2.26	NP_766440.2	1.92555	1
Unigene_cuff27702N	XLOC_017189	1	JPH4	F1SS43	2.3235	BAB47460.1	0.25	BAC27249.1	0	1
Unigene_cuff172258N	XLOC_106636	1	serase-1B	Q0X0F2	2.29088	BAF02295.1	2.07088	BAF02296.1	2.10125	1
Unigene_cuff72979N	XLOC_043828	1	PRSS12	H9F5L2	2.28125	EAX06318.1	1.92037	NP_032965.1	2.2244	1
Unigene_cuff13203N	XLOC_008497	2	SERPINB11	F6YAV2	2.2758	NP_536723.2	2.2728	AAH10313.1	2.2399	1
Unigene_cuff163971N	XLOC_101594	2	CCR1	I3MTT8	2.27128	BAA01723.1	2.3077	BAC27256.1	2.2549	1
Unigene_cuff89899N	XLOC_053807	5	TMPRSS6	I3L620	2.2627	EAW60143.1	2.2168	AAH57674.1	2.2234	1
Unigene_cuff65926N	XLOC_039786	2	HBXBP	Q7Z4G9	2.2566	NP_550435.1	2.51952	EDL12532.1	2.2545	1
Unigene_cuff139250N	XLOC_085704	2	SERPINA6	H0WSZ7	2.25603	BAG36499.1	2.9256	BAE26690.1	2.1798	1
Unigene_cuff163969N	XLOC_101593	2	XCR1	F7DZF1	2.2508	NP_005274.1	1.95172	NP_035928.2	1.7174	1
Unigene_cuff137767N	XLOC_084735	1	EGK_08043	G7NHX3	2.25	BAG59245.1	2.5504	NP_082095.2	1.2774	1
Unigene_cuff139869N	XLOC_086086	2	PANDA_010247	D2HGS2	2.25	NP_001191284.1	1.891	BAE24460.1	1.641	1
Unigene_cuff34485N	XLOC_021188	4	ITGB4	G1QLG7	2.25	AAB65421.1	2.69338	NP_598424.2	1.89975	1
Unigene_cuff36235N	XLOC_022186	4	tr|H0WVG4|H0WVG4_OTOGA (Fragment)	H0WVG4	2.25	NP_037513.1	1.93687	EDL21760.1	1.96463	1
Unigene_cuff36236N	XLOC_022187	1	EGM_03504	G7PI26	2.25	EAW97281.1	1.93687	EDL21761.1	1.94362	1
Unigene_cuff88238N	XLOC_052803	1	PCDHB2	F6U9V7	2.25	AAH98575.1	2.597	NP_444357.1	1.858	1
Unigene_cuff99981N	XLOC_060123	3	tr|G3SPR9|G3SPR9_LOXAF (Fragment)	G3SPR9	2.25	AAS66719.1	1.94962	NP_083284.1	1.9295	1
Unigene_cuff140282N	XLOC_086356	2	ERBB3	K7BG96	2.22403	NP_001973.2	2.2351	NP_034283.1	2.21387	1
Unigene_cuff52787N	XLOC_031971	2	PANDA_000920	D2GVY4	2.2155	NP_115943.1	2.15612	ACJ03846.1	2.15788	1
Unigene_cuff91016N	XLOC_054551	2	MASP1	G3RT79	2.1984	NP_001870.3	1.95503	BAA03944.1	1.96863	1
Unigene_cuff54234N	XLOC_032778	1	LOC100411198	F7GR22	2.19215	NP_001073275.1	2.56098	NP_001104613.1	2.13342	1
Unigene_cuff66141N	XLOC_039841	3	NLGN2	E2R9D0	2.19	NP_065846.1	2.1702	BAD32437.1	2.1804	1
Unigene_cuff16366N	XLOC_010314	2	GPR1	H0X4D8	2.1882	NP_005270.2	1.91292	NP_666362.1	1.92322	1
Unigene_cuff4869N	XLOC_003534	1	CYSLTR2	G3QYB7	2.1868	NP_065110.1	2.6326	BAB86881.1	2.1177	1
Unigene_cuff36207N	XLOC_022177	1	LGR5	G1PIW1	2.175	AAH96326.1	0.834375	NP_034325.2	0.802375	1
Unigene_cuff88696N	XLOC_053085	1	PTGER4	G1MAD1	2.16325	NP_000949.1	2.5	NP_001129551.1	2.09475	1
Unigene_cuff119164N	XLOC_072754	6	Mapk7	E9PTH2	2.15687	AAA82931.1	2.13975	AAI00399.1	2.13975	1
Unigene_cuff76302N	XLOC_045780	2	PANDA_017563	D2HY12	2.1565	NP_001154888.1	2.1587	NP_001020552.1	2.148	1
Unigene_cuff10454N	XLOC_006586	2	Gabra4	Q3TRC7	2.15112	NP_001191196.1	2.9302	BAE37103.1	2.02977	1
Unigene_cuff15018N	XLOC_009435	5	GW7_18340	G5BU50	2.14158	NP_006173.2	2.13408	NP_072075.2	2.13453	1
Unigene_cuff151768N	XLOC_093698	1	GPER	G1MP46	2.1395	AAC52027.1	2.1324	NP_084047.2	1.6234	1
Unigene_cuff141241N	XLOC_087022	7	Brsk2	H9KVG0	2.13388	EAX02442.1	2.0135	NP_083702.1	2.02477	1
Unigene_cuff96367N	XLOC_057889	1	HRH3	G1NT07	2.13187	CAC39434.1	2.69725	BAE33598.1	2.1275	1
Unigene_cuff105102N	XLOC_063167	2	AVPR1B	G3RB98	2.11075	NP_000698.1	2.5	NP_036054.1	2.01363	1
Unigene_cuff28373N	XLOC_017612	1	KLK10	G3T852	2.08075	NP_006844.1	0.73085	NP_064358.1	0.731275	1
Unigene_cuff47076N	XLOC_028440	1	ITGAX	K7A9I9	2.06878	AAA59180.1	2.00695	EDL17629.1	2.02842	1
Unigene_cuff11010N	XLOC_007050	5	Methionine aminopeptidase	G9L117	2.0556	NP_954697.1	1.9601	BAC31464.1	2.0537	1
Unigene_cuff60414N	XLOC_036368	2	MCHR1	G1RZH5	2.0526	NP_001012440.1	2.0739	EDL04586.1	2.05138	1
Unigene_cuff13195N	XLOC_008494	3	SERPINB10	F1SMW8	2.04937	NP_005015.1	2.04283	Q8K1K6.1	2.04407	1
Unigene_cuff119414N	XLOC_072969	3	SERPINB1	G1RJE1	2.0491	AAP36298.1	2.05498	NP_079705.2	2.0323	1
Unigene_cuff51683N	XLOC_031313	1	OPN5	F6PH93	2.0464	EAX04324.1	1.837	NP_861418.2	2.0265	1
Unigene_cuff142003N	XLOC_087522	2	Tube-W07	I6W6I1	2.03918	CAX14848.1	0.7804	BAF02293.1	0.759075	1
Unigene_cuff68830N	XLOC_041391	3	LOC100402266	F7C1T1	2.03595	NP_065390.1	2.04235	EDL36726.1	2.03465	1
Unigene_cuff111184N	XLOC_067111	6	G protein-coupled receptor kinase 5	G2HI44	2.02922	NP_005299.1	0.695975	NP_061357.3	0.69725	1
Unigene_cuff138923N	XLOC_085510	1	LOC100067368	F6VQ05	2.02847	EAX05561.1	1.9686	BAC29676.1	2.02752	1
Unigene_cuff121936N	XLOC_074764	4	cDNA FLJ51648, highly similar to Homo sapiens regeneration associated muscle protease, transcript variant 2, mRNA	B7Z6E5	2.0262	BAH13231.1	0.657	BAC40098.1	1.81222	1
Unigene_cuff99091N	XLOC_059560	1	GPR21	F1SKU6	2.0248	NP_005285.1	1.80905	NP_796357.1	1.8183	1
Unigene_cuff72621N	XLOC_043581	1	BMPR2	G1SGJ0	2.02117	NP_001195.2	1.97117	NP_031587.1	2.01715	1
Unigene_cuff138924N	XLOC_085511	1	TMPRSS11A	G1PVM6	2.02035	gi	2.04937	NP_001028405.1	2.01305	1
Unigene_cuff72622N	XLOC_043582	1	BMPR2	F6SUZ9	2.02025	NP_001195.2	1.97117	NP_031587.1	2.01715	1
Unigene_cuff151922N	XLOC_093814	1	ENSG00000174417	H2R9Q8	2.0182	NP_003292.1	0.81945	NP_038724.1	1.55595	1
Unigene_cuff72075N	XLOC_043248	12	ENSG00000125388	H2QP48	2.01457	AAC50407.1	0.6966	AAC09266.1	0.6862	1
Unigene_cuff84387N	XLOC_050666	8	MAP3K6	H2N8D4	2.01045	BAD12485.1	1.9662	Q9WTR2.4	0.70175	1
Unigene_cuff103127N	XLOC_062037	2	GRK6	H2PHI4	2.01005	NP_001004106.1	1.98537	NP_001106182.1	1.98972	1
Unigene_cuff149502N	XLOC_092197	1	SERPINF1	I3N8I9	2.0006	AAK92491.1	0.819475	NP_035470.3	0.78485	1
Unigene_cuff49427N	XLOC_029748	3	MAPK14	F7DNE5	2	XP_001494769.3	1	NP_001161985.1	1.74825	1
Unigene_cuff86452N	XLOC_051774	1	HGF	F7FSH7	1.98275	NP_000592.3	1.75	CAA51054.1	1.7039	1
Unigene_cuff55119N	XLOC_033268	1	P2RY13	G1QTG4	1.9818	EAW78806.1	2.228	BAB25409.1	1.9074	1
Unigene_cuff96507N	XLOC_057950	2	FPR	G1SVH2	1.98162	AAA16863.1	2.49357	NP_038549.1	1.94825	1
Unigene_cuff44093N	XLOC_026827	4	NR2A1	F1D8S2	1.9789	NP_849180.1	0.9884	NP_032287.2	0.9789	1
Unigene_cuff64976N	XLOC_039169	5	ROCK1	G1PP69	1.97645	ACA06069.1	1	NP_033097.1	0.983	1
Unigene_cuff64423N	XLOC_038846	4	CMKLR1	G1T2X4	1.9757	BAF34667.1	1.96717	NP_032179.1	1.95017	1
Unigene_cuff65829N	XLOC_039762	5	AURKB	I3LFX5	1.9625	BAG37403.1	0.99855	AAC12683.1	0.92075	1
Unigene_cuff13210N	XLOC_008500	3	SERPINB5	E2REC1	1.96135	EAW63147.1	0.995725	NP_033283.1	0.94535	1
Unigene_cuff85622N	XLOC_051373	4	CDK6	Q0GMK5	1.9597	NP_001250.1	1	BAE32432.1	0.9816	1
Unigene_cuff153607N	XLOC_095055	4	CELA1	H0WXH4	1.9572	NP_001962.3	1	NP_291090.2	0.9241	1
Unigene_cuff139249N	XLOC_085703	4	SERPINA10	G1LI90	1.94663	AAA51546.1	3.491	XP_112098.2	1.89437	1
Unigene_cuff28364N	XLOC_017608	2	KLK6	F7GSU5	1.93445	NP_001012983.1	1	NP_035307.2	0.8422	1
Unigene_cuff30319N	XLOC_018753	3	EGM_13028	G7P1F3	1.93197	NP_001008271.2	1.8795	NP_080593.1	1.89795	1
Unigene_cuff172055N	XLOC_106553	5	MKNK2	H9Z801	1.91843	NP_951009.1	0.667275	Q8CDB0.3	0.67105	1
Unigene_cuff101990N	XLOC_061345	3	PAK6	I3MDX6	1.91457	NP_064553.1	0.67745	NP_001028426.2	1.91203	1
Unigene_cuff7224N	XLOC_004647	2	NTSR2	H0X9G7	1.91142	NP_036476.1	2.3511	EDK98476.1	1.90108	1
Unigene_cuff40928N	XLOC_024887	2	tr|H0X1M2|H0X1M2_OTOGA	H0X1M2	1.9077	AAP36294.1	0.91225	NP_031685.2	0.903025	1
Unigene_cuff28366N	XLOC_017609	1	KLK7	D3K5N6	1.90395	NP_005037.1	1	NP_036002.1	0.87445	1
Unigene_cuff27769N	XLOC_017207	1	ENSG00000092009	H2Q838	1.89745	NP_001827.1	1	AAA40105.1	0.8734	1
Unigene_cuff72582N	XLOC_043567	10	CASP10	F6YQ88	1.8969	NP_001193471.1	0.6836	CAJ18374.1	0.76165	1
Unigene_cuff13751N	XLOC_008736	1	LOC100388823	F7EVB9	1.8958	AAY24251.1	1.8906	EDL02136.1	0.616075	1
Unigene_cuff115359N	XLOC_070381	1	tr|A8C738|A8C738_MACFA Alphabeta 2 tryptase	A8C738	1.8936	AAH69143.1	0.95775	AAH11328.1	0.6157	1
Unigene_cuff133036N	XLOC_081758	7	MKNK1	F6TR22	1.89272	NP_945324.1	0.682175	BAE33509.1	1.89223	1
Unigene_cuff5061N	XLOC_003691	1	tr|F1RHD4|F1RHD4_PIG	F1RHD4	1.89043	AAH32709.1	1.70653	NP_031460.1	1.69992	1
Unigene_cuff5065N	XLOC_003695	1	tr|F1RHD4|F1RHD4_PIG	F1RHD4	1.89043	AAH32709.1	1.70653	NP_031460.1	1.69992	1
Unigene_cuff20308N	XLOC_012745	2	GW7_10707	G5BL05	1.88955	NP_006276.2	0.65335	NP_035701.3	1.40102	1
Unigene_cuff170362N	XLOC_105527	1	ENSG00000178732	H2QP01	1.8879	NP_004479.1	1.88922	BAE42804.1	0.664375	1
Unigene_cuff87646N	XLOC_052459	6	WNK4	E2RNS7	1.8869	CAC48387.1	2.137	NP_783569.1	0.659475	1
Unigene_cuff149499N	XLOC_092195	6	PAL_GLEAN10020009	L5JRE7	1.8864	BAA00070.1	2.1312	NP_032904.1	1.8814	1
Unigene_cuff11191N	XLOC_007158	2	ENSG00000169508	H2Q7R1	1.88617	BAD97110.1	1.87305	NP_898852.2	1.40105	1
Unigene_cuff131399N	XLOC_080750	2	STK35	H0XGQ8	1.8857	AAH17340.2	0.6408	CAM22106.1	1.85658	1
Unigene_cuff101121N	XLOC_060942	2	COL6A6	H0WX40	1.88013	NP_001096078.1	1.87062	NP_001096077.1	1.86338	1
Unigene_cuff48434N	XLOC_029208	4	PRSS54	F6REU4	1.88	AAH57843.2	1.81145	AAI44860.1	1.87145	1
Unigene_cuff122619N	XLOC_075126	1	RRH	I3MWT1	1.879	NP_006574.1	1.86688	NP_033128.1	1.851	1
Unigene_cuff8176N	XLOC_005248	3	SERPINH1	F6PWV8	1.87027	NP_001226.2	1.86845	CAA43091.1	1.8663	1
Unigene_cuff136904N	XLOC_084170	1	Col10a1	D3ZGL7	1.8677	AAC60615.1	1.9298	CAA79736.1	0.718575	1
Unigene_cuff18033N	XLOC_011279	6	Toll-like receptor	B6CJZ3	1.8629	NP_612564.1	1	AAF04278.1	0.83695	1
Unigene_cuff134472N	XLOC_082564	1	TAP2	F7DH87	1.86275	AAA79901.1	0.691575	EDL10263.1	0.69175	1
Unigene_cuff55113N	XLOC_033266	3	ENSG00000174944	H2R7Z5	1.8606	BAA02791.2	2.1408	NP_573463.1	1.8512	1
Unigene_cuff62804N	XLOC_037835	7	TBCK	G1SVB8	1.85827	NP_001156907.1	1.39635	NP_001156927.1	1.39635	1
Unigene_cuff27770N	XLOC_017208	1	LOC100468421	G1MBP2	1.85025	gi	2.04937	P21812.1	0.8219	1
Unigene_cuff104861N	XLOC_063092	3	CAMK1G	F7DNG7	1.8454	AAL28100.1	0.8587	NP_659066.1	0.840975	1
Unigene_cuff37258N	XLOC_022835	1	PANDA_008955	D2HDY3	1.84525	AAD17858.1	0.9438	EDL22421.1	0.8512	1
Unigene_cuff989N	XLOC_000673	5	Putative uncharacterized protein (Fragment)	Q59H88	1.84482	BAD92108.1	0.85215	NP_598823.1	0.840275	1
Unigene_cuff74484N	XLOC_044711	1	GPR52	G3SEW2	1.84173	NP_005675.3	2.0646	NP_001139802.1	1.83898	1
Unigene_cuff76245N	XLOC_045754	3	MAP3K2	H9EMV3	1.83735	NP_006600.3	0.8422	NP_036076.2	0.831	1
Unigene_cuff118664N	XLOC_072524	10	TYK2	I3M210	1.83357	AAH14243.1	0.844225	AAY21060.1	0.797925	1
Unigene_cuff39555N	XLOC_024024	8	MAP3K3	I3MCG3	1.83288	NP_002392.2	0.838525	EDL34263.1	0.831325	1
Unigene_cuff26449N	XLOC_016410	8	EGM_13986	G7P332	1.83018	NP_005914.1	0.840375	AAI16629.1	0.82515	1
Unigene_cuff27781N	XLOC_017213	1	GZMB	H2NKX9	1.82668	AAA36603.1	0.89255	CAJ18480.1	0.5688	1
Unigene_cuff28374N	XLOC_017613	4	KLK12	F6XIS9	1.82655	AAI36342.1	0.524125	BAB26143.1	0.73915	1
Unigene_cuff51358N	XLOC_031089	5	MAP3K1	F7DF72	1.81425	NP_005912.1	0.827675	P53349.3	0.7987	1
Unigene_cuff7362N	XLOC_004705	2	ENSG00000071575	H2QHG3	1.814	NP_067675.1	0.647425	NP_653134.2	0.644675	1
Unigene_cuff28367N	XLOC_017610	3	KLK8	E2FGH8	1.81245	NP_009127.1	0.86455	EDL22681.1	0.800075	1
Unigene_cuff172166N	XLOC_106586	2	DAPK3	F7GC28	1.8092	NP_001339.1	0.859625	NP_031854.1	0.8212	1
Unigene_cuff27778N	XLOC_017212	3	LOC100655213	G3U6L8	1.80022	NP_219491.1	0.822325	CAJ18480.1	0.5688	1
Unigene_cuff27774N	XLOC_017210	2	LOC100655213	G3U6L8	1.79915	AAA36603.1	0.89255	CAJ18480.1	0.5688	1
Unigene_cuff27776N	XLOC_017211	1	LOC100655213	G3U6L8	1.7987	AAA36603.1	0.89255	CAJ18480.1	0.5688	1
Unigene_cuff134468N	XLOC_082562	3	TAP1	F6TVN9	1.79838	BAH13680.1	0.832375	EDL10259.1	0.776225	1
Unigene_cuff28378N	XLOC_017614	1	KLK13	E2QXH5	1.7957	NP_056411.1	0.7622	NP_001034131.2	0.759425	1
Unigene_cuff27782N	XLOC_017214	1	LOC100655213	G3U6L8	1.79103	NP_219491.1	0.822325	CAJ18480.1	0.5688	1
Unigene_cuff31645N	XLOC_019494	2	LOC100408655	F6XGF0	1.78967	NP_009203.2	0.7865	NP_001029047.1	0.775425	1
Unigene_cuff12313N	XLOC_007855	4	EGM_16044	G7P8U1	1.78782	NP_055141.2	0.774675	BAA88064.1	0.79025	1
Unigene_cuff94099N	XLOC_056457	1	EGM_18246	G7PDN2	1.7828	NP_036597.1	0.76635	EDL41853.1	0.7785	1
Unigene_cuff31516N	XLOC_019433	1	CELA3B	F1PI75	1.7783	NP_031378.1	0.783025	NP_080695.1	0.790525	1
Unigene_cuff97484N	XLOC_058490	4	EGM_18604	G7Q2C0	1.77535	BAD18559.1	0.739125	NP_001156557.2	0.731825	1
Unigene_cuff89653N	XLOC_053653	1	npy5r	B6VRS7	1.77418	AAC50623.1	1.8383	NP_057917.2	1.55127	1
Unigene_cuff103075N	XLOC_062018	6	STK10	F1PBJ2	1.77285	NP_005981.3	0.775725	ABK42257.1	0.777175	1
Unigene_cuff145327N	XLOC_089588	1	Tube-W10	I6WH72	1.76907	CAU70305.1	0.810575	NP_001020379.1	0.738575	1
Unigene_cuff89460N	XLOC_053583	2	BMP1	E2RJJ6	1.7598	NP_006120.1	0.8293	NP_033885.2	0.820825	1
Unigene_cuff36824N	XLOC_022606	3	ENSG00000157540	H2QL08	1.74933	NP_001387.2	0.82535	NP_031916.1	0.823375	1
Unigene_cuff96243N	XLOC_057830	7	APP	G3S7J3	1.74422	NP_001129602.1	1	AAH05490.1	0.98435	1
Unigene_cuff35948N	XLOC_022024	1	EGM_18869	G7Q2Y4	1.73975	AAH95503.1	1.98012	NP_065646.1	1.71775	1
Unigene_cuff37509N	XLOC_022899	1	MDA_GLEAN10000464	L5MBT2	1.7353	AAA36780.1	0.956475	ADK73402.1	0.760675	1
Unigene_cuff110489N	XLOC_066639	4	LY75	H2P7M2	1.7328	EAX11395.1	0.334225	NP_038853.2	0.3318	1
Unigene_cuff163474N	XLOC_101306	2	CALCINEURIN A	Q70EE9	1.73195	NP_001135825.1	0.8127	NP_032940.1	0.56195	1
Unigene_cuff107302N	XLOC_064589	2	STK3	A0JN96	1.7279	NP_006272.2	0.7279	NP_062609.2	0.727075	1
Unigene_cuff34168N	XLOC_021097	1	Rac3	A2AC13	1.7264	NP_005043.1	0.877025	CAM27121.1	0.863775	1
Unigene_cuff125498N	XLOC_076952	5	CASP7	H2NBM7	1.72608	NP_001218.1	0.89255	AAC53068.1	0.8542	1
Unigene_cuff132181N	XLOC_081106	3	CDK11A	F6QCC7	1.7239	NP_277021.1	0.7239	NP_031687.2	0.7222	1
Unigene_cuff89528N	XLOC_053599	1	PSMB7	D2HDG5	1.72142	AAH17116.2	0.749025	NP_035317.1	0.740075	1
Unigene_cuff44060N	XLOC_026815	4	STK4	F6X814	1.71802	NP_006273.1	0.72045	NP_067395.1	0.7186	1
Unigene_cuff28370N	XLOC_017611	3	KLK10	G1M6S6	1.71522	NP_002767.2	0.713725	EDL22678.1	0.70895	1
Unigene_cuff145325N	XLOC_089587	2	Tube-W20	I6WH83	1.71485	AAM50088.1	0.79865	BAF76150.2	0.737225	1
Unigene_cuff51397N	XLOC_031107	1	tr|I3MZ73|I3MZ73_SPETR	I3MZ73	1.71392	NP_006135.1	0.454975	AAA40134.1	0.4391	1
Unigene_cuff71511N	XLOC_043021	3	EGK_17808	G7MYR8	1.7115	EAX02018.1	0.56995	NP_031450.2	0.50125	1
Unigene_cuff159006N	XLOC_098545	1	Tube-W03	I6XBM0	1.7113	AFH88385.1	0.797775	AAA39604.1	0.731025	1
Unigene_cuff161927N	XLOC_100398	2	YSK4	F6ZI96	1.70732	NP_079328.3	0.70495	NP_035867.1	0.7063	1
Unigene_cuff130967N	XLOC_080422	1	Tube-W18	I6XBN6	1.7064	AAB69158.1	0.790975	AAA39604.1	0.731025	1
Unigene_cuff130965N	XLOC_080421	3	Tube-W17	I6W6I9	1.70575	AAB69158.1	0.790975	AAA39604.1	0.731025	1
Unigene_cuff169025N	XLOC_104687	1	NMUR1	I3NFU3	1.7052	BAG61990.1	0.6734	NP_034471.1	0.657075	1
Unigene_cuff96093N	XLOC_057727	2	LGR4	K7D663	1.7046	NP_060960.2	0.71955	NP_766259.2	0.7181	1
Unigene_cuff163473N	XLOC_101305	1	PPP3CB	I3MQR1	1.70385	NP_066955.1	0.563175	EDL01506.1	0.528775	1
Unigene_cuff113085N	XLOC_068350	1	PSKH2	D2H5C4	1.70345	NP_149117.1	0.6981	BAE32682.1	0.454875	1
Unigene_cuff89479N	XLOC_053587	1	PPP3CC	F6ZEU4	1.70312	EAW63678.1	0.8162	EDL35911.1	0.807825	1
Unigene_cuff156442N	XLOC_096840	2	PAL_GLEAN10012815	L5L3Y0	1.70195	NP_208382.1	0.703075	NP_766516.2	0.70545	1
Unigene_cuff168865N	XLOC_104619	1	CHRND	G1U7L8	1.70115	NP_001243586.1	0.706125	NP_067611.2	0.70775	1
Unigene_cuff145769N	XLOC_089793	1	AURKC	F1PM71	1.6962	NP_001015879.1	0.96025	BAA04658.1	0.9193	1
Unigene_cuff55247N	XLOC_033351	1	ENSG00000174946	H2QNL2	1.6954	NP_037440.3	1.9298	AAH24054.1	1.6818	1
Unigene_cuff63079N	XLOC_038012	1	ENSG00000136930	H2QXV4	1.69267	XP_520247.2	0.7491	NP_035317.1	0.740075	1
Unigene_cuff126258N	XLOC_077477	3	STK33	H2NE60	1.69148	NP_112168.1	0.67665	NP_473444.1	0.6882	1
Unigene_cuff89482N	XLOC_053586	6	PPP3CC	F6ZEU4	1.69105	EAW63678.1	0.8162	EDL35911.1	0.807825	1
Unigene_cuff138344N	XLOC_085099	8	TRIO	H0XAV6	1.69057	AAC43042.1	0.68895	NP_001074771.1	0.695475	1
Unigene_cuff99211N	XLOC_059606	2	PSMB7	H0WMX5	1.6892	XP_520247.2	0.7491	BAB22385.1	0.739175	1
Unigene_cuff5073N	XLOC_003703	1	MDA_GLEAN10003343	L5M5M8	1.68605	BAF84917.1	0.67795	BAF93448.1	0.677	1
Unigene_cuff5074N	XLOC_003704	1	MDA_GLEAN10003343	L5M5M8	1.68605	BAF84917.1	0.67795	BAF93448.1	0.677	1
Unigene_cuff5075N	XLOC_003705	1	MDA_GLEAN10003343	L5M5M8	1.68605	BAF84917.1	0.67795	BAF93448.1	0.677	1
Unigene_cuff5076N	XLOC_003706	1	MDA_GLEAN10003343	L5M5M8	1.68605	BAF84917.1	0.67795	BAF93448.1	0.677	1
Unigene_cuff4775N	XLOC_003462	1	DYRK1B	E2RG45	1.6849	NP_006474.1	0.75845	NP_034222.1	0.7598	1
Unigene_cuff40406N	XLOC_024530	3	OBSCN	H2N3G8	1.68178	NP_001092093.2	0.44515	CAM24490.2	1.44087	1
Unigene_cuff14563N	XLOC_009146	5	PRKD2	I3N0U4	1.67833	NP_001073351.1	0.678325	EDL42075.1	0.672475	1
Unigene_cuff4773N	XLOC_003461	2	MDA_GLEAN10002891	L5LWA6	1.67075	NP_006474.1	0.75845	NP_034222.1	0.7598	1
Unigene_cuff164312N	XLOC_101817	2	Immunity adhesion receptor CD209L2	B2BSN3	1.6602	NP_001138371.1	0.739	NP_570973.1	0.79705	1
Unigene_cuff89073N	XLOC_053388	3	RIPK4	I3NFG7	1.6582	BAH13756.1	0.667875	EDL03649.1	0.6639	1
Unigene_cuff61655N	XLOC_037115	1	PAL_GLEAN10009100	L5KK44	1.65395	EAW67216.1	0.65515	NP_766510.1	0.64635	1
Unigene_cuff50636N	XLOC_030656	6	GPR34	F6X145	1.6518	AAD50531.1	1.8956	NP_035953.3	1.6392	1
Unigene_cuff64138N	XLOC_038621	2	BMP2K	Q4W5H2	1.6451	EAX05833.1	0.6466	EDL20349.1	0.6464	1
Unigene_cuff84882N	XLOC_050930	1	ULK4	I3MIK0	1.64508	EAW64629.1	0.6464	NP_808257.2	1.39075	1
Unigene_cuff59796N	XLOC_036016	4	APLP2	G3RU73	1.64395	BAG54641.1	2.15667	NP_001095925.1	0.752	1
Unigene_cuff19184N	XLOC_012085	3	CXCL2	Q0EAC2	1.6418	NP_002080.1	1.62195	BAE29571.1	0.540175	1
Unigene_cuff19182N	XLOC_012084	1	tr|I3N1V1|I3N1V1_SPETR (Fragment)	I3N1V1	1.63805	NP_002080.1	1.62195	NP_032202.1	1.59405	1
Unigene_cuff146487N	XLOC_090283	2	PRKD1	H2NKY5	1.63433	EAW65970.1	0.657375	NP_032884.2	1.4348	1
Unigene_cuff173236N	XLOC_107249	3	DYRK4	G1MB05	1.63152	EAW88842.1	0.687425	EDK99846.1	0.6763	1
Unigene_cuff87723N	XLOC_052483	1	CC chemokine receptor 10	Q1WLP8	1.6311	AAF63709.1	1.6587	NP_031747.2	1.4477	1
Unigene_cuff171803N	XLOC_106440	2	PAL_GLEAN10005952	L5L7B0	1.63047	EAW69494.1	0.7606	EDL31568.1	0.774725	1
Unigene_cuff32693N	XLOC_020232	3	PCSK5	H2PSF2	1.62637	NP_001177411.1	0.768075	NP_001177412.1	0.5025	1
Unigene_cuff218N	XLOC_000081	1	LOC100411791	F7IHL2	1.62	BAC11218.1	1.45562	BAC37239.1	1.48495	1
Unigene_cuff19179N	XLOC_012083	2	IL8	G1T227	1.61987	NP_000575.1	0.869575	NP_032202.1	1.59405	1
Unigene_cuff85N	XLOC_000032	2	YME1L1	G1T116	1.61965	NP_055078.1	0.618375	NP_038799.1	0.6197	1
Unigene_cuff151117N	XLOC_093258	2	LOC100519703	F1S2H4	1.61875	AAA90957.1	1.9131	BAE34521.1	1.6062	1
Unigene_cuff158881N	XLOC_098424	1	LOC100475005	G1MBC5	1.615	NP_940850.1	0.6987	NP_035166.1	0.689275	1
Unigene_cuff112844N	XLOC_068178	2	GPR101	F1MDI5	1.61338	NP_473362.1	0.40115	NP_001028532.1	0.38185	1
Unigene_cuff158870N	XLOC_098415	1	LOC100475005	G1MBC5	1.61322	NP_940850.1	0.6987	NP_035166.1	0.689275	1
Unigene_cuff158879N	XLOC_098423	2	LOC100475005	G1MBC5	1.61235	NP_940850.1	0.6987	NP_035389.1	0.69695	1
Unigene_cuff158878N	XLOC_098422	1	LOC100475005	G1MBC5	1.61092	NP_940850.1	0.6987	NP_035166.1	0.689275	1
Unigene_cuff42292N	XLOC_025758	2	DYRK2	G1SY75	1.6097	NP_006473.2	0.6913	NP_001014412.1	0.6913	1
Unigene_cuff104787N	XLOC_063073	3	PANDA_007947	D2HBN4	1.609	NP_001004023.1	0.684025	NP_663483.1	0.68565	1
Unigene_cuff171610N	XLOC_106382	1	PANDA_012719	D2HMC9	1.6077	gi	2.04937	CAA28379.1	0.7635	1
Unigene_cuff101480N	XLOC_061133	4	STK40	H0W7F3	1.60638	BAC11361.1	1.92318	BAB26110.2	0.6782	1
Unigene_cuff106122N	XLOC_063773	4	LOC100431682	H2NJE7	1.60638	NP_848635.2	0.730075	NP_898998.2	0.730525	1
Unigene_cuff1840N	XLOC_001197	4	LATS1	G1RZC9	1.6025	NP_004681.1	0.705	NP_034820.1	0.7046	1
Unigene_cuff165873N	XLOC_102738	3	RPS6KL1	H0WID6	1.6006	EAW81203.1	0.681175	NP_666356.2	0.687525	1
Unigene_cuff106085N	XLOC_063761	3	ENSG00000150457	H2Q796	1.59915	AAF80561.1	0.6997	EDL36166.1	0.6983	1
Unigene_cuff17315N	XLOC_010782	1	CRABP1	I3MAG1	1.59575	NP_004369.1	0.703275	NP_038524.1	0.703275	1
Unigene_cuff15009N	XLOC_009433	3	UHMK1	G3V1M1	1.58943	NP_001171692.1	1.90375	BAC26812.1	0.659875	1
Unigene_cuff28360N	XLOC_017606	1	KLK4	H0XRN5	1.58858	AAK71702.1	0.73645	AAF85937.1	0.7085	1
Unigene_cuff139603N	XLOC_085889	2	SGK494	E1BDA3	1.5869	EAW51111.1	1.43895	Q5SYL1.1	0.689075	1
Unigene_cuff68676N	XLOC_041292	3	Putative poliovirus receptor-related protein 1	K9ILS3	1.5869	NP_002846.3	0.587525	AAF76195.1	1.34102	1
Unigene_cuff66487N	XLOC_040023	2	EGM_04481	G7PKG0	1.5855	XP_003813128.1	0.66865	EDL39982.1	0.66985	1
Unigene_cuff80801N	XLOC_048385	1	EGM_02205	G7PGN7	1.58117	NP_149109.1	0.713975	NP_001074513.2	0.7175	1
Unigene_cuff146663N	XLOC_090391	4	C7	H0XE55	1.5806	BAG35608.1	0.32	NP_001230766.1	0.32	1
Unigene_cuff101679N	XLOC_061238	2	TTBK2	G1QXB7	1.58022	AAH71556.1	0.812125	EDL28021.1	0.8072	1
Unigene_cuff135491N	XLOC_083226	2	CD180	G1QUS8	1.57545	BAA12019.1	0.6442	BAA07043.1	0.6485	1
Unigene_cuff164350N	XLOC_101831	2	TNFSF14	H0WHL7	1.57513	AAC39563.1	2.1144	NP_062291.1	0.32805	1
Unigene_cuff6236N	XLOC_004048	3	TLL1	G1R415	1.57005	NP_036596.3	0.762875	NP_033416.2	0.76055	1
Unigene_cuff66717N	XLOC_040163	4	Putative calcium/calmodulin-dependent protein kinase type 1	K9IJB3	1.5655	NP_003647.1	0.563925	NP_598687.1	0.564725	1
Unigene_cuff137160N	XLOC_084318	3	PAL_GLEAN10018830	L5L233	1.56208	NP_002178.2	1.981	AAF22555.1	0.666675	1
Unigene_cuff168943N	XLOC_104639	2	EGM_04396	G7PK96	1.5452	NP_005674.2	1.57917	AAI15579.1	0.14695	1
Unigene_cuff151069N	XLOC_093241	2	F2RL2	F6Q506	1.54428	CAD97628.1	2.8298	EDL00900.1	1.47727	1
Unigene_cuff31497N	XLOC_019424	1	EGK_00350	G7MHF8	1.5299	BAA95983.1	0.525075	EDL29925.1	0.52245	1
Unigene_cuff134628N	XLOC_082636	2	PTAFR	G1RF84	1.52585	BAF84742.1	1.80608	NP_001074680.1	1.52155	1
Unigene_cuff131585N	XLOC_080813	1	SIGLEC1	I3M9V3	1.5067	EAX10518.1	1.86508	Q62230.2	0.63315	1
Unigene_cuff109077N	XLOC_065880	1	LOC100411724	F7I0U8	1.5	EAW78611.1	0.715125	EDL15490.1	0.714425	1
Unigene_cuff122378N	XLOC_074968	4	PAL_GLEAN10020247	L5KSY3	1.5	CAB43287.2	1.7877	BAE33288.1	0.57525	1
Unigene_cuff142340N	XLOC_087764	5	PPP3CA	H9EP05	1.5	NP_000935.1	0.848925	NP_058737.1	0.847975	1
Unigene_cuff157817N	XLOC_097762	2	Putative tir domain protein (Fragment)	K9ISL7	1.5	Q99836.1	0.75	BAE39933.1	0.711325	1
Unigene_cuff29339N	XLOC_018164	5	PANDA_004354	D2H3R1	1.5	NP_114117.1	0.70975	NP_780634.2	0.70975	1
Unigene_cuff87065N	XLOC_052187	1	Psmb3	Q545G0	1.49635	NP_002786.2	0.5	NP_036101.1	0.49635	1
Unigene_cuff24818N	XLOC_015555	3	GPR26	H2NBW4	1.4938	NP_703143.1	1.7178	NP_775586.1	1.4656	1
Unigene_cuff71766N	XLOC_043085	10	Putative subtilisin-like proprotein convertase	K9IMS0	1.48778	NP_002560.1	0.626225	NP_035176.1	0.608775	1
Unigene_cuff53780N	XLOC_032502	3	Gpr85	Q6ZWR2	1.482	NP_071590.1	1.7304	NP_071590.1	1.4804	1
Unigene_cuff143452N	XLOC_088425	3	Putative ras-related c3 botulinum toxin substrate 2 (Fragment)	K9IQV1	1.48047	AAP36269.1	0.624325	NP_033034.1	0.623025	1
Unigene_cuff163928N	XLOC_101584	2	CCRL2	B2R8C0	1.47572	AAH96076.1	2.1418	BAE26775.1	1.44345	1
Unigene_cuff104602N	XLOC_063019	1	LGR6	G3QSR1	1.4742	NP_001017403.1	0.478275	AAI41211.1	0.47995	1
Unigene_cuff140158N	XLOC_086287	2	CCRL1	F6VNE0	1.47018	NP_057641.1	1.67867	AAI41000.1	1.43575	1
Unigene_cuff91760N	XLOC_055029	6	PSKH1	G1SQT9	1.4661	NP_006733.1	0.45615	NP_775608.1	0.456575	1
Unigene_cuff46767N	XLOC_028352	2	GUSB	F7CWM6	1.45483	AAA52561.1	0.499625	AAA37696.1	0.436625	1
Unigene_cuff100815N	XLOC_060713	5	Mitogen-activated protein kinase kinase kinase 7 interacting protein 3 (Fragment)	G9KS76	1.45	XP_003817754.1	0.25	EDL29156.1	0.25	1
Unigene_cuff101170N	XLOC_060971	2	CTSA	G1SDZ0	1.45	EAW75788.1	1.30947	NP_032932.2	1.31222	1
Unigene_cuff102193N	XLOC_061486	6	ECI2	H0X575	1.45	CAB66577.1	1.49937	EDL40901.1	1.43942	1
Unigene_cuff104982N	XLOC_063136	5	ETNK2	G1TM09	1.45	BAD38645.1	1.3227	EDL39648.1	1.32393	1
Unigene_cuff105111N	XLOC_063173	1	IL-10	I1WWX5	1.45	CAG46825.1	1.4986	NP_034678.1	1.43257	1
Unigene_cuff106114N	XLOC_063772	6	MIPEP	G3R1X7	1.45	NP_005923.2	1.25	NP_081712.2	1.25	1
Unigene_cuff107269N	XLOC_064577	4	YWHAZ	G1SDY5	1.45	NP_003397.1	1.25	NP_035870.1	1.25	1
Unigene_cuff108535N	XLOC_065522	8	PREPL	F7B4K4	1.45	NP_006027.2	1.3917	NP_001157094.1	1.38528	1
Unigene_cuff109056N	XLOC_065869	8	LOC314655	E9PT70	1.45	NP_112219.2	1.40655	AAO17380.1	1.4102	1
Unigene_cuff111402N	XLOC_067238	4	IRF2	G1SWT5	1.45	NP_002190.2	1.36672	AAH06577.1	1.362	1
Unigene_cuff111437N	XLOC_067250	3	GW7_12483	G5B2W5	1.45	NP_060829.2	1.25	NP_619609.1	1.25	1
Unigene_cuff111764N	XLOC_067498	1	CDKL1	J9NTE6	1.45	EAW65714.1	1.4428	NP_899117.1	0.4556	1
Unigene_cuff112572N	XLOC_067966	4	TIMP4	G1TAK3	1.45	NP_003247.1	1.25	BAC30138.1	1.25	1
Unigene_cuff112912N	XLOC_068207	1	CD40LG	F7AR26	1.45	NP_000065.1	1.5	NP_035746.2	1.44348	1
Unigene_cuff114796N	XLOC_069826	1	THOP1	I3M772	1.45	EAW69365.1	1.25	Q8C1A5.1	1.25	1
Unigene_cuff115272N	XLOC_070300	1	cDNA FLJ11033 fis, clone PLACE1004203, highly similar to Semaphorin-7A	B3KMH6	1.45	BAG50988.1	1.25	EDL25928.1	1.25	1
Unigene_cuff116864N	XLOC_071331	5	tr|B4DMY4|B4DMY4_HUMAN cDNA FLJ59133, highly similar to Cathepsin B (EC 3.4.22.1)	B4DMY4	1.45	AAA52125.1	1.75	BAE35542.1	0.89235	1
Unigene_cuff117013N	XLOC_071465	4	USP11	H9F8L3	1.45	AAH63668.1	1.34832	NP_663603.3	1.35793	1
Unigene_cuff118902N	XLOC_072646	5	XPNPEP1	F7DGY1	1.45	NP_065116.3	1.25	NP_573479.3	1.25	1
Unigene_cuff121314N	XLOC_074270	2	TPP1	I3L812	1.45	EAW68685.1	1.25	NP_034036.1	1.25	1
Unigene_cuff122344N	XLOC_074958	3	NRBP1	K7CSX2	1.45	NP_037524.1	1.37573	BAE41840.1	1.3748	1
Unigene_cuff122914N	XLOC_075298	4	EPHX3	H0WUQ0	1.45	NP_079070.1	1.3951	NP_001028335.1	1.3946	1
Unigene_cuff123588N	XLOC_075772	4	ENSG00000005020	H2QUB2	1.45	NP_003921.2	1.25	NP_061243.1	1.25	1
Unigene_cuff124060N	XLOC_076010	6	PSMF1	F6YY33	1.45	NP_006805.2	1.25	NP_997611.1	1.25	1
Unigene_cuff12424N	XLOC_007891	1	ADAM10	H9EQI5	1.45	NP_001101.1	1.3959	NP_031425.2	1.39905	1
Unigene_cuff124967N	XLOC_076621	2	PRSS16	G1QWP6	1.45	NP_005856.1	0.5	EDL32614.1	0.5	1
Unigene_cuff12510N	XLOC_007927	3	LACTB	A5PJ81	1.45	EAW77638.1	1.31513	NP_109642.1	1.33163	1
Unigene_cuff126790N	XLOC_077784	1	SEMA7A	G3QUI5	1.45	CAJ55401.1	1.25	AAC34262.1	1.25	1
Unigene_cuff127036N	XLOC_077931	3	OSGEP	F7IEF6	1.45	NP_060277.1	1.25	NP_598437.2	1.25	1
Unigene_cuff127560N	XLOC_078211	5	CRMP1	F6X6E5	1.45	BAG53708.1	1.35262	BAA21887.1	1.35098	1
Unigene_cuff128139N	XLOC_078614	3	Ubiquitin carboxyl-terminal hydrolase 1-like protein	K9K443	1.45	NP_872294.2	1.32193	NP_035799.1	1.32335	1
Unigene_cuff129082N	XLOC_079153	2	FOXP3	B2CXY8	1.45	NP_054728.2	0.618425	NP_473380.1	0.618425	1
Unigene_cuff129734N	XLOC_079516	1	LOC100063044	F6Z9X9	1.45	AAQ11741.1	1.32455	AAI45563.1	1.32967	1
Unigene_cuff13106N	XLOC_008440	5	USP38	G3TG27	1.45	NP_115946.2	1.31985	NP_081830.2	0.571	1
Unigene_cuff133284N	XLOC_081836	1	ADAMTS13	F6SU53	1.45	NP_620596.2	1.394	CAM23710.1	1.3957	1
Unigene_cuff133285N	XLOC_081837	1	cDNA FLJ77513, highly similar to Homo sapiens ADAM metallopeptidase with thrombospondin type 1 motif, 13, mRNA	A8K8S4	1.45	BAF85128.1	1.40027	CAM23710.1	1.3957	1
Unigene_cuff133602N	XLOC_082038	2	USP46	F7EMC3	1.45	NP_808229.1	1.32335	NP_808229.1	1.32335	1
Unigene_cuff135277N	XLOC_083056	1	DKFZp686P19218	Q7Z367	1.45	CAD98008.1	1.44065	AAD28335.1	1.41447	1
Unigene_cuff135584N	XLOC_083292	2	PANDA_019474	D2I279	1.45	BAG63199.1	1.3996	EDL36007.1	1.40443	1
Unigene_cuff135626N	XLOC_083309	4	ADAM32	F6XHY5	1.45	EAW63282.1	1.3971	EDL32850.1	1.39545	1
Unigene_cuff13587N	XLOC_008678	8	NPEPL1	F7GM68	1.45	BAB85560.1	1.34102	NP_998898.1	1.33143	1
Unigene_cuff139639N	XLOC_085898	1	MYO18A	J3KNX9	1.45	BAA13206.2	1.31648	Q9JMH9.2	1.31507	1
Unigene_cuff140110N	XLOC_086256	2	COL28A1	F7AL05	1.45	EAW93593.1	1.25	NP_001032954.1	0.615275	1
Unigene_cuff141326N	XLOC_087066	3	NFATC1	F6Z7T2	1.45	NP_765975.1	1.25	NP_001157583.1	1.25	1
Unigene_cuff141469N	XLOC_087180	2	ENSG00000126759	H2QYJ2	1.45	EAW59318.1	1.25	NP_032849.2	1.25	1
Unigene_cuff141692N	XLOC_087321	1	EGM_19167	G7Q3N2	1.45	AAI43902.1	1.25	AAL26562.1	1.25	1
Unigene_cuff142775N	XLOC_088039	11	EGK_21432	G8F1S8	1.45	BAA76847.2	0.3446	NP_083122.1	0.345975	1
Unigene_cuff142892N	XLOC_088103	7	SOCS7	G3R5V2	1.45	EAW60512.1	1.319	EDL16078.1	1.32143	1
Unigene_cuff143660N	XLOC_088570	1	HLA-A	E0WMX6	1.45	CBW94252.1	1.46467	EDL06702.1	0.7532	1
Unigene_cuff143746N	XLOC_088604	1	ADAM30	G3QN27	1.45	AAF03780.1	0.66585	NP_081941.1	0.65215	1
Unigene_cuff144950N	XLOC_089263	1	EGM_20236	G8F441	1.45	NP_783862.2	1.25	NP_001028599.1	1.25	1
Unigene_cuff14641N	XLOC_009183	1	LOC100140254	E1BDS9	1.45	BAH11832.1	1.25	BAE30457.1	1.25	1
Unigene_cuff147581N	XLOC_090974	2	ETNK1	H9F6Y4	1.45	NP_061108.2	1.32812	NP_083526.2	1.32955	1
Unigene_cuff148604N	XLOC_091624	3	EGK_03438	G7N6G4	1.45	NP_004561.3	1.42473	AAI50814.1	1.416	1
Unigene_cuff148971N	XLOC_091825	4	USP47	G1S7E4	1.45	NP_060414.3	1.30505	NP_598519.2	1.30895	1
Unigene_cuff149581N	XLOC_092225	2	GSG2	G1SB20	1.45	NP_114171.2	1.49875	BAB00640.1	1.39958	1
Unigene_cuff149619N	XLOC_092235	1	Ywhae	Q3V453	1.45	BAH14572.1	1.25	BAE43225.1	1.25	1
Unigene_cuff150682N	XLOC_092917	1	CAPN6	H0WQR6	1.45	NP_055104.2	0.583175	NP_031629.3	0.581725	1
Unigene_cuff151111N	XLOC_093253	1	ENSG00000171617	H2QR29	1.45	NP_003624.1	1.25	NP_031956.3	1.25	1
Unigene_cuff152365N	XLOC_094158	1	LOC100682819	J9P1T1	1.45	EAW81036.1	0.376125	NP_001034084.2	0.14525	1
Unigene_cuff152367N	XLOC_094159	2	ENSG00000139985	H2Q8J2	1.45	AAD55255.1	1.41995	NP_065063.1	1.40688	1
Unigene_cuff15323N	XLOC_009644	2	ADAMTS14	H0X9D2	1.45	NP_542453.2	1.1548	AAI57954.1	1.15905	1
Unigene_cuff153482N	XLOC_094953	4	CNDP1	F6TJI8	1.45	AAI17123.1	1.25	Q8BUG2.1	1.25	1
Unigene_cuff153485N	XLOC_094954	5	MDA_GLEAN10025342	L5M077	1.45	NP_060705.2	1.25	NP_075638.2	1.25	1
Unigene_cuff154851N	XLOC_095867	1	Eqca-2	Q0R0C3	1.45	AAA59602.1	0.49145	XP_917117.1	0.7189	1
Unigene_cuff154948N	XLOC_095912	6	PI4KB	H2N5W0	1.45	NP_002642.1	0.65055	Q8BKC8.2	0.65055	1
Unigene_cuff155544N	XLOC_096249	2	tr|G3UF29|G3UF29_LOXAF	G3UF29	1.45	EAW57863.1	1.4278	BAE26346.1	1.44885	1
Unigene_cuff156571N	XLOC_096896	4	USP50	F1RYM1	1.45	EAW77403.1	1.33855	BAB29966.1	1.34282	1
Unigene_cuff156670N	XLOC_096942	6	ENSG00000156958	H2RDN7	1.45	BAH14811.1	1.32645	BAE31544.1	1.32432	1
Unigene_cuff157388N	XLOC_097448	4	ADAMTS16	F7G3W7	1.45	EAX08119.1	1.40025	BAD32616.1	1.40135	1
Unigene_cuff158789N	XLOC_098359	3	ABHD6	D2GX08	1.45	NP_065727.4	1.31363	NP_079617.2	1.31363	1
Unigene_cuff160103N	XLOC_099096	3	CSTB	H0WTH0	1.45	NP_000091.1	1.25	NP_031819.1	1.25	1
Unigene_cuff162077N	XLOC_100507	4	PAPSS2	G1TZA6	1.45	NP_004661.2	1.44592	AAC98687.1	1.44602	1
Unigene_cuff162550N	XLOC_100770	6	MGLL	H9ESL3	1.45	NP_009214.1	1.25	NP_035974.1	1.25	1
Unigene_cuff164733N	XLOC_102005	2	TIMP3	C8BKC2	1.45	NP_000353.1	1.25	NP_035725.1	1.25	1
Unigene_cuff166156N	XLOC_102956	1	ENSG00000137563	H2QW82	1.45	BAF83139.1	1.49842	EDL05569.1	0.6924	1
Unigene_cuff166157N	XLOC_102957	2	GGH	G1SIW5	1.45	BAG62694.1	1.5	NP_034411.2	1.42568	1
Unigene_cuff167921N	XLOC_104094	3	NLN	F7GB67	1.45	NP_065777.1	1.25	BAE23644.1	1.25	1
Unigene_cuff168073N	XLOC_104179	6	USP4	I3MH33	1.45	BAD97012.1	0.61475	BAE37701.1	1.36385	1
Unigene_cuff168087N	XLOC_104182	9	USP19	J9NU38	1.45	NP_001186091.1	0.60485	NP_001161845.1	0.60485	1
Unigene_cuff168523N	XLOC_104381	6	H/ACA ribonucleoprotein complex subunit-like protein (Fragment)	K9K3K7	1.45	CAB51168.1	1.25	CAC04528.1	1.25	1
Unigene_cuff169744N	XLOC_105085	4	PAL_GLEAN10011326	L5KR90	1.45	BAG65369.1	1.25	AAH66817.1	1.25	1
Unigene_cuff170226N	XLOC_105447	3	LOC100515989	F1RTE2	1.45	BAF85216.1	0.25	Q8C0R0.1	0.5727	1
Unigene_cuff171914N	XLOC_106504	1	THOP1	G1PPR7	1.45	AAH13878.1	1.25	Q8C1A5.1	1.25	1
Unigene_cuff171915N	XLOC_106505	1	I79_013857	G3HSM3	1.45	AAH00583.2	1.25	Q8C1A5.1	1.25	1
Unigene_cuff171916N	XLOC_106506	1	THOP1	F6Q7V4	1.45	BAG62258.1	1.25	AAH31175.1	1.25	1
Unigene_cuff172703N	XLOC_106914	5	USP9X	K7CKK1	1.45	NP_004645.2	1.25	NP_033507.2	1.25	1
Unigene_cuff17334N	XLOC_010786	4	ADAMTS7	K7C2K3	1.45	AAQ94616.1	1.41125	AAT36307.1	1.4082	1
Unigene_cuff19282N	XLOC_012128	6	ADAMTS3	F7DDY8	1.45	AAI30288.1	1.15475	NP_001074870.1	1.154	1
Unigene_cuff20493N	XLOC_012796	3	CCL21	Q68AM9	1.45	CAH69864.1	0.25	NP_035254.1	0	1
Unigene_cuff29327N	XLOC_018160	5	BST1	E2RJT2	1.45	BAE92566.1	1.49903	NP_033893.2	1.43598	1
Unigene_cuff29617N	XLOC_018352	4	PRCP	G3RZ16	1.45	NP_005031.1	1.25	NP_082519.1	1.25	1
Unigene_cuff29701N	XLOC_018385	1	PANDA_014943	D2HS98	1.45	BAG52238.1	1.25	AAH55022.1	1.25	1
Unigene_cuff3024N	XLOC_001953	2	EPHX4	F7C4J2	1.45	BAC11230.1	1.40965	EDL20166.1	1.40815	1
Unigene_cuff3038N	XLOC_001957	3	CDC7	H9ZE50	1.45	NP_003494.1	0.25	NP_033993.2	0	1
Unigene_cuff30688N	XLOC_019042	2	PRL	G5E7A8	1.45	CAA25214.1	1.5	BAB30786.2	1.40197	1
Unigene_cuff31027N	XLOC_019263	11	USP48	K7EVJ3	1.45	NP_115612.4	1.31567	CAM19413.1	1.3171	1
Unigene_cuff31691N	XLOC_019512	1	AADACL4	H2N918	1.45	NP_001013652.1	1.32612	NP_001078973.1	1.32923	1
Unigene_cuff3234N	XLOC_002109	6	PI4KA	F6YDZ7	1.45	AAD13352.1	0.6359	EDK97456.1	0.6338	1
Unigene_cuff33798N	XLOC_020982	2	Tissue inhibitor of matrix metalloproteinase-2 (Fragment)	Q925Q6	1.45	AAC50729.1	1.25	NP_068824.1	1.25	1
Unigene_cuff33878N	XLOC_021012	11	PAL_GLEAN10014676	L5KLA3	1.45	NP_055982.2	0.5	AAG27719.1	0.5	1
Unigene_cuff35871N	XLOC_022005	15	USP24	B7WPF4	1.45	NP_056121.2	1.25	EDL30819.1	1.25	1
Unigene_cuff36550N	XLOC_022428	7	CPVL	G3R230	1.45	AAG37991.2	1.31985	AAI44967.1	1.3125	1
Unigene_cuff37114N	XLOC_022773	5	ABCF1	G1SGV5	1.45	NP_001020262.1	1.41535	AAH46965.1	1.34525	1
Unigene_cuff37201N	XLOC_022823	7	SOLH	B4USK8	1.45	NP_005623.1	1.33088	NP_056645.1	1.33013	1
Unigene_cuff38183N	XLOC_023239	1	USP7	F1RKZ6	1.45	NP_003461.2	1.25	NP_001003918.2	1.31325	1
Unigene_cuff39393N	XLOC_023973	1	PAL_GLEAN10014882	L5KPB4	1.45	AAT11509.1	1.49885	AAC99988.1	1.41515	1
Unigene_cuff39394N	XLOC_023974	1	PAL_GLEAN10014882	L5KPB4	1.45	AAT11509.1	1.49885	NP_032143.1	1.41627	1
Unigene_cuff40283N	XLOC_024485	2	MDA_GLEAN10021266	L5MDT9	1.45	NP_006417.2	1.3499	NP_036123.3	1.35042	1
Unigene_cuff41482N	XLOC_025244	3	ENSG00000130517	H2QFT0	1.45	NP_060182.1	1.25	NP_075706.1	1.25	1
Unigene_cuff41767N	XLOC_025416	3	AP1M1	K7B5P8	1.45	NP_115882.1	1.25	NP_031482.1	1.25	1
Unigene_cuff41884N	XLOC_025500	2	EGK_09766	G7NKW3	1.45	NP_004223.2	1.32068	BAB31956.1	1.32068	1
Unigene_cuff41886N	XLOC_025501	1	EGK_09766	G7NKW3	1.45	NP_004223.2	1.32068	BAB31956.1	1.32068	1
Unigene_cuff42054N	XLOC_025583	3	AGBL4	F6ZV14	1.45	BAG57648.1	0.25	CAM13964.1	1.25	1
Unigene_cuff42056N	XLOC_025584	1	AGBL4	F6ZV14	1.45	NP_116174.3	0.25	CAM13964.1	1.25	1
Unigene_cuff43411N	XLOC_026394	6	ADAMTS2	I3LAK9	1.45	CAA05880.1	1.153	NP_783574.1	1.14845	1
Unigene_cuff43615N	XLOC_026512	3	USP1	H2N771	1.45	NP_003359.3	1.25	NP_666256.2	1.25	1
Unigene_cuff44070N	XLOC_026816	1	YWHAB	F1SDR7	1.45	NP_003395.1	0.5	NP_061223.2	0.5	1
Unigene_cuff45331N	XLOC_027523	3	OSGEPL1	I3LXR3	1.45	CAC14666.1	1.25	AAH58172.1	1.25	1
Unigene_cuff46654N	XLOC_028265	3	GW7_06982	G5BTH0	1.45	NP_001378.1	1.35042	NP_033494.1	1.35042	1
Unigene_cuff47472N	XLOC_028652	6	EGM_17638	G7PCZ8	1.45	EAW55835.1	0.588325	EDL17250.1	0.588325	1
Unigene_cuff47924N	XLOC_028937	6	DOCK2	H2PHB6	1.45	NP_004937.1	1.25	AAK13045.1	1.25	1
Unigene_cuff48455N	XLOC_029211	3	LOC100676352	G3U1Z2	1.45	AAA36476.1	1.30835	AAH18534.1	1.31167	1
Unigene_cuff50650N	XLOC_030659	1	USP9X	G3U758	1.45	EAW59407.1	1.25	NP_033507.2	1.25	1
Unigene_cuff50990N	XLOC_030889	1	tr|I3LWT2|I3LWT2_SPETR (Fragment)	I3LWT2	1.45	BAB15478.1	1.56353	BAE26802.1	0.811575	1
Unigene_cuff54739N	XLOC_033105	2	tr|G1PZ28|G1PZ28_MYOLU	G1PZ28	1.45	AAI09026.1	1.16995	Q9R159.1	0.66275	1
Unigene_cuff54742N	XLOC_033106	1	tr|G1PZ28|G1PZ28_MYOLU	G1PZ28	1.45	AAF03778.1	1.1469	Q9R159.1	0.66275	1
Unigene_cuff54964N	XLOC_033213	4	GW7_20780	G5C108	1.45	EAW78797.1	1.58875	NP_001121563.1	1.447	1
Unigene_cuff54972N	XLOC_033215	1	ENSG00000114771	H2QNL7	1.45	NP_001077.2	0.3778	NP_075872.1	1.37688	1
Unigene_cuff54973N	XLOC_033214	5	ENSG00000114771	H2QNL7	1.45	NP_001077.2	0.3778	NP_075872.1	1.37688	1
Unigene_cuff55935N	XLOC_033680	1	CAPN5	I3MW90	1.45	NP_004046.2	0.595375	NP_031628.1	1.3453	1
Unigene_cuff55936N	XLOC_033679	3	CAPN5	I3MW90	1.45	NP_004046.2	0.595375	NP_031628.1	1.3453	1
Unigene_cuff57199N	XLOC_034461	3	USP42	I3LY65	1.45	BAB14232.1	1.32595	NP_084025.2	1.32557	1
Unigene_cuff58822N	XLOC_035387	1	EGM_17384	G7PBZ6	1.45	NP_065094.3	1.45265	EDL14308.1	0.5011	1
Unigene_cuff64603N	XLOC_038898	2	UNG	E2R050	1.45	NP_003353.1	0.75	CAA67489.1	0.729	1
Unigene_cuff67872N	XLOC_040794	8	USP34	F6UPD3	1.45	BAA25496.2	1.30755	CAM17340.1	1.30802	1
Unigene_cuff70703N	XLOC_042495	4	Ubiquitin carboxyl-terminal hydrolase (Fragment)	G9KWR6	1.45	AAH00263.1	1.3117	NP_033488.1	1.3104	1
Unigene_cuff71461N	XLOC_042990	3	LONP1	K7EKE6	1.45	BAG53290.1	1.25	EDL38180.1	1.25	1
Unigene_cuff73944N	XLOC_044394	4	DPYSL2	F7B320	1.45	NP_001377.1	1.35098	NP_034085.2	1.35098	1
Unigene_cuff74708N	XLOC_044878	1	Muc1	Q99K60	1.45	AAA35805.1	1.49848	AAH05441.1	1.3718	1
Unigene_cuff78657N	XLOC_047043	7	SEMA4D	G1T4F3	1.45	NP_006369.3	1.25	NP_038688.2	1.25	1
Unigene_cuff79529N	XLOC_047584	10	USP32	F6YBS2	1.45	NP_115971.2	1.36637	NP_001025105.1	1.35938	1
Unigene_cuff80592N	XLOC_048222	7	SCPEP1	F1PSP6	1.45	EAW94520.1	1.5	EDL15860.1	1.44915	1
Unigene_cuff81167N	XLOC_048603	3	CYLD	F7E0S3	1.45	BAA74872.2	1.25	NP_775545.1	1.25	1
Unigene_cuff81374N	XLOC_048740	7	ENSG00000136040	H2Q6M1	1.45	NP_005752.1	1.25	NP_061267.1	1.25	1
Unigene_cuff83015N	XLOC_049810	2	MDA_GLEAN10019624	L5LU25	1.45	Q6PIU2.3	1.42453	NP_848887.1	1.34245	1
Unigene_cuff83724N	XLOC_050293	5	ABHD10	G1SKT3	1.45	NP_060864.1	0.25	NP_766099.3	1.25	1
Unigene_cuff85938N	XLOC_051520	2	TRADD	F6WWG3	1.45	NP_003780.1	1.25	NP_001028333.1	1.25	1
Unigene_cuff86083N	XLOC_051599	1	UFSP1	H0XUV5	1.45	NP_001015072.2	1.25	NP_081632.1	1.25	1
Unigene_cuff86736N	XLOC_051935	3	ATXN3	D3VVM4	1.45	ADD00752.1	1.25	NP_001161386.1	1.25	1
Unigene_cuff88345N	XLOC_052845	2	Monocyte differentiation antigen CD14	B2R888	1.45	BAG36085.1	1.49933	BAB68580.1	1.4139	1
Unigene_cuff88690N	XLOC_053081	2	ADAMTS12	I3MRB2	1.45	AAI31734.1	1.42647	BAC33391.1	1.40685	1
Unigene_cuff89218N	XLOC_053453	7	USP43	H2NSQ1	1.45	EAW90022.1	1.3378	AAH21474.1	1.33625	1
Unigene_cuff90656N	XLOC_054323	3	Il1rn	Q542W1	1.45	NP_776214.1	1.25	NP_112444.1	1.25	1
Unigene_cuff90714N	XLOC_054345	2	BUB1	H9H9X6	1.45	NP_004327.1	1.25	NP_033902.2	1.25	1
Unigene_cuff91768N	XLOC_055031	5	NFATC3	D2HLK2	1.45	AAP36932.1	1.25	P97305.1	1.25	1
Unigene_cuff92206N	XLOC_055283	1	PREP	I3NEW8	1.45	NP_002717.3	0.9993	BAE41885.1	0.9792	1
Unigene_cuff9437N	XLOC_006028	10	NFATC2	G1PQI9	1.45	ACP41156.1	0.5	ACG55609.1	0.5	1
Unigene_cuff945N	XLOC_000662	4	EGM_07126	G7PSM2	1.45	NP_056054.2	1.25	AAH82335.1	0.5	1
Unigene_cuff95441N	XLOC_057356	4	tr|I3MXN7|I3MXN7_SPETR	I3MXN7	1.45	NP_005189.2	1.40055	NP_031718.1	1.39362	1
Unigene_cuff97898N	XLOC_058788	4	PAL_GLEAN10022144	L5K7T0	1.45	NP_891550.1	1.4357	EDK99324.1	1.4227	1
Unigene_cuff130404N	XLOC_080008	1	SFTPD	F7DJE3	1.44765	NP_003010.4	0.5702	NP_033186.1	0.51905	1
Unigene_cuff51396N	XLOC_031106	1	GZMA	I3MG31	1.4454	NP_006135.1	0.454975	NP_034500.1	0.4399	1
Unigene_cuff168023N	XLOC_104165	4	CAMKV	E2QWJ1	1.44158	BAC11278.1	0.438925	NP_663596.1	0.44055	1
Unigene_cuff123266N	XLOC_075559	4	ENSG00000170390	H2QQ98	1.44073	BAD92418.1	0.440725	EDL15374.1	0.4415	1
Unigene_cuff8317N	XLOC_005290	1	tr|F1MB62|F1MB62_BOVIN (Fragment)	F1MB62	1.4293	EAW68836.1	1.625	AAL61004.1	0.107375	1
Unigene_cuff138446N	XLOC_085166	4	tr|Q96HC0|Q96HC0_HUMAN COL5A1 protein	Q96HC0	1.4278	AAH08760.3	0.3771	BAE28315.1	0.1271	1
Unigene_cuff8454N	XLOC_005356	1	PAL_GLEAN10025505	L5JLW3	1.4169	NP_001005285.1	1.61747	AAL60687.1	1.35363	1
Unigene_cuff59018N	XLOC_035556	1	LOC505451	E1BLN9	1.40813	NP_473448.1	0.32475	NP_667155.1	0.079975	1
Unigene_cuff149560N	XLOC_092210	1	OR1P2	A4GXA4	1.40732	BAC05835.1	1.5585	NP_035132.2	1.36865	1
Unigene_cuff22372N	XLOC_014037	2	VCAN	E9PF17	1.4017	NP_001157570.1	0.50245	NP_001074718.1	0.5009	1
Unigene_cuff149561N	XLOC_092211	1	OR1P2	A4GXA4	1.40063	BAC05835.1	1.5585	NP_035132.2	1.36865	1
Unigene_cuff149562N	XLOC_092212	1	OR1P2	A4GXA4	1.3913	BAC05835.1	1.5585	NP_035132.2	1.36865	1
Unigene_cuff83874N	XLOC_050390	3	BCAN	F6PNK4	1.39035	NP_068767.3	0.49605	NP_031555.2	0.487675	1
Unigene_cuff30342N	XLOC_018764	1	OR9A2	F7CR82	1.38647	NP_001001656.1	1.6461	NP_666787.1	1.36165	1
Unigene_cuff41437N	XLOC_025229	3	CSPG3 variant protein	Q4LE67	1.38595	BAE06086.1	0.494425	NP_031815.2	0.4911	1
Unigene_cuff14307N	XLOC_009073	2	GPR77	Q6NWR0	1.38555	AAH67477.1	1.6331	Q8BW93.1	1.35278	1
Unigene_cuff88093N	XLOC_052749	1	OR7G3	F1MZK3	1.381	EAW84008.1	1.59553	NP_667117.1	1.31658	1
Unigene_cuff119603N	XLOC_073097	4	SPINT2	H0WP28	1.3802	NP_001159575.1	0.53725	NP_001076017.1	0.5	1
Unigene_cuff30073N	XLOC_018636	1	OR9A4	H0XLE1	1.37882	NP_001001656.1	1.6461	NP_666495.1	0.157325	1
Unigene_cuff88084N	XLOC_052740	1	LOC100471200	G1LND8	1.3762	EAW84008.1	1.59553	NP_667117.1	1.31658	1
Unigene_cuff8321N	XLOC_005294	1	tr|G1TGJ4|G1TGJ4_RABIT	G1TGJ4	1.37525	EAW68836.1	1.625	AAL61004.1	0.107375	1
Unigene_cuff138493N	XLOC_085197	1	OR7A17	G3SKH1	1.36563	NP_112163.1	0.32575	AAI41308.1	0.16285	1
Unigene_cuff139009N	XLOC_085569	1	EGM_01733	G7NVK5	1.3559	NP_059974.1	0.321675	AAP70758.1	0.074925	1
Unigene_cuff157090N	XLOC_097247	1	OR10J1	H0XUM0	1.35282	NP_036483.2	1.6032	AAL61108.1	0.079925	1
Unigene_cuff157043N	XLOC_097224	1	OR10J5	H0XI82	1.35195	NP_001004469.1	1.57615	NP_032789.1	1.35187	1
Unigene_cuff130377N	XLOC_080000	2	SFTPA1	F1SER3	1.35128	AAO13486.1	0.422	NP_075623.2	0.343475	1
Unigene_cuff135416N	XLOC_083164	1	GPR65	G1S4R8	1.3491	NP_003599.2	1.59235	Q61038.2	0.148525	1
Unigene_cuff26829N	XLOC_016746	2	PAL_GLEAN10018413	L5JNP2	1.34825	AAK52907.1	0.502975	NP_034906.1	0.415225	1
Unigene_cuff106526N	XLOC_064088	1	ENSG00000221858	H2RAN7	1.3416	NP_001004135.1	1.59028	NP_666407.1	1.31838	1
Unigene_cuff149708N	XLOC_092261	2	OR3A1	F7GSU7	1.3406	NP_002541.2	0.32865	NP_666918.1	0.078275	1
Unigene_cuff106537N	XLOC_064098	1	LOC613799	G3N310	1.33655	NP_036501.2	0.331925	NP_001011799.1	1.31435	1
Unigene_cuff88091N	XLOC_052747	1	PANDA_010869	D2HI69	1.33555	EAW84008.1	1.59553	NP_667117.1	1.31658	1
Unigene_cuff40365N	XLOC_024518	1	LOC100673520	G3UDZ9	1.3333	NP_001005487.1	0.3245	NP_001011815.1	0.072875	1
Unigene_cuff20581N	XLOC_012825	1	OR13J1	H0XZG8	1.33317	NP_001004487.1	1.61075	NP_062359.1	0.080425	1
Unigene_cuff83835N	XLOC_050375	1	RXFP4	G3SKU7	1.32993	AAQ92316.1	0.405525	AAI07271.1	0.15495	1
Unigene_cuff99075N	XLOC_059552	1	LOC100364599	F1M1N8	1.328	AAI17213.1	0.330625	NP_001074479.2	0.074275	1
Unigene_cuff149715N	XLOC_092266	1	PAL_GLEAN10010067	L5JZL9	1.32565	NP_003544.2	1.55448	AAL60828.1	0.0847	1
Unigene_cuff139010N	XLOC_085570	1	ENSG00000228198	H2R7X9	1.3241	NP_001004689.1	1.59522	AAP70758.1	0.074925	1
Unigene_cuff115716N	XLOC_070553	1	EMR3	H0WKC8	1.31785	AAK15076.1	1.76575	AAL31879.1	1.3066	1
Unigene_cuff138998N	XLOC_085560	1	ENSG00000228198	H2R7X9	1.3177	NP_001004689.1	1.59522	NP_666662.1	0.074925	1
Unigene_cuff43225N	XLOC_026309	1	OR4D11	L7N0M8	1.30555	NP_001004711.1	1.55248	NP_667020.1	1.30445	1
Unigene_cuff101792N	XLOC_061281	2	GPR176	F6WIW2	1.29575	NP_009154.1	1.7399	NP_958755.1	1.28378	1
Unigene_cuff139002N	XLOC_085563	1	OR2T6	H0WRF2	1.2621	EAW77225.1	0.32905	NP_666504.1	0.072675	1
Unigene_cuff160849N	XLOC_099701	1	MARCO	G1RMF8	1.25	BAG62941.1	0.489375	NP_034896.1	0.46325	1
Unigene_cuff22686N	XLOC_014288	7	COL8A1	G1NUU9	1.25	NP_001841.2	1.98345	AAH11061.1	0.452775	1
Unigene_cuff94864N	XLOC_056931	2	TFPI2	F6V7B1	1.25	NP_006519.1	1.7599	EDL13990.1	0.4896	1
Unigene_cuff116150N	XLOC_070900	2	EEF2K	F6T489	1.2	NP_037434.1	0.5	AAH55361.1	0.5	1
Unigene_cuff140102N	XLOC_086250	2	tr|G2HEY7|G2HEY7_PANTR ADAM 29	G2HEY7	1.2	NP_055084.3	1.39478	NP_787953.2	0.39895	1
Unigene_cuff17117N	XLOC_010730	9	IL16	H2NP09	1.2	EAW99099.1	1.07557	BAD90484.1	0.57675	1
Unigene_cuff38600N	XLOC_023536	1	AICDA	G1LKJ4	1.2	AAS92921.1	1	NP_033775.1	1	1
Unigene_cuff88779N	XLOC_053118	2	RXFP3	I3MTL4	1.15955	NP_057652.1	0.660625	NP_848832.1	0.158025	1
Unigene_cuff8004N	XLOC_005180	1	OR51C1P	G1PPX5	1.1384	BAC05769.1	1.6498	NP_666471.2	0.13615	1
Unigene_cuff8309N	XLOC_005283	1	I79_023033	G3IGV6	1.13575	BAC05769.1	1.6498	NP_666471.2	0.13615	1
Unigene_cuff124339N	XLOC_076217	1	OR51I2	I3MWN2	1.13488	NP_001004754.1	1.72027	NP_667283.1	0.13555	1
Unigene_cuff8002N	XLOC_005178	1	LOC100480128	G1MKQ1	1.13393	BAC05769.1	1.6498	NP_666471.2	0.13615	1
Unigene_cuff19743N	XLOC_012373	1	GPR141	G3R9M9	1.12948	NP_861456.1	0.37375	NP_861419.3	0.137625	1
Unigene_cuff124358N	XLOC_076230	1	I79_021442	G3ICP4	1.12587	NP_001004754.1	1.72027	NP_997027.1	0.12205	1
Unigene_cuff65748N	XLOC_039709	1	OR52A1	G1S977	1.1201	AAD51279.1	0.374575	NP_667308.2	0.121275	1
Unigene_cuff127173N	XLOC_078010	2	ENSG00000142173	H2QL58	1.113	AAH65509.1	0.363625	NP_666119.1	0.112575	1
Unigene_cuff17982N	XLOC_011257	1	COL27A1	G3RVE3	1.09685	EAW87414.1	0.367475	EDL31116.1	0.117225	1
Unigene_cuff43295N	XLOC_026356	1	I79_019858	G3I8I5	1.08672	NP_001001824.1	0.323675	NP_667089.1	0.08475	1
Unigene_cuff58973N	XLOC_035531	1	LOC100484173	G1MLY1	1.08587	BAC05743.1	0.331675	NP_666836.1	0.082775	1
Unigene_cuff97187N	XLOC_058331	1	LOC100484729	G1MMW8	1.08563	NP_001004704.1	0.328025	NP_666983.2	0.076675	1
Unigene_cuff88088N	XLOC_052744	1	LOC100298718	F1N201	1.08452	EAW84008.1	1.59553	NP_666735.2	0.07745	1
Unigene_cuff118722N	XLOC_072541	1	LOC100061207	F6THL8	1.08333	EAW84022.1	1.62207	AAP71350.1	0.087325	1
Unigene_cuff25071N	XLOC_015730	1	I79_025105	G3IMG6	1.0822	DAA04720.1	0.32555	NP_666950.1	0.0785	1
Unigene_cuff169345N	XLOC_104951	1	tr|I3MX76|I3MX76_SPETR (Fragment)	I3MX76	1.0821	NP_001005190.1	0.3224	NP_666447.1	0.0768	1
Unigene_cuff99077N	XLOC_059554	1	LOC100364599	F1M1N8	1.08177	AAI17213.1	0.330625	AAP70898.1	0.07465	1
Unigene_cuff149714N	XLOC_092265	1	PAL_GLEAN10010067	L5JZL9	1.08175	NP_003544.2	1.55448	AAL60828.1	0.0847	1
Unigene_cuff141741N	XLOC_087346	1	LOC100475220	G1M8A5	1.08147	NP_001005280.1	1.55583	NP_997123.2	0.075575	1
Unigene_cuff59012N	XLOC_035550	1	OR1N2	I3N3G0	1.08028	AAI37184.1	0.329175	NP_667150.1	0.084425	1
Unigene_cuff90972N	XLOC_054525	1	MDA_GLEAN10015059	L5LWT9	1.07862	NP_001003745.1	1.56345	NP_666935.1	0.086175	1
Unigene_cuff160242N	XLOC_099204	1	tr|I3NDJ0|I3NDJ0_SPETR	I3NDJ0	1.07855	EAW84452.1	0.321075	AAI41308.1	0.16285	1
Unigene_cuff50034N	XLOC_030223	1	tr|H0XWJ9|H0XWJ9_OTOGA (Fragment)	H0XWJ9	1.07855	BAC05751.1	1.8718	NP_666799.1	0.078325	1
Unigene_cuff46747N	XLOC_028337	1	Ssc.95433	F1RMQ9	1.07848	BAC06044.1	0.323475	NP_666808.1	0.0746	1
Unigene_cuff106535N	XLOC_064096	1	PAL_GLEAN10018998	L5KQS8	1.07835	NP_036501.2	0.331925	NP_667197.1	0.077325	1
Unigene_cuff59475N	XLOC_035845	1	Olr853	F1LW03	1.07737	EAW58989.1	0.323425	NP_666818.1	0.076075	1
Unigene_cuff140789N	XLOC_086701	1	GW7_12375	G5C745	1.0771	NP_001004724.1	0.323775	AAL61096.1	0.075975	1
Unigene_cuff136752N	XLOC_084062	1	tr|I3N1L6|I3N1L6_SPETR	I3N1L6	1.07698	NP_001005190.1	0.3224	AAI41308.1	0.16285	1
Unigene_cuff122965N	XLOC_075316	1	OR1I1	G1Q5A1	1.0768	EAW84460.1	0.325425	NP_001011737.1	0.084875	1
Unigene_cuff131105N	XLOC_080526	1	tr|I3NC82|I3NC82_SPETR	I3NC82	1.0762	NP_473446.1	0.574075	NP_667141.1	0.575425	1
Unigene_cuff131106N	XLOC_080527	1	tr|I3NC82|I3NC82_SPETR	I3NC82	1.07607	NP_473446.1	0.574075	NP_667141.1	0.575425	1
Unigene_cuff140782N	XLOC_086694	1	tr|H0XYW7|H0XYW7_OTOGA	H0XYW7	1.07583	DAA04756.1	1.58775	NP_667100.1	0.075675	1
Unigene_cuff128750N	XLOC_078933	1	OR10A5	H2NE83	1.07573	AAG45207.1	0.33035	NP_667245.1	0.07885	1
Unigene_cuff128748N	XLOC_078931	1	OR10A5	H2NE83	1.07557	NP_835462.1	0.328675	AAG45186.1	0.07885	1
Unigene_cuff128749N	XLOC_078932	1	OR10A5	H2NE83	1.07547	AAG45207.1	0.33035	AAG45186.1	0.07885	1
Unigene_cuff106533N	XLOC_064094	1	PANDA_010801	D2HI18	1.07535	AAB01215.1	0.331925	NP_666656.1	0.081025	1
Unigene_cuff122971N	XLOC_075320	1	tr|H0XUE8|H0XUE8_OTOGA	H0XUE8	1.07517	NP_112163.1	0.32575	NP_666447.1	0.0768	1
Unigene_cuff59013N	XLOC_035551	1	OR1J4	G1U955	1.07475	NP_001004452.1	1.8076	NP_666838.1	0.075325	1
Unigene_cuff90971N	XLOC_054524	1	MDA_GLEAN10015059	L5LWT9	1.0739	NP_001003745.1	1.56345	AAI14643.1	0.079725	1
Unigene_cuff136753N	XLOC_084063	1	tr|I3MX90|I3MX90_SPETR	I3MX90	1.07387	NP_112163.1	0.32575	AAI41308.1	0.16285	1
Unigene_cuff54235N	XLOC_032779	1	OR11A1	F1PKK6	1.07353	BAC05710.1	0.322	NP_666700.1	0.07965	1
Unigene_cuff140225N	XLOC_086344	1	Olfr765	Q7TRI6	1.07337	NP_001245214.1	0.3231	NP_001078946.1	0.0802	1
Unigene_cuff59011N	XLOC_035549	1	tr|H0XI07|H0XI07_OTOGA	H0XI07	1.07262	AAI37184.1	0.329175	NP_666835.1	0.069525	1
Unigene_cuff5128N	XLOC_003748	1	LOC100065048	F7DH90	1.0725	NP_001004124.1	0.322825	NP_001005225.1	0.073675	1
Unigene_cuff115360N	XLOC_070382	1	tr|G1P870|G1P870_MYOLU (Fragment)	G1P870	1.07215	NP_835462.1	0.328675	XP_003946499.1	0.077	1
Unigene_cuff158605N	XLOC_098217	1	tr|G1P870|G1P870_MYOLU (Fragment)	G1P870	1.07215	NP_835462.1	0.328675	XP_003946499.1	0.077	1
Unigene_cuff67260N	XLOC_040382	3	BAI1	H0VBV8	1.06757	NP_001693.2	0.318975	NP_778156.2	0.0681	1
Unigene_cuff100284N	XLOC_060338	1	PAL_GLEAN10006786	L5L620	1	EAX08485.1	1.7484	AAI44803.1	0.64915	1
Unigene_cuff106501N	XLOC_064070	1	tr|G3QKH9|G3QKH9_GORGO (Fragment)	G3QKH9	1	BAC05833.1	0.32885	NP_001074770.2	0.0783	1
Unigene_cuff113532N	XLOC_068604	1	OR5B3	H0WFR5	1	NP_001005469.1	0.32075	NP_666909.1	0.075	1
Unigene_cuff113862N	XLOC_068893	1	NULL	NULL	1	AAF69627.1	2.75	NULL	0	1
Unigene_cuff121276N	XLOC_074259	1	PAL_GLEAN10003275	L5KDE9	1	NP_001004052.1	0.367325	AAD27595.1	0.121375	1
Unigene_cuff137058N	XLOC_084273	1	PAL_GLEAN10000288	L5L7Z0	1	NP_473447.1	0.329725	NP_001011808.1	0.0819	1
Unigene_cuff151771N	XLOC_093700	2	GW7_14519	G5BUF5	1	NP_612454.1	0.25	NP_084534.2	0	1
Unigene_cuff163286N	XLOC_101245	1	NULL	NULL	1	AAA59840.1	3.206	NULL	0	1
Unigene_cuff170016N	XLOC_105305	1	IL23R	H2N740	1	AAM44229.1	0.31065	Q8K4B4.1	0.060825	1
Unigene_cuff25068N	XLOC_015727	1	I79_025105	G3IMG6	1	DAA04720.1	0.32555	NP_666945.1	0.07875	1
Unigene_cuff28635N	XLOC_017761	6	SMOC2	G1QKN9	1	CAC10353.1	0.25	NP_071710.2	0	1
Unigene_cuff31286N	XLOC_019352	3	BNP	Q6L7Z3	1	NP_002512.1	2.25	BAB68575.1	0	1
Unigene_cuff39761N	XLOC_024189	2	OR2T27	I3M9D6	1	NP_001001824.1	0.323675	AAL60724.1	0.08305	1
Unigene_cuff46727N	XLOC_028327	1	LOC100409175	F7I6W7	1	EAW68678.1	1.58418	NP_083186.2	0.076975	1
Unigene_cuff46729N	XLOC_028329	2	LOC100409175	F7I6W7	1	EAW68678.1	1.58418	NP_083186.2	0.076975	1
Unigene_cuff88090N	XLOC_052746	1	LOC100298718	F1N201	1	EAW84008.1	1.59553	NP_666735.2	0.07745	1
Unigene_cuff88114N	XLOC_052754	1	LOC100059658	F6SNY0	1	ABV66284.1	0.3328	AAL60931.1	0.077725	1
Unigene_cuff101855N	XLOC_061309	5	PAL_GLEAN10023573	L5K1Q9	0.7	EAW92549.1	0.622725	CAA63301.1	0.62145	1
Unigene_cuff10186N	XLOC_006487	2	SCYL2	K7AVE2	0.7	NP_060458.3	0.6275	NP_932138.1	0.62415	1
Unigene_cuff101885N	XLOC_061318	4	MAPKBP1	J9P918	0.7	NP_001252540.1	0.25	NP_036071.3	0	1
Unigene_cuff101993N	XLOC_061346	2	BUB1B	F6X411	0.7	BAD92019.1	0.5	AAH31577.1	0.5	1
Unigene_cuff102552N	XLOC_061742	3	IRF5	E2RP13	0.7	NP_001092099.1	0.5839	NP_036187.1	0.589925	1
Unigene_cuff10301N	XLOC_006528	1	ANP32B	H0WTG1	0.7	CAA68856.1	0.5	BAE23087.1	0.5	1
Unigene_cuff103890N	XLOC_062536	3	VRK2	G1RE64	0.7	NP_001123954.1	0.400375	NP_081536.2	0.39285	1
Unigene_cuff104796N	XLOC_063076	1	IL19	G3S310	0.7	AAF06663.1	0.600575	NP_001009940.1	0.598275	1
Unigene_cuff106828N	XLOC_064310	3	CARKD	G3R6K9	0.7	NP_001229811.1	0.25	NP_001177286.1	0.5	1
Unigene_cuff108316N	XLOC_065399	1	PGLYRP3	H2N5Q0	0.7	NP_443123.1	0.75	NP_997130.2	0.6849	1
Unigene_cuff108611N	XLOC_065541	4	SOCS5	G3SAG1	0.7	BAA31646.2	0.5	AAB96648.1	0.5	1
Unigene_cuff109529N	XLOC_066175	10	TRAF3	F7B686	0.7	XP_001164779.1	0.5	NP_001041671.1	0.5	1
Unigene_cuff109898N	XLOC_066383	7	VRK3	G1R0F2	0.7	NP_057524.3	0.569075	NP_598706.1	0.5699	1
Unigene_cuff110209N	XLOC_066448	2	NUCB1	H0WWG0	0.7	BAD96525.1	0.5	NP_001157134.1	0.5	1
Unigene_cuff110454N	XLOC_066628	2	GCG	G1QQ90	0.7	EAX11358.1	0.5	EDL26988.1	0.691675	1
Unigene_cuff111826N	XLOC_067520	2	SOCS4	E2RGD0	0.7	NP_543143.1	0.5	NP_543119.2	0.5	1
Unigene_cuff113272N	XLOC_068453	8	PAL_GLEAN10018213	L5JMY8	0.7	BAA92569.2	0.5	NP_083733.1	0.5	1
Unigene_cuff113281N	XLOC_068454	1	LOC100396716	F7G5Y3	0.7	BAG59351.1	0.5	AAO27902.1	0.5	1
Unigene_cuff11540N	XLOC_007395	3	tr|F6XHJ0|F6XHJ0_HORSE	F6XHJ0	0.7	CAA04230.1	0.650075	NP_705818.3	0.673975	1
Unigene_cuff116153N	XLOC_070901	2	EEF2K	I3MHZ1	0.7	AAH32665.1	0.5	EDL17230.1	0.5	1
Unigene_cuff118099N	XLOC_072209	3	ENSG00000092201	H2Q7Y1	0.7	NP_009123.1	0.58665	NP_291096.2	0.5864	1
Unigene_cuff118120N	XLOC_072216	8	NDRG2	G1SDS3	0.7	NP_963293.1	0.5	NP_038892.1	0.5	1
Unigene_cuff118776N	XLOC_072556	4	Ilf3	Q45VK5	0.7	AAD51099.1	0.5	EDL25185.1	0.5	1
Unigene_cuff118784N	XLOC_072558	2	ATG4D	K7C081	0.7	NP_116274.3	0.5	NP_705811.8	0.5	1
Unigene_cuff118818N	XLOC_072571	2	I79_005909	G3H6F2	0.7	AAP36849.1	0.5	NP_077268.1	0.5	1
Unigene_cuff121923N	XLOC_074759	1	LYZ	F8VV32	0.7	NP_000230.1	0.5	NP_059068.1	0.5	1
Unigene_cuff122399N	XLOC_074972	4	DPYSL5	Q53SW3	0.7	EAX00668.1	0.600375	NP_075534.1	0.594225	1
Unigene_cuff123929N	XLOC_075936	5	TONSL	H9Z9A7	0.7	NP_038460.4	0.360225	NP_898914.3	0.357525	1
Unigene_cuff12497N	XLOC_007923	3	USP3	H9F8R0	0.7	AAT37507.1	0.593425	NP_659186.1	0.593425	1
Unigene_cuff125268N	XLOC_076816	6	USP13	G3SKD8	0.7	NP_003931.2	0.5	NP_001013042.1	0.5	1
Unigene_cuff126203N	XLOC_077457	1	EIF3F	G1LCF3	0.7	AAP36731.1	0.5	BAC40412.1	0.5	1
Unigene_cuff126848N	XLOC_077817	1	IL12A	H2PBV7	0.7	P29459.2	0.75	NP_032377.1	0.64725	1
Unigene_cuff127094N	XLOC_077968	4	ENSG00000143258	H2R8H8	0.7	NP_001014443.1	0.62395	Q9QZL6.1	0.6236	1
Unigene_cuff128006N	XLOC_078506	1	USP16	G3U3Y3	0.7	AAG39290.1	0.5851	Q99LG0.1	0.582925	1
Unigene_cuff128009N	XLOC_078507	5	USP16	F6VN92	0.7	AAR13293.1	0.5845	Q99LG0.1	0.582925	1
Unigene_cuff128376N	XLOC_078782	5	DPP7	G3R0E3	0.7	AAF12747.1	0.5	AAG01154.1	0.5	1
Unigene_cuff129530N	XLOC_079442	2	EGM_02394	G7PH50	0.7	NP_542177.1	0.5	EDL28548.1	0.5	1
Unigene_cuff129623N	XLOC_079475	3	MDA_GLEAN10004508	L5MD71	0.7	NP_003641.3	0.58485	NP_034107.2	0.5909	1
Unigene_cuff129634N	XLOC_079482	1	LOC100516302	I3LTB4	0.7	XP_525287.2	0.5	EDL28548.1	0.5	1
Unigene_cuff129635N	XLOC_079483	2	tr|G3SYR7|G3SYR7_LOXAF	G3SYR7	0.7	EAX10142.1	0.5	NP_081300.1	0.5	1
Unigene_cuff129644N	XLOC_079487	3	CSTL1	F6YYA6	0.7	AAI17397.1	0.5	NP_808323.1	0.5	1
Unigene_cuff130183N	XLOC_079898	3	TRAF5	G1SWL7	0.7	BAG58591.1	0.5	P70191.1	0.5	1
Unigene_cuff131415N	XLOC_080757	1	EBF4	F6PH34	0.7	Q9BQW3.2	0.5	AAM97581.1	0.5	1
Unigene_cuff132192N	XLOC_081108	3	I79_017391	G3I1X7	0.7	BAB14412.1	0.57675	BAE28227.1	0.578475	1
Unigene_cuff132648N	XLOC_081544	4	CTSO	G1MAG3	0.7	NP_001325.1	0.67545	AAH44664.1	0.6578	1
Unigene_cuff13331N	XLOC_008588	3	CTSZ	F1MW68	0.7	AAC63141.1	0.668525	NP_071720.1	0.660925	1
Unigene_cuff135467N	XLOC_083209	1	prot	O41289	0.7	AAM81187.1	0.5	BAE38984.1	0	1
Unigene_cuff135608N	XLOC_083302	1	ADAM18	I3MRC5	0.7	NP_055052.1	0.6523	AAD48844.1	0.6524	1
Unigene_cuff135611N	XLOC_083304	2	LOC607729	E2R5Y9	0.7	NP_055052.1	0.6523	NP_033749.2	0.393925	1
Unigene_cuff135618N	XLOC_083308	4	tr|F6WRC2|F6WRC2_HORSE	F6WRC2	0.7	NP_055052.1	0.6523	NP_031427.2	0.63485	1
Unigene_cuff136237N	XLOC_083748	3	USP39	F7FBT4	0.7	AAH01384.2	0.5609	BAC28153.1	0.5609	1
Unigene_cuff137168N	XLOC_084321	3	Ebf1	Q5SWK5	0.7	NP_031923.1	0.5	NP_031923.1	0.5	1
Unigene_cuff13727N	XLOC_008734	11	AGFG1	H9EP21	0.7	NP_001128661.1	0.5	EDL02149.1	0.5	1
Unigene_cuff137887N	XLOC_084801	6	EGM_04504	G7PKH9	0.7	CAB45756.1	0.5	NP_777363.1	0.5	1
Unigene_cuff138909N	XLOC_085500	8	PSIP1	F1SMR3	0.7	AAC97945.1	0.6775	BAB27707.3	0.68	1
Unigene_cuff139145N	XLOC_085641	1	RAG1	G1NTJ5	0.7	P15918.2	0.5	NP_033045.2	0.5	1
Unigene_cuff139156N	XLOC_085644	7	TRAF6	G3TH24	0.7	NP_004611.1	0.25	BAC30850.1	0.5	1
Unigene_cuff139262N	XLOC_085709	2	OTUB2	H0WSY3	0.7	NP_075601.1	0.5	EDL18840.1	0.5	1
Unigene_cuff139343N	XLOC_085744	4	OTUB2	H0WSY3	0.7	NP_075601.1	0.5	EDL18836.1	0.5	1
Unigene_cuff140859N	XLOC_086756	1	tr|F7HNE0|F7HNE0_MACMU (Fragment)	F7HNE0	0.7	AAY87452.1	0.583975	AAA46541.1	0.60465	1
Unigene_cuff141477N	XLOC_087182	2	Putative metalloproteinase inhibitor 1	K9IGJ9	0.7	NP_003245.1	0.5	NP_001037849.1	0.5	1
Unigene_cuff141784N	XLOC_087369	2	IGSF1	H2PWS5	0.7	BAA20819.2	0.582075	NP_808259.2	0.583925	1
Unigene_cuff141786N	XLOC_087370	3	IGSF1	F1RTF8	0.7	BAA20819.2	0.582075	NP_899178.2	0.5	1
Unigene_cuff142250N	XLOC_087713	6	I79_012275	G3HND7	0.7	AAH02961.1	0.5	EDL33946.1	0.48365	1
Unigene_cuff14239N	XLOC_009052	9	MDA_GLEAN10003861	L5LUA9	0.7	NP_001156849.1	0.643275	BAB25199.1	0.6274	1
Unigene_cuff142937N	XLOC_088116	4	LOC100396765	F6WFY3	0.7	NP_001068567.1	0.5	NP_001028358.1	0.5	1
Unigene_cuff143732N	XLOC_088599	1	ADAM30	G3QN27	0.7	NP_068566.2	1.41585	NP_081941.1	0.65215	1
Unigene_cuff143745N	XLOC_088603	1	ADAM30	G3QN27	0.7	AAH28372.1	1.41585	NP_081941.1	0.65215	1
Unigene_cuff148179N	XLOC_091378	5	SENP8	I3L5H4	0.7	AAH31411.1	0.5	NP_001165542.1	0.5	1
Unigene_cuff148241N	XLOC_091399	1	OTUD7A	E2RNY3	0.7	AAH35668.1	0.597775	NP_570950.1	0.593625	1
Unigene_cuff148900N	XLOC_091792	1	TSPYL2	I3NDP8	0.7	BAA34802.1	0.5	NP_084112.1	0.5	1
Unigene_cuff149382N	XLOC_092147	1	LOC100683375	F1PZJ8	0.7	AAM49575.1	0.420575	BAE21364.1	0.67475	1
Unigene_cuff152362N	XLOC_094155	1	LOC100396215	F7IT65	0.7	EAW81036.1	0.376125	DAA01537.1	0.1484	1
Unigene_cuff152364N	XLOC_094157	1	LOC100682819	J9P1T1	0.7	EAW81036.1	0.376125	DAA01537.1	0.1484	1
Unigene_cuff153352N	XLOC_094874	1	LYZ	H0WRP0	0.7	AAA36188.1	0.5	AAH19611.1	0.5	1
Unigene_cuff153715N	XLOC_095088	2	DHH	F1SJ10	0.7	NP_066382.1	0.5	NP_031883.1	0.5	1
Unigene_cuff154357N	XLOC_095494	1	SENP6	G1TRX2	0.7	BAG51032.1	0.5	AAH61480.1	0.5	1
Unigene_cuff154359N	XLOC_095495	4	SENP6	I3LCP9	0.7	EAW48733.1	0.5	EDL26429.1	0.5	1
Unigene_cuff154734N	XLOC_095793	2	CD8A	F7DXL7	0.7	NP_001759.3	0.5	AAA92533.1	0.25	1
Unigene_cuff154988N	XLOC_095920	3	CTSK	G1RFZ7	0.7	NP_000387.1	0.75	NP_031828.2	0.6801	1
Unigene_cuff155018N	XLOC_095933	5	OTUD7B	E2R0T3	0.7	CAI12652.1	0.600575	AAH37040.1	0.600575	1
Unigene_cuff155382N	XLOC_096147	6	CAPN13	I3MHC5	0.7	EAX00493.1	1.35615	NP_001028616.1	0.5819	1
Unigene_cuff155387N	XLOC_096149	2	EGM_04703	G7PLZ3	0.7	EAX00483.1	0.595125	AAC61764.1	0.634775	1
Unigene_cuff155623N	XLOC_096276	1	SUMO1/sentrin specific peptidase 1 (Fragment)	G9KN22	0.7	NP_001254524.1	0.5	BAC26106.1	0.5	1
Unigene_cuff155880N	XLOC_096469	2	EGM_04327	G7PK34	0.7	NP_002172.2	0.5	CAA53923.1	0.5	1
Unigene_cuff15688N	XLOC_009818	1	PRDX6	F7F6H0	0.7	NP_004896.1	0.57645	O08709.3	0.574025	1
Unigene_cuff159574N	XLOC_098893	2	BAP1	I3MF17	0.7	BAA13401.2	0.5	NP_081364.1	0.5577	1
Unigene_cuff159598N	XLOC_098902	6	ABHD14B	H0X690	0.7	NP_116139.1	0.5	NP_083907.3	0.5	1
Unigene_cuff159773N	XLOC_098940	2	ABHD14A	I0FQM2	0.7	NP_056222.2	0.5	NP_001103741.1	0.5	1
Unigene_cuff160021N	XLOC_099069	2	PAL_GLEAN10002916	L5JVT8	0.7	NP_004640.3	0.25	NP_613067.1	0.25	1
Unigene_cuff161311N	XLOC_100024	3	ENSG00000108578	H2RES2	0.7	BAG63365.1	0.5	NP_848760.1	0.5	1
Unigene_cuff162972N	XLOC_101024	1	prot	O41289	0.7	AAY87452.1	0.583975	DAA01917.1	0.58835	1
Unigene_cuff163011N	XLOC_101040	2	KIR3DX1	G3T670	0.7	EAW72284.1	0.581725	AAT00445.1	0.57895	1
Unigene_cuff163305N	XLOC_101248	11	ENSG00000073670	H2RGM1	0.7	XP_003806553.1	0.68405	NP_033743.2	0.6749	1
Unigene_cuff16403N	XLOC_010331	3	EGM_04245	G7PL97	0.7	NP_003803.1	0.6589	NP_001171071.1	0.65945	1
Unigene_cuff165082N	XLOC_102281	1	Ap1s3	F1LWX7	0.7	NP_001034658.1	0.5	NP_898848.1	0.5	1
Unigene_cuff165623N	XLOC_102641	2	ENSG00000008277	H2RBY3	0.7	AAF22476.2	0.6595	NP_001091695.1	0.65975	1
Unigene_cuff166494N	XLOC_103174	1	GPR124	F1RX85	0.7	NP_116166.9	0.6678	EDL32797.1	0.66335	1
Unigene_cuff166579N	XLOC_103251	3	CAPN7	E2R0F7	0.7	NP_055111.1	0.56225	NP_033926.1	0.562375	1
Unigene_cuff167322N	XLOC_103660	6	USP5	G1M5W5	0.7	CAA62690.1	0.5	NP_038728.1	0.5	1
Unigene_cuff16738N	XLOC_010521	6	NUCB2	F7IH71	0.7	NP_005004.1	0.5	CAA10858.1	0.5	1
Unigene_cuff167808N	XLOC_104018	9	USP45	G3T1N7	0.7	EAW48473.1	0.579225	EDL05553.1	0.33275	1
Unigene_cuff170394N	XLOC_105534	5	KNG1	G1SN00	0.7	BAD97309.1	0.738225	NP_001095879.1	0.1561	1
Unigene_cuff1712N	XLOC_001120	1	UCHL3	H2NK24	0.7	NP_001257881.1	0.389175	NP_057932.2	0.390125	1
Unigene_cuff172850N	XLOC_107000	2	CAPN2	H9EQA5	0.7	NP_001739.2	0.6574	CAA71227.1	0.65455	1
Unigene_cuff172868N	XLOC_107006	2	PAL_GLEAN10012135	L5KEJ3	0.7	CAM28355.1	0.668225	NP_001139278.1	0.669725	1
Unigene_cuff18583N	XLOC_011659	5	NLRP12L	K9J4W2	0.7	NP_653288.1	0.5	NP_001028603.1	0.5	1
Unigene_cuff18591N	XLOC_011661	7	ATG4A	H0WU66	0.7	NP_443168.2	0.5	NP_777364.3	0.5	1
Unigene_cuff19351N	XLOC_012149	2	CXCL11	G1P4G5	0.7	AAP36149.1	0.6576	EDL05255.1	0.66455	1
Unigene_cuff19563N	XLOC_012302	3	tr|I3MH77|I3MH77_SPETR	I3MH77	0.7	AAA61114.1	0.5	AAA40400.1	0.5	1
Unigene_cuff20082N	XLOC_012634	2	IRF4	I3MHE4	0.7	NP_002451.2	0.61085	NP_038702.1	0.609275	1
Unigene_cuff20198N	XLOC_012714	2	IFNK	G1QXN1	0.7	NP_064509.2	0.585	EDL05459.1	0.07765	1
Unigene_cuff20357N	XLOC_012760	6	PLAA	I3MKM5	0.7	NP_001026859.1	0.582075	EDL30938.1	0.5808	1
Unigene_cuff22792N	XLOC_014325	5	SENP7	H9ZBL1	0.7	EAW79800.1	0.5	BAC65824.1	0.5	1
Unigene_cuff23678N	XLOC_014900	2	ANP32B	G3VN00	0.7	CAA68856.1	0.5	BAE23087.1	0.5	1
Unigene_cuff24368N	XLOC_015323	8	GAK	H9EVQ6	0.7	NP_005246.2	0.644625	NP_705797.1	0.646575	1
Unigene_cuff24480N	XLOC_015389	1	NCF2	K7AK02	0.7	AAM89263.1	0.5	BAE42353.1	0.5	1
Unigene_cuff24793N	XLOC_015548	2	ZRANB1	I3MMF5	0.7	CAH10620.1	0.58935	NP_997185.1	0.58935	1
Unigene_cuff25501N	XLOC_015874	8	NDRG3	G1TN44	0.7	AAK34944.1	0.5	EDL06218.1	0.5	1
Unigene_cuff27551N	XLOC_017148	4	NFATC4	F7BWR6	0.7	EAW66020.1	0.5	AAH28928.1	0.5	1
Unigene_cuff27940N	XLOC_017358	2	CCRN4L	G1RUU0	0.7	NP_036250.2	0.5	BAE28819.1	0.5	1
Unigene_cuff28032N	XLOC_017400	1	IL15	F7CP74	0.7	AAB97518.1	0.748	EDL10891.1	0.6821	1
Unigene_cuff28526N	XLOC_017693	2	TARM1	G3SJD8	0.7	NP_001129158.1	0.578425	EDL31181.1	0.570375	1
Unigene_cuff28538N	XLOC_017696	3	LILRA5	H2P027	0.7	NP_871714.1	0.5873	EDL05060.1	0.585675	1
Unigene_cuff28542N	XLOC_017697	1	LILRA5	H2P027	0.7	ACK56078.1	0.584525	NP_001074708.2	0.58165	1
Unigene_cuff30248N	XLOC_018733	6	HIPK2	G1RVI8	0.7	EAW83928.1	0.683325	AAK07650.1	0.666425	1
Unigene_cuff33196N	XLOC_020629	2	DPYS	I4DDA6	0.7	NP_001376.1	0.60745	NP_073559.3	0.60985	1
Unigene_cuff34132N	XLOC_021087	4	FOXK2	G3T2P4	0.7	CAA43200.1	0.60825	NP_001074401.2	0.610225	1
Unigene_cuff35221N	XLOC_021563	2	I79_002300	G3GX11	0.7	NP_006606.1	0.6355	AAH58748.1	0.634875	1
Unigene_cuff35529N	XLOC_021798	2	UCHL5	F6R0H0	0.7	CAI10827.1	0.564575	NP_001153338.1	0.5	1
Unigene_cuff35714N	XLOC_021880	4	USP33	F7A2N8	0.7	NP_055832.3	0.34495	AAL78316.1	0.3469	1
Unigene_cuff35954N	XLOC_022027	3	C8A	Q05CV2	0.7	AAH20702.1	0.5	EDL30830.1	0.25	1
Unigene_cuff36169N	XLOC_022164	1	LYZ	G1QUK3	0.7	NP_000230.1	0.5	NP_059068.1	0.5	1
Unigene_cuff36522N	XLOC_022420	1	PSIP1	H9FPB9	0.7	AAC97945.1	0.6775	BAE36388.1	0.68	1
Unigene_cuff36853N	XLOC_022619	2	Putative uncharacterized protein	Q95LR1	0.7	EAW51141.1	0.5	NP_033449.2	0.5	1
Unigene_cuff37353N	XLOC_022857	5	TRAF7	I3MKC6	0.7	NP_115647.2	0.579975	NP_001165584.1	0.579975	1
Unigene_cuff37402N	XLOC_022866	4	MDA_GLEAN10007729	L5LVG3	0.7	Q9Y303.2	0.588925	BAC36877.1	0.5902	1
Unigene_cuff40431N	XLOC_024540	6	EBF3	G3SZ41	0.7	XP_003312875.1	0.5	NP_001106885.1	0.5	1
Unigene_cuff4142N	XLOC_002674	1	tr|Q68IQ4|Q68IQ4_PIG Interferon beta protein	Q68IQ4	0.7	NP_002167.1	0.75	NP_034640.1	0.373	1
Unigene_cuff43619N	XLOC_026514	6	ATG4C	H2N766	0.7	BAB55356.1	0.5	NP_778194.3	0.5	1
Unigene_cuff44219N	XLOC_026903	7	STAMBPL1	F6YBJ2	0.7	NP_065850.1	0.5	EDL41744.1	0.5	1
Unigene_cuff44226N	XLOC_026904	3	FAS	G1RNU4	0.7	NP_690610.1	0.5	AAA37593.1	0.589025	1
Unigene_cuff45422N	XLOC_027555	1	XIAP	B7NZG8	0.7	NP_001158.2	1	NP_033818.2	0.6967	1
Unigene_cuff46126N	XLOC_027852	2	LOC100683375	F1PZJ8	0.7	AAM49575.1	0.420575	BAE21364.1	0.67475	1
Unigene_cuff46664N	XLOC_028269	2	SPINK1	I3ME93	0.7	NP_003113.2	0.25	NP_033284.1	0.5	1
Unigene_cuff46668N	XLOC_028272	1	LOC100379544	Q91VF9	0.7	AAH32003.1	0.5	EDL09733.1	0.5	1
Unigene_cuff47837N	XLOC_028902	6	LCP2	G3QUP8	0.7	BAF85579.1	0.5	NP_034826.2	0.5	1
Unigene_cuff48312N	XLOC_029169	10	NDRG4	F6QEV6	0.7	NP_001123959.1	0.5	BAC98115.1	0.5	1
Unigene_cuff50356N	XLOC_030411	2	IL10RA	G1R6Z6	0.7	NP_001549.2	0.5	NP_032374.1	0.25	1
Unigene_cuff51072N	XLOC_030912	4	GW7_10632	G5B183	0.7	NP_079406.3	0.560725	NP_663394.1	0.562125	1
Unigene_cuff51609N	XLOC_031288	2	Calpain-11	G2HI81	0.7	NP_008989.2	0.63705	NP_001013789.1	0.630325	1
Unigene_cuff51661N	XLOC_031304	1	ENSG00000112818	H2QT46	0.7	NP_005579.2	0.582475	NP_032611.2	0.5816	1
Unigene_cuff51823N	XLOC_031363	2	RHAG	Q9GMG3	0.7	NP_000315.2	0.5	NP_035399.1	0.5	1
Unigene_cuff52799N	XLOC_031974	10	CLIP1	Q6P5Z9	0.7	AAH62543.1	0.5	BAD90357.1	0.5	1
Unigene_cuff54778N	XLOC_033129	2	tr|G1PZ28|G1PZ28_MYOLU	G1PZ28	0.7	O43506.2	0.656525	Q9R159.1	0.66275	1
Unigene_cuff54840N	XLOC_033150	2	tr|G1PZ28|G1PZ28_MYOLU	G1PZ28	0.7	O43506.2	0.656525	Q9R159.1	0.66275	1
Unigene_cuff54842N	XLOC_033151	2	tr|G1PZ28|G1PZ28_MYOLU	G1PZ28	0.7	AAD55255.1	1.41995	Q9R159.1	0.66275	1
Unigene_cuff54844N	XLOC_033152	1	tr|G1PZ28|G1PZ28_MYOLU	G1PZ28	0.7	AAD55255.1	1.41995	Q9R159.1	0.66275	1
Unigene_cuff55397N	XLOC_033470	2	OTUB1	F5GYN4	0.7	NP_060140.2	0.5	NP_598911.1	0.5	1
Unigene_cuff55573N	XLOC_033514	3	CTSW	E2RPX3	0.7	NP_001326.2	0.69025	NP_034115.2	0.6912	1
Unigene_cuff56065N	XLOC_033727	2	PAFAH1B2	B0KWR3	0.7	NP_002563.1	0.6675	NP_071782.1	0.6675	1
Unigene_cuff58307N	XLOC_035177	1	LOC100434801	H2P0M7	0.7	ACK56078.1	0.584525	NP_001074708.2	0.58165	1
Unigene_cuff58310N	XLOC_035179	2	KIR3DL2	A9L929	0.7	ADM52318.1	0.584175	AAT00445.1	0.57895	1
Unigene_cuff58314N	XLOC_035180	5	FCAR	F6RY94	0.7	NP_001991.1	0.5	AAI45173.1	0.583025	1
Unigene_cuff58529N	XLOC_035247	1	ENSG00000089220	H2RFB7	0.7	BAG61396.1	0.5	EDL10551.1	0.25	1
Unigene_cuff59314N	XLOC_035701	2	MEP1B	F6VMK0	0.7	AAI36560.1	0.58985	NP_032612.2	0.59245	1
Unigene_cuff60466N	XLOC_036382	3	TAB1	K7BF14	0.7	NP_006107.1	0.5	NP_079885.2	0.5	1
Unigene_cuff61150N	XLOC_036825	3	IL17B	J9NV55	0.7	NP_055258.1	0.25	NP_062381.1	0.598825	1
Unigene_cuff61811N	XLOC_037166	3	IL18	K7GL26	0.7	AAK57024.1	0.746125	EDL25740.1	0.661	1
Unigene_cuff63181N	XLOC_038048	5	GFPT1	F1MZY2	0.7	AAA58502.1	0.6898	AAH02283.1	0.69665	1
Unigene_cuff63264N	XLOC_038087	3	STAMBP	H0WB13	0.7	NP_006454.1	0.5	BAE40637.1	0.5	1
Unigene_cuff64708N	XLOC_038934	1	PEBP1	F5CI18	0.7	NP_002558.1	0.5	NP_061346.2	0.5	1
Unigene_cuff64980N	XLOC_039170	4	USP14	A6NJA2	0.7	NP_001032411.1	0.5	NP_001033678.1	0.5	1
Unigene_cuff66108N	XLOC_039836	9	SENP3	I3LZB0	0.7	AAH48306.1	0.5	NP_109627.3	0.5	1
Unigene_cuff66260N	XLOC_039876	1	C1QBP	H2NSF1	0.7	NP_001203.1	0.5	NP_031599.2	0.5	1
Unigene_cuff6703N	XLOC_004297	1	NLRC3	C9JLH9	0.7	EAW85351.1	0.5	NP_001074749.1	0.5	1
Unigene_cuff6933N	XLOC_004416	3	PMPCB	G3V0E4	0.7	EAW83327.1	0.642775	NP_082707.1	0.6404	1
Unigene_cuff69576N	XLOC_041892	5	GDA	F6Z6Z3	0.7	NP_004284.1	0.5	AAH76583.1	0.5	1
Unigene_cuff69580N	XLOC_041893	1	GDA	G1T386	0.7	NP_004284.1	0.5	EDL41584.1	0.5	1
Unigene_cuff70856N	XLOC_042541	2	tr|J9NZH4|J9NZH4_CANFA	J9NZH4	0.7	EAW59316.1	0.5	NP_001037849.1	0.5	1
Unigene_cuff7279N	XLOC_004670	1	GW7_14102	G5BEK1	0.7	NP_006817.1	0.5	AAH80802.1	0.5	1
Unigene_cuff73876N	XLOC_044367	3	EBF2	G3TQJ4	0.7	NP_073150.2	0.5	NP_034225.1	0.5	1
Unigene_cuff74726N	XLOC_044886	1	PMVK	G7MDU8	0.7	NP_006547.1	0.5	NP_081060.2	0.5	1
Unigene_cuff74809N	XLOC_044906	4	EGM_01152	G7NV60	0.7	AAS48595.1	0.6961	EDL15207.1	0.669125	1
Unigene_cuff74949N	XLOC_045003	5	LOC100065117	F6YLX4	0.7	EAW77825.1	0.5	NP_033802.2	0.5	1
Unigene_cuff77821N	XLOC_046536	5	USP15	F6QY38	0.7	NP_006304.1	0.6104	BAE21887.1	0.6104	1
Unigene_cuff7783N	XLOC_004973	1	OTUB1	G1QXV9	0.7	AAH10368.1	0.5	NP_598911.1	0.5	1
Unigene_cuff78052N	XLOC_046720	2	PAL_GLEAN10010622	L5KD45	0.7	AAH26088.1	0.5	NP_573494.1	0.5	1
Unigene_cuff79343N	XLOC_047516	1	VRK3	H9F2R8	0.7	BAG57922.1	0.568075	EDL22751.1	0.5699	1
Unigene_cuff8041N	XLOC_005202	7	NUP98	F6VXK5	0.7	EAX02562.1	0.5	EDL16584.1	0.5	1
Unigene_cuff81164N	XLOC_048601	2	GW7_02647	G5C251	0.7	CAC42117.1	0.5	AAN52939.1	0.5	1
Unigene_cuff81400N	XLOC_048748	3	AMDHD1	G1PN71	0.7	NP_689648.2	0.5	NP_082184.1	0.5	1
Unigene_cuff8148N	XLOC_005236	6	PPME1	F7DPU7	0.7	NP_057231.1	0.25	EDL16437.1	0.25	1
Unigene_cuff82491N	XLOC_049450	7	CLIP2	E1BGH3	0.7	Q9UDT6.1	0.5	EDL19428.1	0.5	1
Unigene_cuff8259N	XLOC_005271	4	CD81 antigen	A5JV21	0.7	NP_004347.1	0.61005	NP_598416.1	0.6149	1
Unigene_cuff82615N	XLOC_049492	5	ABHD11	G3UEP5	0.7	NP_683711.1	0.5	NP_001177366.1	0.5	1
Unigene_cuff83568N	XLOC_050211	1	prt	E0WCK7	0.7	AAD21096.1	0.585875	DAA01917.1	0.58835	1
Unigene_cuff85264N	XLOC_051139	8	TRAF1	G1P3T5	0.7	NP_005649.1	0.5	NP_033447.2	0.5	1
Unigene_cuff85468N	XLOC_051269	3	NDRG1	E2RMB9	0.7	NP_006087.2	0.5	NP_032707.2	0.5	1
Unigene_cuff89132N	XLOC_053406	2	MxA	K4JBQ7	0.7	AAD43063.1	0.5	NP_038634.1	0.5	1
Unigene_cuff89640N	XLOC_053647	4	PEBP4	G3RWF4	0.7	AAQ89467.1	0.5	NP_082836.2	0.5	1
Unigene_cuff90652N	XLOC_054321	1	ENSG00000136695	H2QIK9	0.7	NP_036407.1	0.5	NP_062324.2	0.5	1
Unigene_cuff90653N	XLOC_054322	2	I79_023249	G3IHF9	0.7	AAK68048.1	0.5	NP_694717.1	0.5	1
Unigene_cuff91208N	XLOC_054619	3	SENP5	E2RFD3	0.7	NP_689912.2	0.5	NP_796077.2	0.5	1
Unigene_cuff91915N	XLOC_055080	1	PSMD7	J9P6R1	0.7	AAH00338.1	0.5	NP_034947.1	0.5	1
Unigene_cuff93486N	XLOC_055992	6	EGM_21053	Q2PG24	0.7	AAC41694.1	0.5	NP_034275.1	0.5	1
Unigene_cuff94323N	XLOC_056560	1	prt	L0MXJ8	0.7	AAD21096.1	0.585875	DAA01917.1	0.58835	1
Unigene_cuff94729N	XLOC_056844	1	XRCC5	Q6UIL5	0.7	AAY24231.1	0.5	CAA46999.1	0.5	1
Unigene_cuff94730N	XLOC_056845	1	XRCC5	G1SRE8	0.7	AAY24231.1	0.5	BAE41402.1	0.5	1
Unigene_cuff97158N	XLOC_058302	1	UBL5	G3MY99	0.7	BAG34830.1	0.5	NP_077268.1	0.5	1
Unigene_cuff98645N	XLOC_059223	8	TINAGL1	E2QXH3	0.7	NP_001191344.1	0.66	BAB20596.1	0.6569	1
Unigene_cuff9888N	XLOC_006314	3	PITRM1	G1T0I5	0.7	NP_055704.2	0.5	NP_660113.1	0.5	1
Unigene_cuff9891N	XLOC_006315	1	PITRM1	F6RST6	0.7	NP_001229238.1	0.5	BAE37695.1	0.5	1
Unigene_cuff99462N	XLOC_059781	9	ZEB1	Q5VZ84	0.7	NP_001167564.1	0.69455	AAI39769.1	0.69455	1
Unigene_cuff99466N	XLOC_059782	1	ENSG00000148516	H2R2E0	0.7	NP_001167565.1	0.69455	NP_035676.1	0.69455	1
Unigene_cuff99639N	XLOC_059850	13	PARD3	G1MB25	0.7	AAG33676.1	0.576275	AAY84555.1	0.576275	1
Unigene_cuff100695N	XLOC_060643	1	UCN3	F6VA03	0.45	NP_444277.2	0.25	NP_112540.2	0.25	1
Unigene_cuff102218N	XLOC_061498	3	I79_004917	G3H3T2	0.45	BAA34453.2	0.25	NP_619608.1	0.25	1
Unigene_cuff105126N	XLOC_063177	3	ENSG00000180667	G2HE61	0.45	CAH70776.1	0.25	BAC35495.1	0.25	1
Unigene_cuff107624N	XLOC_064828	1	EGM_16937	G7PBF9	0.45	EAW81654.1	0.39325	NP_001025015.1	0.388125	1
Unigene_cuff111362N	XLOC_067220	1	TLR3	H0XRB8	0.45	EAX04629.1	0.787775	BAC39988.2	0.44565	1
Unigene_cuff113957N	XLOC_068988	1	TNF receptor-associated factor 6-like protein (Fragment)	K9K296	0.45	EAW68121.1	0.25	NP_033450.2	0.25	1
Unigene_cuff114397N	XLOC_069428	1	TNF receptor-associated factor 6-like protein (Fragment)	K9K296	0.45	EAW68121.1	0.25	NP_033450.2	0.25	1
Unigene_cuff115034N	XLOC_070062	1	NCF4	H0WSU5	0.45	NP_000622.2	0.25	BAE42075.1	0.25	1
Unigene_cuff115324N	XLOC_070350	1	tr|F1PR27|F1PR27_CANFA (Fragment)	F1PR27	0.45	BAG52709.1	0.4348	AAN77878.1	0.1377	1
Unigene_cuff115676N	XLOC_070541	7	RFX1	H9FLN9	0.45	NP_002909.4	0.25	BAC29765.1	0.25	1
Unigene_cuff118996N	XLOC_072703	2	USP22	G3QZT4	0.45	AAI10500.1	0.3265	BAE36137.1	0.3265	1
Unigene_cuff120743N	XLOC_073892	6	USP35	J9P005	0.45	NP_065849.1	0.3233	NP_001170883.1	0.0733	1
Unigene_cuff127301N	XLOC_078063	1	Ubiquitin carboxyl-terminal hydrolase	I3MYT6	0.45	NP_001138545.1	0.321975	NP_062334.2	0.32355	1
Unigene_cuff128438N	XLOC_078801	3	Mitochondrial-processing peptidase alpha subunit, mitochondrial	G2HF22	0.45	AAH33103.2	0.571825	NP_775272.1	0.321275	1
Unigene_cuff130380N	XLOC_080001	5	Mannose-binding protein A (Precursor)	Q28517	0.45	AAK52907.1	0.502975	NP_034905.1	0.34865	1
Unigene_cuff132907N	XLOC_081689	2	tr|G3SAA4|G3SAA4_GORGO (Fragment)	G3SAA4	0.45	AAT74071.1	0.33135	EDL01189.1	0.325075	1
Unigene_cuff133605N	XLOC_082040	1	NULL	NULL	0.45	EAX05512.1	0.25	NP_899107.1	0.25	1
Unigene_cuff133815N	XLOC_082172	4	PIDD	K7B6J2	0.45	AAG13461.1	0.354725	NP_073145.1	0.4271	1
Unigene_cuff135211N	XLOC_082991	1	Putative acyl-coa-binding protein (Fragment)	K9IQ29	0.45	NP_001073331.1	0.613325	BAE26340.1	0.363325	1
Unigene_cuff135631N	XLOC_083310	1	ADAM9	G1T5A9	0.45	NP_003807.1	0.420675	AAC52446.1	0.414075	1
Unigene_cuff135633N	XLOC_083311	1	HTRA4	F6QQ32	0.45	NP_710159.1	0.25	NP_001074656.1	0.25	1
Unigene_cuff139158N	XLOC_085645	2	tr|G1QEP3|G1QEP3_MYOLU	G1QEP3	0.45	NP_000527.2	0.25	NP_033046.1	0.25	1
Unigene_cuff139501N	XLOC_085862	1	FOXN1	I3MYI1	0.45	NP_003584.2	0.3445	NP_032264.1	0.34755	1
Unigene_cuff141251N	XLOC_087024	7	TOLLIP	E7EN89	0.45	EAX02435.1	0.25	NP_076253.1	0.25	1
Unigene_cuff141666N	XLOC_087303	2	IL7	F6U832	0.45	NP_000871.1	0.25	NP_032397.1	0.25	1
Unigene_cuff143135N	XLOC_088213	1	LOC100396171	F7FHN3	0.45	NP_004114.1	0.5	BAB25720.1	0.42095	1
Unigene_cuff143598N	XLOC_088522	1	tr|D3ZK77|D3ZK77_RAT	D3ZK77	0.45	ADQ01443.1	0.72195	AAA87443.1	0.376475	1
Unigene_cuff14536N	XLOC_009136	2	IRF2BP1	H0XRY5	0.45	NP_056464.1	0.25	NP_848872.2	0.25	1
Unigene_cuff146066N	XLOC_090029	3	CXCL14	E2RCZ4	0.45	NP_004878.2	0.25	NP_062514.2	0.25	1
Unigene_cuff146262N	XLOC_090098	4	TCF7	H0Y011	0.45	NP_003193.2	0.3555	EDL33621.1	0.357575	1
Unigene_cuff146275N	XLOC_090103	1	LEAP2	E2RTA5	0.45	NP_443203.1	0.25	NP_694709.1	0.25	1
Unigene_cuff146600N	XLOC_090368	6	C6	G1S3V9	0.45	AAA59668.1	0.3103	NP_057913.2	0.25	1
Unigene_cuff148735N	XLOC_091709	5	SLC4A1	G1SLY0	0.45	CAA31128.1	0.25	NP_035533.1	0.25	1
Unigene_cuff148763N	XLOC_091716	4	PPY	F7DWB2	0.45	NP_002713.1	0.4662	NP_032944.1	0.25	1
Unigene_cuff149423N	XLOC_092175	7	IKBKG	F6TK31	0.45	EAW72679.1	0.25	NP_848705.1	0.25	1
Unigene_cuff149598N	XLOC_092230	1	LOC480641	F1Q1J7	0.45	EAW90652.1	0.5	NP_067269.1	0.347975	1
Unigene_cuff150584N	XLOC_092852	5	SPINK2	F6XLJ4	0.45	EAX05512.1	0.25	NP_899107.1	0.25	1
Unigene_cuff1535N	XLOC_001019	5	ALPK2	G3RD20	0.45	NP_443179.3	0.25	NP_001032371.1	0.25	1
Unigene_cuff154732N	XLOC_095792	1	LOC100413968	F7ETR1	0.45	AAI00915.1	0.25	BAC40052.1	0.25	1
Unigene_cuff154938N	XLOC_095911	7	RFX5	H0VHC7	0.45	CAM13081.1	0.25	AAH75717.1	0.25	1
Unigene_cuff158031N	XLOC_097899	1	ENSG00000157240	H2R570	0.45	NP_003496.1	0.25	NP_067432.2	0.25	1
Unigene_cuff159622N	XLOC_098909	3	CISH	I3N961	0.45	NP_659508.1	0.3341	NP_034025.1	0.3313	1
Unigene_cuff160305N	XLOC_099234	4	NAIP	I3MSN3	0.45	EAW50510.1	0.4253	XP_003946430.1	0.42515	1
Unigene_cuff160479N	XLOC_099360	12	USP25	G1QNB5	0.45	NP_037528.3	0.25	NP_038946.2	0.25	1
Unigene_cuff160859N	XLOC_099705	1	DBI	H2P7C7	0.45	NP_001073331.1	0.613325	BAE26340.1	0.363325	1
Unigene_cuff161394N	XLOC_100095	4	CD6	Q8N4Q7	0.45	AAH33755.1	0.35395	NP_033982.3	0.3589	1
Unigene_cuff161408N	XLOC_100096	1	ENSG00000110448	H2R5E0	0.45	AEZ67686.1	1.25	AAH11258.1	0.25	1
Unigene_cuff162743N	XLOC_100899	6	CAST	F7GIM9	0.45	AAA80684.1	0.36215	EDL37103.1	0.433975	1
Unigene_cuff163015N	XLOC_101041	1	LAIR1	E2R7X7	0.45	NP_068352.1	0.25	AAM97608.1	0	1
Unigene_cuff163336N	XLOC_101254	12	ACBD4	F7AT10	0.45	NP_078998.1	0.35715	NP_080264.1	0.35715	1
Unigene_cuff164451N	XLOC_101863	3	RETN	G1QKA3	0.45	NP_065148.1	0.25	NP_075360.1	0.25	1
Unigene_cuff165154N	XLOC_102325	1	ADAMTS6	J9P905	0.45	AAW47398.1	0.405325	EDL18493.1	0.404525	1
Unigene_cuff16655N	XLOC_010485	2	EGM_05830	G7PQN3	0.45	NP_001732.1	0.42	NP_031613.2	0.377775	1
Unigene_cuff169584N	XLOC_105037	1	I79_012965	G3HQ71	0.45	EAW74760.1	0.25	NP_034305.1	0.25	1
Unigene_cuff1713N	XLOC_001121	1	Ubiquitin carboxyl-terminal hydrolase isozyme L3 (Fragment)	G9KWG1	0.45	NP_005993.1	0.3879	AAF64193.1	0.390125	1
Unigene_cuff17268N	XLOC_010768	6	PSTPIP1	H2NNW5	0.45	EAW99214.1	0.3591	P97814.1	0.25	1
Unigene_cuff1971N	XLOC_001247	1	Macaca fascicularis brain cDNA clone: QtrA-15038, similar to human mitogen-activated protein kinase kinase kinase 7interacting protein 2 (MAP3K7IP2), transcript variant 1, mRNA, RefSeq: NM_015093.2	I7GPD0	0.45	XP_518792.3	0.25	AAH04072.1	0.25	1
Unigene_cuff20217N	XLOC_012726	4	LOC100385753	F7I1Z5	0.45	NP_055286.1	0.25	CAA72282.1	0.25	1
Unigene_cuff20488N	XLOC_012793	1	CCL27	G1NZB5	0.45	NP_006655.1	0.25	NP_035466.1	0.25	1
Unigene_cuff26803N	XLOC_016735	1	UCHL3	H2NK24	0.45	NP_001257881.1	0.389175	EDL00484.1	0.389025	1
Unigene_cuff27517N	XLOC_017137	2	PSME1	F7FFN3	0.45	NP_006254.1	0.25	NP_035319.1	0.25	1
Unigene_cuff27652N	XLOC_017179	1	CEBPE	G1RY61	0.45	NP_001796.2	0.25	EDL36331.1	0.3972	1
Unigene_cuff27718N	XLOC_017195	2	ENSG00000100911	H2Q820	0.45	NP_001244558.1	0.25	NP_035320.1	0.25	1
Unigene_cuff29096N	XLOC_017985	1	ACBD7	G1PR24	0.45	NP_001034933.1	0.356675	NP_084339.1	0.356175	1
Unigene_cuff29537N	XLOC_018331	2	FZD4	G1S251	0.45	NP_036325.2	0.25	AAH15256.1	0.25	1
Unigene_cuff3256N	XLOC_002113	1	SDF2L1	G3QVE8	0.45	NP_071327.2	0.25	NP_071719.1	0.25	1
Unigene_cuff33257N	XLOC_020652	1	FZD6	F7C0H4	0.45	NP_003497.2	0.25	AAH26150.1	0.25	1
Unigene_cuff3562N	XLOC_002276	2	PTHLH	G1LYH9	0.45	AAP36985.1	0.25	P22858.1	0.25	1
Unigene_cuff35859N	XLOC_022001	1	cDNA FLJ77947, highly similar to Human complement protein C8 beta subunit mRNA	A8K9M5	0.45	BAF85429.1	0.25	NP_598643.1	0.25	1
Unigene_cuff36726N	XLOC_022563	2	PAL_GLEAN10013341	L5L4D4	0.45	CAA71256.1	0.312875	NP_033785.1	0.312025	1
Unigene_cuff38635N	XLOC_023551	7	CD163	F1PL60	0.45	CAA80542.1	0.383175	NP_444324.2	0.371275	1
Unigene_cuff42340N	XLOC_025776	1	LOC100663567	G3TV87	0.45	AAH67509.1	0.25	AAI04349.1	0.25	1
Unigene_cuff43989N	XLOC_026788	2	Trappin-2	D3DMB3	0.45	NP_002629.1	0.25	NP_035544.1	0.25	1
Unigene_cuff46613N	XLOC_028243	3	SPINK5	G1PGK9	0.45	CAB40839.1	0.25	NP_001074649.1	0.25	1
Unigene_cuff46616N	XLOC_028244	1	Spink12	F1LXL3	0.45	NP_001035523.1	0.25	NP_084337.1	0	1
Unigene_cuff46875N	XLOC_028390	3	I79_025380	G3IN68	0.45	NP_006101.1	0.25	NP_081629.1	0.25	1
Unigene_cuff51419N	XLOC_031119	3	FST	H2PFJ1	0.45	NP_006341.1	0.362075	CAA58291.1	0.362075	1
Unigene_cuff51678N	XLOC_031310	4	CD2AP	F7AX25	0.45	NP_036252.1	0.5	AAC36099.1	0.25	1
Unigene_cuff56286N	XLOC_033885	5	tr|G1SQM0|G1SQM0_RABIT	G1SQM0	0.45	AAP69528.1	0.25	EDL08023.1	0.25	1
Unigene_cuff60412N	XLOC_036367	4	LOC705778	F6ZK69	0.45	CAD38980.1	0.4085	EDL04575.1	0.4132	1
Unigene_cuff62301N	XLOC_037512	3	WIPF1	G3U909	0.45	EAX11135.1	0.25	NP_694778.1	0.25	1
Unigene_cuff63240N	XLOC_038076	2	cDNA FLJ55693, highly similar to Docking protein 1 (Downstream of tyrosinekinase 1)	B4DJN1	0.45	NP_001184189.1	0.25	AAH13066.1	0.25	1
Unigene_cuff63244N	XLOC_038077	2	HTRA2	G3TKN6	0.45	NP_037379.1	0.25	BAE34885.1	0.25	1
Unigene_cuff70358N	XLOC_042395	2	ENSG00000140873	H2QBJ7	0.45	AAH63283.1	0.41365	EDL11544.1	0.4128	1
Unigene_cuff72230N	XLOC_043310	4	HTRA3	F6UXP1	0.45	NP_444272.1	0.25	NP_084403.2	0.25	1
Unigene_cuff72602N	XLOC_043573	2	FZD7	H0XWH9	0.45	NP_003498.1	0.25	AAH49781.1	0.25	1
Unigene_cuff73839N	XLOC_044352	6	SCARA5	G1U6W0	0.45	NP_776194.2	0.3308	AAH16096.1	0.3381	1
Unigene_cuff73878N	XLOC_044368	1	tr|I3NFG9|I3NFG9_SPETR (Fragment)	I3NFG9	0.45	EAW63582.1	0.5	BAE23711.1	0.25	1
Unigene_cuff73904N	XLOC_044377	1	FZD3	F1RJQ7	0.45	NP_059108.1	0.25	NP_067433.1	0.25	1
Unigene_cuff74441N	XLOC_044686	3	NPTN	H0WJL1	0.45	NP_036560.1	0.308775	P97300.3	0.25	1
Unigene_cuff79N	XLOC_000029	4	ACBD5	H9G1Q6	0.45	NP_663736.2	0.366675	EDL08147.1	0.366675	1
Unigene_cuff80066N	XLOC_047980	6	LMLN	G1PGR5	0.45	NP_001129521.2	0.25	NP_766411.1	0.25	1
Unigene_cuff81367N	XLOC_048737	4	CRADD	G1LTB9	0.45	NP_003796.1	0.25	NP_034080.1	0.25	1
Unigene_cuff81968N	XLOC_049115	4	MYSM1	G1RXI5	0.45	NP_001078956.1	0.25	NP_796213.2	0.25	1
Unigene_cuff82450N	XLOC_049440	1	FZD9	I3NBQ1	0.45	NP_003499.1	0.25	NP_034376.1	0.25	1
Unigene_cuff83397N	XLOC_050067	3	IAPP	G1NLJ8	0.45	NP_000406.1	0.5	NP_034621.1	0.416675	1
Unigene_cuff84083N	XLOC_050475	2	LONP2	I3MCA6	0.45	NP_113678.2	0.25	NP_080103.1	0.25	1
Unigene_cuff87472N	XLOC_052325	1	HCRT	F1MRP1	0.45	NP_001515.1	0.5	NP_034540.1	0.448475	1
Unigene_cuff87653N	XLOC_052462	2	Psme3	Q5FVM2	0.45	NP_035322.1	0.25	NP_035322.1	0.25	1
Unigene_cuff88564N	XLOC_053041	1	C9	G1S351	0.45	NP_001728.1	0.25	NP_038513.1	0.25	1
Unigene_cuff89836N	XLOC_053788	4	NCF4	H9YWW4	0.45	NP_000622.2	0.25	NP_032703.2	0.323125	1
Unigene_cuff90096N	XLOC_053928	2	UBXN1	I3M401	0.45	Q04323.2	0.25	NP_666205.1	0.25	1
Unigene_cuff90753N	XLOC_054356	2	IL1A	F7C3T8	0.45	NP_000566.3	0.25	NP_034684.2	0.25	1
Unigene_cuff90855N	XLOC_054446	1	cDNA FLJ75441, highly similar to Homo sapiens vaccinia related kinase 1 (VRK1), mRNA	A8K245	0.45	NP_003375.1	0.39325	NP_001025015.1	0.388125	1
Unigene_cuff94860N	XLOC_056930	3	TAC1	E2RF69	0.45	NP_003173.1	0.25	NP_033337.1	0.25	1
Unigene_cuff100223N	XLOC_060303	1	PANDA_016664	D2HW48	0.2	AAI46849.1	0.33305	NP_997576.1	0.078475	1
Unigene_cuff100226N	XLOC_060306	1	OR2AJ1	H0XBZ8	0.2	Q8NGZ0.1	0.3233	NP_001011855.1	0.077675	1
Unigene_cuff100231N	XLOC_060309	1	OR2AJ1	H0XBZ8	0.2	EAW77209.1	0.3233	NP_001011855.1	0.077675	1
Unigene_cuff100238N	XLOC_060315	1	I79_024003	G3IJG8	0.2	NP_787107.1	0.316125	NP_666469.1	0.072925	1
Unigene_cuff102561N	XLOC_061744	4	I79_003134	G3GZ55	0.2	NP_005622.1	0.25	EDL13766.1	0	1
Unigene_cuff104294N	XLOC_062833	1	OR10K1	F1MY70	0.2	NP_001004473.1	0.325675	NP_666382.2	0.082475	1
Unigene_cuff104295N	XLOC_062834	1	OR10R2	H0XK21	0.2	NP_001004472.1	0.328025	AAP71784.1	0.0745	1
Unigene_cuff104298N	XLOC_062837	1	EGM_01230	G7NW98	0.2	NP_001004478.1	0.33165	NP_666926.2	0.082775	1
Unigene_cuff104299N	XLOC_062838	1	OR6K6	I3MAV9	0.2	BAC05876.1	0.33155	AAL61039.1	0.080725	1
Unigene_cuff104311N	XLOC_062848	1	OR10T2	F7DP98	0.2	NP_001004475.1	0.327825	XP_986392.3	0.077325	1
Unigene_cuff104312N	XLOC_062849	1	OR10K2	F1RN94	0.2	NP_001004476.1	0.323025	NP_666382.2	0.082475	1
Unigene_cuff104317N	XLOC_062853	1	Olr1602	D3ZTH6	0.2	NP_001005189.1	0.319975	NP_997577.1	0.074825	1
Unigene_cuff104318N	XLOC_062854	1	Olfr414	E9Q5P8	0.2	NP_001153797.1	0.319575	NP_666972.2	0.074475	1
Unigene_cuff104319N	XLOC_062855	1	tr|F6WR26|F6WR26_HORSE	F6WR26	0.2	BAC05862.1	0.322975	AAP70937.2	0.074825	1
Unigene_cuff104320N	XLOC_062856	1	I79_005996	G3H6N0	0.2	BAC05862.1	0.322975	AAP70937.2	0.074825	1
Unigene_cuff104323N	XLOC_062859	1	OR6K2	H0XNN4	0.2	NP_001005279.1	0.334825	AAL61451.1	0.086875	1
Unigene_cuff104324N	XLOC_062860	1	ENSG00000203757	H2R8J7	0.2	NP_001005327.2	0.32975	NP_666931.3	0.086175	1
Unigene_cuff104325N	XLOC_062861	1	OR6K3	F1MZ20	0.2	BAC05858.1	0.335625	NP_666932.2	0.0863	1
Unigene_cuff104326N	XLOC_062862	1	OR6K3	F1MZ20	0.2	BAC05858.1	0.335625	NP_666932.2	0.0863	1
Unigene_cuff104327N	XLOC_062863	1	LOC100659267	G3UDX3	0.2	BAC05858.1	0.335625	EDL13225.1	0.0861	1
Unigene_cuff104329N	XLOC_062865	1	OR6N2	I3MAW7	0.2	NP_001005278.1	0.333625	NP_666929.2	0.0836	1
Unigene_cuff104330N	XLOC_062866	1	tr|I3MAX8|I3MAX8_SPETR	I3MAX8	0.2	BAC05711.1	0.324	AAL61042.1	0.080075	1
Unigene_cuff104331N	XLOC_062867	1	tr|I3MAX8|I3MAX8_SPETR	I3MAX8	0.2	BAC05711.1	0.324	AAL61042.1	0.080075	1
Unigene_cuff104332N	XLOC_062868	1	tr|I3MAX8|I3MAX8_SPETR	I3MAX8	0.2	BAC05711.1	0.324	AAL61042.1	0.080075	1
Unigene_cuff104333N	XLOC_062869	1	tr|I3MAX8|I3MAX8_SPETR	I3MAX8	0.2	BAC05711.1	0.324	AAL61042.1	0.080075	1
Unigene_cuff104334N	XLOC_062870	1	tr|H0WG23|H0WG23_OTOGA	H0WG23	0.2	BAC05711.1	0.324	NP_666928.2	0.073425	1
Unigene_cuff104992N	XLOC_063138	3	KISS1	G1L2A8	0.2	EAW91507.1	0.4982	Q6Y4S4.2	0.1269	1
Unigene_cuff106502N	XLOC_064071	1	I79_011424	G3HL39	0.2	AAB01215.1	0.331925	NP_667198.1	0.081675	1
Unigene_cuff106521N	XLOC_064083	1	tr|G3S5H6|G3S5H6_GORGO	G3S5H6	0.2	NP_001005480.2	0.33115	NP_666408.1	0.0839	1
Unigene_cuff106523N	XLOC_064085	1	tr|G3R5W3|G3R5W3_GORGO	G3R5W3	0.2	DAA04818.1	0.3321	NP_666408.1	0.0839	1
Unigene_cuff106525N	XLOC_064087	1	Olfr237-ps1	Q8VFS4	0.2	NP_001001659.1	1.58822	NP_666865.1	0.085775	1
Unigene_cuff106530N	XLOC_064091	1	OR2A5	F7BQ32	0.2	NP_036497.1	0.3299	NP_666385.1	0.08025	1
Unigene_cuff106531N	XLOC_064092	1	OR6B1	I3N306	0.2	NP_001005281.1	0.326725	NP_667275.1	0.0825	1
Unigene_cuff106532N	XLOC_064093	1	tr|I3N7N3|I3N7N3_SPETR	I3N7N3	0.2	AAB01215.1	0.331925	NP_666656.1	0.081025	1
Unigene_cuff107929N	XLOC_065089	1	OR6X1	F1S9P7	0.2	NP_001005188.1	0.326125	NP_666826.1	0.0839	1
Unigene_cuff109015N	XLOC_065850	1	OR2Z1	E2RMK8	0.2	NP_001004699.1	0.322375	NP_997438.1	0.072	1
Unigene_cuff110518N	XLOC_066650	4	PSMD14	F1RPQ3	0.2	NP_005796.1	0.347775	EDL26979.1	0.097775	1
Unigene_cuff110615N	XLOC_066729	1	LOC100058795	F6QB81	0.2	CAC20513.1	0.324925	NP_667273.1	0.07925	1
Unigene_cuff110617N	XLOC_066731	1	tr|I3MYH0|I3MYH0_SPETR	I3MYH0	0.2	NP_036495.1	1.64185	NP_666723.1	0.076625	1
Unigene_cuff110619N	XLOC_066733	1	tr|H0XZ30|H0XZ30_OTOGA	H0XZ30	0.2	NP_009091.3	0.332475	NP_874373.2	0.07535	1
Unigene_cuff110648N	XLOC_066754	1	OR10C1	H0XXU3	0.2	DAA04605.1	0.3311	NP_666724.1	0.08305	1
Unigene_cuff113416N	XLOC_068547	1	OR9G1	F7DC21	0.2	XP_003846525.1	0.3233	NP_001011758.2	0.0753	1
Unigene_cuff113420N	XLOC_068551	1	I79_013279	G3HR19	0.2	EAW73725.1	0.322775	NP_666781.2	0.072175	1
Unigene_cuff113421N	XLOC_068552	1	Olfr1012	Q8VFJ7	0.2	EAW73724.1	0.3238	NP_666779.1	0.07485	1
Unigene_cuff113424N	XLOC_068554	1	tr|G1Q9A9|G1Q9A9_MYOLU	G1Q9A9	0.2	AAI37199.1	0.32165	NP_001011785.1	0.07425	1
Unigene_cuff113425N	XLOC_068555	1	tr|H0XJN2|H0XJN2_OTOGA	H0XJN2	0.2	EAW73728.1	0.32165	NP_666646.1	0.0701	1
Unigene_cuff113427N	XLOC_068557	2	tr|H0XXP0|H0XXP0_OTOGA	H0XXP0	0.2	AAI37199.1	0.32165	NP_001011785.1	0.07425	1
Unigene_cuff113467N	XLOC_068571	1	OR6Q1	F1Q0S0	0.2	BAC05958.1	0.329875	NP_667163.1	0.09045	1
Unigene_cuff113468N	XLOC_068572	1	tr|F7HAS1|F7HAS1_CALJA (Fragment)	F7HAS1	0.2	AAP32575.1	0.32595	NP_666844.1	0.076625	1
Unigene_cuff113471N	XLOC_068575	1	I79_013279	G3HR19	0.2	EAW73725.1	0.322775	CAM16170.1	0.072175	1
Unigene_cuff113472N	XLOC_068576	1	Olr454	D3ZZ59	0.2	EAW73724.1	0.3238	NP_997032.2	0.0738	1
Unigene_cuff113477N	XLOC_068581	1	OR04E05	L7N0A2	0.2	BAC05749.1	0.32445	NP_666783.1	0.079725	1
Unigene_cuff113478N	XLOC_068582	1	LOC100688997	F1Q1A3	0.2	BAC05749.1	0.32445	AAL61325.1	0.073475	1
Unigene_cuff113527N	XLOC_068599	1	tr|I3N8N2|I3N8N2_SPETR	I3N8N2	0.2	NP_001005211.1	0.327875	EDL41525.1	0.075825	1
Unigene_cuff113528N	XLOC_068600	1	OR10Q1	F1RMD7	0.2	NP_001004471.1	0.326	NP_667201.1	0.077775	1
Unigene_cuff113529N	XLOC_068601	1	LOC100393703	F7HAS5	0.2	NP_997257.2	0.323675	NP_001011832.1	0.081325	1
Unigene_cuff113530N	XLOC_068602	1	tr|G1QFL3|G1QFL3_MYOLU	G1QFL3	0.2	NP_001004471.1	0.326	NP_667201.1	0.077775	1
Unigene_cuff113534N	XLOC_068606	1	OR5B3	H0WFR5	0.2	NP_001005566.1	0.325075	NP_666906.1	0.07245	1
Unigene_cuff113535N	XLOC_068607	1	OR5B3	H0WFR5	0.2	NP_001005566.1	0.325075	NP_666906.1	0.07245	1
Unigene_cuff113583N	XLOC_068647	1	LOC100393207	F7HAT3	0.2	NP_001005566.1	0.325075	NP_666906.1	0.07245	1
Unigene_cuff113585N	XLOC_068649	1	PAL_GLEAN10000454	L5K572	0.2	NP_001004733.1	0.3274	NP_666912.1	0.079725	1
Unigene_cuff115556N	XLOC_070504	1	OR7A17	G3SKH1	0.2	NP_112163.1	0.32575	NP_666447.1	0.0768	1
Unigene_cuff116203N	XLOC_070941	1	tr|I3N9Y8|I3N9Y8_SPETR	I3N9Y8	0.2	NP_001005182.1	0.328125	NP_667143.1	0.0732	1
Unigene_cuff118078N	XLOC_072203	1	OR10G2	F7H0B8	0.2	NP_001005466.1	0.324825	NP_666642.2	0.077225	1
Unigene_cuff118079N	XLOC_072204	1	OR10G2	F7H0B8	0.2	NP_001005466.1	0.324825	NP_666642.2	0.077225	1
Unigene_cuff118080N	XLOC_072205	1	LOC100668399	G3TUI4	0.2	NP_001005465.1	0.326375	NP_666643.1	0.076225	1
Unigene_cuff118106N	XLOC_072212	1	EGM_16377	G7P9N6	0.2	BAC06114.1	0.325375	NP_001001808.2	0.077975	1
Unigene_cuff118140N	XLOC_072225	1	tr|I3N598|I3N598_SPETR	I3N598	0.2	EAW66372.1	0.331175	NP_065260.2	0.083875	1
Unigene_cuff118717N	XLOC_072536	1	tr|G1Q7H8|G1Q7H8_MYOLU	G1Q7H8	0.2	ABV66284.1	0.3328	NP_667115.1	0.082425	1
Unigene_cuff118718N	XLOC_072537	1	tr|G1Q7H8|G1Q7H8_MYOLU	G1Q7H8	0.2	EAW84455.1	0.3311	NP_667115.1	0.082425	1
Unigene_cuff118719N	XLOC_072538	1	LOC484973	J9NYW9	0.2	ABV66284.1	0.3328	AAL60931.1	0.077725	1
Unigene_cuff118720N	XLOC_072539	1	TPCR62	F1PIH5	0.2	NP_001073404.1	1.62292	AAP71350.1	0.087325	1
Unigene_cuff118828N	XLOC_072575	1	PAL_GLEAN10002458	L5L2D9	0.2	ABV66284.1	0.3328	NP_001011748.1	0.07685	1
Unigene_cuff121194N	XLOC_074206	1	tr|G1NZA0|G1NZA0_MYOLU	G1NZA0	0.2	EAW68787.1	0.35725	NP_667024.1	0.116825	1
Unigene_cuff121195N	XLOC_074207	1	LOC100673450	G3TEV0	0.2	EAW68787.1	0.35725	NP_667259.2	0.109275	1
Unigene_cuff121196N	XLOC_074208	1	tr|I3N5K0|I3N5K0_SPETR (Fragment)	I3N5K0	0.2	NP_001005163.1	0.370125	NP_667285.2	0.1279	1
Unigene_cuff121197N	XLOC_074209	1	PAL_GLEAN10003300	L5KFY4	0.2	EAW68766.1	0.38165	AAP71127.1	0.115125	1
Unigene_cuff121198N	XLOC_074210	1	OR56B1	F6XR78	0.2	BAC06031.1	0.346675	NP_666424.2	0.09365	1
Unigene_cuff121199N	XLOC_074211	1	OR52N4	G1P2K8	0.2	BAC06032.1	0.364875	AAI04121.1	0.11635	1
Unigene_cuff121200N	XLOC_074212	2	tr|G1Q1N6|G1Q1N6_MYOLU	G1Q1N6	0.2	EAW68766.1	0.38165	AAI10473.1	0.12985	1
Unigene_cuff121202N	XLOC_074213	1	OR56B1	F6XR78	0.2	BAC06031.1	0.346675	NP_666424.2	0.09365	1
Unigene_cuff121203N	XLOC_074214	1	COR56B2	B4USS7	0.2	Q8NGI1.1	0.336325	NP_666959.1	0.0852	1
Unigene_cuff121204N	XLOC_074215	1	OLFR665	B4UST0	0.2	NP_001005174.1	0.356425	NP_667025.1	0.1132	1
Unigene_cuff121205N	XLOC_074216	1	cOR52N9	F1Q278	0.2	NP_001005174.1	0.356425	NP_667307.1	0.11055	1
Unigene_cuff121206N	XLOC_074217	1	ENSG00000180988	H2Q308	0.2	NP_001005174.1	0.356425	NP_667307.1	0.11055	1
Unigene_cuff121208N	XLOC_074219	1	LOC787584	E1BBY8	0.2	NP_001005168.1	0.367325	NP_667306.1	0.109025	1
Unigene_cuff121209N	XLOC_074220	1	OR52E4	B4UST6	0.2	EAW68756.1	0.36245	NP_666470.1	0.1068	1
Unigene_cuff121210N	XLOC_074221	1	OLR186	B2KI18	0.2	EAW68755.1	0.361925	AAI28571.1	0.11765	1
Unigene_cuff121211N	XLOC_074222	1	OLR186	B2KI18	0.2	EAW68755.1	0.361925	AAI28571.1	0.11765	1
Unigene_cuff121213N	XLOC_074224	1	LOC100477998	G1MKS5	0.2	NP_001003443.2	0.3348	NP_667255.1	0.087725	1
Unigene_cuff121215N	XLOC_074226	1	OR56B4	G1MKN2	0.2	NP_001005181.1	0.33505	AAP71154.1	0.0852	1
Unigene_cuff121216N	XLOC_074227	1	PANDA_014467	D2HR75	0.2	NP_001005181.1	0.33505	NP_001011533.2	0.0872	1
Unigene_cuff121217N	XLOC_074228	1	OR52W1	F1MX71	0.2	EAW68742.1	0.35375	AAP71158.1	0.109575	1
Unigene_cuff121259N	XLOC_074242	1	Olfr655	Q8VG84	0.2	EAW68766.1	0.38165	NP_667031.2	0.115	1
Unigene_cuff121260N	XLOC_074243	1	tr|I3NE17|I3NE17_SPETR	I3NE17	0.2	NP_001001922.2	0.366325	AAI04302.1	0.1208	1
Unigene_cuff121261N	XLOC_074244	1	PANDA_021124	D2I5X4	0.2	NP_001001913.1	0.3527	AAP71135.1	0.109525	1
Unigene_cuff121262N	XLOC_074245	1	tr|H9KXX3|H9KXX3_CALJA	H9KXX3	0.2	NP_001005168.1	0.367325	NP_001011848.1	0.1155	1
Unigene_cuff121263N	XLOC_074246	1	tr|H9KXX3|H9KXX3_CALJA	H9KXX3	0.2	NP_001005168.1	0.367325	NP_001011848.1	0.1155	1
Unigene_cuff121264N	XLOC_074247	1	tr|H9KXX3|H9KXX3_CALJA	H9KXX3	0.2	NP_001005168.1	0.367325	NP_001011848.1	0.1155	1
Unigene_cuff121265N	XLOC_074248	1	LOC100478249	D2HR83	0.2	NP_001003443.2	0.3348	NP_997440.2	0.087725	1
Unigene_cuff121266N	XLOC_074249	1	LOC100477998	G1MKS5	0.2	NP_001003443.2	0.3348	NP_997440.2	0.087725	1
Unigene_cuff121271N	XLOC_074254	1	tr|I3MW00|I3MW00_SPETR (Fragment)	I3MW00	0.2	BAC06037.1	0.335275	NP_997132.1	0.0836	1
Unigene_cuff121272N	XLOC_074255	1	OR56A1	G1MKR1	0.2	EAW68748.1	0.3336	NP_997132.1	0.0836	1
Unigene_cuff121273N	XLOC_074256	1	PANDA_014469	D2HR77	0.2	EAW68748.1	0.3336	NP_997132.1	0.0836	1
Unigene_cuff121274N	XLOC_074257	1	OR52L1	H0XRA1	0.2	EAW68750.1	0.3734	NP_001011857.1	0.1254	1
Unigene_cuff121275N	XLOC_074258	1	tr|G1Q5Z0|G1Q5Z0_MYOLU	G1Q5Z0	0.2	BAC06032.1	0.364875	NP_667280.1	0.1113	1
Unigene_cuff121277N	XLOC_074260	1	PAL_GLEAN10003276	L5KFT7	0.2	NP_001004052.1	0.367325	AAI04118.1	0.12165	1
Unigene_cuff121378N	XLOC_074324	1	ENSG00000197437	H2R0Z3	0.2	NP_001005487.1	0.3245	NP_001011866.1	0.073575	1
Unigene_cuff121379N	XLOC_074325	2	OR2C3	H0XQB3	0.2	NP_932340.3	0.327675	NP_666746.1	0.080525	1
Unigene_cuff121390N	XLOC_074331	1	OR2G2	H0X160	0.2	NP_001001915.1	0.324825	NP_001011820.1	0.0744	1
Unigene_cuff121391N	XLOC_074332	1	OR2G2	E1BG17	0.2	NP_001001915.1	0.324825	NP_001011820.1	0.0744	1
Unigene_cuff122234N	XLOC_074920	4	GPR113	E9PEV1	0.2	NP_001138641.1	1.755	NP_001014416.2	0.063575	1
Unigene_cuff122950N	XLOC_075308	1	LOC100671666	G3UB80	0.2	NP_039228.1	0.331475	NP_001185991.1	0.081125	1
Unigene_cuff122951N	XLOC_075309	1	LOC100070661	F7DRX4	0.2	NP_001004465.1	1.8962	NP_667148.1	0.079575	1
Unigene_cuff122970N	XLOC_075319	1	PAL_GLEAN10000729	L5JUD8	0.2	EAW84455.1	0.3311	NP_666420.2	0.083325	1
Unigene_cuff124336N	XLOC_076214	1	OR51J1	G1Q3M6	0.2	AAG42366.1	0.3611	AAS46305.1	0.1141	1
Unigene_cuff124337N	XLOC_076215	1	tr|G1Q5K1|G1Q5K1_MYOLU (Fragment)	G1Q5K1	0.2	NP_001004757.1	0.36505	NP_667329.2	0.1246	1
Unigene_cuff124338N	XLOC_076216	1	tr|G1P1R8|G1P1R8_MYOLU	G1P1R8	0.2	NP_001004757.1	0.36505	AAP71112.1	0.1246	1
Unigene_cuff124340N	XLOC_076218	1	OR52D1	G1S983	0.2	NP_001005163.1	0.370125	NP_667267.1	0.125425	1
Unigene_cuff124343N	XLOC_076221	1	OR52B6	B2KI09	0.2	BAC06076.1	1.62833	AAD29418.1	0.12745	1
Unigene_cuff124351N	XLOC_076223	1	tr|G1QG72|G1QG72_MYOLU	G1QG72	0.2	NP_001004754.1	1.72027	AAI45838.1	0.1165	1
Unigene_cuff124357N	XLOC_076229	1	GW7_03836	G5BS45	0.2	EAW68792.1	0.37015	NP_667288.1	0.115575	1
Unigene_cuff124364N	XLOC_076235	1	I79_022190	G3IEN9	0.2	EAW68787.1	0.35725	NP_667266.1	0.109525	1
Unigene_cuff124986N	XLOC_076631	1	LOC100654264	G3T6T2	0.2	Q8NHA6.1	0.320575	AAP71745.1	0.073825	1
Unigene_cuff125093N	XLOC_076673	2	tr|H0W9K7|H0W9K7_CAVPO	H0W9K7	0.2	DAA04759.1	0.32405	NP_001011820.1	0.0744	1
Unigene_cuff125110N	XLOC_076681	1	OR2W1	G3QLV5	0.2	NP_112165.1	0.3213	NP_035114.1	0.073975	1
Unigene_cuff125111N	XLOC_076682	1	tr|H0XRX8|H0XRX8_OTOGA	H0XRX8	0.2	EAW77188.1	0.336475	NP_666746.1	0.080525	1
Unigene_cuff125773N	XLOC_077170	1	LOC100677244	G3TN24	0.2	NP_001245213.1	0.324125	NP_667146.1	0.069625	1
Unigene_cuff125774N	XLOC_077171	1	OR2L13	G3RRG3	0.2	NP_787107.1	0.316125	NP_666469.1	0.072925	1
Unigene_cuff125908N	XLOC_077270	1	tr|G1P870|G1P870_MYOLU (Fragment)	G1P870	0.2	DAA04694.1	0.329475	NP_666381.2	0.077	1
Unigene_cuff126243N	XLOC_077472	3	ENSG00000148926	H2Q363	0.2	NP_001115.1	0.5	NP_033757.1	0.171875	1
Unigene_cuff126584N	XLOC_077687	1	OR2C1	I3NDC4	0.2	AAI26270.1	0.332775	NP_032788.2	0.08035	1
Unigene_cuff126985N	XLOC_077911	1	OR11G2	F1MS80	0.2	BAC06113.1	0.3275	NP_001011738.1	0.0808	1
Unigene_cuff126986N	XLOC_077912	1	OR11G2	F1MS80	0.2	NP_001005503.1	0.3275	NP_001011738.1	0.0808	1
Unigene_cuff126987N	XLOC_077913	1	OR11G2	F1MS80	0.2	BAC06113.1	0.3275	NP_001011738.1	0.0808	1
Unigene_cuff126988N	XLOC_077914	1	tr|F1SBV6|F1SBV6_PIG	F1SBV6	0.2	BAC06113.1	0.3275	NP_001011738.1	0.0808	1
Unigene_cuff126990N	XLOC_077916	1	ENSG00000176219	H2R9G6	0.2	NP_001004480.1	0.330025	NP_666411.2	0.07565	1
Unigene_cuff126991N	XLOC_077917	1	OR11H4	I3NCM6	0.2	NP_001004479.1	0.3293	AAD27592.1	0.080225	1
Unigene_cuff128290N	XLOC_078729	1	OR5T2	L7N0A4	0.2	EAW73704.1	0.32095	NP_666941.2	0.07525	1
Unigene_cuff128291N	XLOC_078730	1	OR9Q1	I3MNW4	0.2	NP_001005212.1	0.318925	NP_001011831.1	0.0712	1
Unigene_cuff128780N	XLOC_078944	1	I79_021456	G3ICQ7	0.2	NP_001005853.1	0.332775	NP_996780.2	0.08525	1
Unigene_cuff128781N	XLOC_078945	1	PAL_GLEAN10000179	L5KZ72	0.2	NP_003687.2	0.32015	NP_035113.1	0.07475	1
Unigene_cuff128782N	XLOC_078946	1	OR2D2	I3ND07	0.2	EAW68673.1	0.394575	AAI39757.1	0.07685	1
Unigene_cuff128801N	XLOC_078950	1	I79_025105	G3IMG6	0.2	NP_703145.1	0.32555	NP_666945.1	0.07875	1
Unigene_cuff128884N	XLOC_079008	1	tr|G1MP79|G1MP79_AILME (Fragment)	G1MP79	0.2	EAW57988.1	0.322	NP_667247.1	0.07525	1
Unigene_cuff128885N	XLOC_079009	1	LOC100517469	I3LDX1	0.2	BAC05832.1	0.32435	NP_667247.1	0.07525	1
Unigene_cuff128886N	XLOC_079010	1	LOC100517469	I3LDX1	0.2	EAW57988.1	0.322	NP_667247.1	0.07525	1
Unigene_cuff128890N	XLOC_079014	1	OR10AD1	F1PCY3	0.2	NP_001004134.1	0.326025	NP_001011780.1	0.074925	1
Unigene_cuff128891N	XLOC_079015	1	OR10AD1	F1PCY3	0.2	NP_001004134.1	0.326025	BAE24458.1	0.074925	1
Unigene_cuff128892N	XLOC_079013	1	OR10AD1	F1PCY3	0.2	NP_001004134.1	0.326025	AAP70833.1	0.074925	1
Unigene_cuff128906N	XLOC_079019	1	OR8S1	J9P441	0.2	EAW57988.1	0.322	NP_667247.1	0.07525	1
Unigene_cuff128959N	XLOC_079048	1	OR7A10	G3RGE1	0.2	NP_001005190.1	0.3224	NP_666447.1	0.0768	1
Unigene_cuff128960N	XLOC_079049	1	OR7A10	G3RGE1	0.2	NP_001005190.1	0.3224	NP_666447.1	0.0768	1
Unigene_cuff129057N	XLOC_079138	1	EGM_18488	G7PEK1	0.2	NP_001005516.1	0.328225	NP_667207.2	0.07865	1
Unigene_cuff129357N	XLOC_079336	1	LOC100393697	F6VLC4	0.2	EAW67560.1	0.3294	NP_667066.1	0.0793	1
Unigene_cuff129500N	XLOC_079429	1	LOC100393697	F6VLC4	0.2	EAW67560.1	0.3294	NP_667066.1	0.0793	1
Unigene_cuff130164N	XLOC_079891	1	LOC100071915	F6WFM1	0.2	EAW67560.1	0.3294	NP_667066.1	0.0793	1
Unigene_cuff130165N	XLOC_079892	1	OR10D3	H0XUP6	0.2	Q8NH80.1	0.32845	NP_666442.1	0.08045	1
Unigene_cuff131100N	XLOC_080521	1	OR6C3	I3N5C9	0.2	NP_473445.1	0.32535	NP_666762.1	0.07635	1
Unigene_cuff131107N	XLOC_080528	1	OR6C76	H0WXK5	0.2	NP_001005183.1	0.322175	AAP71298.1	0.073875	1
Unigene_cuff1328N	XLOC_000885	1	LOC100356800	G1TQH4	0.2	NP_001005328.1	0.3287	NP_666863.1	0.07905	1
Unigene_cuff1329N	XLOC_000886	1	LOC100511653	F1S7U9	0.2	DAA04820.1	0.328275	NP_666408.1	0.0839	1
Unigene_cuff133832N	XLOC_082173	9	PDDC1	H9FN79	0.2	NP_872418.1	0.25	NP_742114.3	0.06015	1
Unigene_cuff133940N	XLOC_082205	6	CD151	H2NCC7	0.2	NP_004348.2	0.32955	AAH12236.1	0.077625	1
Unigene_cuff134807N	XLOC_082759	1	LOC100343014	G1TL12	0.2	NP_112163.1	0.32575	AAI41308.1	0.16285	1
Unigene_cuff134808N	XLOC_082760	1	OR7A17	G3SKH1	0.2	NP_112163.1	0.32575	NP_666447.1	0.0768	1
Unigene_cuff134810N	XLOC_082762	1	PAL_GLEAN10000729	L5JUD8	0.2	EAW84455.1	0.3311	NP_666420.2	0.083325	1
Unigene_cuff134811N	XLOC_082763	1	OR7A17	G3SKH1	0.2	NP_112163.1	0.32575	NP_666447.1	0.0768	1
Unigene_cuff134812N	XLOC_082764	1	PAL_GLEAN10000153	L5KIV7	0.2	NP_112163.1	0.32575	NP_666447.1	0.0768	1
Unigene_cuff134813N	XLOC_082765	1	EGM_09369	G7PZM5	0.2	NP_112163.1	0.32575	AAI41308.1	0.16285	1
Unigene_cuff135280N	XLOC_083059	1	LOC100030153	F6S2M4	0.2	Q8NH80.1	0.32845	NP_666442.1	0.08045	1
Unigene_cuff135281N	XLOC_083060	1	LOC100393697	F6VLC4	0.2	EAW67560.1	0.3294	NP_667066.1	0.0793	1
Unigene_cuff135420N	XLOC_083168	2	tr|I3NCK4|I3NCK4_SPETR	I3NCK4	0.2	NP_001004463.1	0.33555	AAL60644.1	0.080575	1
Unigene_cuff135425N	XLOC_083171	1	OR10S1	F7DWE0	0.2	NP_001004474.1	0.323875	NP_667065.1	0.07955	1
Unigene_cuff135426N	XLOC_083172	1	tr|I3MWP6|I3MWP6_SPETR	I3MWP6	0.2	Q8NH81.1	0.328175	NP_666398.1	0.080825	1
Unigene_cuff135461N	XLOC_083203	1	LOC100342410	G1U8H5	0.2	NP_112163.1	0.32575	NP_666447.1	0.0768	1
Unigene_cuff135553N	XLOC_083267	1	LOC100387165	F7HAQ6	0.2	EAW73725.1	0.322775	NP_666781.2	0.072175	1
Unigene_cuff13559N	XLOC_008668	5	EGM_01925	G7PFR6	0.2	AAZ03610.1	0.35245	NP_031929.1	0.120375	1
Unigene_cuff136486N	XLOC_083893	1	EDN2	G1P2Y6	0.2	NP_001947.1	0.396675	CAA42155.1	0.11945	1
Unigene_cuff136964N	XLOC_084219	1	LOC100154979	F1S926	0.2	EAW66491.1	0.3293	NP_666819.1	0.0803	1
Unigene_cuff136971N	XLOC_084226	2	LOC100072052	F7AE42	0.2	NP_001004723.1	0.323675	AAL61096.1	0.075975	1
Unigene_cuff137056N	XLOC_084271	1	LOC608017	F1PR15	0.2	NP_001005338.1	0.329475	NP_001011791.1	0.076075	1
Unigene_cuff137057N	XLOC_084272	1	tr|H0XT02|H0XT02_OTOGA	H0XT02	0.2	NP_473447.1	0.329725	NP_001011808.1	0.0819	1
Unigene_cuff137077N	XLOC_084278	3	ENSG00000241697	G3QJ45	0.2	CAD38580.2	0.25	BAC31655.1	0.083325	1
Unigene_cuff138999N	XLOC_085561	1	LOC100657896	G3U8K4	0.2	NP_001001918.1	0.331525	AAL61140.1	0.084525	1
Unigene_cuff139006N	XLOC_085566	1	LOC100476268	G1MMP9	0.2	NP_001004136.1	0.333625	AAI06825.1	0.08305	1
Unigene_cuff139007N	XLOC_085567	1	OR2T11	H0XAQ7	0.2	EAW57529.1	0.3308	AAI06819.1	0.083325	1
Unigene_cuff139008N	XLOC_085568	1	OR2L13	F1PQ65	0.2	NP_787107.1	0.316125	NP_666469.1	0.072925	1
Unigene_cuff139483N	XLOC_085855	1	OR7A10	G3RGE1	0.2	NP_001005190.1	0.3224	NP_666447.1	0.0768	1
Unigene_cuff139484N	XLOC_085856	1	OR7A10	G3RGE1	0.2	NP_001005190.1	0.3224	NP_666447.1	0.0768	1
Unigene_cuff140223N	XLOC_086342	1	tr|H0XPP6|H0XPP6_OTOGA	H0XPP6	0.2	NP_473446.1	0.574075	NP_667075.1	0.0766	1
Unigene_cuff140224N	XLOC_086343	1	tr|H0Y0T0|H0Y0T0_OTOGA	H0Y0T0	0.2	EAW96815.1	0.326225	AAL61438.1	0.07935	1
Unigene_cuff140227N	XLOC_086346	1	OR10P1	H0XXU0	0.2	NP_996782.1	0.327875	NP_667142.1	0.076725	1
Unigene_cuff140340N	XLOC_086370	1	OR10P1	G3UF53	0.2	AAI36915.1	0.327875	NP_667073.1	0.074375	1
Unigene_cuff140349N	XLOC_086372	2	CD63	G3QKY3	0.2	NP_001771.1	0.3253	BAC25821.1	0.07275	1
Unigene_cuff140778N	XLOC_086690	1	MDA_GLEAN10005546	L5MB55	0.2	DAA04756.1	1.58775	NP_666508.1	0.085825	1
Unigene_cuff140779N	XLOC_086691	1	LOC100341550	G1TNY3	0.2	NP_001005501.1	1.8712	AAP71693.1	0.075675	1
Unigene_cuff140780N	XLOC_086692	1	LOC100346389	G1SFT1	0.2	DAA04756.1	1.58775	AAL60992.1	0.079125	1
Unigene_cuff140781N	XLOC_086693	1	LOC100346389	G1SFT1	0.2	DAA04756.1	1.58775	AAL60992.1	0.079125	1
Unigene_cuff140941N	XLOC_086819	1	OR4P4	G1SZS7	0.2	NP_001004124.1	0.322825	NP_667128.2	0.074825	1
Unigene_cuff141229N	XLOC_087011	1	MDA_GLEAN10019102	L5LCU9	0.2	NP_001004738.1	0.322525	AAL60907.1	0.07225	1
Unigene_cuff141230N	XLOC_087012	1	ENSG00000186117	H2Q3L4	0.2	NP_001004739.1	0.320825	AAL60907.1	0.07225	1
Unigene_cuff141234N	XLOC_087016	1	tr|H0XMR2|H0XMR2_OTOGA	H0XMR2	0.2	DAA04727.1	0.324425	NP_473431.1	0.074675	1
Unigene_cuff141235N	XLOC_087017	1	OR5D13	F1PZM3	0.2	EAW73681.1	0.32155	AAL61111.1	0.072775	1
Unigene_cuff141636N	XLOC_087280	1	ENSG00000177174	H2Q1H9	0.2	NP_001001918.1	0.331525	AAL61140.1	0.084525	1
Unigene_cuff141642N	XLOC_087284	1	I79_024003	G3IJG8	0.2	NP_787107.1	0.316125	NP_666469.1	0.072925	1
Unigene_cuff141643N	XLOC_087285	1	Olfr168	Q8VF05	0.2	NP_787107.1	0.316125	NP_666469.1	0.072925	1
Unigene_cuff141996N	XLOC_087516	1	OR7A17	G3SKH1	0.2	NP_112163.1	0.32575	AAI41308.1	0.16285	1
Unigene_cuff142094N	XLOC_087599	1	LOC783597	E1BER0	0.2	NP_001004052.1	0.367325	NP_667052.1	0.116975	1
Unigene_cuff142095N	XLOC_087600	1	tr|H0XVL6|H0XVL6_OTOGA	H0XVL6	0.2	NP_001004754.1	1.72027	NP_667310.2	0.12785	1
Unigene_cuff142097N	XLOC_087602	1	tr|G1Q183|G1Q183_MYOLU	G1Q183	0.2	NP_001005238.1	0.390975	NP_667293.2	0.121325	1
Unigene_cuff142098N	XLOC_087603	1	Olfr607	Q7TRQ9	0.2	NP_001005163.1	0.370125	XP_983860.3	0.122525	1
Unigene_cuff142102N	XLOC_087605	1	OLR94	B8K190	0.2	NP_001005163.1	0.370125	AAP71075.1	0.127075	1
Unigene_cuff142103N	XLOC_087606	1	PANDA_021299	D2I692	0.2	NP_001004137.1	0.375825	NP_001011854.2	0.1221	1
Unigene_cuff142107N	XLOC_087610	1	tr|G1Q619|G1Q619_MYOLU	G1Q619	0.2	NP_001005160.1	0.370025	NP_001020557.1	0.1188	1
Unigene_cuff142110N	XLOC_087613	1	Olr110	D4ABG1	0.2	AAG42365.1	0.36775	NP_667052.1	0.116975	1
Unigene_cuff142111N	XLOC_087614	1	tr|H0XQJ2|H0XQJ2_OTOGA	H0XQJ2	0.2	NP_001005288.1	0.3676	NP_667291.1	0.1178	1
Unigene_cuff142112N	XLOC_087615	1	Olfr613	Q8VH02	0.2	NP_001005288.1	0.3676	AAL60649.1	0.11335	1
Unigene_cuff142117N	XLOC_087618	2	LOC784187	G5E6H0	0.2	NP_001004755.1	0.37585	NP_667305.1	0.119325	1
Unigene_cuff142122N	XLOC_087621	1	cOR52AB4	F1PV22	0.2	NP_036507.2	0.374575	NP_001011793.1	0.1183	1
Unigene_cuff143426N	XLOC_088415	2	OR4C6	I3NG09	0.2	NP_001004704.1	0.328025	NP_666983.2	0.076675	1
Unigene_cuff143528N	XLOC_088462	1	tr|I3NFI6|I3NFI6_SPETR (Fragment)	I3NFI6	0.2	NP_001005164.2	0.3628	AAI41017.1	0.117225	1
Unigene_cuff143724N	XLOC_088596	1	PANDA_013967	D2HQ36	0.2	AAH69149.1	0.325675	NP_666387.1	0.0806	1
Unigene_cuff144311N	XLOC_088897	1	OLFR600	B4USM2	0.2	NP_001005163.1	0.370125	AAL60705.1	0.100475	1
Unigene_cuff144312N	XLOC_088898	1	MDA_GLEAN10003587	L5LZ34	0.2	NP_001005164.2	0.3628	AAI41017.1	0.117225	1
Unigene_cuff144313N	XLOC_088899	1	MDA_GLEAN10003587	L5LZ34	0.2	NP_001005164.2	0.3628	AAI41017.1	0.117225	1
Unigene_cuff144315N	XLOC_088901	1	Olfr593	Q8VF28	0.2	NP_001005163.1	0.370125	NP_666492.1	0.127075	1
Unigene_cuff144316N	XLOC_088902	1	OR52E2	B0VXA5	0.2	NP_001005164.2	0.3628	NP_667263.1	0.116775	1
Unigene_cuff144319N	XLOC_088905	1	OR51G1	B3RF95	0.2	NP_001005237.1	0.372925	NP_667326.1	0.122925	1
Unigene_cuff144320N	XLOC_088906	1	OR51G2	I3NCL5	0.2	NP_001005238.1	0.390975	NP_667320.1	0.14095	1
Unigene_cuff144323N	XLOC_088909	1	OR51H1P	E2RMH4	0.2	Q8NH63.1	0.369575	AAL60646.1	0.1304	1
Unigene_cuff144324N	XLOC_088910	1	OR51S1	E2RMI6	0.2	EAW68825.1	0.34525	AAI19420.1	0.1028	1
Unigene_cuff144325N	XLOC_088911	1	OR52R1	B8K148	0.2	BAC06075.1	0.3682	NP_667265.1	0.125425	1
Unigene_cuff144326N	XLOC_088912	1	LOC610217	F1PV36	0.2	NP_036507.2	0.374575	AAI41004.1	0.1254	1
Unigene_cuff144327N	XLOC_088913	1	OLR87	B4USM1	0.2	EAW68756.1	0.36245	AAL60680.1	0.11655	1
Unigene_cuff144328N	XLOC_088914	1	OR52E1	B8K158	0.2	Q8NGJ3.1	0.3611	NP_667263.1	0.116775	1
Unigene_cuff144329N	XLOC_088915	2	Olfr594	B2RU88	0.2	NP_001005164.2	0.3628	AAI41017.1	0.117225	1
Unigene_cuff144332N	XLOC_088917	1	PAL_GLEAN10003358	L5KD29	0.2	NP_001001916.2	0.359625	NP_997439.2	0.114475	1
Unigene_cuff144333N	XLOC_088918	1	MDA_GLEAN10003582	L5M0S2	0.2	NP_001005238.1	0.390975	AAL60659.1	0.125	1
Unigene_cuff144334N	XLOC_088919	1	OR51L1	I3M6N2	0.2	NP_001004755.1	0.37585	AAL60646.1	0.1304	1
Unigene_cuff144337N	XLOC_088922	1	OR51A7	B4USR2	0.2	NP_001004749.1	0.366725	NP_001001805.2	0.1216	1
Unigene_cuff144338N	XLOC_088923	1	OR51A7	B4USR2	0.2	NP_001004749.1	0.366725	NP_001001805.2	0.1216	1
Unigene_cuff144339N	XLOC_088924	1	OR51T1	F6UKB8	0.2	Q8NGJ9.1	0.363425	AAP71063.1	0.110475	1
Unigene_cuff144341N	XLOC_088926	1	OLFR572	G1SDV1	0.2	Q8NH63.1	0.369575	NP_667300.1	0.128775	1
Unigene_cuff144342N	XLOC_088927	1	tr|I3N8Y5|I3N8Y5_SPETR	I3N8Y5	0.2	NP_001004749.1	0.366725	NP_667321.1	0.124575	1
Unigene_cuff144343N	XLOC_088928	1	OR51F2	B4USQ6	0.2	BAC05776.1	0.377125	AAL60658.1	0.125	1
Unigene_cuff144560N	XLOC_089083	1	EGM_09372	G7PZM8	0.2	NP_112163.1	0.32575	NP_666447.1	0.0768	1
Unigene_cuff145281N	XLOC_089544	1	I79_025925	G3IPL1	0.2	NP_001004754.1	1.72027	NP_667310.2	0.12785	1
Unigene_cuff145282N	XLOC_089545	1	Olr110	D4ABG1	0.2	AAG42365.1	0.36775	NP_667052.1	0.116975	1
Unigene_cuff145284N	XLOC_089547	1	tr|G1Q619|G1Q619_MYOLU	G1Q619	0.2	NP_001005160.1	0.370025	NP_001020557.1	0.1188	1
Unigene_cuff145285N	XLOC_089548	1	OLR108	G1TN30	0.2	NP_001005238.1	0.390975	NP_667291.1	0.1178	1
Unigene_cuff145286N	XLOC_089549	1	tr|G1Q619|G1Q619_MYOLU	G1Q619	0.2	NP_001005160.1	0.370025	NP_001020557.1	0.1188	1
Unigene_cuff145287N	XLOC_089550	1	tr|G1Q619|G1Q619_MYOLU	G1Q619	0.2	NP_001005160.1	0.370025	NP_001020557.1	0.1188	1
Unigene_cuff145310N	XLOC_089573	1	OR5K3	G1TL79	0.2	NP_001004736.2	0.32965	NP_667207.2	0.07865	1
Unigene_cuff145313N	XLOC_089575	1	tr|H0X6V1|H0X6V1_OTOGA	H0X6V1	0.2	NP_001004736.2	0.32965	NP_667207.2	0.07865	1
Unigene_cuff145554N	XLOC_089717	1	tr|G3U9T3|G3U9T3_LOXAF	G3U9T3	0.2	Q8NGM1.1	0.331075	NP_001011804.1	0.0789	1
Unigene_cuff145663N	XLOC_089760	2	tr|G3UHJ5|G3UHJ5_LOXAF	G3UHJ5	0.2	NP_001005281.1	0.326725	NP_667124.1	0.079975	1
Unigene_cuff145779N	XLOC_089797	1	LOC100058913	F6XPT0	0.2	NP_001005280.1	1.55583	NP_666501.1	0.075825	1
Unigene_cuff147566N	XLOC_090963	1	tr|H0XHF0|H0XHF0_OTOGA	H0XHF0	0.2	NP_112163.1	0.32575	AAI41308.1	0.16285	1
Unigene_cuff147580N	XLOC_090973	1	OR6C68	G3U0N1	0.2	NP_473446.1	0.574075	NP_666396.1	0.073725	1
Unigene_cuff149563N	XLOC_092213	1	tr|H0XVW8|H0XVW8_OTOGA	H0XVW8	0.2	CAA46687.1	0.33135	NP_001011851.1	0.0853	1
Unigene_cuff149564N	XLOC_092214	1	tr|H0X2Q6|H0X2Q6_OTOGA	H0X2Q6	0.2	EAW90517.1	0.32365	AAL60747.1	0.078025	1
Unigene_cuff149565N	XLOC_092215	1	tr|H0XPE1|H0XPE1_OTOGA	H0XPE1	0.2	EAW90516.1	0.3275	NP_667214.1	0.076275	1
Unigene_cuff149566N	XLOC_092216	1	LOC100739378	F1RLK4	0.2	NP_001005235.1	0.3328	NP_666921.1	0.075475	1
Unigene_cuff149699N	XLOC_092256	1	tr|H0XX24|H0XX24_OTOGA	H0XX24	0.2	CAA46687.1	0.33135	NP_001011851.1	0.0853	1
Unigene_cuff149700N	XLOC_092257	2	tr|H0X664|H0X664_OTOGA	H0X664	0.2	NP_002539.2	0.33135	NP_001011851.1	0.0853	1
Unigene_cuff149734N	XLOC_092273	2	ENSG00000083454	G3RV39	0.2	NP_002552.2	0.363525	AAI38190.1	0.118175	1
Unigene_cuff149749N	XLOC_092276	2	P2RX1	H0WZ99	0.2	NP_002549.1	0.3674	AAH15084.1	0.11325	1
Unigene_cuff151892N	XLOC_093805	1	OR7A17	G3SKH1	0.2	NP_112163.1	0.32575	NP_666447.1	0.0768	1
Unigene_cuff152363N	XLOC_094156	1	Putative uncharacterized protein	Q95LW7	0.2	BAG52709.1	0.4348	AAA74922.1	0.17485	1
Unigene_cuff152887N	XLOC_094555	1	LOC521252	F1MSZ3	0.2	NP_001004124.1	0.322825	NP_001011868.1	0.077375	1
Unigene_cuff153905N	XLOC_095147	1	tr|I3NCZ6|I3NCZ6_SPETR (Fragment)	I3NCZ6	0.2	NP_039225.1	1.6211	AAI06969.1	0.0764	1
Unigene_cuff154720N	XLOC_095784	1	MDA_GLEAN10003559	L5LZ35	0.2	NP_001004754.1	1.72027	NP_667323.1	0.131875	1
Unigene_cuff157044N	XLOC_097225	1	OR10J3	H0XL51	0.2	NP_001004467.1	1.59367	AAL60873.1	0.07525	1
Unigene_cuff157045N	XLOC_097226	1	tr|I3N4S7|I3N4S7_SPETR	I3N4S7	0.2	NP_036483.2	1.6032	NP_666862.2	0.082225	1
Unigene_cuff157092N	XLOC_097249	1	tr|H0XR51|H0XR51_OTOGA	H0XR51	0.2	NP_036483.2	1.6032	AAP71784.1	0.0745	1
Unigene_cuff157207N	XLOC_097336	1	LOC100669250	G3U4J4	0.2	NP_001004124.1	0.322825	NP_997450.1	0.0768	1
Unigene_cuff157370N	XLOC_097438	1	OR5K4	H0XTP2	0.2	NP_001005517.1	0.328775	NP_001011662.2	0.080025	1
Unigene_cuff158506N	XLOC_098192	1	Olfr827	Q8VEV5	0.2	BAC06080.1	0.326275	NP_666412.1	0.077975	1
Unigene_cuff158507N	XLOC_098193	1	LOC100524142	F1SR45	0.2	BAC06080.1	0.326275	NP_666412.1	0.077975	1
Unigene_cuff163270N	XLOC_101229	1	OR10D3	G3TX37	0.2	Q8NGN7.1	0.327375	NP_666715.1	0.075	1
Unigene_cuff163271N	XLOC_101230	1	GW7_06674	G5C599	0.2	NP_001004474.1	0.323875	NP_667065.1	0.07955	1
Unigene_cuff163273N	XLOC_101232	1	LOC100030153	F6S2M4	0.2	Q8NH80.1	0.32845	NP_666442.1	0.08045	1
Unigene_cuff166000N	XLOC_102845	1	LOC100674120	G3U417	0.2	NP_001004124.1	0.322825	AAP71590.1	0.074825	1
Unigene_cuff166564N	XLOC_103238	1	EGK_10226	G7NM06	0.2	AAI17213.1	0.330625	NP_667070.1	0.082725	1
Unigene_cuff166565N	XLOC_103239	1	tr|H0XHF0|H0XHF0_OTOGA	H0XHF0	0.2	NP_112163.1	0.32575	AAI41308.1	0.16285	1
Unigene_cuff166566N	XLOC_103240	1	tr|H0XHF0|H0XHF0_OTOGA	H0XHF0	0.2	NP_112163.1	0.32575	AAI41308.1	0.16285	1
Unigene_cuff166567N	XLOC_103241	1	PAL_GLEAN10000153	L5KIV7	0.2	NP_112163.1	0.32575	NP_666447.1	0.0768	1
Unigene_cuff166568N	XLOC_103242	1	PAL_GLEAN10000153	L5KIV7	0.2	NP_001005190.1	0.3224	AAI41308.1	0.16285	1
Unigene_cuff166569N	XLOC_103243	1	OR7A10	G3RGE1	0.2	NP_112163.1	0.32575	NP_666447.1	0.0768	1
Unigene_cuff167543N	XLOC_103806	1	LOC100523534	I3LSL2	0.2	NP_001005470.1	0.3286	NP_667196.1	0.0793	1
Unigene_cuff167545N	XLOC_103808	1	OR4X1	F1N793	0.2	EAW67870.1	0.32465	AAL60772.1	0.07755	1
Unigene_cuff167546N	XLOC_103809	1	LOC100624489	F1SJ44	0.2	NP_001004725.1	0.32375	NP_001011517.2	0.073475	1
Unigene_cuff167547N	XLOC_103810	1	I79_021254	G3IC66	0.2	NP_001004702.1	0.333925	NP_065261.1	0.08125	1
Unigene_cuff167549N	XLOC_103812	1	OR4C12	D2I623	0.2	AAI36852.1	0.327925	NP_666453.1	0.074675	1
Unigene_cuff167550N	XLOC_103813	1	LOC100358408	G1TLN4	0.2	AAI36852.1	0.327925	NP_035120.1	0.0795	1
Unigene_cuff167556N	XLOC_103819	1	LOC483599	J9NRM7	0.2	NP_001005513.1	0.326475	NP_666685.1	0.078225	1
Unigene_cuff167557N	XLOC_103820	1	PAL_GLEAN10018159	L5KYN2	0.2	Q8NGB2.1	0.3293	NP_667192.1	0.07965	1
Unigene_cuff167559N	XLOC_103822	1	LOC100398156	F7I162	0.2	NP_001004703.1	0.330375	NP_667189.1	0.07895	1
Unigene_cuff167561N	XLOC_103824	1	OR5AS1	G1TXT3	0.2	NP_001001921.1	0.3325	NP_666804.2	0.078725	1
Unigene_cuff16761N	XLOC_010534	4	LOC100395874	F7IR98	0.2	NP_000719.1	0.46875	NP_001029126.1	0.19615	1
Unigene_cuff168519N	XLOC_104378	1	LOC100471897	G1MLU5	0.2	NP_001004471.1	0.326	CAM45980.1	0.0756	1
Unigene_cuff169342N	XLOC_104948	1	OR7A10	G3RGE1	0.2	NP_001005190.1	0.3224	NP_666447.1	0.0768	1
Unigene_cuff169621N	XLOC_105053	1	GAL	H2NCK9	0.2	AAA60178.1	0.5	NP_034383.1	0.1754	1
Unigene_cuff170399N	XLOC_105537	2	FETUB	E2R9B6	0.2	NP_055190.2	0.3225	NP_067539.1	0.071425	1
Unigene_cuff170403N	XLOC_105539	1	PAL_GLEAN10018220	L5JPU2	0.2	P02765.1	0.5	NP_038493.1	0.147025	1
Unigene_cuff171127N	XLOC_106127	1	PAL_GLEAN10000288	L5L7Z0	0.2	NP_473447.1	0.329725	NP_001011808.1	0.0819	1
Unigene_cuff171129N	XLOC_106129	1	PAL_GLEAN10000288	L5L7Z0	0.2	NP_473447.1	0.329725	NP_001011808.1	0.0819	1
Unigene_cuff171130N	XLOC_106130	1	LOC100664176	G3TU89	0.2	NP_473447.1	0.329725	NP_001005524.2	0.079075	1
Unigene_cuff171131N	XLOC_106131	1	PAL_GLEAN10000288	L5L7Z0	0.2	NP_473447.1	0.329725	NP_001011808.1	0.0819	1
Unigene_cuff171132N	XLOC_106132	1	LOC100664176	G3TU89	0.2	NP_473447.1	0.329725	AAL61274.1	0.078775	1
Unigene_cuff18103N	XLOC_011300	1	OR2K2	G1U2B2	0.2	NP_995581.1	0.328375	NP_667131.2	0.07735	1
Unigene_cuff1890N	XLOC_001215	3	VIP	F6ZTU2	0.2	NP_003372.1	0.373425	P32648.1	0.12025	1
Unigene_cuff20580N	XLOC_012824	1	tr|G1QEU4|G1QEU4_MYOLU (Fragment)	G1QEU4	0.2	Q8NH95.1	0.34215	NP_062358.2	0.077675	1
Unigene_cuff20584N	XLOC_012828	2	ENSG00000122718	H2QX93	0.2	NP_063950.2	0.334975	AAI30253.1	0.0903	1
Unigene_cuff23072N	XLOC_014453	1	tr|I3MX74|I3MX74_SPETR (Fragment)	I3MX74	0.2	CAH70559.1	0.328025	CAM45980.1	0.0756	1
Unigene_cuff23669N	XLOC_014892	1	LOC100733419	H0VSU0	0.2	Q8NH95.1	0.34215	NP_062348.1	0.091925	1
Unigene_cuff23670N	XLOC_014893	1	Olfr156	Q8VGA9	0.2	Q8NH95.1	0.34215	NP_062347.2	0.090025	1
Unigene_cuff23671N	XLOC_014894	1	LOC100406879	F7G6R5	0.2	Q8NH95.1	0.34215	NP_062347.2	0.090025	1
Unigene_cuff23672N	XLOC_014895	1	tr|I3MZ62|I3MZ62_SPETR	I3MZ62	0.2	Q8NH95.1	0.34215	NP_062349.1	0.0897	1
Unigene_cuff23674N	XLOC_014897	1	tr|H0XSR2|H0XSR2_OTOGA	H0XSR2	0.2	NP_063950.2	0.334975	NP_062346.1	0.0903	1
Unigene_cuff23780N	XLOC_014932	1	PAL_GLEAN10008067	L5KMX6	0.2	Q8NH95.1	0.34215	AAI30253.1	0.0903	1
Unigene_cuff24255N	XLOC_015242	1	LOC100071983	F7BVD0	0.2	Q15614.2	0.325725	NP_666824.1	0.073575	1
Unigene_cuff25058N	XLOC_015722	1	OR5P3	G1TPS5	0.2	NP_703146.1	0.325725	AAI30242.1	0.07565	1
Unigene_cuff25059N	XLOC_015723	1	OR5P3	G1TPS5	0.2	NP_703146.1	0.325725	AAI30242.1	0.07565	1
Unigene_cuff25060N	XLOC_015724	1	I79_025105	G3IMG6	0.2	DAA04720.1	0.32555	NP_666945.1	0.07875	1
Unigene_cuff25067N	XLOC_015725	1	LOC100339699	G1U1C4	0.2	NP_703145.1	0.32555	NP_666945.1	0.07875	1
Unigene_cuff25069N	XLOC_015728	1	I79_025105	G3IMG6	0.2	DAA04720.1	0.32555	NP_666710.1	0.075175	1
Unigene_cuff3303N	XLOC_002129	5	P2RX6	G1TKF3	0.2	AAH47287.1	0.35735	O54803.2	0.1052	1
Unigene_cuff40499N	XLOC_024564	1	LOC100066808	F6UUB4	0.2	NP_001005281.1	0.326725	NP_667163.1	0.09045	1
Unigene_cuff40500N	XLOC_024565	1	GW7_07873	G5AVA3	0.2	NP_001005281.1	0.326725	NP_667163.1	0.09045	1
Unigene_cuff40503N	XLOC_024568	1	LOC100724345	H0WCK5	0.2	NP_001005281.1	0.326725	NP_001011814.1	0.078825	1
Unigene_cuff40504N	XLOC_024569	1	Olfr46	Q7TRT4	0.2	BAC05949.1	0.324275	AAP71031.1	0.0777	1
Unigene_cuff40505N	XLOC_024570	1	Olr315	F1LUD2	0.2	BAC05949.1	0.324275	AAP71031.1	0.0777	1
Unigene_cuff40507N	XLOC_024572	1	Olr315	F1LUD2	0.2	BAC05949.1	0.324275	AAP71031.1	0.0777	1
Unigene_cuff40509N	XLOC_024574	1	Olfr46	Q7TRT4	0.2	BAC05949.1	0.324275	AAP71031.1	0.0777	1
Unigene_cuff41258N	XLOC_025150	1	EGM_09372	G7PZM8	0.2	NP_112163.1	0.32575	AAI41308.1	0.16285	1
Unigene_cuff41784N	XLOC_025423	1	LOC100298103	F1MEY6	0.2	NP_001004699.1	0.322375	NP_997438.1	0.072	1
Unigene_cuff41852N	XLOC_025476	1	tr|G1QDI8|G1QDI8_MYOLU (Fragment)	G1QDI8	0.2	NP_001005491.1	0.331675	AAL61406.1	0.088625	1
Unigene_cuff42691N	XLOC_025961	5	P2rx2	E0WC18	0.2	AAD42948.1	0.37295	NP_001158305.1	0.1193	1
Unigene_cuff43217N	XLOC_026301	1	OR5AN1	F7C1Z5	0.2	NP_001004729.1	0.326875	NP_666526.1	0.078825	1
Unigene_cuff43218N	XLOC_026302	1	LOC609788	F1P876	0.2	NP_001004729.1	0.326875	NP_001011839.1	0.07885	1
Unigene_cuff43219N	XLOC_026303	1	OR5AN1	F7C1Z5	0.2	NP_001004729.1	0.326875	AAL61072.1	0.079	1
Unigene_cuff43220N	XLOC_026304	1	OR5AN1	F7C1Z5	0.2	NP_001004729.1	0.326875	NP_666526.1	0.078825	1
Unigene_cuff43221N	XLOC_026305	1	OR5A1	G1U1N6	0.2	NP_001004728.1	0.327175	NP_666893.1	0.074675	1
Unigene_cuff43222N	XLOC_026306	1	OR4D6	D2I6T7	0.2	EAW73845.1	0.3189	AAL61080.1	0.07305	1
Unigene_cuff43226N	XLOC_026310	1	OR4D11	F1RMI6	0.2	NP_001004706.1	0.328025	EDL41457.1	0.082025	1
Unigene_cuff43233N	XLOC_026314	1	Olfr1417	Q8VGJ6	0.2	DAA04721.1	0.3364	NP_667147.1	0.088225	1
Unigene_cuff43252N	XLOC_026325	1	cOR5A3	F1Q2Q7	0.2	NP_001004728.1	0.327175	AAI45848.1	0.07745	1
Unigene_cuff43253N	XLOC_026326	1	tr|H0XRR2|H0XRR2_OTOGA	H0XRR2	0.2	NP_001004729.1	0.326875	NP_666895.1	0.080175	1
Unigene_cuff43254N	XLOC_026327	1	LOC609788	F1P876	0.2	NP_001004729.1	0.326875	NP_001011839.1	0.07885	1
Unigene_cuff43256N	XLOC_026329	1	LOC100667745	G3TYJ1	0.2	BAC05779.1	0.334	AAS99815.1	0.081675	1
Unigene_cuff43257N	XLOC_026330	1	LOC100407563	H9KXU8	0.2	BAC05779.1	0.334	AAS99815.1	0.081675	1
Unigene_cuff43258N	XLOC_026331	1	OR5A2	H0XHY8	0.2	NP_001001954.1	0.326725	NP_666893.1	0.074675	1
Unigene_cuff43271N	XLOC_026337	1	Olfr1420	Q8VF55	0.2	DAA04721.1	0.3364	NP_666522.1	0.08655	1
Unigene_cuff43294N	XLOC_026355	1	GW7_12684	G5B1G5	0.2	NP_001001824.1	0.323675	AAP70869.1	0.07405	1
Unigene_cuff43305N	XLOC_026360	1	PAL_GLEAN10000324	L5KI67	0.2	NP_001001824.1	0.323675	AAP70869.1	0.07405	1
Unigene_cuff43317N	XLOC_026366	2	Olr1386	D3ZNH9	0.2	EAW53721.1	0.325	AAL60877.1	0.075	1
Unigene_cuff43332N	XLOC_026374	2	OR2Y1	I3MYH9	0.2	NP_001001657.1	0.330325	NP_666679.1	0.076125	1
Unigene_cuff43422N	XLOC_026398	1	OR2G6	H2P0U8	0.2	NP_001013373.1	0.3275	NP_001011820.1	0.0744	1
Unigene_cuff43461N	XLOC_026418	1	Olr1386	D3ZNH9	0.2	NP_001245212.1	0.3255	AAL60877.1	0.075	1
Unigene_cuff44428N	XLOC_026973	1	PANDA_021596	D2I6V8	0.2	NP_001005497.1	1.53937	NP_666657.1	0.066775	1
Unigene_cuff44638N	XLOC_027055	1	tr|H0XR83|H0XR83_OTOGA (Fragment)	H0XR83	0.2	NP_473446.1	0.574075	AAP70800.1	0.0751	1
Unigene_cuff44640N	XLOC_027057	1	OR13A1	D2I7N0	0.2	BAC05949.1	0.324275	NP_667123.1	0.073925	1
Unigene_cuff44856N	XLOC_027245	3	tr|I3MZK0|I3MZK0_SPETR	I3MZK0	0.2	NP_001004700.2	0.322125	NP_001001810.2	0.075	1
Unigene_cuff46745N	XLOC_028335	1	MDA_GLEAN10001216	L5LML3	0.2	NP_001004489.1	0.327875	AAL60719.1	0.079675	1
Unigene_cuff49995N	XLOC_030184	1	OR5T2	L7N0A4	0.2	EAW73704.1	0.32095	NP_997037.2	0.07155	1
Unigene_cuff49996N	XLOC_030185	1	LOC519317	E1BJZ7	0.2	DAA04744.1	0.324075	NP_997446.1	0.077575	1
Unigene_cuff49997N	XLOC_030186	1	tr|G1Q1Y1|G1Q1Y1_MYOLU	G1Q1Y1	0.2	NP_001005202.1	0.327975	NP_667232.1	0.075	1
Unigene_cuff49998N	XLOC_030187	1	tr|I3MW41|I3MW41_SPETR	I3MW41	0.2	NP_001005202.1	0.327975	AAL60910.1	0.086325	1
Unigene_cuff49999N	XLOC_030188	1	tr|G1Q1Y1|G1Q1Y1_MYOLU	G1Q1Y1	0.2	NP_001005202.1	0.327975	NP_667232.1	0.075	1
Unigene_cuff50000N	XLOC_030189	1	OR8K5	G1MJM0	0.2	NP_001004058.2	0.329075	NP_997445.1	0.0815	1
Unigene_cuff50001N	XLOC_030190	1	OR1S1	F7D507	0.2	BAC05745.1	0.330275	AAL60762.1	0.079625	1
Unigene_cuff50004N	XLOC_030193	1	LOC514057	G3N1M3	0.2	NP_001005202.1	0.327975	AAL60910.1	0.086325	1
Unigene_cuff50005N	XLOC_030194	1	EGK_06249	G7NDC6	0.2	NP_001004064.1	0.32555	AAL60734.1	0.072225	1
Unigene_cuff50009N	XLOC_030198	1	OR8K5	F7BVF5	0.2	NP_001004058.2	0.329075	NP_997445.1	0.0815	1
Unigene_cuff50011N	XLOC_030200	1	tr|I3N351|I3N351_SPETR (Fragment)	I3N351	0.2	NP_001004058.2	0.329075	NP_667225.1	0.08185	1
Unigene_cuff50012N	XLOC_030201	1	tr|I3N351|I3N351_SPETR (Fragment)	I3N351	0.2	NP_001004058.2	0.329075	NP_667225.1	0.08185	1
Unigene_cuff50013N	XLOC_030202	1	tr|I3N351|I3N351_SPETR (Fragment)	I3N351	0.2	NP_001004058.2	0.329075	NP_667225.1	0.08185	1
Unigene_cuff50015N	XLOC_030204	1	LOC100342267	G1SEP6	0.2	DAA04744.1	0.324075	AAL60734.1	0.072225	1
Unigene_cuff50016N	XLOC_030205	1	OR8U1	G1TK66	0.2	NP_001013374.1	0.333325	NP_666794.1	0.0795	1
Unigene_cuff50017N	XLOC_030206	1	OR8U1	F1PPA7	0.2	NP_001013375.1	0.328075	NP_667222.1	0.081975	1
Unigene_cuff50022N	XLOC_030211	1	OR5J2	H0X2E1	0.2	NP_001005492.1	0.32295	Q8VGR8.1	0.074525	1
Unigene_cuff50024N	XLOC_030213	1	EGK_06249	G7NDC6	0.2	DAA04744.1	0.324075	NP_997446.1	0.077575	1
Unigene_cuff50025N	XLOC_030214	1	EGK_06249	G7NDC6	0.2	DAA04744.1	0.324075	NP_997446.1	0.077575	1
Unigene_cuff50026N	XLOC_030215	1	OR5J2	F1RHZ3	0.2	NP_001005492.1	0.32295	Q8VGR8.1	0.074525	1
Unigene_cuff50027N	XLOC_030216	1	MDA_GLEAN10004640	L5MB02	0.2	NP_001004744.1	0.32345	NP_667224.1	0.079	1
Unigene_cuff50030N	XLOC_030219	1	LOC100414074	F7B535	0.2	NP_001005282.1	0.32935	NP_001011759.1	0.082525	1
Unigene_cuff50032N	XLOC_030221	1	LOC100414074	F7B535	0.2	NP_001005282.1	0.32935	NP_001011759.1	0.082525	1
Unigene_cuff50033N	XLOC_030222	1	PAL_GLEAN10000368	L5K9N0	0.2	NP_001005282.1	0.32935	NP_001011759.1	0.082525	1
Unigene_cuff50035N	XLOC_030224	1	OR5M11	E2RMY4	0.2	EAW73717.1	0.325	NP_001011852.2	0.076675	1
Unigene_cuff50036N	XLOC_030225	1	OR5M11	E2RMY4	0.2	EAW73717.1	0.325	NP_001011852.2	0.076675	1
Unigene_cuff50037N	XLOC_030226	1	OR5M11	E2RMY4	0.2	EAW73717.1	0.325	NP_001011774.1	0.077	1
Unigene_cuff51785N	XLOC_031351	6	GPR116	F1PUX7	0.2	NP_001091988.1	0.31655	NP_001074647.1	0.060075	1
Unigene_cuff53445N	XLOC_032285	1	LOC517667	F1MI77	0.2	BAC06113.1	0.3275	AAI29796.1	0.075175	1
Unigene_cuff53447N	XLOC_032287	1	OR11G2	F1MS80	0.2	BAC06113.1	0.3275	NP_001011738.1	0.0808	1
Unigene_cuff53451N	XLOC_032291	1	OR16G03	L7N0K0	0.2	EAW66501.1	0.3302	EDL20805.1	0.083	1
Unigene_cuff53453N	XLOC_032293	1	tr|I3LYD9|I3LYD9_SPETR	I3LYD9	0.2	NP_001005500.1	0.3264	NP_666875.1	0.075575	1
Unigene_cuff53454N	XLOC_032294	1	LOC100154723	F1SBV4	0.2	NP_001004723.1	0.323675	AAL61096.1	0.075975	1
Unigene_cuff53463N	XLOC_032300	1	LOC100058174	F6SLP1	0.2	NP_001013372.1	0.3293	AAL61457.1	0.076675	1
Unigene_cuff54236N	XLOC_032780	2	CD53	G1QU08	0.2	NP_000551.1	0.319	NP_031677.1	0.071925	1
Unigene_cuff5558N	XLOC_003939	4	tr|H0XZF8|H0XZF8_OTOGA	H0XZF8	0.2	NP_001005224.1	0.332725	NP_666514.2	0.079775	1
Unigene_cuff5562N	XLOC_003940	2	tr|I3MUN0|I3MUN0_SPETR	I3MUN0	0.2	BAC06117.1	0.33365	NP_001011787.1	0.081775	1
Unigene_cuff5565N	XLOC_003942	1	tr|G1MNZ6|G1MNZ6_AILME	G1MNZ6	0.2	BAC06117.1	0.33365	NP_666659.1	0.0688	1
Unigene_cuff57230N	XLOC_034472	1	OR2AE1	F1PCR4	0.2	EAW76629.1	1.57743	NP_667088.1	0.080225	1
Unigene_cuff5765N	XLOC_003171	1	LOC100724391	H0VIQ5	0.2	BAC06052.1	0.32085	AAP71352.1	0.07305	1
Unigene_cuff58963N	XLOC_035522	1	LOC100071346	F6QJK9	0.2	AAI40911.1	0.32905	NP_666836.1	0.082775	1
Unigene_cuff58970N	XLOC_035528	1	OR1L8	F1PBY4	0.2	AAI40911.1	0.32905	NP_666836.1	0.082775	1
Unigene_cuff5905N	XLOC_003253	3	OR8D2	H0WWG3	0.2	NP_001002918.1	0.321775	NP_997443.1	0.07865	1
Unigene_cuff59460N	XLOC_035833	1	OR13C8	D2I310	0.2	NP_001004483.1	0.3299	NP_667050.1	0.0786	1
Unigene_cuff59461N	XLOC_035834	1	OR13C8	D2I310	0.2	NP_001004483.1	0.3299	NP_667050.1	0.0786	1
Unigene_cuff59462N	XLOC_035835	1	tr|H0X5Q2|H0X5Q2_OTOGA	H0X5Q2	0.2	NP_001004483.1	0.3299	NP_667050.1	0.0786	1
Unigene_cuff59465N	XLOC_035838	1	tr|J9NZT5|J9NZT5_CANFA (Fragment)	J9NZT5	0.2	AAI40917.1	0.3226	AAP70823.1	0.0759	1
Unigene_cuff59466N	XLOC_035839	1	OR13D1	H0XHL5	0.2	AAI40917.1	0.3226	AAP70823.1	0.0759	1
Unigene_cuff59469N	XLOC_035842	2	tr|J9NZT5|J9NZT5_CANFA (Fragment)	J9NZT5	0.2	EAW58989.1	0.323425	AAP70823.1	0.0759	1
Unigene_cuff59476N	XLOC_035846	1	Olfr270	Q7TS19	0.2	AAI40917.1	0.3226	AAP70823.1	0.0759	1
Unigene_cuff59543N	XLOC_035867	1	LOC100061720	F6XTE2	0.2	NP_001004481.1	0.326025	AAL60897.1	0.081625	1
Unigene_cuff59546N	XLOC_035869	1	tr|H0XHM7|H0XHM7_OTOGA	H0XHM7	0.2	Q8NH95.1	0.34215	AAI30253.1	0.0903	1
Unigene_cuff60241N	XLOC_036315	1	TNFRSF13C	Q5H8V1	0.2	NP_443177.1	0.75	AAL83914.1	0.1229	1
Unigene_cuff60849N	XLOC_036697	1	PAL_GLEAN10000153	L5KIV7	0.2	NP_001005190.1	0.3224	NP_666447.1	0.0768	1
Unigene_cuff60858N	XLOC_036706	1	LOC100343014	G1TL12	0.2	NP_112163.1	0.32575	NP_666447.1	0.0768	1
Unigene_cuff6251N	XLOC_004053	5	TNFRSF10A	F6TP00	0.2	EAW63636.1	0.499475	BAA96462.1	0.0913	1
Unigene_cuff64604N	XLOC_038899	4	EGM_03729	G7PI60	0.2	NP_116052.2	0.25	AAH38606.1	0	1
Unigene_cuff65736N	XLOC_039697	1	MDA_GLEAN10001462	L5MDW7	0.2	NP_001005567.2	0.370925	NP_038645.2	0.109375	1
Unigene_cuff65737N	XLOC_039698	1	OR51B2	D2HU47	0.2	EAW68800.1	0.3563	NP_038645.2	0.109375	1
Unigene_cuff65738N	XLOC_039699	1	OR51B2	D2HU47	0.2	EAW68800.1	0.3563	NP_038645.2	0.109375	1
Unigene_cuff65739N	XLOC_039700	1	OR51B4	G1MLI1	0.2	EAW68800.1	0.3563	NP_038645.2	0.109375	1
Unigene_cuff65740N	XLOC_039701	1	OR51B4	B8K177	0.2	AAH69094.1	0.349825	NP_038646.2	0.107975	1
Unigene_cuff65745N	XLOC_039706	1	tr|I3MX61|I3MX61_SPETR (Fragment)	I3MX61	0.2	AAG42365.1	0.36775	AAD29418.1	0.12745	1
Unigene_cuff65749N	XLOC_039710	1	LOC100386927	F6VEW5	0.2	NP_001005160.1	0.370025	AAD29419.1	0.12125	1
Unigene_cuff65751N	XLOC_039712	1	ENSG00000182070	H2Q2Z4	0.2	AAD51279.1	0.374575	NP_667308.2	0.121275	1
Unigene_cuff65752N	XLOC_039713	1	OR52A1	G3QRE5	0.2	AAD51279.1	0.374575	NP_667308.2	0.121275	1
Unigene_cuff65754N	XLOC_039715	1	OR52W1	F6VSH0	0.2	EAW68766.1	0.38165	NP_667294.1	0.1164	1
Unigene_cuff65755N	XLOC_039716	1	cOR51K2	E2RQS4	0.2	AAG42366.1	0.3611	NP_666466.1	0.115575	1
Unigene_cuff65756N	XLOC_039717	1	LOC485262	F1Q297	0.2	NP_001004755.1	0.37585	NP_667330.1	0.12095	1
Unigene_cuff65758N	XLOC_039719	1	OR51B6	L7N0K4	0.2	NP_001004750.1	0.3602	NP_038644.2	0.1112	1
Unigene_cuff66405N	XLOC_039994	3	LOC100660521	G3UN04	0.2	NP_775486.1	0.33025	NP_667250.1	0.080525	1
Unigene_cuff66409N	XLOC_039995	1	LOC100660521	G3UN04	0.2	NP_001005853.1	0.332775	NP_667249.1	0.080575	1
Unigene_cuff66493N	XLOC_040026	1	tr|I3NEN7|I3NEN7_SPETR	I3NEN7	0.2	AAQ88582.1	0.3259	NP_996779.1	0.086725	1
Unigene_cuff66494N	XLOC_040027	1	Olr1347	G3V9E6	0.2	AAQ88582.1	0.3259	NP_667248.1	0.0839	1
Unigene_cuff66495N	XLOC_040028	1	LOC100478083	G1MPB4	0.2	AAQ88582.1	0.3259	NP_996779.1	0.086725	1
Unigene_cuff71472N	XLOC_042998	1	LOC100669250	G3U4J4	0.2	NP_001004059.2	0.32545	NP_997450.1	0.0768	1
Unigene_cuff71602N	XLOC_043045	6	ALPK3	G3R1T6	0.2	AAK95951.1	0.3341	NP_473426.2	0.076175	1
Unigene_cuff73849N	XLOC_044355	2	CLU	G1S3B8	0.2	NP_001822.3	0.5	NP_038520.2	0.19195	1
Unigene_cuff74886N	XLOC_044953	1	EGM_01752	G7NWJ6	0.2	Q96R54.2	1.61805	EDL06825.1	0.066375	1
Unigene_cuff74890N	XLOC_044956	1	LOC100668783	G3U6X8	0.2	AAQ88582.1	0.3259	NP_667030.2	0.07475	1
Unigene_cuff74892N	XLOC_044958	1	Olfr303	Q8VFP0	0.2	EAW77204.1	1.55393	NP_666830.1	0.073625	1
Unigene_cuff74895N	XLOC_044961	1	OR2G3	H0XNK4	0.2	NP_001001914.1	0.32525	NP_666752.1	0.073825	1
Unigene_cuff76437N	XLOC_045874	1	LOC100677660	G3UGN0	0.2	NP_001004135.1	1.59028	NP_666511.2	0.0785	1
Unigene_cuff76438N	XLOC_045875	1	Olfr1342	Q8VFY3	0.2	CAC20513.1	0.324925	NP_666924.1	0.074825	1
Unigene_cuff76439N	XLOC_045876	1	Olfr1342	Q8VFY3	0.2	NP_001001914.1	0.32525	NP_666924.1	0.074825	1
Unigene_cuff76611N	XLOC_045920	1	LOC100066878	F6VXV6	0.2	NP_001005226.1	1.53883	AAI04297.1	0.077725	1
Unigene_cuff7995N	XLOC_005171	1	OLFR582	B8K145	0.2	BAC06075.1	0.3682	NP_667299.1	0.126275	1
Unigene_cuff7996N	XLOC_005172	1	tr|H0XKM6|H0XKM6_OTOGA	H0XKM6	0.2	NP_001004752.1	0.368025	NP_001011536.1	0.12955	1
Unigene_cuff7998N	XLOC_005174	1	OLFR582	G1TFC6	0.2	BAC06075.1	0.3682	NP_667299.1	0.126275	1
Unigene_cuff7999N	XLOC_005175	1	OLFR582	B8K145	0.2	BAC06075.1	0.3682	NP_667299.1	0.126275	1
Unigene_cuff8000N	XLOC_005176	1	OR51F1	B0VX93	0.2	NP_001004752.1	0.368025	NP_001011536.1	0.12955	1
Unigene_cuff8007N	XLOC_005183	2	MDA_GLEAN10003559	L5LZ35	0.2	NP_001004754.1	1.72027	NP_667323.1	0.131875	1
Unigene_cuff8009N	XLOC_005184	1	MDA_GLEAN10003559	L5LZ35	0.2	NP_001004754.1	1.72027	NP_667323.1	0.131875	1
Unigene_cuff8010N	XLOC_005185	3	MDA_GLEAN10003559	L5LZ35	0.2	NP_001004754.1	1.72027	NP_667323.1	0.131875	1
Unigene_cuff8013N	XLOC_005186	1	MDA_GLEAN10003559	L5LZ35	0.2	NP_001004754.1	1.72027	NP_667323.1	0.131875	1
Unigene_cuff8020N	XLOC_005190	1	LOC100518442	F1RHP0	0.2	EAW68844.1	0.3799	NP_666966.1	0.13145	1
Unigene_cuff8026N	XLOC_005192	1	Olfr547	Q8VGY3	0.2	NP_001005161.2	0.35775	AAL60670.1	0.11275	1
Unigene_cuff8027N	XLOC_005193	1	tr|I3N642|I3N642_SPETR	I3N642	0.2	BAC06009.1	0.3746	NP_064685.2	0.09425	1
Unigene_cuff8029N	XLOC_005195	1	Olfr544	E9PX47	0.2	NP_001005171.2	0.3746	NP_064685.2	0.09425	1
Unigene_cuff8030N	XLOC_005196	2	LOC618173	E1BAQ7	0.2	EAW68766.1	0.38165	AAP71037.1	0.090225	1
Unigene_cuff80496N	XLOC_048190	1	tMDC IVb	Q28485	0.2	BAG52709.1	0.4348	NP_001009545.1	0.134375	1
Unigene_cuff80550N	XLOC_048210	1	tr|H0WUV5|H0WUV5_OTOGA	H0WUV5	0.2	NP_001004707.1	0.3232	AAP70970.1	0.077825	1
Unigene_cuff80551N	XLOC_048211	1	OR4D1	G1MKX4	0.2	NP_036506.1	1.592	AAP70972.1	0.074225	1
Unigene_cuff8310N	XLOC_005284	1	OLFR561	B0VX91	0.2	EAW68828.1	0.380575	NP_667303.1	0.1309	1
Unigene_cuff8312N	XLOC_005286	1	LOC100388850	F7A314	0.2	NP_689643.2	0.3995	NP_667304.1	0.147725	1
Unigene_cuff8313N	XLOC_005287	1	LOC100388850	F7A314	0.2	Q8TCB6.1	0.3995	NP_667304.1	0.147725	1
Unigene_cuff8315N	XLOC_005288	2	OR51D1	F7D327	0.2	AAI40718.1	0.3961	AAI45900.1	0.153325	1
Unigene_cuff8322N	XLOC_005295	1	OR52M1	F6T538	0.2	NP_001004137.1	0.375825	NP_666437.2	0.129175	1
Unigene_cuff8323N	XLOC_005296	1	OR52K1	E1BDS3	0.2	NP_001005171.2	0.3746	NP_667313.2	0.1299	1
Unigene_cuff8324N	XLOC_005297	1	OR52K2	E1BAX8	0.2	NP_001005171.2	0.3746	NP_667313.2	0.1299	1
Unigene_cuff8325N	XLOC_005298	1	LOC100346598	G1TLS1	0.2	NP_001005238.1	0.390975	NP_667315.2	0.118075	1
Unigene_cuff8326N	XLOC_005299	1	OLFR549	B4USR0	0.2	BAC05771.1	0.359475	NP_667312.2	0.126225	1
Unigene_cuff8330N	XLOC_005303	1	OR52B4	G1Q1Q6	0.2	NP_001005161.2	0.35775	AAL60670.1	0.11275	1
Unigene_cuff8331N	XLOC_005304	1	LOC100346082	G1TJU6	0.2	NP_001005161.2	0.35775	AAL60670.1	0.11275	1
Unigene_cuff8332N	XLOC_005305	1	LOC100066712	F7E3L5	0.2	NP_001005161.2	0.35775	AAL60670.1	0.11275	1
Unigene_cuff85611N	XLOC_051367	1	OR13F1	G1SRY8	0.2	NP_001004485.1	0.329	NP_667069.2	0.08195	1
Unigene_cuff8573N	XLOC_005408	5	tr|K7FDR0|K7FDR0_PELSI (Fragment)	K7FDR0	0.2	AAB67103.1	0.482375	EDL18222.1	0.1685	1
Unigene_cuff8579N	XLOC_005409	3	tr|H0W7J2|H0W7J2_CAVPO (Fragment)	H0W7J2	0.2	NP_003835.3	0.499475	CAC16406.1	0.082	1
Unigene_cuff88082N	XLOC_052738	1	MDA_GLEAN10002651	L5MH95	0.2	NP_001001958.1	0.329725	NP_001011823.1	0.079475	1
Unigene_cuff88095N	XLOC_052750	2	OR1M1	J9NZG6	0.2	NP_001004456.1	0.330325	NP_666817.1	0.082775	1
Unigene_cuff88113N	XLOC_052753	1	LOC100662769	G3TUD4	0.2	ABV66284.1	0.3328	AAL60931.1	0.077725	1
Unigene_cuff88116N	XLOC_052756	1	LOC484973	J9NYW9	0.2	ABV66284.1	0.3328	AAL60931.1	0.077725	1
Unigene_cuff88118N	XLOC_052758	1	LOC484973	J9NYW9	0.2	ABV66284.1	0.3328	NP_001011748.1	0.07685	1
Unigene_cuff88491N	XLOC_052982	1	LOC100685095	L7N0A5	0.2	NP_001004747.1	0.3213	NP_666478.1	0.0757	1
Unigene_cuff88492N	XLOC_052983	1	LOC100685095	L7N0A5	0.2	NP_001004745.1	0.320225	NP_997037.2	0.07155	1
Unigene_cuff88494N	XLOC_052985	1	LOC100685095	L7N0A5	0.2	NP_001004745.1	0.320225	NP_997037.2	0.07155	1
Unigene_cuff88497N	XLOC_052988	1	LOC100671343	G3TTP6	0.2	AAI01243.1	0.3266	AAL60721.1	0.08195	1
Unigene_cuff88498N	XLOC_052989	1	LOC100340210	G1U3F6	0.2	NP_001005491.1	0.331675	AAL61459.1	0.07865	1
Unigene_cuff88503N	XLOC_052994	1	LOC100512761	F1RWS2	0.2	NP_001005491.1	0.331675	NP_666462.2	0.089475	1
Unigene_cuff88509N	XLOC_053000	1	LOC100686849	L7N0M9	0.2	NP_006628.1	0.325	NP_666857.2	0.07425	1
Unigene_cuff88510N	XLOC_053001	1	LOC100670435	G3TX14	0.2	EAW73690.1	0.32615	NP_667047.1	0.0699	1
Unigene_cuff88512N	XLOC_053003	1	OR5T2	L7N0A4	0.2	EAW73704.1	0.32095	NP_997037.2	0.07155	1
Unigene_cuff88514N	XLOC_053005	1	OR8I2	F7FTU5	0.2	NP_001003750.1	0.328125	AAL60990.1	0.07605	1
Unigene_cuff88517N	XLOC_053008	1	OR5AS1	G1TXT3	0.2	NP_001001921.1	0.3325	NP_666804.2	0.078725	1
Unigene_cuff88518N	XLOC_053009	1	LOC100671343	G3TTP6	0.2	AAI01243.1	0.3266	AAL60721.1	0.08195	1
Unigene_cuff88519N	XLOC_053010	1	OR5AS1	G1TXT3	0.2	NP_001001921.1	0.3325	NP_666804.2	0.078725	1
Unigene_cuff89553N	XLOC_053613	2	FSTL5	H9FXB0	0.2	NP_001121899.1	0.3253	NP_848788.2	0	1
Unigene_cuff9080N	XLOC_005782	2	EDN1	F7APB1	0.2	NP_001946.3	0.5	NP_034234.1	0.174525	1
Unigene_cuff90974N	XLOC_054527	2	GW7_15628	G5B7D0	0.2	NP_703145.1	0.32555	NP_666945.1	0.07875	1
Unigene_cuff90976N	XLOC_054528	1	GW7_15628	G5B7D0	0.2	DAA04720.1	0.32555	NP_666945.1	0.07875	1
Unigene_cuff90977N	XLOC_054529	1	LOC100661721	G3UKJ7	0.2	NP_703146.1	0.325725	NP_666947.1	0.0749	1
Unigene_cuff90978N	XLOC_054530	1	OR5P3	G1TPS5	0.2	NP_703146.1	0.325725	AAI30242.1	0.07565	1
Unigene_cuff90979N	XLOC_054531	2	LOC539064	F1MUY1	0.2	BAC05751.1	1.8718	NP_666934.1	0.0731	1
Unigene_cuff90982N	XLOC_054533	1	LOC485372	L7N0L1	0.2	BAC05986.1	0.325375	EDL16885.1	0.076025	1
Unigene_cuff91165N	XLOC_054598	7	ST6GAL1	G3QUR4	0.2	NP_003023.1	0.318975	NP_666045.1	0.0679	1
Unigene_cuff91504N	XLOC_054869	2	LOC100521089	F1SQ98	0.2	NP_473446.1	0.574075	NP_666759.1	0.070375	1
Unigene_cuff91506N	XLOC_054870	1	tr|G3FJD9|G3FJD9_CANFA Olfactory receptor OR18B06	G3FJD9	0.2	NP_473446.1	0.574075	NP_666378.1	0.07155	1
Unigene_cuff93009N	XLOC_055788	1	PANDA_013967	D2HQ36	0.2	NP_110503.3	0.325675	AAP71781.1	0.0806	1
Unigene_cuff96589N	XLOC_058015	1	ENSG00000085117	H2Q3G5	0.2	NP_002222.1	0.321425	EDL27624.1	0.0696	1
Unigene_cuff97185N	XLOC_058329	1	LOC100353078	G1TG58	0.2	NP_001005275.1	0.33115	NP_667181.1	0.08765	1
Unigene_cuff97189N	XLOC_058333	1	tr|G3U9T3|G3U9T3_LOXAF	G3U9T3	0.2	Q8NGM1.1	0.331075	NP_001011804.1	0.0789	1
Unigene_cuff97191N	XLOC_058335	1	OR4S2	G1SAN9	0.2	NP_001004059.2	0.32545	NP_001011517.2	0.073475	1
Unigene_cuff97194N	XLOC_058338	1	LOC100674120	G3U417	0.2	NP_001004124.1	0.322825	NP_667128.2	0.074825	1
Unigene_cuff97195N	XLOC_058339	1	LOC100519081	F1RL61	0.2	DAA04729.1	0.322075	AAP71588.2	0.0688	1
Unigene_cuff97196N	XLOC_058340	1	OR5D13	F1PZM3	0.2	EAW73681.1	0.32155	AAL61111.1	0.072775	1
Unigene_cuff97197N	XLOC_058341	1	OR5D13	F1PZM3	0.2	EAW73681.1	0.32155	AAL61111.1	0.072775	1
Unigene_cuff97198N	XLOC_058342	1	OR5D13	F1PZM3	0.2	EAW73681.1	0.32155	AAL61111.1	0.072775	1
Unigene_cuff97199N	XLOC_058343	1	LOC100676197	G3U4R1	0.2	DAA04731.1	0.322775	AAP71588.2	0.0688	1
Unigene_cuff97200N	XLOC_058344	1	ENSG00000186117	H2Q3L4	0.2	NP_001004738.1	0.322525	AAL60907.1	0.07225	1
Unigene_cuff97203N	XLOC_058347	1	MDA_GLEAN10019102	L5LCU9	0.2	NP_001004738.1	0.322525	AAP71570.1	0.07095	1
Unigene_cuff97204N	XLOC_058348	1	GW7_06175	G5BMA1	0.2	NP_001004738.1	0.322525	AAP71570.1	0.07095	1
Unigene_cuff97205N	XLOC_058349	1	LOC100523534	I3LSL2	0.2	NP_001005470.1	0.3286	NP_035110.1	0.074825	1
Unigene_cuff97208N	XLOC_058352	1	MDA_GLEAN10019091	L5LCA7	0.2	NP_001004703.1	0.330375	AAL61307.1	0.0803	1
Unigene_cuff97211N	XLOC_058355	1	Olfr1134	Q7TR43	0.2	EAW73690.1	0.32615	NP_667241.2	0.0811	1
Unigene_cuff97212N	XLOC_058356	1	LOC100672126	G3UG59	0.2	EAW73690.1	0.32615	AAL61101.1	0.07425	1
Unigene_cuff99069N	XLOC_059546	1	GW7_20008	G5BP86	0.2	EAW87538.1	0.327825	NP_666834.1	0.081325	1
Unigene_cuff99070N	XLOC_059547	1	tr|H0XJ64|H0XJ64_OTOGA (Fragment)	H0XJ64	0.2	NP_001005235.1	0.3328	CAM20136.1	0.08475	1
Unigene_cuff99071N	XLOC_059548	1	tr|H0XJ64|H0XJ64_OTOGA (Fragment)	H0XJ64	0.2	NP_001005235.1	0.3328	CAM20136.1	0.08475	1
Unigene_cuff99078N	XLOC_059555	1	OR5C1	I3N9E0	0.2	NP_001001923.1	0.320725	NP_666486.1	0.072375	1
Unigene_cuff99081N	XLOC_059557	1	OR1K1	D2I817	0.2	NP_543135.1	0.336075	CAM20136.1	0.08475	1
Unigene_cuff99180N	XLOC_059594	2	tr|I3MY51|I3MY51_SPETR	I3MY51	0.2	NP_001004453.2	0.3347	NP_997118.1	0.080525	1
Unigene_cuff99943N	XLOC_060093	1	LOC100724629	H0W4L3	0.2	AAH30717.1	0.327675	AAL61174.1	0.079725	1
Unigene_cuff99944N	XLOC_060094	1	OR5AP2	G1NTL3	0.2	AAI36991.1	0.326625	NP_666791.1	0.078275	1
Unigene_cuff99949N	XLOC_060099	1	LOC100468258	G1MNW6	0.2	EAW73724.1	0.3238	NP_666779.1	0.07485	1
Unigene_cuff99950N	XLOC_060100	1	LOC100468258	G1MNW6	0.2	EAW73724.1	0.3238	NP_666779.1	0.07485	1
Unigene_cuff99951N	XLOC_060101	1	LOC483472	J9P011	0.2	NP_001005566.1	0.325075	NP_001011841.1	0.071075	1
Unigene_cuff99952N	XLOC_060102	1	LOC100724629	H0W4L3	0.2	AAH30717.1	0.327675	AAL61174.1	0.079725	1
[truncated: 1,483 more rows]
